# Supplementary material for: A Trade-off between Force and Flow May Lead to Reduced Entropy Production Rate during Faster Microbial Growth
Source: J Phys Chem B. 2025 Jun 6;129(24):5923–36. doi: 10.1021/acs.jpcb.4c08559 (PMC12183760; doi:10.1021/acs.jpcb.4c08559)
Supplement: Supplementary file 2 [file jp4c08559_si_002.zip]

Archive with 18 entries (17 files):
- Source codes/
- __MACOSX/._Source codes
- Source codes/Model 2 for overflowing yeast.nb
- __MACOSX/Source codes/._Model 2 for overflowing yeast.nb
- Source codes/Criterion to predict sEPR behaviour.nb
- __MACOSX/Source codes/._Criterion to predict sEPR behaviour.nb
- Source codes/Approximation of sEPR.nb
- __MACOSX/Source codes/._Approximation of sEPR.nb
- Source codes/Example metabolic network.nb
- __MACOSX/Source codes/._Example metabolic network.nb
- Source codes/MCEQs Model 3 from GEM.xlsx
- __MACOSX/Source codes/._MCEQs Model 3 from GEM.xlsx
- Source codes/Model 3 for overflowing yeast.nb
- __MACOSX/Source codes/._Model 3 for overflowing yeast.nb
- Source codes/Model 1 for overflowing yeast.nb
- __MACOSX/Source codes/._Model 1 for overflowing yeast.nb
- Source codes/Chemostat models for K. aerogenes and anaerobic yeast.nb
- __MACOSX/Source codes/._Chemostat models for K. aerogenes and anaerobic yeast.nb
