# Supplementary material for: A Trade-off between Force and Flow May Lead to Reduced Entropy Production Rate during Faster Microbial Growth
Source: J Phys Chem B. 2025 Jun 6;129(24):5923–36. doi: 10.1021/acs.jpcb.4c08559 (PMC12183760; doi:10.1021/acs.jpcb.4c08559)
Supplement: Supplementary file 2 [file jp4c08559_si_002.zip › Source codes/Model 2 for overflowing yeast.nb]

(* Content-type: application/vnd.wolfram.mathematica *)

(*** Wolfram Notebook File ***)
(* http://www.wolfram.com/nb *)

(* CreatedBy='Mathematica 13.2' *)

(*CacheID: 234*)
(* Internal cache information:
NotebookFileLineBreakTest
NotebookFileLineBreakTest
NotebookDataPosition[       158,          7]
NotebookDataLength[    133479,       3258]
NotebookOptionsPosition[    128861,       3172]
NotebookOutlinePosition[    129263,       3188]
CellTagsIndexPosition[    129220,       3185]
WindowFrame->Normal*)

(* Beginning of Notebook Content *)
Notebook[{

Cell[CellGroupData[{
Cell[TextData[{
 "Mathematica code for Model 2 for overflowing ",
 StyleBox["S. cerevisiae",
  FontSlant->"Italic"]
}], "Title",
 CellChangeTimes->{{3.880599153740843*^9, 3.880599166135254*^9}, {
  3.8821692692432213`*^9, 3.88216928165911*^9}, {3.892863729737866*^9, 
  3.892863734360939*^9}, {3.929694716476245*^9, 3.9296947344916267`*^9}, {
  3.930188118586308*^9, 
  3.93018811886172*^9}},ExpressionUUID->"c921b095-878a-4060-bd80-\
76a9db048eff"],

Cell[TextData[{
 "This notebook contains source code for the following article:\n",
 StyleBox["\nTitle: ",
  FontWeight->"Bold"],
 "A Trade-off between Force and Flow may lead to Reduced Entropy Production \
Rate during Faster Microbial Growth",
 StyleBox["\nAuthors: ",
  FontWeight->"Bold"],
 "Maarten J. ",
 Cell[BoxData[
  FormBox[
   SuperscriptBox["Droste", 
    RowBox[{"1", ",", "2"}]], TraditionalForm]],ExpressionUUID->
  "83b0a379-a84e-442c-b67c-edabbe0a67b6"],
 ", Maaike ",
 Cell[BoxData[
  FormBox[
   SuperscriptBox["Remeijer", "2"], TraditionalForm]],ExpressionUUID->
  "2579b388-6f3c-4b37-9ae1-9deed030c403"],
 ", Robert ",
 Cell[BoxData[
  FormBox[
   SuperscriptBox["Planqu\[EAcute]", "1"], TraditionalForm]],ExpressionUUID->
  "d6497984-b186-4312-8d26-e8b72a0d12d4"],
 ", Frank J. ",
 Cell[BoxData[
  FormBox[
   SuperscriptBox["Bruggeman", "2"], TraditionalForm]],ExpressionUUID->
  "f8e07cb6-0507-4413-b142-a5e40e4c8b6b"],
 StyleBox["\nAffiliations: ",
  FontWeight->"Bold"],
 Cell[BoxData[
  FormBox[
   SuperscriptBox["", "1"], TraditionalForm]],ExpressionUUID->
  "97196a38-8733-4bdd-bb4e-1163138b0b95"],
 "Department of Mathematics, Amsterdam Center for Dynamics and Computation, \
Vrije Universiteit Amsterdam, 1081 HV Amsterdam, the Netherlands, ",
 Cell[BoxData[
  FormBox[
   SuperscriptBox["", "2"], TraditionalForm]],ExpressionUUID->
  "330e4cbf-5269-4244-9d65-b397bcc3113c"],
 "Systems Biology Lab, A-LIFE, AIMMS, Vrije Universiteit Amsterdam, 1081 HZ \
Amsterdam, the Netherlands\n"
}], "Text",
 CellChangeTimes->{{3.9296947437186413`*^9, 3.9296951020392857`*^9}, {
   3.9301480170576887`*^9, 3.930148041336217*^9}, {3.930217504016037*^9, 
   3.930217657615096*^9}, {3.930217693247149*^9, 3.930217726206396*^9}, {
   3.9433578287223663`*^9, 3.9433578377303247`*^9}, {3.9488647433446007`*^9, 
   3.948864937179102*^9}, {3.948865021276495*^9, 3.948865021678293*^9}, 
   3.948865127850287*^9},ExpressionUUID->"c56a5d8c-89f5-4b4e-8622-\
4865d6ee3734"],

Cell[TextData[{
 StyleBox["Short description",
  FontWeight->"Bold"],
 "\nThis code contains the implementation of Model 2 for chemostat \
cultivation of yeast ",
 StyleBox["S. cerevisiae. ",
  FontSlant->"Italic"],
 "Model 2 is based on the macrochemical equations for yeast ",
 StyleBox["S. cerevisiae ",
  FontSlant->"Italic"],
 "as reported in Heijnen & van Dijken (1992). These macrochemical equations \
describe aerobic growth of yeast growing on glucose. During slow growth, \
glucose is converted by respiration into carbon dioxide and water. At a \
critical growth rate ",
 Cell[BoxData[
  FormBox[
   RowBox[{
    SubscriptBox["D", "c"], "=", "0.28"}], TraditionalForm]],ExpressionUUID->
  "ec7d9423-2ab6-46ea-a306-d5af0b2d9074"],
 " ",
 Cell[BoxData[
  FormBox[
   SuperscriptBox["hr", 
    RowBox[{"-", "1"}]], TraditionalForm]],ExpressionUUID->
  "10debf02-d30a-4bbc-bfd1-c8bf187d4ee6"],
 ", yeast shift from respiration to ethanol fermentation of glucose. It \
should be noted that biomass is denoted by X instead of B. So X is not the \
driving force in these numerical solutions."
}], "Text",
 CellChangeTimes->{{3.9296947437186413`*^9, 3.9296951020392857`*^9}, {
  3.9301480170576887`*^9, 3.930148041336217*^9}, {3.930188138564393*^9, 
  3.930188151956346*^9}},ExpressionUUID->"6ea54030-9dd3-4270-900a-\
8d04c893fa4e"],

Cell[CellGroupData[{

Cell["Settings for all figures", "Subsubsection",
 CellChangeTimes->{{3.929695144133555*^9, 3.929695157197448*^9}, {
  3.929695260757389*^9, 
  3.929695261214814*^9}},ExpressionUUID->"5942bec8-6def-48f6-9637-\
fa4dbe0cd6f1"],

Cell[BoxData[{
 RowBox[{
  RowBox[{"SetOptions", "[", 
   RowBox[{
    RowBox[{"{", 
     RowBox[{
     "ListPlot", ",", "ListLogPlot", ",", "ListLinePlot", ",", 
      "ListLinePlot"}], "}"}], ",", 
    RowBox[{"PlotStyle", "\[Rule]", "Black"}], ",", 
    RowBox[{"Frame", "\[Rule]", "True"}], ",", 
    RowBox[{"ImageSize", "\[Rule]", "550"}], ",", 
    RowBox[{"BaseStyle", "\[Rule]", 
     RowBox[{"{", 
      RowBox[{
       RowBox[{"FontSize", "\[Rule]", "22"}], ",", 
       RowBox[{"FontColor", "\[Rule]", "Black"}]}], "}"}]}], ",", 
    RowBox[{"FrameStyle", "\[Rule]", 
     RowBox[{"Directive", "[", 
      RowBox[{"Black", ",", "22", ",", 
       RowBox[{"Thickness", "\[Rule]", "0.005"}], ",", 
       RowBox[{"PlotTheme", "\[Rule]", "\"\<Marketing\>\""}]}], "]"}]}], 
    "\[IndentingNewLine]", ",", 
    RowBox[{"PlotStyle", "\[Rule]", 
     RowBox[{"ColorData", "[", 
      RowBox[{"68", ",", "\"\<ColorList\>\""}], "]"}]}], ",", 
    RowBox[{"AspectRatio", "\[Rule]", "1"}], ",", "\[IndentingNewLine]", 
    RowBox[{"Prolog", "\[Rule]", 
     RowBox[{"{", 
      RowBox[{
       InterpretationBox[
        ButtonBox[
         TooltipBox[
          RowBox[{
           GraphicsBox[{
             {GrayLevel[0], RectangleBox[{0, 0}]}, 
             {GrayLevel[0], RectangleBox[{1, -1}]}, 
             {RGBColor[
               Rational[223, 255], 
               Rational[72, 85], 
               Rational[40, 51]], RectangleBox[{0, -1}, {2, 1}]}},
            AspectRatio->1,
            Frame->True,
            
            FrameStyle->RGBColor[
             0.5830065359477125, 0.5647058823529412, 0.5228758169934641],
            FrameTicks->None,
            
            ImageSize->
             Dynamic[{
              Automatic, 
               1.35 (CurrentValue["FontCapHeight"]/AbsoluteCurrentValue[
                Magnification])}],
            PlotRangePadding->None], "\[InvisibleSpace]"}],
          "RGBColor[{223/255, 72/85, 40/51}]"],
         Appearance->None,
         BaseStyle->{},
         BaselinePosition->Baseline,
         ButtonFunction:>With[{Typeset`box$ = EvaluationBox[]}, 
           If[
            Not[
             AbsoluteCurrentValue["Deployed"]], 
            SelectionMove[Typeset`box$, All, Expression]; 
            FrontEnd`Private`$ColorSelectorInitialAlpha = 1; 
            FrontEnd`Private`$ColorSelectorInitialColor = RGBColor[
               Rational[223, 255], 
               Rational[72, 85], 
               Rational[40, 51]]; 
            FrontEnd`Private`$ColorSelectorUseMakeBoxes = True; 
            MathLink`CallFrontEnd[
              FrontEnd`AttachCell[Typeset`box$, 
               FrontEndResource["RGBColorValueSelector"], {
               0, {Left, Bottom}}, {Left, Top}, 
               "ClosingActions" -> {
                "SelectionDeparture", "ParentChanged", "EvaluatorQuit"}]]]],
         DefaultBaseStyle->{},
         Evaluator->Automatic,
         Method->"Preemptive"],
        RGBColor[{
          Rational[223, 255], 
          Rational[72, 85], 
          Rational[40, 51]}],
        Editable->False,
        Selectable->False], ",", 
       RowBox[{"Rectangle", "[", 
        RowBox[{
         RowBox[{"Scaled", "[", 
          RowBox[{"{", 
           RowBox[{"0", ",", "0"}], "}"}], "]"}], ",", 
         RowBox[{"Scaled", "[", 
          RowBox[{"{", 
           RowBox[{"1", ",", "1"}], "}"}], "]"}]}], "]"}]}], "}"}]}]}], "]"}],
   ";"}], "\[IndentingNewLine]", 
 RowBox[{
  RowBox[{"SetOptions", "[", 
   RowBox[{
    RowBox[{"{", 
     RowBox[{"Plot", ",", "LogLinearPlot"}], "}"}], ",", 
    RowBox[{"PlotStyle", "\[Rule]", "Black"}], ",", 
    RowBox[{"Frame", "\[Rule]", "True"}], ",", 
    RowBox[{"ImageSize", "\[Rule]", "550"}], ",", 
    RowBox[{"BaseStyle", "\[Rule]", 
     RowBox[{"{", 
      RowBox[{
       RowBox[{"FontSize", "\[Rule]", "22"}], ",", 
       RowBox[{"FontColor", "\[Rule]", "Black"}]}], "}"}]}], ",", 
    RowBox[{"FrameStyle", "\[Rule]", 
     RowBox[{"Directive", "[", 
      RowBox[{"Black", ",", "22", ",", 
       RowBox[{"Thickness", "\[Rule]", "0.005"}], ",", 
       RowBox[{"PlotTheme", "\[Rule]", "\"\<Marketing\>\""}]}], "]"}]}], 
    "\[IndentingNewLine]", ",", " ", 
    RowBox[{"PlotStyle", "\[Rule]", 
     RowBox[{"ColorData", "[", 
      RowBox[{"68", ",", "\"\<ColorList\>\""}], "]"}]}], ",", 
    RowBox[{"AspectRatio", "\[Rule]", "1"}], ",", "\[IndentingNewLine]", 
    RowBox[{"Prolog", "\[Rule]", 
     RowBox[{"{", 
      RowBox[{
       InterpretationBox[
        ButtonBox[
         TooltipBox[
          RowBox[{
           GraphicsBox[{
             {GrayLevel[0], RectangleBox[{0, 0}]}, 
             {GrayLevel[0], RectangleBox[{1, -1}]}, 
             {RGBColor[
               Rational[223, 255], 
               Rational[72, 85], 
               Rational[40, 51]], RectangleBox[{0, -1}, {2, 1}]}},
            AspectRatio->1,
            Frame->True,
            
            FrameStyle->RGBColor[
             0.5830065359477125, 0.5647058823529412, 0.5228758169934641],
            FrameTicks->None,
            
            ImageSize->
             Dynamic[{
              Automatic, 
               1.35 (CurrentValue["FontCapHeight"]/AbsoluteCurrentValue[
                Magnification])}],
            PlotRangePadding->None], "\[InvisibleSpace]"}],
          "RGBColor[{223/255, 72/85, 40/51}]"],
         Appearance->None,
         BaseStyle->{},
         BaselinePosition->Baseline,
         ButtonFunction:>With[{Typeset`box$ = EvaluationBox[]}, 
           If[
            Not[
             AbsoluteCurrentValue["Deployed"]], 
            SelectionMove[Typeset`box$, All, Expression]; 
            FrontEnd`Private`$ColorSelectorInitialAlpha = 1; 
            FrontEnd`Private`$ColorSelectorInitialColor = RGBColor[
               Rational[223, 255], 
               Rational[72, 85], 
               Rational[40, 51]]; 
            FrontEnd`Private`$ColorSelectorUseMakeBoxes = True; 
            MathLink`CallFrontEnd[
              FrontEnd`AttachCell[Typeset`box$, 
               FrontEndResource["RGBColorValueSelector"], {
               0, {Left, Bottom}}, {Left, Top}, 
               "ClosingActions" -> {
                "SelectionDeparture", "ParentChanged", "EvaluatorQuit"}]]]],
         DefaultBaseStyle->{},
         Evaluator->Automatic,
         Method->"Preemptive"],
        RGBColor[{
          Rational[223, 255], 
          Rational[72, 85], 
          Rational[40, 51]}],
        Editable->False,
        Selectable->False], ",", 
       RowBox[{"Rectangle", "[", 
        RowBox[{
         RowBox[{"Scaled", "[", 
          RowBox[{"{", 
           RowBox[{"0", ",", "0"}], "}"}], "]"}], ",", 
         RowBox[{"Scaled", "[", 
          RowBox[{"{", 
           RowBox[{"1", ",", "1"}], "}"}], "]"}]}], "]"}]}], "}"}]}]}], "]"}],
   ";"}]}], "Input",
 CellChangeTimes->{{3.9423827226612062`*^9, 3.9423827252857237`*^9}},
 CellLabel->"In[50]:=",ExpressionUUID->"a586cbcd-8bb4-4a32-b66e-3950affb0827"]
}, Open  ]],

Cell[CellGroupData[{

Cell["Mixing coefficients & function for Model 2", "Section",
 CellChangeTimes->{{3.9296952373039503`*^9, 3.929695237521764*^9}, {
  3.929695273523108*^9, 3.929695279993528*^9}, {3.930188333523202*^9, 
  3.930188333795197*^9}},ExpressionUUID->"c378a117-86ca-4b21-b54c-\
57e3ab4dd81c"],

Cell["\<\
As respiration and fermentation are combined during overflow metabolism, the \
mixing of these metabolic strategies needs to be described by a mixing \
function \[Alpha](D). This mixing function describes the fraction of \
resources (glucose) invested in fermentation.
This mixing function is determined by fitting the macrochemical equations to \
the ethanol efflux data from vHoek et al (1998).\
\>", "Text",
 CellChangeTimes->{{3.9296947437186413`*^9, 3.9296951020392857`*^9}, {
  3.929695296531686*^9, 3.929695370750573*^9}, {3.929695597588359*^9, 
  3.929695629059054*^9}, {3.930188192944674*^9, 
  3.930188198491679*^9}},ExpressionUUID->"4d3a1960-eb69-4380-b86c-\
8774eccc2d0f"],

Cell[CellGroupData[{

Cell[BoxData[
 RowBox[{
  RowBox[{"(*", 
   RowBox[{
   "vHoek", " ", "data", " ", "for", " ", "glucose", " ", "uptake", " ", 
    "rate", " ", "and", " ", "ethanol", " ", "production", " ", 
    RowBox[{"rate", "."}]}], "*)"}], "\[IndentingNewLine]", 
  RowBox[{
   RowBox[{
    RowBox[{"glcdataHoek", "=", 
     RowBox[{"{", 
      RowBox[{"3.4", ",", " ", "4.5", ",", " ", "8.6", ",", " ", "11.1"}], 
      "}"}]}], ";"}], "\[IndentingNewLine]", 
   RowBox[{
    RowBox[{"ethdataHoek", "=", 
     RowBox[{"{", 
      RowBox[{"0.11", ",", "2.3", ",", "9.5", ",", "13.9"}], "}"}]}], ";"}], 
   "\[IndentingNewLine]", "\[IndentingNewLine]", 
   RowBox[{"(*", 
    RowBox[{
    "Ratio", " ", "between", " ", "ethanol", " ", "efflux", " ", "from", " ", 
     "data", " ", "and", " ", "model", " ", 
     RowBox[{"(", 
      RowBox[{
      "which", " ", "is", " ", "glcdata", " ", "times", " ", "the", " ", 
       "ethanol", " ", "yield", " ", "per", " ", "glucose"}], ")"}], " ", 
     "gives", " ", "the", " ", "mixing", " ", "coefficients"}], "*)"}], "\[IndentingNewLine]", 
   RowBox[{
    RowBox[{"MixingcoefHoekHD", "=", " ", 
     RowBox[{"ethdataHoek", "/", 
      RowBox[{"(", 
       RowBox[{
        RowBox[{"(", 
         RowBox[{"2.0308", "/", "1.1904"}], ")"}], " ", "glcdataHoek"}], 
       ")"}]}]}], ";"}], "\[IndentingNewLine]", 
   RowBox[{"MixinglistHD", "=", 
    RowBox[{"{", 
     RowBox[{
      RowBox[{"{", 
       RowBox[{"0.28", ",", 
        RowBox[{"MixingcoefHoekHD", "[", 
         RowBox[{"[", "1", "]"}], "]"}]}], "}"}], ",", 
      RowBox[{"{", 
       RowBox[{"0.3", ",", 
        RowBox[{"MixingcoefHoekHD", "[", 
         RowBox[{"[", "2", "]"}], "]"}]}], "}"}], ",", 
      RowBox[{"{", 
       RowBox[{"0.35", ",", 
        RowBox[{"MixingcoefHoekHD", "[", 
         RowBox[{"[", "3", "]"}], "]"}]}], "}"}], ",", 
      RowBox[{"{", 
       RowBox[{"0.4", ",", 
        RowBox[{"MixingcoefHoekHD", "[", 
         RowBox[{"[", "4", "]"}], "]"}]}], "}"}]}], "}"}]}]}]}]], "Input",
 CellChangeTimes->{{3.9301885143467627`*^9, 3.9301885636171913`*^9}},
 CellLabel->"In[52]:=",ExpressionUUID->"7102e268-e9c9-4bb1-9b87-8a7efdeb8b7a"],

Cell[BoxData[
 RowBox[{"{", 
  RowBox[{
   RowBox[{"{", 
    RowBox[{"0.28`", ",", "0.018964418542678052`"}], "}"}], ",", 
   RowBox[{"{", 
    RowBox[{"0.3`", ",", "0.2995995010176613`"}], "}"}], ",", 
   RowBox[{"{", 
    RowBox[{"0.35`", ",", "0.6475166162034894`"}], "}"}], ",", 
   RowBox[{"{", 
    RowBox[{"0.4`", ",", "0.7340363802841644`"}], "}"}]}], "}"}]], "Output",
 CellChangeTimes->{
  3.930188558792357*^9, 3.930188600032358*^9, 3.930190835931458*^9, 
   3.930218684528677*^9, 3.9423834099540873`*^9, 3.94238518578443*^9, {
   3.943357488870483*^9, 3.943357492818802*^9}, {3.949390660735214*^9, 
   3.949390667107621*^9}},
 CellLabel->"Out[55]=",ExpressionUUID->"aaf1269c-b448-4bcf-b825-fcf1aa212da3"]
}, Open  ]],

Cell[CellGroupData[{

Cell[BoxData[
 RowBox[{
  RowBox[{"(*", 
   RowBox[{
    RowBox[{
    "Different", " ", "mixing", " ", "functions", " ", "fitted", " ", "to", " ",
      "mixing", " ", "coefficients"}], ";", " ", 
    RowBox[{
    "Theoretical", " ", "form", " ", "and", " ", "the", " ", "Hyperbolic", " ", 
     RowBox[{"form", "."}]}]}], "*)"}], "\[IndentingNewLine]", 
  RowBox[{
   RowBox[{"nlfitHDtest", "=", 
    RowBox[{"NonlinearModelFit", "[", 
     RowBox[{"MixinglistHD", ",", 
      FractionBox[
       RowBox[{"Dm", 
        RowBox[{"(", 
         RowBox[{"D", "-", "Dc"}], ")"}]}], "D"], ",", 
      RowBox[{"{", 
       RowBox[{"Dm", ",", "Dc"}], "}"}], ",", "D"}], "]"}]}], "\[IndentingNewLine]", 
   RowBox[{"nlfitsimple", "=", 
    RowBox[{"NonlinearModelFit", "[", 
     RowBox[{"MixinglistHD", ",", 
      FractionBox[
       RowBox[{"(", 
        RowBox[{"D", "+", "A"}], ")"}], 
       RowBox[{
        RowBox[{"(", 
         RowBox[{"D", "+", "A"}], ")"}], "+", "Kd"}]], ",", 
      RowBox[{"{", 
       RowBox[{"Kd", ",", "A"}], "}"}], ",", "D"}], "]"}]}], 
   "\[IndentingNewLine]", "\[IndentingNewLine]", 
   RowBox[{"(*", 
    RowBox[{"R", "-", 
     RowBox[{
     "squared", " ", "values", " ", "and", " ", "plot", " ", "for", " ", 
      "the", " ", 
      RowBox[{"fits", "."}]}]}], "*)"}], "\[IndentingNewLine]", 
   RowBox[{"nlfitHDtest", "[", "\"\<RSquared\>\"", "]"}], "\[IndentingNewLine]", 
   RowBox[{"nlfitsimple", "[", "\"\<RSquared\>\"", "]"}]}]}]], "Input",
 CellChangeTimes->{{3.930188621745406*^9, 3.9301886452483788`*^9}, {
  3.930190911969983*^9, 3.9301909122532787`*^9}},
 CellLabel->"In[56]:=",ExpressionUUID->"9017ad4b-75fb-485d-851d-922f67d44ebf"],

Cell[BoxData[
 InterpretationBox[
  RowBox[{
   TagBox["FittedModel",
    "SummaryHead"], "[", 
   DynamicModuleBox[{Typeset`open$$ = False, Typeset`embedState$$ = "Ready"}, 
    
    TemplateBox[{
      PaneSelectorBox[{False -> GridBox[{{
            GridBox[{{
               TagBox[
                TagBox[
                 FractionBox[
                  RowBox[{"2.466610308739209`", " ", 
                    RowBox[{"(", 
                    RowBox[{
                    RowBox[{"-", "0.2700027221540224`"}], "+", "D"}], ")"}]}],
                   "D"], Short], "SummaryItem"]}}, 
             GridBoxAlignment -> {
              "Columns" -> {{Left}}, "Rows" -> {{Automatic}}}, AutoDelete -> 
             False, GridBoxItemSize -> {
              "Columns" -> {{Automatic}}, "Rows" -> {{Automatic}}}, 
             GridBoxSpacings -> {"Columns" -> {{2}}, "Rows" -> {{Automatic}}},
              BaseStyle -> {
              ShowStringCharacters -> False, NumberMarks -> False, 
               PrintPrecision -> 3, ShowSyntaxStyles -> False}]}}, 
          GridBoxAlignment -> {"Columns" -> {{Left}}, "Rows" -> {{Top}}}, 
          AutoDelete -> False, 
          GridBoxItemSize -> {
           "Columns" -> {{Automatic}}, "Rows" -> {{Automatic}}}, 
          BaselinePosition -> {1, 1}], True -> GridBox[{{
            GridBox[{{
               TagBox[
                TagBox[
                 FractionBox[
                  RowBox[{"2.466610308739209`", " ", 
                    RowBox[{"(", 
                    RowBox[{
                    RowBox[{"-", "0.2700027221540224`"}], "+", "D"}], ")"}]}],
                   "D"], Short], "SummaryItem"]}}, 
             GridBoxAlignment -> {
              "Columns" -> {{Left}}, "Rows" -> {{Automatic}}}, AutoDelete -> 
             False, GridBoxItemSize -> {
              "Columns" -> {{Automatic}}, "Rows" -> {{Automatic}}}, 
             GridBoxSpacings -> {"Columns" -> {{2}}, "Rows" -> {{Automatic}}},
              BaseStyle -> {
              ShowStringCharacters -> False, NumberMarks -> False, 
               PrintPrecision -> 3, ShowSyntaxStyles -> False}]}}, 
          GridBoxAlignment -> {"Columns" -> {{Left}}, "Rows" -> {{Top}}}, 
          AutoDelete -> False, 
          GridBoxItemSize -> {
           "Columns" -> {{Automatic}}, "Rows" -> {{Automatic}}}, 
          BaselinePosition -> {1, 1}]}, 
       Dynamic[Typeset`open$$], ImageSize -> Automatic]},
     "SummaryPanel"],
    DynamicModuleValues:>{}], "]"}],
  FittedModel[<|
   "Type" -> "Nonlinear", 
    "Model" -> <|
     "FittedParameterRules" -> {$CellContext`Dm -> 
        2.466610308739209, $CellContext`Dc -> 0.2700027221540224}, 
      "IndependentVariables" -> {D}, "FitExpression" -> 
      D^(-1) (D - $CellContext`Dc) $CellContext`Dm, "ParameterConstraints" -> 
      True|>, "Weights" -> <|"ExampleWeights" -> 1|>, 
    "InputData" -> {{0.28, 0.018964418542678052`}, {0.3, 
     0.2995995010176613}, {0.35, 0.6475166162034894}, {0.4, 
     0.7340363802841644}}, "Localizer" -> Function[Null, 
      Internal`LocalizedBlock[{D, $CellContext`Dc, $CellContext`Dm}, #], {
      HoldAll}], "Options" -> {}|>],
  Editable->False,
  SelectWithContents->True,
  Selectable->False]], "Output",
 CellChangeTimes->{
  3.930190835955442*^9, 3.930190913336698*^9, 3.930218684543356*^9, 
   3.942383409985825*^9, 3.942385185799905*^9, {3.943357488895562*^9, 
   3.9433574928254013`*^9}, {3.949390660772602*^9, 3.9493906671142063`*^9}},
 CellLabel->"Out[56]=",ExpressionUUID->"ce32d1f1-6be5-4505-9b92-0d0abe82d334"],

Cell[BoxData[
 InterpretationBox[
  RowBox[{
   TagBox["FittedModel",
    "SummaryHead"], "[", 
   DynamicModuleBox[{Typeset`open$$ = False, Typeset`embedState$$ = "Ready"}, 
    
    TemplateBox[{
      PaneSelectorBox[{False -> GridBox[{{
            GridBox[{{
               TagBox[
                TagBox[
                 FractionBox[
                  RowBox[{
                    RowBox[{"-", "0.2795194040604649`"}], "+", "D"}], 
                  RowBox[{
                    RowBox[{"-", "0.23673028666396143`"}], "+", "D"}]], 
                 Short], "SummaryItem"]}}, 
             GridBoxAlignment -> {
              "Columns" -> {{Left}}, "Rows" -> {{Automatic}}}, AutoDelete -> 
             False, GridBoxItemSize -> {
              "Columns" -> {{Automatic}}, "Rows" -> {{Automatic}}}, 
             GridBoxSpacings -> {"Columns" -> {{2}}, "Rows" -> {{Automatic}}},
              BaseStyle -> {
              ShowStringCharacters -> False, NumberMarks -> False, 
               PrintPrecision -> 3, ShowSyntaxStyles -> False}]}}, 
          GridBoxAlignment -> {"Columns" -> {{Left}}, "Rows" -> {{Top}}}, 
          AutoDelete -> False, 
          GridBoxItemSize -> {
           "Columns" -> {{Automatic}}, "Rows" -> {{Automatic}}}, 
          BaselinePosition -> {1, 1}], True -> GridBox[{{
            GridBox[{{
               TagBox[
                TagBox[
                 FractionBox[
                  RowBox[{
                    RowBox[{"-", "0.2795194040604649`"}], "+", "D"}], 
                  RowBox[{
                    RowBox[{"-", "0.23673028666396143`"}], "+", "D"}]], 
                 Short], "SummaryItem"]}}, 
             GridBoxAlignment -> {
              "Columns" -> {{Left}}, "Rows" -> {{Automatic}}}, AutoDelete -> 
             False, GridBoxItemSize -> {
              "Columns" -> {{Automatic}}, "Rows" -> {{Automatic}}}, 
             GridBoxSpacings -> {"Columns" -> {{2}}, "Rows" -> {{Automatic}}},
              BaseStyle -> {
              ShowStringCharacters -> False, NumberMarks -> False, 
               PrintPrecision -> 3, ShowSyntaxStyles -> False}]}}, 
          GridBoxAlignment -> {"Columns" -> {{Left}}, "Rows" -> {{Top}}}, 
          AutoDelete -> False, 
          GridBoxItemSize -> {
           "Columns" -> {{Automatic}}, "Rows" -> {{Automatic}}}, 
          BaselinePosition -> {1, 1}]}, 
       Dynamic[Typeset`open$$], ImageSize -> Automatic]},
     "SummaryPanel"],
    DynamicModuleValues:>{}], "]"}],
  FittedModel[<|
   "Type" -> "Nonlinear", 
    "Model" -> <|
     "FittedParameterRules" -> {$CellContext`Kd -> 
        0.042789117396503464`, $CellContext`A -> -0.2795194040604649}, 
      "IndependentVariables" -> {D}, 
      "FitExpression" -> ($CellContext`A + D)/($CellContext`A + 
       D + $CellContext`Kd), "ParameterConstraints" -> True|>, 
    "Weights" -> <|"ExampleWeights" -> 1|>, 
    "InputData" -> {{0.28, 0.018964418542678052`}, {0.3, 
     0.2995995010176613}, {0.35, 0.6475166162034894}, {0.4, 
     0.7340363802841644}}, "Localizer" -> Function[Null, 
      Internal`LocalizedBlock[{$CellContext`A, D, $CellContext`Kd}, #], {
      HoldAll}], "Options" -> {}|>],
  Editable->False,
  SelectWithContents->True,
  Selectable->False]], "Output",
 CellChangeTimes->{
  3.930190835955442*^9, 3.930190913336698*^9, 3.930218684543356*^9, 
   3.942383409985825*^9, 3.942385185799905*^9, {3.943357488895562*^9, 
   3.9433574928254013`*^9}, {3.949390660772602*^9, 3.94939066711786*^9}},
 CellLabel->"Out[57]=",ExpressionUUID->"4cfa4848-ecdf-4c89-84be-bca9f8addcfd"],

Cell[BoxData["0.9817195552631267`"], "Output",
 CellChangeTimes->{
  3.930190835955442*^9, 3.930190913336698*^9, 3.930218684543356*^9, 
   3.942383409985825*^9, 3.942385185799905*^9, {3.943357488895562*^9, 
   3.9433574928254013`*^9}, {3.949390660772602*^9, 3.949390667118766*^9}},
 CellLabel->"Out[58]=",ExpressionUUID->"2f7f7476-6008-4df7-8ccc-a0522a265084"],

Cell[BoxData["0.9987627505340811`"], "Output",
 CellChangeTimes->{
  3.930190835955442*^9, 3.930190913336698*^9, 3.930218684543356*^9, 
   3.942383409985825*^9, 3.942385185799905*^9, {3.943357488895562*^9, 
   3.9433574928254013`*^9}, {3.949390660772602*^9, 3.9493906671191998`*^9}},
 CellLabel->"Out[59]=",ExpressionUUID->"3cea9c95-5322-4599-a3f8-ad56f6124058"]
}, Open  ]],

Cell[TextData[{
 StyleBox["U",
  FontColor->RGBColor[1, 0, 0]],
 StyleBox["sing the mixing function below from the theoretical derivation \
gives that \[Alpha](D)=1 at D=0.39< 0.4. So this is a small inconsistency in \
the simulations, but only for the last point D=0.405. However, based on this \
we choose to use the hyperbolic form for the mixing function.",
  FontColor->RGBColor[1, 0, 0]]
}], "Text",
 CellChangeTimes->CompressedData["
1:eJwdzltIk2EAh/FPk/JQIlM+pwnWjEaOzXmc38LBa5BmoXgglUzI8ICnCZ7G
iELZCitFbGqU1hAMxA3BE+qNCuIINBUsw/AqFbe9YhdqqHh4/9/Fw+/2uVmk
zyr25DjuFgueeX8JD92iZK/JLIPONpUc3i/0j4WJMl6AK9OrKVBiGMqAqjpT
DgyeeBN4nTn16JyHPmPGMBj03yGarY4ToL1fRWDVg8o0aBztTYeCpkaiYUY2
BITAfbkhAuZkyZSit/vioSLjuwCrnxqpGx9JuYfwpW/3MXz+4rKMMr+W/FRA
m1+tErpi7oRJtilRzv4WHXDN3YC62fEoeJD3NwHyBScamNnp7NAyF7wffoAV
k0ctOqa0bMkCU2feh+fvUDJ/aFJAvTCth0WLXBf0bfgzXsx8bDPPQfVpzdpr
5sdPdtGg7nZ3C9OzzXwMFyL9vN4ytzc9rsD4uNYAuN9TIIE/3o1Kocr6JAQu
f/PXwrtXQ0WTDYvreU5K2i2ODXhu8XAMUEpelUtFO0yNihF+l/B1z6Jhtu4z
gf/oQTKstsa6fjETa7UUqi9VDMpTd8k9e6YNmlbrh2Gr9NoYXHOWNuuYbs4q
egHnrSnm
  "],ExpressionUUID->"c8df165c-8e47-4400-9dd7-127efa5cbef6"],

Cell[BoxData[
 RowBox[{
  RowBox[{"MixfuncHDHoek", "[", "D_", "]"}], ":=", 
  TagBox[
   FractionBox[
    RowBox[{
     RowBox[{"-", "0.2795194040604649"}], "+", "D"}], 
    RowBox[{
     RowBox[{"-", "0.23673028666396143"}], "+", "D"}]],
   Short[#, 2]& ]}]], "Input",
 CellLabel->"In[60]:=",ExpressionUUID->"22fc5dfd-c079-4910-b4ef-fe3df18c6353"]
}, Open  ]],

Cell[CellGroupData[{

Cell["Formulas & functions for Model 2", "Section",
 CellChangeTimes->{{3.9296952373039503`*^9, 3.929695237521764*^9}, {
   3.929695273523108*^9, 3.929695279993528*^9}, {3.930144210234776*^9, 
   3.930144219659198*^9}, 3.9301445504686213`*^9, 3.930144625037826*^9, {
   3.9301887386058083`*^9, 
   3.930188738845352*^9}},ExpressionUUID->"a3f703cf-defc-4770-b7bd-\
da2d5d6fa907"],

Cell[CellGroupData[{

Cell["Parameters for Model 2", "Subsection",
 CellChangeTimes->{{3.930144636510641*^9, 3.930144645413928*^9}, {
  3.930145641045166*^9, 3.930145646466255*^9}, {3.930188741096129*^9, 
  3.93018874129624*^9}},ExpressionUUID->"7de7c4f2-698b-435f-9b2d-\
8ac695fd9b1a"],

Cell[BoxData[
 RowBox[{
  RowBox[{"(*", 
   RowBox[{
   "References", " ", "for", " ", "parameter", " ", "values", " ", "can", " ",
     "be", " ", "found", " ", "in", " ", "Table", " ", "S1", " ", "in", " ", 
    "the", " ", "Supplementary", " ", 
    RowBox[{"text", "."}]}], "*)"}], "\[IndentingNewLine]", 
  RowBox[{
   RowBox[{"paramSCerevovHDMix", "=", 
    RowBox[{"{", "\[IndentingNewLine]", 
     RowBox[{"(*", 
      RowBox[{"Growth", " ", "parameters"}], "*)"}], "\[IndentingNewLine]", 
     RowBox[{
      RowBox[{"Dc", "->", "0.28"}], ",", 
      RowBox[{"Dm", "->", "0.54"}], 
      RowBox[{"(*", "Dmax", "*)"}], ",", 
      RowBox[{"\[Lambda]max", "->", "0.42"}], ",", 
      RowBox[{"Ks", "->", 
       RowBox[{"0.12", "*", 
        SuperscriptBox["10", 
         RowBox[{"-", "3"}]]}]}], 
      RowBox[{"(*", "M", "*)"}], ",", "\[IndentingNewLine]", 
      "\[IndentingNewLine]", 
      RowBox[{"(*", 
       RowBox[{
       "Reservoir", " ", "medium", " ", "concentrations", " ", "in", " ", 
        "M"}], "*)"}], "\[IndentingNewLine]", 
      RowBox[{"Srglc", "->", 
       RowBox[{"0.25", "/", "6"}]}], ",", 
      RowBox[{"SrNH4", "->", "0.05"}], ",", 
      RowBox[{"SrO2", "->", "0.25"}], ",", "\[IndentingNewLine]", 
      "\[IndentingNewLine]", 
      RowBox[{"(*", 
       RowBox[{
       "Standard", " ", "Gibbs", " ", "energies", " ", "for", " ", 
        "fermentation", " ", "and", " ", "respiration"}], "*)"}], 
      "\[IndentingNewLine]", 
      RowBox[{"DG0ferHD", "->", 
       RowBox[{
        RowBox[{"-", "254.71"}], "*", 
        SuperscriptBox["10", "3"]}]}], 
      RowBox[{"(*", 
       RowBox[{"J", "/", "mol"}], "*)"}], ",", 
      RowBox[{"DG0resHD", "->", 
       RowBox[{
        RowBox[{"-", "466.7"}], "*", 
        SuperscriptBox["10", "3"]}]}], 
      RowBox[{"(*", 
       RowBox[{"J", "/", "mol"}], "*)"}], ",", "\[IndentingNewLine]", 
      "\[IndentingNewLine]", 
      RowBox[{"(*", "Yields", "*)"}], "\[IndentingNewLine]", 
      RowBox[{"YglcferHD", "->", "1.1904"}], ",", 
      RowBox[{"YglcresHD", "->", "0.33"}], ",", "\[IndentingNewLine]", 
      RowBox[{"Ynh4ferHD", "->", "0.2"}], ",", 
      RowBox[{"Ynh4resHD", "->", "0.2"}], ",", "\[IndentingNewLine]", 
      RowBox[{"Yo2ferHD", "->", "0"}], ",", 
      RowBox[{"Yo2resHD", "->", "0.93"}], ",", "\[IndentingNewLine]", 
      RowBox[{"Yc2h6oferHD", "->", "2.0308"}], ",", 
      RowBox[{"Yc2h6oresHD", "->", "0"}], ",", "\[IndentingNewLine]", 
      RowBox[{"Yhco3ferHD", "->", "2.081"}], ",", 
      RowBox[{"Yhco3resHD", "->", "0.98"}], ",", "\[IndentingNewLine]", 
      RowBox[{"YhferHD", "->", "2.28"}], ",", 
      RowBox[{"YhresHD", "->", "1.18"}]}], "\[IndentingNewLine]", "}"}]}], 
   ";"}]}]], "Input",
 CellChangeTimes->{{3.930188768783675*^9, 3.9301888658931828`*^9}, {
  3.9433575369076242`*^9, 3.943357545624105*^9}},
 CellLabel->"In[61]:=",ExpressionUUID->"a13d866f-76da-4def-be85-1a5c0a802418"]
}, Open  ]],

Cell[CellGroupData[{

Cell["Standard functions & parameters", "Subsection",
 CellChangeTimes->{{3.930144636510641*^9, 
  3.930144645413928*^9}},ExpressionUUID->"5cd482b3-0fd0-4921-9768-\
bb254b82b612"],

Cell[BoxData[
 RowBox[{
  RowBox[{"(*", 
   RowBox[{
   "Define", " ", "mixed", " ", "yields", " ", "standard", " ", "Gibbs", " ", 
    "energies", " ", "and", " ", "Equilibrium", " ", "constant", " ", "for", " ",
     "the", " ", "chemostat", " ", 
    RowBox[{"model", "."}]}], "*)"}], "\[IndentingNewLine]", 
  RowBox[{
   RowBox[{
    RowBox[{"YMix", "[", 
     RowBox[{"D_", ",", "Dc_", ",", "Yres_", ",", "Yfer_"}], "]"}], ":=", 
    RowBox[{"Piecewise", "[", 
     RowBox[{"{", 
      RowBox[{
       RowBox[{"{", 
        RowBox[{"Yres", ",", 
         RowBox[{"D", "<", "Dc"}]}], "}"}], ",", 
       RowBox[{"{", 
        RowBox[{
         RowBox[{
          RowBox[{"Yres", 
           RowBox[{"(", 
            RowBox[{"1", "-", 
             RowBox[{"MixfuncHDHoek", "[", "D", "]"}]}], ")"}]}], " ", "+", 
          " ", 
          RowBox[{"Yfer", " ", 
           RowBox[{"MixfuncHDHoek", "[", "D", "]"}]}]}], ",", 
         RowBox[{"D", ">=", "Dc"}]}], "}"}]}], "}"}], "]"}]}], " ", "\[IndentingNewLine]", 
   RowBox[{
    RowBox[{"DG0SCerevovHDMix", "[", "D_", "]"}], ":=", 
    RowBox[{
     RowBox[{"Piecewise", "[", 
      RowBox[{"{", 
       RowBox[{
        RowBox[{"{", 
         RowBox[{"DG0resHD", ",", 
          RowBox[{"D", "<", "Dc"}]}], "}"}], ",", 
        RowBox[{"{", 
         RowBox[{
          RowBox[{
           RowBox[{"DG0resHD", 
            RowBox[{"(", 
             RowBox[{"1", "-", 
              RowBox[{"MixfuncHDHoek", "[", "D", "]"}]}], ")"}]}], " ", "+", 
           " ", 
           RowBox[{"DG0ferHD", " ", 
            RowBox[{"MixfuncHDHoek", "[", "D", "]"}]}]}], ",", 
          RowBox[{"D", ">=", "Dc"}]}], "}"}]}], "}"}], "]"}], "/.", " ", 
     "paramSCerevovHDMix"}]}], "\[IndentingNewLine]", 
   RowBox[{
    RowBox[{"KeqSCerevferHDMix", "=", 
     RowBox[{
      RowBox[{"Exp", "[", 
       RowBox[{
        RowBox[{"-", "DG0ferHD"}], "/", 
        RowBox[{"(", 
         RowBox[{"R", " ", "T"}], ")"}]}], "]"}], "/.", 
      "paramSCerevovHDMix"}]}], ";"}], "\[IndentingNewLine]", 
   RowBox[{
    RowBox[{"KeqSCerevresHDMix", "=", 
     RowBox[{
      RowBox[{"Exp", "[", 
       RowBox[{
        RowBox[{"-", "DG0resHD"}], "/", 
        RowBox[{"(", 
         RowBox[{"R", " ", "T"}], ")"}]}], "]"}], "/.", 
      "paramSCerevovHDMix"}]}], ";"}], "\[IndentingNewLine]", 
   RowBox[{
    RowBox[{"KeqSCerevovHDMix", "[", "D_", "]"}], ":=", 
    RowBox[{
     RowBox[{"Exp", "[", 
      RowBox[{
       RowBox[{"-", 
        RowBox[{"DG0SCerevovHDMix", "[", "D", "]"}]}], "/", 
       RowBox[{"(", 
        RowBox[{"R", " ", "T"}], ")"}]}], "]"}], "/.", 
     "paramSCerevovHDMix"}]}], "\[IndentingNewLine]", "\[IndentingNewLine]", 
   RowBox[{"(*", 
    RowBox[{"Steady", "-", 
     RowBox[{
     "state", " ", "solutions", " ", "for", " ", "product", " ", "and", " ", 
      "substrate", " ", "concentrations", " ", "in", " ", "the", " ", 
      RowBox[{"chemostat", ".", " ", "Biomass"}], " ", "is", " ", "denoted", " ",
       "by", " ", 
      RowBox[{"X", "."}]}]}], "*)"}], "\[IndentingNewLine]", 
   RowBox[{
    RowBox[{"prodststovMix", "[", 
     RowBox[{"X_", ",", "D_", ",", "Dc_", ",", "Yres_", ",", "Yfer_"}], "]"}],
     ":=", 
    RowBox[{
     RowBox[{"YMix", "[", 
      RowBox[{"D", ",", "Dc", ",", "Yres", ",", "Yfer"}], "]"}], " ", "X"}]}],
    " ", "\[IndentingNewLine]", 
   RowBox[{
    RowBox[{"subststovMix", "[", 
     RowBox[{
     "X_", ",", "D_", ",", "Dc_", ",", "Yres_", ",", "Yfer_", ",", "Sr_"}], 
     "]"}], ":=", 
    RowBox[{"Sr", "-", 
     RowBox[{
      RowBox[{"YMix", "[", 
       RowBox[{"D", ",", "Dc", ",", "Yres", ",", "Yfer"}], "]"}], " ", 
      "X"}]}]}], " ", "\[IndentingNewLine]", "\[IndentingNewLine]", 
   RowBox[{
    RowBox[{"R", "=", "8.3145"}], ";"}], " ", 
   RowBox[{"(*", 
    RowBox[{"Gas", " ", "constant", " ", "in", " ", "units", " ", 
     RowBox[{"J", "/", "K"}], " ", "mol"}], "*)"}], "\[IndentingNewLine]", 
   RowBox[{
    RowBox[{"T", "=", "298"}], ";"}], " ", 
   RowBox[{"(*", 
    RowBox[{
    "Temperature", " ", "at", " ", "standard", " ", "biochemical", " ", 
     "conditions", " ", "in", " ", "units", " ", 
     RowBox[{"K", "."}]}], "*)"}]}]}]], "Input",
 CellChangeTimes->{{3.930188898958745*^9, 3.930188995358513*^9}, {
  3.930189028782186*^9, 3.9301890315770903`*^9}},
 CellLabel->"In[62]:=",ExpressionUUID->"b68fca84-272c-4b07-881a-6461316896b2"]
}, Open  ]],

Cell[CellGroupData[{

Cell["Yield functions for each compound", "Subsection",
 CellChangeTimes->{{3.930144636510641*^9, 3.930144645413928*^9}, {
  3.9301461640699043`*^9, 3.930146166799138*^9}, {3.930146205150778*^9, 
  3.93014620816574*^9}},ExpressionUUID->"abb88ca4-0d64-44d7-84f8-\
e381018ef67c"],

Cell[BoxData[
 RowBox[{
  RowBox[{"(*", 
   RowBox[{
   "Water", " ", "is", " ", "not", " ", "included", " ", "as", " ", "its", " ",
     "concentration", " ", "does", " ", "not", " ", 
    RowBox[{"change", "."}]}], "*)"}], "\[IndentingNewLine]", 
  RowBox[{
   RowBox[{
    RowBox[{"Yc2h6oovHDMix", "[", "D_", "]"}], ":=", 
    RowBox[{
     RowBox[{"YMix", "[", 
      RowBox[{"D", ",", "Dc", ",", "Yc2h6oresHD", ",", "Yc2h6oferHD"}], "]"}],
      "/.", "paramSCerevovHDMix"}]}], "\[IndentingNewLine]", 
   RowBox[{
    RowBox[{"YglcovHDMix", "[", "D_", "]"}], ":=", 
    RowBox[{
     RowBox[{"YMix", "[", 
      RowBox[{"D", ",", "Dc", ",", "YglcresHD", ",", "YglcferHD"}], "]"}], "/.",
      "paramSCerevovHDMix"}]}], "\[IndentingNewLine]", 
   RowBox[{
    RowBox[{"Yo2ovHDMix", "[", "D_", "]"}], ":=", 
    RowBox[{
     RowBox[{"YMix", "[", 
      RowBox[{"D", ",", "Dc", ",", "Yo2resHD", ",", "Yo2ferHD"}], "]"}], "/.",
      "paramSCerevovHDMix"}]}], "\[IndentingNewLine]", 
   RowBox[{
    RowBox[{"Ynh4ovHDMix", "[", "D_", "]"}], ":=", 
    RowBox[{
     RowBox[{"YMix", "[", 
      RowBox[{"D", ",", "Dc", ",", "Ynh4resHD", ",", "Ynh4ferHD"}], "]"}], "/.",
      "paramSCerevovHDMix"}]}], "\[IndentingNewLine]", 
   RowBox[{
    RowBox[{"Yhco3HDMix", "[", "D_", "]"}], ":=", 
    RowBox[{
     RowBox[{"YMix", "[", 
      RowBox[{"D", ",", "Dc", ",", "Yhco3resHD", ",", "Yhco3ferHD"}], "]"}], "/.",
      "paramSCerevovHDMix"}]}], "\[IndentingNewLine]", 
   RowBox[{
    RowBox[{"YhHDMix", "[", "D_", "]"}], ":=", 
    RowBox[{
     RowBox[{"YMix", "[", 
      RowBox[{"D", ",", "Dc", ",", "YhresHD", ",", "YhferHD"}], "]"}], "/.", 
     "paramSCerevovHDMix"}]}], "\[IndentingNewLine]", 
   RowBox[{
    RowBox[{"YXHDMix", "[", "D_", "]"}], ":=", 
    RowBox[{
     RowBox[{"YMix", "[", 
      RowBox[{"D", ",", "Dc", ",", "1", ",", "1"}], "]"}], "/.", 
     "paramSCerevovHDMix"}]}]}]}]], "Input",
 CellChangeTimes->{{3.9301890635980587`*^9, 3.9301890690733557`*^9}},
 CellLabel->"In[71]:=",ExpressionUUID->"1646dcf4-e08a-4bea-889d-f3e5e3dfcf56"]
}, Open  ]],

Cell[CellGroupData[{

Cell["Steady-state equations for each compound", "Subsection",
 CellChangeTimes->{{3.930144636510641*^9, 3.930144645413928*^9}, {
  3.9301461640699043`*^9, 3.930146166799138*^9}, {3.930146205150778*^9, 
  3.93014620816574*^9}, {3.9301470716643267`*^9, 
  3.930147078552949*^9}},ExpressionUUID->"d57fc0e1-0263-4c59-a406-\
cbb4a0c0a8c3"],

Cell[BoxData[
 RowBox[{
  RowBox[{"(*", 
   RowBox[{
   "We", " ", "add", " ", "a", " ", "insignificantly", " ", "small", " ", 
    "value", " ", "to", " ", "the", " ", "product", " ", "concentrations", " ",
     "due", " ", "to", " ", "numerical", " ", "issues", " ", 
    RowBox[{"otherwise", "."}]}], "*)"}], "\[IndentingNewLine]", 
  RowBox[{
   RowBox[{
    RowBox[{"C2H6OSCerevovHDMix", "[", 
     RowBox[{"X_", ",", "D_"}], "]"}], ":=", 
    RowBox[{
     RowBox[{"0.00000001", "+", 
      RowBox[{"prodststovMix", "[", 
       RowBox[{
       "X", ",", "D", ",", "Dc", ",", "Yc2h6oresHD", ",", "Yc2h6oferHD"}], 
       "]"}]}], "/.", "paramSCerevovHDMix"}]}], "\[IndentingNewLine]", 
   RowBox[{
    RowBox[{"C6H12O6SCerevovHDMix", "[", 
     RowBox[{"X_", ",", "D_"}], "]"}], ":=", 
    RowBox[{
     RowBox[{"subststovMix", "[", 
      RowBox[{
      "X", ",", "D", ",", "Dc", ",", "YglcresHD", ",", "YglcferHD", ",", 
       "Srglc"}], "]"}], "/.", "paramSCerevovHDMix"}]}], "\[IndentingNewLine]", 
   RowBox[{
    RowBox[{"O2SCerevglcovHDMix", "[", 
     RowBox[{"X_", ",", "D_"}], "]"}], ":=", 
    RowBox[{
     RowBox[{"subststovMix", "[", 
      RowBox[{
      "X", ",", "D", ",", "Dc", ",", "Yo2resHD", ",", "Yo2ferHD", ",", 
       "SrO2"}], "]"}], "/.", "paramSCerevovHDMix"}]}], "\[IndentingNewLine]", 
   RowBox[{
    RowBox[{"NH4SCerevovHDMix", "[", 
     RowBox[{"X_", ",", "D_"}], "]"}], ":=", 
    RowBox[{
     RowBox[{"subststovMix", "[", 
      RowBox[{
      "X", ",", "D", ",", "Dc", ",", "Ynh4resHD", ",", "Ynh4ferHD", ",", 
       "SrNH4"}], "]"}], "/.", "paramSCerevovHDMix"}]}], "\[IndentingNewLine]", 
   RowBox[{
    RowBox[{"HCO3SCerevovHDMix", "[", 
     RowBox[{"X_", ",", "D_"}], "]"}], ":=", 
    RowBox[{
     RowBox[{"0.00000001", "+", 
      RowBox[{"prodststovMix", "[", 
       RowBox[{
       "X", ",", "D", ",", "Dc", ",", "Yhco3resHD", ",", "Yhco3ferHD"}], 
       "]"}]}], "/.", "paramSCerevovHDMix"}]}], "\[IndentingNewLine]", 
   RowBox[{
    RowBox[{"HSCerevovHDMix", "[", 
     RowBox[{"X_", ",", "D_"}], "]"}], ":=", 
    RowBox[{
     RowBox[{"0.00000001", "+", 
      RowBox[{"prodststovMix", "[", 
       RowBox[{"X", ",", "D", ",", "Dc", ",", "YhresHD", ",", "YhferHD"}], 
       "]"}]}], "/.", "paramSCerevovHDMix"}]}]}]}]], "Input",
 CellChangeTimes->{{3.930189098093459*^9, 3.93018910136071*^9}},
 CellLabel->"In[78]:=",ExpressionUUID->"95b333e7-86c1-4fb7-81c1-b698647f0b3d"]
}, Open  ]],

Cell[CellGroupData[{

Cell["Growth rate equation", "Subsection",
 CellChangeTimes->{{3.930144636510641*^9, 3.930144645413928*^9}, {
  3.9301461640699043`*^9, 3.930146166799138*^9}, {3.930146205150778*^9, 
  3.93014620816574*^9}, {3.9301470716643267`*^9, 3.930147078552949*^9}, {
  3.930147190885906*^9, 
  3.930147193557427*^9}},ExpressionUUID->"c88ea7aa-fae8-46e1-8071-\
a47455712ee9"],

Cell[BoxData[
 RowBox[{
  RowBox[{"(*", 
   RowBox[{
   "Products", " ", "of", " ", "compounds", " ", "for", " ", "in", " ", 
    "contribution", " ", "from", " ", "reversibility"}], "*)"}], 
  "\[IndentingNewLine]", 
  RowBox[{
   RowBox[{
    RowBox[{"prodSCerevovHDMix", "[", 
     RowBox[{"X_", ",", "D_"}], "]"}], ":=", 
    RowBox[{
     SuperscriptBox[
      RowBox[{"C2H6OSCerevovHDMix", "[", 
       RowBox[{"X", ",", "D"}], "]"}], 
      RowBox[{"Yc2h6oovHDMix", "[", "D", "]"}]], "*", 
     SuperscriptBox[
      RowBox[{"HCO3SCerevovHDMix", "[", 
       RowBox[{"X", ",", "D"}], "]"}], 
      RowBox[{"Yhco3HDMix", "[", "D", "]"}]], "*", 
     SuperscriptBox[
      RowBox[{"HSCerevovHDMix", "[", 
       RowBox[{"X", ",", "D"}], "]"}], 
      RowBox[{"YhHDMix", "[", "D", "]"}]]}]}], "\[IndentingNewLine]", 
   RowBox[{
    RowBox[{"subSCerevovHDMix", "[", 
     RowBox[{"X_", ",", "D_"}], "]"}], ":=", 
    RowBox[{
     SuperscriptBox[
      RowBox[{"C6H12O6SCerevovHDMix", "[", 
       RowBox[{"X", ",", "D"}], "]"}], 
      RowBox[{"YglcovHDMix", "[", "D", "]"}]], "*", 
     SuperscriptBox[
      RowBox[{"NH4SCerevovHDMix", "[", 
       RowBox[{"X", ",", "D"}], "]"}], 
      RowBox[{"Ynh4ovHDMix", "[", "D", "]"}]], "*", 
     SuperscriptBox[
      RowBox[{"O2SCerevglcovHDMix", "[", 
       RowBox[{"X", ",", "D"}], "]"}], 
      RowBox[{"Yo2ovHDMix", "[", "D", "]"}]]}]}], "\[IndentingNewLine]", 
   "\[IndentingNewLine]", 
   RowBox[{"(*", 
    RowBox[{"Dilution", " ", "rate", " ", "D", " ", 
     RowBox[{"(", 
      StyleBox[
       RowBox[{"in", " ", 
        RowBox[{"hr", "^", 
         RowBox[{"-", "1"}]}]}],
       FontWeight->"Bold"], ")"}], " ", "as", " ", "function", " ", "of", " ",
      "X", " ", "and", " ", 
     StyleBox["itself",
      FontWeight->"Bold"]}], "*)"}], "\[IndentingNewLine]", 
   RowBox[{
    RowBox[{"DfuncSCerevovHDMix", "[", 
     RowBox[{"X_", ",", "D_"}], "]"}], ":=", " ", 
    RowBox[{
     RowBox[{"\[Lambda]max", " ", 
      FractionBox[
       RowBox[{"C6H12O6SCerevovHDMix", "[", 
        RowBox[{"X", ",", "D"}], "]"}], 
       RowBox[{
        RowBox[{"C6H12O6SCerevovHDMix", "[", 
         RowBox[{"X", ",", "D"}], "]"}], "+", "Ks"}]], 
      RowBox[{"(", 
       RowBox[{"1", "-", 
        FractionBox[
         RowBox[{"prodSCerevovHDMix", "[", 
          RowBox[{"X", ",", "D"}], "]"}], 
         RowBox[{
          RowBox[{"subSCerevovHDMix", "[", 
           RowBox[{"X", ",", "D"}], "]"}], 
          RowBox[{"KeqSCerevovHDMix", "[", "D", "]"}]}]]}], ")"}]}], "/.", 
     "paramSCerevovHDMix"}]}]}]}]], "Input",
 CellChangeTimes->{{3.930189125722788*^9, 3.930189155310492*^9}},
 CellLabel->"In[84]:=",ExpressionUUID->"42589693-8adc-4c16-85f9-bcc21d22898c"]
}, Open  ]],

Cell[CellGroupData[{

Cell["Thermodynamic quantities", "Subsection",
 CellChangeTimes->{{3.930144636510641*^9, 3.930144645413928*^9}, {
  3.9301461640699043`*^9, 3.930146166799138*^9}, {3.930146205150778*^9, 
  3.93014620816574*^9}, {3.9301470716643267`*^9, 3.930147078552949*^9}, {
  3.930147173862646*^9, 
  3.930147179773513*^9}},ExpressionUUID->"bee2a73e-d612-4944-8b7a-\
6e3a681f9ab0"],

Cell[BoxData[
 RowBox[{
  RowBox[{"(*", 
   RowBox[{"Driving", " ", "force", " ", "in", " ", 
    RowBox[{"kJ", "/", "mol"}]}], "*)"}], "\[IndentingNewLine]", 
  RowBox[{
   RowBox[{
    RowBox[{"DrivForceSCerevovHDMix", "[", 
     RowBox[{"X_", ",", "D_"}], "]"}], ":=", 
    RowBox[{
     RowBox[{
      FractionBox[
       RowBox[{"R", " ", "T"}], 
       SuperscriptBox["10", "3"]], " ", 
      RowBox[{"Log", "[", 
       FractionBox[
        RowBox[{"prodSCerevovHDMix", "[", 
         RowBox[{"X", ",", "D"}], "]"}], 
        RowBox[{
         RowBox[{"subSCerevovHDMix", "[", 
          RowBox[{"X", ",", "D"}], "]"}], 
         RowBox[{"KeqSCerevovHDMix", "[", "D", "]"}]}]], "]"}]}], "/.", 
     "paramSCerevovHDMix"}]}], "\[IndentingNewLine]", 
   RowBox[{"(*", 
    RowBox[{"sEPR", " ", "in", " ", 
     RowBox[{"kJ", "/", 
      RowBox[{"(", 
       RowBox[{"mol", " ", "h"}], ")"}]}]}], "*)"}], "\[IndentingNewLine]", 
   RowBox[{
    RowBox[{"EntroProdSCerevovHDMix", "[", 
     RowBox[{"X_", ",", "D_"}], "]"}], ":=", 
    RowBox[{
     RowBox[{
      RowBox[{"-", 
       FractionBox[
        RowBox[{"R", " ", "T"}], 
        SuperscriptBox["10", "3"]]}], 
      RowBox[{"DfuncSCerevovHDMix", "[", 
       RowBox[{"X", ",", "D"}], "]"}], "*", 
      RowBox[{"Log", "[", 
       FractionBox[
        RowBox[{"prodSCerevovHDMix", "[", 
         RowBox[{"X", ",", "D"}], "]"}], 
        RowBox[{
         RowBox[{"subSCerevovHDMix", "[", 
          RowBox[{"X", ",", "D"}], "]"}], 
         RowBox[{"KeqSCerevovHDMix", "[", "D", "]"}]}]], "]"}]}], "/.", 
     "paramSCerevovHDMix"}]}]}]}]], "Input",
 CellChangeTimes->{{3.930189188708393*^9, 3.930189203138941*^9}},
 CellLabel->"In[87]:=",ExpressionUUID->"fbf82625-a276-4a7d-bc3e-41981ff97916"]
}, Open  ]]
}, Open  ]],

Cell[CellGroupData[{

Cell["Numerical solution for Model 2", "Section",
 CellChangeTimes->{{3.9296952373039503`*^9, 3.929695237521764*^9}, {
   3.929695273523108*^9, 3.929695279993528*^9}, {3.930144210234776*^9, 
   3.930144219659198*^9}, 3.9301445504686213`*^9, 3.930144625037826*^9, {
   3.930147626693025*^9, 3.9301476339489403`*^9}, {3.930189261113139*^9, 
   3.930189261411561*^9}},ExpressionUUID->"d77b5961-761c-4734-bd51-\
5482122ea28e"],

Cell[TextData[StyleBox["Note: It could be that Mathematica gives the error \
\[OpenCurlyQuote]symbol D is protected\[CloseCurlyQuote]. In that case \
running the model twice usually works. If not, please contact the \
corresponding author.",
 FontColor->RGBColor[1, 0, 0]]], "Text",
 CellChangeTimes->{{3.8805479740127077`*^9, 3.8805479740451393`*^9}, {
  3.880548026428586*^9, 3.880548076662838*^9}, {3.88054825788204*^9, 
  3.880548296782118*^9}, {3.880548378911397*^9, 3.880548432120843*^9}, {
  3.882176341093424*^9, 3.882176355428088*^9}, {3.930148427618472*^9, 
  3.930148463371084*^9}},ExpressionUUID->"da34cdf2-0c64-4f8f-9ffd-\
994e619d8c82"],

Cell[CellGroupData[{

Cell[BoxData[
 RowBox[{
  RowBox[{"(*", 
   RowBox[{
    RowBox[{
     RowBox[{"Table", " ", "to", " ", "solve", " ", "the", " ", 
      StyleBox["implicit",
       FontWeight->"Bold"], " ", "function", " ", 
      StyleBox[
       RowBox[{"DfuncSCerevov", "[", 
        RowBox[{"X", ",", "D"}], "]"}],
       FontSlant->"Italic"]}], 
     StyleBox["=",
      FontSlant->"Italic"], 
     RowBox[{
      StyleBox["D",
       FontSlant->"Italic"], " ", "with", " ", "variables", " ", "X"}]}], ",",
     " ", 
    RowBox[{
     RowBox[{
     "D", " ", "for", " ", "values", " ", "of", " ", "D", " ", "between", " ",
       "0", " ", "and", " ", "the", " ", "maximal", " ", "growth", " ", 
      RowBox[{"rate", ".", " ", "The"}], " ", "model", " ", "is", " ", 
      "rewritten", " ", "in", " ", "terms", " ", "of", " ", "only", " ", 
      "biomass", " ", "X", " ", "and", " ", "dilution", " ", "rate", " ", 
      RowBox[{"D", ".", " ", "This"}], " ", "finds", " ", "the", " ", 
      "unique", " ", "steady"}], "-", 
     RowBox[{
     "state", " ", "biomass", " ", "concentration", " ", "at", " ", "every", " ",
       "dilution", " ", "rate", " ", 
      RowBox[{"D", "."}]}]}]}], "*)"}], "\[IndentingNewLine]", 
  RowBox[{
   RowBox[{"valsdxHDMix", "=", 
    RowBox[{"Table", "[", 
     RowBox[{
      RowBox[{"{", 
       RowBox[{
        RowBox[{
         RowBox[{"Solve", "[", 
          RowBox[{"DR", "==", "D"}], "]"}], "[", 
         RowBox[{"[", 
          RowBox[{"1", ",", "1"}], "]"}], "]"}], ",", 
        RowBox[{
         RowBox[{"FindRoot", "[", 
          RowBox[{
           RowBox[{
            RowBox[{"DfuncSCerevovHDMix", "[", 
             RowBox[{"X", ",", "D"}], "]"}], "==", "D"}], ",", 
           RowBox[{"{", 
            RowBox[{"X", ",", "0.01"}], "}"}]}], "]"}], "[", 
         RowBox[{"[", "1", "]"}], "]"}]}], "}"}], ",", 
      RowBox[{"{", 
       RowBox[{"D", ",", "0.005", ",", 
        RowBox[{"(", 
         RowBox[{"\[Lambda]max", "/.", "paramSCerevovHDMix"}], ")"}], ",", 
        "0.01"}], "}"}]}], "]"}]}], "\[IndentingNewLine]", 
   RowBox[{
    RowBox[{"nvaluesHDMix", "=", 
     RowBox[{"Length", "[", "valsdxHDMix", "]"}]}], ";"}]}]}]], "Input",
 CellChangeTimes->{{3.9301892550846577`*^9, 3.930189255258782*^9}, 
   3.93019139128363*^9},
 CellLabel->"In[89]:=",ExpressionUUID->"69f0e474-3b97-4c83-a093-58ec12aa44fb"],

Cell[BoxData[
 RowBox[{"{", 
  RowBox[{
   RowBox[{"{", 
    RowBox[{
     RowBox[{"DR", "\[Rule]", "0.005`"}], ",", 
     RowBox[{"X", "\[Rule]", "0.12625824510161884`"}]}], "}"}], ",", 
   RowBox[{"{", 
    RowBox[{
     RowBox[{"DR", "\[Rule]", "0.015`"}], ",", 
     RowBox[{"X", "\[Rule]", "0.12624915824916016`"}]}], "}"}], ",", 
   RowBox[{"{", 
    RowBox[{
     RowBox[{"DR", "\[Rule]", "0.025`"}], ",", 
     RowBox[{"X", "\[Rule]", "0.12623961130290245`"}]}], "}"}], ",", 
   RowBox[{"{", 
    RowBox[{
     RowBox[{"DR", "\[Rule]", "0.035`"}], ",", 
     RowBox[{"X", "\[Rule]", "0.1262295684113866`"}]}], "}"}], ",", 
   RowBox[{"{", 
    RowBox[{
     RowBox[{"DR", "\[Rule]", "0.045`"}], ",", 
     RowBox[{"X", "\[Rule]", "0.12621898989905309`"}]}], "}"}], ",", 
   RowBox[{"{", 
    RowBox[{
     RowBox[{"DR", "\[Rule]", "0.055`"}], ",", 
     RowBox[{"X", "\[Rule]", "0.12620783174210848`"}]}], "}"}], ",", 
   RowBox[{"{", 
    RowBox[{
     RowBox[{"DR", "\[Rule]", "0.065`"}], ",", 
     RowBox[{"X", "\[Rule]", "0.12619604495661796`"}]}], "}"}], ",", 
   RowBox[{"{", 
    RowBox[{
     RowBox[{"DR", "\[Rule]", "0.075`"}], ",", 
     RowBox[{"X", "\[Rule]", "0.12618357487922893`"}]}], "}"}], ",", 
   RowBox[{"{", 
    RowBox[{
     RowBox[{"DR", "\[Rule]", "0.085`"}], ",", 
     RowBox[{"X", "\[Rule]", "0.12617036031961426`"}]}], "}"}], ",", 
   RowBox[{"{", 
    RowBox[{
     RowBox[{"DR", "\[Rule]", "0.095`"}], ",", 
     RowBox[{"X", "\[Rule]", "0.12615633255633255`"}]}], "}"}], ",", 
   RowBox[{"{", 
    RowBox[{
     RowBox[{"DR", "\[Rule]", "0.105`"}], ",", 
     RowBox[{"X", "\[Rule]", "0.12614141414146357`"}]}], "}"}], ",", 
   RowBox[{"{", 
    RowBox[{
     RowBox[{"DR", "\[Rule]", "0.115`"}], ",", 
     RowBox[{"X", "\[Rule]", "0.12612551746977976`"}]}], "}"}], ",", 
   RowBox[{"{", 
    RowBox[{
     RowBox[{"DR", "\[Rule]", "0.125`"}], ",", 
     RowBox[{"X", "\[Rule]", "0.1261085430576956`"}]}], "}"}], ",", 
   RowBox[{"{", 
    RowBox[{
     RowBox[{"DR", "\[Rule]", "0.135`"}], ",", 
     RowBox[{"X", "\[Rule]", "0.1260903774587985`"}]}], "}"}], ",", 
   RowBox[{"{", 
    RowBox[{
     RowBox[{"DR", "\[Rule]", "0.145`"}], ",", 
     RowBox[{"X", "\[Rule]", "0.12607089072543617`"}]}], "}"}], ",", 
   RowBox[{"{", 
    RowBox[{
     RowBox[{"DR", "\[Rule]", "0.155`"}], ",", 
     RowBox[{"X", "\[Rule]", "0.12604993329530104`"}]}], "}"}], ",", 
   RowBox[{"{", 
    RowBox[{
     RowBox[{"DR", "\[Rule]", "0.165`"}], ",", 
     RowBox[{"X", "\[Rule]", "0.12602733214498235`"}]}], "}"}], ",", 
   RowBox[{"{", 
    RowBox[{
     RowBox[{"DR", "\[Rule]", "0.17500000000000002`"}], ",", 
     RowBox[{"X", "\[Rule]", "0.12600288600297951`"}]}], "}"}], ",", 
   RowBox[{"{", 
    RowBox[{
     RowBox[{"DR", "\[Rule]", "0.185`"}], ",", 
     RowBox[{"X", "\[Rule]", "0.12597635933806145`"}]}], "}"}], ",", 
   RowBox[{"{", 
    RowBox[{
     RowBox[{"DR", "\[Rule]", "0.195`"}], ",", 
     RowBox[{"X", "\[Rule]", "0.12594747474747475`"}]}], "}"}], ",", 
   RowBox[{"{", 
    RowBox[{
     RowBox[{"DR", "\[Rule]", "0.20500000000000002`"}], ",", 
     RowBox[{"X", "\[Rule]", "0.1259159032183521`"}]}], "}"}], ",", 
   RowBox[{"{", 
    RowBox[{
     RowBox[{"DR", "\[Rule]", "0.215`"}], ",", 
     RowBox[{"X", "\[Rule]", "0.12588125153990462`"}]}], "}"}], ",", 
   RowBox[{"{", 
    RowBox[{
     RowBox[{"DR", "\[Rule]", "0.225`"}], ",", 
     RowBox[{"X", "\[Rule]", "0.12584304584304634`"}]}], "}"}], ",", 
   RowBox[{"{", 
    RowBox[{
     RowBox[{"DR", "\[Rule]", "0.23500000000000001`"}], ",", 
     RowBox[{"X", "\[Rule]", "0.1258007098007903`"}]}], "}"}], ",", 
   RowBox[{"{", 
    RowBox[{
     RowBox[{"DR", "\[Rule]", "0.245`"}], ",", 
     RowBox[{"X", "\[Rule]", "0.12575353535353534`"}]}], "}"}], ",", 
   RowBox[{"{", 
    RowBox[{
     RowBox[{"DR", "\[Rule]", "0.255`"}], ",", 
     RowBox[{"X", "\[Rule]", "0.12570064279155188`"}]}], "}"}], ",", 
   RowBox[{"{", 
    RowBox[{
     RowBox[{"DR", "\[Rule]", "0.265`"}], ",", 
     RowBox[{"X", "\[Rule]", "0.12564092538287627`"}]}], "}"}], ",", 
   RowBox[{"{", 
    RowBox[{
     RowBox[{"DR", "\[Rule]", "0.275`"}], ",", 
     RowBox[{"X", "\[Rule]", "0.12557297109021245`"}]}], "}"}], ",", 
   RowBox[{"{", 
    RowBox[{
     RowBox[{"DR", "\[Rule]", "0.28500000000000003`"}], ",", 
     RowBox[{"X", "\[Rule]", "0.09683008770998985`"}]}], "}"}], ",", 
   RowBox[{"{", 
    RowBox[{
     RowBox[{"DR", "\[Rule]", "0.295`"}], ",", 
     RowBox[{"X", "\[Rule]", "0.07408642449708328`"}]}], "}"}], ",", 
   RowBox[{"{", 
    RowBox[{
     RowBox[{"DR", "\[Rule]", "0.305`"}], ",", 
     RowBox[{"X", "\[Rule]", "0.06350246142047739`"}]}], "}"}], ",", 
   RowBox[{"{", 
    RowBox[{
     RowBox[{"DR", "\[Rule]", "0.315`"}], ",", 
     RowBox[{"X", "\[Rule]", "0.057368012150128135`"}]}], "}"}], ",", 
   RowBox[{"{", 
    RowBox[{
     RowBox[{"DR", "\[Rule]", "0.325`"}], ",", 
     RowBox[{"X", "\[Rule]", "0.0533495526808605`"}]}], "}"}], ",", 
   RowBox[{"{", 
    RowBox[{
     RowBox[{"DR", "\[Rule]", "0.335`"}], ",", 
     RowBox[{"X", "\[Rule]", "0.050497353351605975`"}]}], "}"}], ",", 
   RowBox[{"{", 
    RowBox[{
     RowBox[{"DR", "\[Rule]", "0.34500000000000003`"}], ",", 
     RowBox[{"X", "\[Rule]", "0.04834957323395804`"}]}], "}"}], ",", 
   RowBox[{"{", 
    RowBox[{
     RowBox[{"DR", "\[Rule]", "0.355`"}], ",", 
     RowBox[{"X", "\[Rule]", "0.04665072108851133`"}]}], "}"}], ",", 
   RowBox[{"{", 
    RowBox[{
     RowBox[{"DR", "\[Rule]", "0.365`"}], ",", 
     RowBox[{"X", "\[Rule]", "0.04524145615873013`"}]}], "}"}], ",", 
   RowBox[{"{", 
    RowBox[{
     RowBox[{"DR", "\[Rule]", "0.375`"}], ",", 
     RowBox[{"X", "\[Rule]", "0.044004898210624505`"}]}], "}"}], ",", 
   RowBox[{"{", 
    RowBox[{
     RowBox[{"DR", "\[Rule]", "0.385`"}], ",", 
     RowBox[{"X", "\[Rule]", "0.04282642860274512`"}]}], "}"}], ",", 
   RowBox[{"{", 
    RowBox[{
     RowBox[{"DR", "\[Rule]", "0.395`"}], ",", 
     RowBox[{"X", "\[Rule]", "0.041523542954550796`"}]}], "}"}], ",", 
   RowBox[{"{", 
    RowBox[{
     RowBox[{"DR", "\[Rule]", "0.405`"}], ",", 
     RowBox[{"X", "\[Rule]", "0.03954948259486098`"}]}], "}"}], ",", 
   RowBox[{"{", 
    RowBox[{
     RowBox[{"DR", "\[Rule]", "0.41500000000000004`"}], ",", 
     RowBox[{"X", "\[Rule]", "0.03222605953084283`"}]}], "}"}]}], 
  "}"}]], "Output",
 CellChangeTimes->{
  3.930190836261909*^9, 3.9301909329453382`*^9, 3.93021868462871*^9, 
   3.942383410083521*^9, 3.94238518588094*^9, {3.943357489069927*^9, 
   3.943357492948675*^9}, {3.949390660902041*^9, 3.949390667192346*^9}},
 CellLabel->"Out[89]=",ExpressionUUID->"7da329d5-1b01-4836-95fe-2b29d90c2a01"]
}, Open  ]],

Cell[BoxData[
 RowBox[{
  RowBox[{"(*", 
   RowBox[{
    RowBox[{
    "Numerical", " ", "solution", " ", "for", " ", "other", " ", "variables", 
     " ", 
     RowBox[{"(", 
      RowBox[{
       RowBox[{"concentrations", " ", "of", " ", "interest"}], ",", " ", 
       RowBox[{"driving", " ", "force"}], ",", " ", 
       RowBox[{"entropy", " ", "production"}]}], ")"}], " ", "for", " ", 
     "the", " ", "values", " ", "of", " ", "X"}], ",", 
    RowBox[{"D", " ", "found", " ", 
     RowBox[{"above", "."}]}]}], " ", "*)"}], "\[IndentingNewLine]", 
  RowBox[{
   RowBox[{
    RowBox[{"XvalHDMixpaper", "=", 
     RowBox[{"Table", "[", 
      RowBox[{
       RowBox[{"{", 
        RowBox[{
         RowBox[{"DR", "/.", 
          RowBox[{"valsdxHDMix", "[", 
           RowBox[{"[", "i", "]"}], "]"}]}], ",", 
         RowBox[{
          RowBox[{
           SuperscriptBox["10", "3"], "*", "X"}], "/.", 
          RowBox[{"valsdxHDMix", "[", 
           RowBox[{"[", "i", "]"}], "]"}]}]}], "}"}], ",", 
       RowBox[{"{", 
        RowBox[{"i", ",", "1", ",", "nvaluesHDMix"}], "}"}]}], "]"}]}], ";"}],
    "\[IndentingNewLine]", 
   RowBox[{
    RowBox[{"C2H6OvalHDMixpaper", "=", 
     RowBox[{"Table", "[", 
      RowBox[{
       RowBox[{"{", 
        RowBox[{
         RowBox[{"DR", "/.", 
          RowBox[{"valsdxHDMix", "[", 
           RowBox[{"[", "i", "]"}], "]"}]}], ",", 
         RowBox[{
          SuperscriptBox["10", "3"], "*", 
          RowBox[{"C2H6OSCerevovHDMix", "[", 
           RowBox[{
            RowBox[{"X", "/.", 
             RowBox[{"valsdxHDMix", "[", 
              RowBox[{"[", "i", "]"}], "]"}]}], ",", 
            RowBox[{"DR", "/.", 
             RowBox[{"valsdxHDMix", "[", 
              RowBox[{"[", "i", "]"}], "]"}]}]}], "]"}]}]}], "}"}], ",", 
       RowBox[{"{", 
        RowBox[{"i", ",", "1", ",", "nvaluesHDMix"}], "}"}]}], "]"}]}], ";"}],
    "\[IndentingNewLine]", 
   RowBox[{"(*", 
    RowBox[{
     RowBox[{"H2Oval", "=", 
      RowBox[{"Table", "[", 
       RowBox[{
        RowBox[{"{", 
         RowBox[{
          RowBox[{"DR", "/.", 
           RowBox[{"valsdx", "[", 
            RowBox[{"[", "i", "]"}], "]"}]}], ",", 
          RowBox[{"H2OSCerevov", "[", 
           RowBox[{
            RowBox[{"X", "/.", 
             RowBox[{"valsdx", "[", 
              RowBox[{"[", "i", "]"}], "]"}]}], ",", 
            RowBox[{"DR", "/.", 
             RowBox[{"valsdx", "[", 
              RowBox[{"[", "i", "]"}], "]"}]}]}], "]"}]}], "}"}], ",", 
        RowBox[{"{", 
         RowBox[{"i", ",", "1", ",", "19"}], "}"}]}], "]"}]}], ";"}], "*)"}], 
   "\[IndentingNewLine]", 
   RowBox[{
    RowBox[{"C6H12O6valHDMixpaper", "=", 
     RowBox[{"Table", "[", 
      RowBox[{
       RowBox[{"{", 
        RowBox[{
         RowBox[{"DR", "/.", 
          RowBox[{"valsdxHDMix", "[", 
           RowBox[{"[", "i", "]"}], "]"}]}], ",", 
         RowBox[{
          SuperscriptBox["10", "3"], "*", 
          RowBox[{"C6H12O6SCerevovHDMix", "[", 
           RowBox[{
            RowBox[{"X", "/.", 
             RowBox[{"valsdxHDMix", "[", 
              RowBox[{"[", "i", "]"}], "]"}]}], ",", 
            RowBox[{"DR", "/.", 
             RowBox[{"valsdxHDMix", "[", 
              RowBox[{"[", "i", "]"}], "]"}]}]}], "]"}]}]}], "}"}], ",", 
       RowBox[{"{", 
        RowBox[{"i", ",", "1", ",", "nvaluesHDMix"}], "}"}]}], "]"}]}], ";"}],
    "\[IndentingNewLine]", "\[IndentingNewLine]", 
   RowBox[{
    RowBox[{"mindriforvalHDMix", "=", 
     RowBox[{"Table", "[", 
      RowBox[{
       RowBox[{"{", 
        RowBox[{
         RowBox[{"DR", "/.", 
          RowBox[{"valsdxHDMix", "[", 
           RowBox[{"[", "i", "]"}], "]"}]}], ",", 
         RowBox[{"-", 
          RowBox[{"DrivForceSCerevovHDMix", "[", 
           RowBox[{
            RowBox[{"X", "/.", 
             RowBox[{"valsdxHDMix", "[", 
              RowBox[{"[", "i", "]"}], "]"}]}], ",", 
            RowBox[{"DR", "/.", 
             RowBox[{"valsdxHDMix", "[", 
              RowBox[{"[", "i", "]"}], "]"}]}]}], "]"}]}]}], "}"}], ",", 
       RowBox[{"{", 
        RowBox[{"i", ",", "1", ",", "nvaluesHDMix"}], "}"}]}], "]"}]}], ";"}],
    "\[IndentingNewLine]", 
   RowBox[{
    RowBox[{"entrprodvalHDMix", "=", 
     RowBox[{"Table", "[", 
      RowBox[{
       RowBox[{"{", 
        RowBox[{
         RowBox[{"DR", "/.", 
          RowBox[{"valsdxHDMix", "[", 
           RowBox[{"[", "i", "]"}], "]"}]}], ",", 
         RowBox[{"EntroProdSCerevovHDMix", "[", 
          RowBox[{
           RowBox[{"X", "/.", 
            RowBox[{"valsdxHDMix", "[", 
             RowBox[{"[", "i", "]"}], "]"}]}], ",", 
           RowBox[{"DR", "/.", 
            RowBox[{"valsdxHDMix", "[", 
             RowBox[{"[", "i", "]"}], "]"}]}]}], "]"}]}], "}"}], ",", 
       RowBox[{"{", 
        RowBox[{"i", ",", "1", ",", "nvaluesHDMix"}], "}"}]}], "]"}]}], ";"}],
    "\[IndentingNewLine]", "\[IndentingNewLine]", 
   RowBox[{"(*", 
    RowBox[{
    "To", " ", "plot", " ", "critical", " ", "growth", " ", "rate", " ", "as",
      " ", "vertical", " ", 
     RowBox[{"line", "."}]}], "*)"}], "\[IndentingNewLine]", 
   RowBox[{
    RowBox[{"critvalsHDmix", "=", 
     RowBox[{
      RowBox[{"{", 
       RowBox[{
        RowBox[{"{", 
         RowBox[{"Dc", ",", 
          RowBox[{"-", "10"}]}], "}"}], ",", 
        RowBox[{"{", 
         RowBox[{"Dc", ",", "0"}], "}"}], ",", 
        RowBox[{"{", 
         RowBox[{"Dc", ",", "100"}], "}"}], ",", 
        RowBox[{"{", 
         RowBox[{"Dc", ",", "500"}], "}"}], ",", 
        RowBox[{"{", 
         RowBox[{"Dc", ",", "1000"}], "}"}], ",", 
        RowBox[{"{", 
         RowBox[{"Dc", ",", "1200"}], "}"}]}], "}"}], "/.", 
      "paramSCerevovHDMix"}]}], ";"}]}]}]], "Input",
 CellChangeTimes->{{3.930189344395331*^9, 3.9301893459049187`*^9}, {
  3.9301894097570763`*^9, 3.930189419062585*^9}, {3.930189457103497*^9, 
  3.930189490214953*^9}, {3.9423834021241703`*^9, 3.942383404872292*^9}},
 CellLabel->"In[91]:=",ExpressionUUID->"2dd4b116-52fc-44b5-be30-c8d867af8752"]
}, Open  ]],

Cell[CellGroupData[{

Cell["Figures for Model 2", "Section",
 CellChangeTimes->{{3.9296952373039503`*^9, 3.929695237521764*^9}, {
   3.929695273523108*^9, 3.929695279993528*^9}, {3.930144210234776*^9, 
   3.930144219659198*^9}, 3.9301445504686213`*^9, 3.930144625037826*^9, {
   3.930147626693025*^9, 3.9301476339489403`*^9}, {3.930148092745531*^9, 
   3.9301480934732523`*^9}, {3.930189503174778*^9, 
   3.930189506246625*^9}},ExpressionUUID->"1cbd2917-0551-41a2-85aa-\
7fd495ee8514"],

Cell[CellGroupData[{

Cell[BoxData[
 RowBox[{
  RowBox[{"(*", 
   RowBox[{
   "Concentrations", " ", "as", " ", "function", " ", "of", " ", "dilution", " ", 
    RowBox[{"rate", "."}]}], "*)"}], "\[IndentingNewLine]", 
  RowBox[{"ConcHDMixpaper", "=", 
   RowBox[{"ListLinePlot", "[", 
    RowBox[{
     RowBox[{"{", 
      RowBox[{
      "XvalHDMixpaper", ",", "C2H6OvalHDMixpaper", ",", 
       "C6H12O6valHDMixpaper", ",", "critvalsHDmix"}], "}"}], ",", 
     RowBox[{"PlotLegends", "\[Rule]", 
      RowBox[{"Placed", "[", 
       RowBox[{
        RowBox[{"LineLegend", "[", 
         RowBox[{
          RowBox[{"{", 
           
           RowBox[{"\"\<Biomass\>\"", ",", "\"\<Ethanol\>\"", 
            ",", "\"\<Glucose\>\""}], "}"}], ",", 
          RowBox[{"LegendFunction", "\[Rule]", "\"\<Frame\>\""}], ",", 
          RowBox[{"LabelStyle", "\[Rule]", 
           RowBox[{"{", 
            RowBox[{
             RowBox[{"FontFamily", "\[Rule]", "\"\<Helvetica\>\""}], ",", 
             RowBox[{"FontSize", "\[Rule]", "18"}]}], "}"}]}]}], "]"}], ",", 
        RowBox[{"{", 
         RowBox[{"0.20", ",", "0.5"}], "}"}]}], "]"}]}], ",", 
     RowBox[{"ImagePadding", "->", 
      RowBox[{"{", 
       RowBox[{
        RowBox[{"{", 
         RowBox[{"85", ",", "85"}], "}"}], ",", 
        RowBox[{"{", 
         RowBox[{"70", ",", "10"}], "}"}]}], "}"}]}], ",", 
     RowBox[{"PlotStyle", "\[Rule]", 
      RowBox[{"{", 
       RowBox[{
        RowBox[{"{", 
         RowBox[{
          RowBox[{
           RowBox[{"ColorData", "[", 
            RowBox[{"68", ",", "\"\<ColorList\>\""}], "]"}], "[", 
           RowBox[{"[", "3", "]"}], "]"}], ",", 
          RowBox[{"Thickness", "[", "0.007", "]"}]}], "}"}], ",", 
        RowBox[{"{", 
         RowBox[{
          RowBox[{
           RowBox[{"ColorData", "[", 
            RowBox[{"68", ",", "\"\<ColorList\>\""}], "]"}], "[", 
           RowBox[{"[", "2", "]"}], "]"}], ",", 
          RowBox[{"Thickness", "[", "0.007", "]"}]}], "}"}], ",", 
        RowBox[{"{", 
         RowBox[{
          RowBox[{
           RowBox[{"ColorData", "[", 
            RowBox[{"68", ",", "\"\<ColorList\>\""}], "]"}], "[", 
           RowBox[{"[", "1", "]"}], "]"}], ",", "Dashed", ",", 
          RowBox[{"Thickness", "[", "0.01", "]"}]}], "}"}], ",", 
        RowBox[{"{", 
         RowBox[{"Gray", ",", "Dashed", ",", 
          RowBox[{"Thickness", "[", "0.007", "]"}]}], "}"}]}], "}"}]}], ",", 
     RowBox[{"Frame", "->", "True"}], ",", 
     RowBox[{"AspectRatio", "->", "1"}], ",", 
     RowBox[{"FrameLabel", "\[Rule]", 
      RowBox[{"{", 
       RowBox[{"\"\<Dilution rate (h\!\(\*SuperscriptBox[\(\\\ \), \(-1\)]\))\
\>\"", ",", "\"\<Concentrations (mM)\>\""}], "}"}]}], ",", 
     RowBox[{"PlotRange", "\[Rule]", 
      RowBox[{"{", 
       RowBox[{
        RowBox[{"{", 
         RowBox[{"0", ",", 
          RowBox[{"(", 
           RowBox[{"\[Lambda]max", "/.", "paramSCerevovHDMix"}], ")"}]}], 
         "}"}], ",", 
        RowBox[{"{", 
         RowBox[{
          RowBox[{"-", "4"}], ",", "130"}], "}"}]}], "}"}]}]}], 
    "]"}]}]}]], "Input",
 CellChangeTimes->{{3.930189527303351*^9, 3.930189527504118*^9}, {
   3.942383313176241*^9, 3.942383368193294*^9}, {3.9423834329645643`*^9, 
   3.9423834542344933`*^9}, 3.942383486414904*^9, {3.942383821095427*^9, 
   3.942383821245364*^9}},
 CellLabel->"In[97]:=",ExpressionUUID->"d5a53fa1-3e2b-4587-bd63-a9387d92176a"],

Cell[BoxData[
 TagBox[
  GraphicsBox[{{{}, 
     InterpretationBox[{
       TagBox[{{}, {}, 
         TagBox[
          {Hue[0.25, 1, 0.55], PointSize[
            NCache[
             Rational[1, 72], 0.013888888888888888`]], Thickness[0.007], 
           StyleBox[LineBox[CompressedData["
1:eJxTTMoPSmViYGDQAmIQXS2yzv1hVYl9e3GZWPuEeIcdcq2vA3f02f96VWD6
qT/eYdZMMLD/krv0VCiQ/yYQpGKhfeaxLfYb++IduK4vLrDlWm4/fanpO2Yg
XzOm/9BXjTX2frcbZX174x2WAGWvL95gL+SnytDTE+9gDAab7T+tvLlhf3e8
w+GvGkAdW+0fBv7Qe94V7xAEcYD9U32XKEYg/2EVyIG77E8ZPnvL0xnvUAgy
rmCv/Y+POVUcHfEODGBwwH7VgSlxn9riHTzAGg7aF5d27jvRGu8Acg3QAvvF
Vx0qO1viHcDOvX7YXmtytrRRc7yDPMg2uaP2XKbB5/c3xjukp4HAMftCqWMe
+g3xDqDQEVl33H5C+4PVNXXxDt9Apn09Ya/RI5+7uCbewQ4cAKfsn7t3aMyr
incAG9d62l7zzu2ctIp4h7NnwMA+26q37EtpvIMo2MBz9if/BV6xK453AAdX
zHl7qS8RbywLYP6/YK//807I9RyYfRfsA1Y8fc2SCYuPi/asje/7VqfA7L9k
//mssYaCaQQ0vC7Zf1Ca+6u9NQjqnsv29yyfLA844A+Nnyv2catWsUqv94G6
74q9kXOWyr41XtDwvWoveMvXbaW9J9S91+wFtly+sE/HA5o+rtkv+qNwxSvY
Her+6/ZfpghwvpjnBo2PG/YVFtqNCxjcoPF/w7580bTME5mu0Pi5aZ/+Zm4J
82EXaHq6aS8WLF4UeszZYQI4vm7ZL/l6suW9jIMDAKNIQC0=
             "]],
            FontSize->22]},
          Annotation[#, "Charting`Private`Tag#1"]& ], 
         TagBox[
          {Hue[0.06, 1, 0.9], PointSize[
            NCache[
             Rational[1, 72], 0.013888888888888888`]], Thickness[0.007], 
           StyleBox[LineBox[CompressedData["
1:eJxTTMoPSmViYGDQAmIQXS2yzv1hVYn9x4zHHVt/PLHbIdf6OnBHH5w/ayYY
wPlvAkEqFsL5XNcXF9hyLYfzNWP6D33VWAPnLwHKXl+8Ac43BoPNcP7hrxpA
HVvh/CCIA+D8h1UgB+6C8wtBxhXshfMZwOAAnO8B1nAQzge5BmgBnA927vXD
cL48yDa5o3B+ehoIHIPzQaEjsu44nP8NZNrXE3A+JABOwflg41pPw/lnz4AB
nC8KNvAcnA8OrpjzaP6/gGbfBbT4uIhm/yX765H2TduDzRwg4XXJvtme7XbU
H2cHiHsu2+c7nP/1Q8DDARI/V+z/Cb14/zXdywHiviv2K9wmMoS+9HaAhO9V
eyvjLUbXPvk4QNx7zf6gmrGL6EZfB0j0XLP38jn2zcLazwHi/uv2qc3CLxXn
+jlA4uOG/dPvKuef3PJzgMT/DfuZZft9tr73c4DEz037NbVZS6Ye9nOApKeb
9t+/RzVEfvJ1mACOr1v2uxe0/HS45+EAAPK7eXE=
             "]],
            FontSize->22]},
          Annotation[#, "Charting`Private`Tag#2"]& ], 
         TagBox[
          {Hue[0.55, 1, 0.7], PointSize[
            NCache[
             Rational[1, 72], 0.013888888888888888`]], Thickness[0.01], 
           Dashing[{Small, Small}], 
           StyleBox[LineBox[CompressedData["
1:eJwtkn9I00EYxr/qEJOiBIXRQhOD1qJGWvsjqGeMSokENdiSZj8GloGhhtqc
iBhpNWmzgn4MSsYm0mpjKsYmmrOlLks319rUyLYQRJSwYDUJou9d98Dx/nF3
7/u557lcTU1ZZTLHcRJ+kdqc6SiM6erBFatmtzhVcGW3r5a6DOBuG7XKg9dg
ekIFztJ0alHUirVScsKMaLK2sk3VgfSIpfZIei8uVPgKR1vuYo/a+CYufomd
if3leTfvw8rvRixOcAcEz3ytD1FANQBnUp1A/8oEb1zM3xiEJ0Vh69/XjbL/
AKhSrx42xc2I6QjgEBIFep7TijrSrnYEwtOWW1pJLzgqD864pUZ7mg1F9MIY
XIeKDFXb7SA0/AC8baiQWfOdoLgRL6KOd+Zvv/uQQ6Zlj2P9+3GdPTqAy5eI
JuCq8Wed/zEI4k6mYxKe/M3arVIXfpFucR/k/b7G191DOEoNmIJwx2frnZMj
oO3a36P6qi1pQ+TB9AcqSATueyL3GLJowxkoZYK15RteULvUfpRIv+xKbRtn
7w+g65G/eWN4ks0LoHFGbHUrplges+gQBps6c6fZ/CCKA1dSnsoCzK8gRvWG
pZ85QcbzEUrF47DmXIjlE4LTTY1gfCGkZYr2bjuxwPz9hIyv1zNeHFtkvGH0
dFYv/3keY/8jjIny3eKVxBLjjyC1Z5gnXmF5zEFD6zrLfw6hFgISZ/nM42LD
A6FA+Zf9p3nUl5C6Sd5F81rAWWpEnvwf1W9BPA==
             "]],
            FontSize->22]},
          Annotation[#, "Charting`Private`Tag#3"]& ], 
         TagBox[
          {GrayLevel[0.5], PointSize[
            NCache[
             Rational[1, 72], 0.013888888888888888`]], Thickness[0.007], 
           Dashing[{Small, Small}], 
           
           StyleBox[
            LineBox[{{0.28, -4.}, {0.28, 0.}, {0.28, 100.}, {0.28, 130.}}],
            FontSize->22]},
          Annotation[#, "Charting`Private`Tag#4"]& ]},
        {"WolframDynamicHighlight", <|
         "Label" -> {"XYLabel"}, "Ball" -> {"InterpolatedBall"}|>}], 
       StyleBox[
        DynamicBox[(Charting`HighlightActionBox["DynamicHighlight", {}, 
          Slot["HighlightElements"], 
          Slot["LayoutOptions"], 
          Slot["Meta"], 
          Charting`HighlightActionFunction["DynamicHighlight", {{{}, {}, 
             Annotation[{
               Hue[0.67, 0.6, 0.6], 
               Directive[
                PointSize[
                 Rational[1, 72]], 
                AbsoluteThickness[2], FontSize -> 22, FontColor -> 
                GrayLevel[0], 
                Hue[0.25, 1, 0.55], 
                Thickness[0.007]], 
               Line[CompressedData["
1:eJxTTMoPSmViYGDQAmIQXS2yzv1hVYl9e3GZWPuEeIcdcq2vA3f02f96VWD6
qT/eYdZMMLD/krv0VCiQ/yYQpGKhfeaxLfYb++IduK4vLrDlWm4/fanpO2Yg
XzOm/9BXjTX2frcbZX174x2WAGWvL95gL+SnytDTE+9gDAab7T+tvLlhf3e8
w+GvGkAdW+0fBv7Qe94V7xAEcYD9U32XKEYg/2EVyIG77E8ZPnvL0xnvUAgy
rmCv/Y+POVUcHfEODGBwwH7VgSlxn9riHTzAGg7aF5d27jvRGu8Acg3QAvvF
Vx0qO1viHcDOvX7YXmtytrRRc7yDPMg2uaP2XKbB5/c3xjukp4HAMftCqWMe
+g3xDqDQEVl33H5C+4PVNXXxDt9Apn09Ya/RI5+7uCbewQ4cAKfsn7t3aMyr
incAG9d62l7zzu2ctIp4h7NnwMA+26q37EtpvIMo2MBz9if/BV6xK453AAdX
zHl7qS8RbywLYP6/YK//807I9RyYfRfsA1Y8fc2SCYuPi/asje/7VqfA7L9k
//mssYaCaQQ0vC7Zf1Ca+6u9NQjqnsv29yyfLA844A+Nnyv2catWsUqv94G6
74q9kXOWyr41XtDwvWoveMvXbaW9J9S91+wFtly+sE/HA5o+rtkv+qNwxSvY
Her+6/ZfpghwvpjnBo2PG/YVFtqNCxjcoPF/w7580bTME5mu0Pi5aZ/+Zm4J
82EXaHq6aS8WLF4UeszZYQI4vm7ZL/l6suW9jIMDAKNIQC0=
                "]]}, "Charting`Private`Tag#1"], 
             Annotation[{
               Hue[0.9060679774997897, 0.6, 0.6], 
               Directive[
                PointSize[
                 Rational[1, 72]], 
                AbsoluteThickness[2], FontSize -> 22, FontColor -> 
                GrayLevel[0], 
                Hue[0.06, 1, 0.9], 
                Thickness[0.007]], 
               Line[CompressedData["
1:eJxTTMoPSmViYGDQAmIQXS2yzv1hVYn9x4zHHVt/PLHbIdf6OnBHH5w/ayYY
wPlvAkEqFsL5XNcXF9hyLYfzNWP6D33VWAPnLwHKXl+8Ac43BoPNcP7hrxpA
HVvh/CCIA+D8h1UgB+6C8wtBxhXshfMZwOAAnO8B1nAQzge5BmgBnA927vXD
cL48yDa5o3B+ehoIHIPzQaEjsu44nP8NZNrXE3A+JABOwflg41pPw/lnz4AB
nC8KNvAcnA8OrpjzaP6/gGbfBbT4uIhm/yX765H2TduDzRwg4XXJvtme7XbU
H2cHiHsu2+c7nP/1Q8DDARI/V+z/Cb14/zXdywHiviv2K9wmMoS+9HaAhO9V
eyvjLUbXPvk4QNx7zf6gmrGL6EZfB0j0XLP38jn2zcLazwHi/uv2qc3CLxXn
+jlA4uOG/dPvKuef3PJzgMT/DfuZZft9tr73c4DEz037NbVZS6Ye9nOApKeb
9t+/RzVEfvJ1mACOr1v2uxe0/HS45+EAAPK7eXE=
                "]]}, "Charting`Private`Tag#2"], 
             Annotation[{
               Hue[0.1421359549995791, 0.6, 0.6], 
               Directive[
                PointSize[
                 Rational[1, 72]], 
                AbsoluteThickness[2], FontSize -> 22, FontColor -> 
                GrayLevel[0], 
                Hue[0.55, 1, 0.7], 
                Dashing[{Small, Small}], 
                Thickness[0.01]], 
               Line[CompressedData["
1:eJwtkn9I00EYxr/qEJOiBIXRQhOD1qJGWvsjqGeMSokENdiSZj8GloGhhtqc
iBhpNWmzgn4MSsYm0mpjKsYmmrOlLks319rUyLYQRJSwYDUJou9d98Dx/nF3
7/u557lcTU1ZZTLHcRJ+kdqc6SiM6erBFatmtzhVcGW3r5a6DOBuG7XKg9dg
ekIFztJ0alHUirVScsKMaLK2sk3VgfSIpfZIei8uVPgKR1vuYo/a+CYufomd
if3leTfvw8rvRixOcAcEz3ytD1FANQBnUp1A/8oEb1zM3xiEJ0Vh69/XjbL/
AKhSrx42xc2I6QjgEBIFep7TijrSrnYEwtOWW1pJLzgqD864pUZ7mg1F9MIY
XIeKDFXb7SA0/AC8baiQWfOdoLgRL6KOd+Zvv/uQQ6Zlj2P9+3GdPTqAy5eI
JuCq8Wed/zEI4k6mYxKe/M3arVIXfpFucR/k/b7G191DOEoNmIJwx2frnZMj
oO3a36P6qi1pQ+TB9AcqSATueyL3GLJowxkoZYK15RteULvUfpRIv+xKbRtn
7w+g65G/eWN4ks0LoHFGbHUrplges+gQBps6c6fZ/CCKA1dSnsoCzK8gRvWG
pZ85QcbzEUrF47DmXIjlE4LTTY1gfCGkZYr2bjuxwPz9hIyv1zNeHFtkvGH0
dFYv/3keY/8jjIny3eKVxBLjjyC1Z5gnXmF5zEFD6zrLfw6hFgISZ/nM42LD
A6FA+Zf9p3nUl5C6Sd5F81rAWWpEnvwf1W9BPA==
                "]]}, "Charting`Private`Tag#3"], 
             Annotation[{
               Hue[0.37820393249936934`, 0.6, 0.6], 
               Directive[
                PointSize[
                 Rational[1, 72]], 
                AbsoluteThickness[2], FontSize -> 22, FontColor -> 
                GrayLevel[0], 
                GrayLevel[0.5], 
                Dashing[{Small, Small}], 
                Thickness[0.007]], 
               Line[{{0.28, -4.}, {0.28, 0.}, {0.28, 100.}, {0.28, 130.}}]}, 
              "Charting`Private`Tag#4"]}}, <|
           "HighlightElements" -> <|
             "Label" -> {"XYLabel"}, "Ball" -> {"InterpolatedBall"}|>, 
            "LayoutOptions" -> <|
             "PanelPlotLayout" -> <||>, 
              "PlotRange" -> {{0., 0.42}, {-4., 130.}}, 
              "Frame" -> {{True, True}, {True, True}}, "AxesOrigin" -> {0, 0},
               "ImageSize" -> {550, 550}, "Axes" -> {True, True}, 
              "LabelStyle" -> {FontSize -> 22, FontColor -> GrayLevel[0]}, 
              "AspectRatio" -> 1, "DefaultStyle" -> {
                Directive[
                 PointSize[
                  Rational[1, 72]], 
                 AbsoluteThickness[2], FontSize -> 22, FontColor -> 
                 GrayLevel[0], 
                 GrayLevel[0.5], 
                 Dashing[{Small, Small}], 
                 Thickness[0.007]], 
                Directive[
                 PointSize[
                  Rational[1, 72]], 
                 AbsoluteThickness[2], FontSize -> 22, FontColor -> 
                 GrayLevel[0], 
                 Hue[0.55, 1, 0.7], 
                 Dashing[{Small, Small}], 
                 Thickness[0.01]], 
                Directive[
                 PointSize[
                  Rational[1, 72]], 
                 AbsoluteThickness[2], FontSize -> 22, FontColor -> 
                 GrayLevel[0], 
                 Hue[0.06, 1, 0.9], 
                 Thickness[0.007]], 
                Directive[
                 PointSize[
                  Rational[1, 72]], 
                 AbsoluteThickness[2], FontSize -> 22, FontColor -> 
                 GrayLevel[0], 
                 Hue[0.25, 1, 0.55], 
                 Thickness[0.007]]}, 
              "HighlightLabelingFunctions" -> <|
               "CoordinatesToolOptions" -> ({
                  (Identity[#]& )[
                   Part[#, 1]], 
                  (Identity[#]& )[
                   Part[#, 2]]}& ), 
                "ScalingFunctions" -> {{Identity, Identity}, {
                  Identity, Identity}}|>, "Primitives" -> {}, "GCFlag" -> 
              False|>, 
            "Meta" -> <|
             "DefaultHighlight" -> {"Dynamic", None}, "Index" -> {}, 
              "Function" -> ListLinePlot, "GroupHighlight" -> False|>|>]]& )[<|
          "HighlightElements" -> <|
            "Label" -> {"XYLabel"}, "Ball" -> {"InterpolatedBall"}|>, 
           "LayoutOptions" -> <|
            "PanelPlotLayout" -> <||>, 
             "PlotRange" -> {{0., 0.42}, {-4., 130.}}, 
             "Frame" -> {{True, True}, {True, True}}, "AxesOrigin" -> {0, 0}, 
             "ImageSize" -> {550, 550}, "Axes" -> {True, True}, 
             "LabelStyle" -> {FontSize -> 22, FontColor -> GrayLevel[0]}, 
             "AspectRatio" -> 1, "DefaultStyle" -> {
               Directive[
                PointSize[
                 Rational[1, 72]], 
                AbsoluteThickness[2], FontSize -> 22, FontColor -> 
                GrayLevel[0], 
                GrayLevel[0.5], 
                Dashing[{Small, Small}], 
                Thickness[0.007]], 
               Directive[
                PointSize[
                 Rational[1, 72]], 
                AbsoluteThickness[2], FontSize -> 22, FontColor -> 
                GrayLevel[0], 
                Hue[0.55, 1, 0.7], 
                Dashing[{Small, Small}], 
                Thickness[0.01]], 
               Directive[
                PointSize[
                 Rational[1, 72]], 
                AbsoluteThickness[2], FontSize -> 22, FontColor -> 
                GrayLevel[0], 
                Hue[0.06, 1, 0.9], 
                Thickness[0.007]], 
               Directive[
                PointSize[
                 Rational[1, 72]], 
                AbsoluteThickness[2], FontSize -> 22, FontColor -> 
                GrayLevel[0], 
                Hue[0.25, 1, 0.55], 
                Thickness[0.007]]}, 
             "HighlightLabelingFunctions" -> <|"CoordinatesToolOptions" -> ({
                 (Identity[#]& )[
                  Part[#, 1]], 
                 (Identity[#]& )[
                  Part[#, 2]]}& ), 
               "ScalingFunctions" -> {{Identity, Identity}, {
                 Identity, Identity}}|>, "Primitives" -> {}, "GCFlag" -> 
             False|>, 
           "Meta" -> <|
            "DefaultHighlight" -> {"Dynamic", None}, "Index" -> {}, 
             "Function" -> ListLinePlot, "GroupHighlight" -> False|>|>],
         ImageSizeCache->{{4.503599627370496*^15, -4.503599627370496*^15}, {
          4.503599627370496*^15, -4.503599627370496*^15}}],
        Selectable->False]},
      Annotation[{{{}, {}, 
         Annotation[{
           Hue[0.67, 0.6, 0.6], 
           Directive[
            PointSize[
             Rational[1, 72]], 
            AbsoluteThickness[2], FontSize -> 22, FontColor -> GrayLevel[0], 
            Hue[0.25, 1, 0.55], 
            Thickness[0.007]], 
           Line[CompressedData["
1:eJxTTMoPSmViYGDQAmIQXS2yzv1hVYl9e3GZWPuEeIcdcq2vA3f02f96VWD6
qT/eYdZMMLD/krv0VCiQ/yYQpGKhfeaxLfYb++IduK4vLrDlWm4/fanpO2Yg
XzOm/9BXjTX2frcbZX174x2WAGWvL95gL+SnytDTE+9gDAab7T+tvLlhf3e8
w+GvGkAdW+0fBv7Qe94V7xAEcYD9U32XKEYg/2EVyIG77E8ZPnvL0xnvUAgy
rmCv/Y+POVUcHfEODGBwwH7VgSlxn9riHTzAGg7aF5d27jvRGu8Acg3QAvvF
Vx0qO1viHcDOvX7YXmtytrRRc7yDPMg2uaP2XKbB5/c3xjukp4HAMftCqWMe
+g3xDqDQEVl33H5C+4PVNXXxDt9Apn09Ya/RI5+7uCbewQ4cAKfsn7t3aMyr
incAG9d62l7zzu2ctIp4h7NnwMA+26q37EtpvIMo2MBz9if/BV6xK453AAdX
zHl7qS8RbywLYP6/YK//807I9RyYfRfsA1Y8fc2SCYuPi/asje/7VqfA7L9k
//mssYaCaQQ0vC7Zf1Ca+6u9NQjqnsv29yyfLA844A+Nnyv2catWsUqv94G6
74q9kXOWyr41XtDwvWoveMvXbaW9J9S91+wFtly+sE/HA5o+rtkv+qNwxSvY
Her+6/ZfpghwvpjnBo2PG/YVFtqNCxjcoPF/w7580bTME5mu0Pi5aZ/+Zm4J
82EXaHq6aS8WLF4UeszZYQI4vm7ZL/l6suW9jIMDAKNIQC0=
            "]]}, "Charting`Private`Tag#1"], 
         Annotation[{
           Hue[0.9060679774997897, 0.6, 0.6], 
           Directive[
            PointSize[
             Rational[1, 72]], 
            AbsoluteThickness[2], FontSize -> 22, FontColor -> GrayLevel[0], 
            Hue[0.06, 1, 0.9], 
            Thickness[0.007]], 
           Line[CompressedData["
1:eJxTTMoPSmViYGDQAmIQXS2yzv1hVYn9x4zHHVt/PLHbIdf6OnBHH5w/ayYY
wPlvAkEqFsL5XNcXF9hyLYfzNWP6D33VWAPnLwHKXl+8Ac43BoPNcP7hrxpA
HVvh/CCIA+D8h1UgB+6C8wtBxhXshfMZwOAAnO8B1nAQzge5BmgBnA927vXD
cL48yDa5o3B+ehoIHIPzQaEjsu44nP8NZNrXE3A+JABOwflg41pPw/lnz4AB
nC8KNvAcnA8OrpjzaP6/gGbfBbT4uIhm/yX765H2TduDzRwg4XXJvtme7XbU
H2cHiHsu2+c7nP/1Q8DDARI/V+z/Cb14/zXdywHiviv2K9wmMoS+9HaAhO9V
eyvjLUbXPvk4QNx7zf6gmrGL6EZfB0j0XLP38jn2zcLazwHi/uv2qc3CLxXn
+jlA4uOG/dPvKuef3PJzgMT/DfuZZft9tr73c4DEz037NbVZS6Ye9nOApKeb
9t+/RzVEfvJ1mACOr1v2uxe0/HS45+EAAPK7eXE=
            "]]}, "Charting`Private`Tag#2"], 
         Annotation[{
           Hue[0.1421359549995791, 0.6, 0.6], 
           Directive[
            PointSize[
             Rational[1, 72]], 
            AbsoluteThickness[2], FontSize -> 22, FontColor -> GrayLevel[0], 
            Hue[0.55, 1, 0.7], 
            Dashing[{Small, Small}], 
            Thickness[0.01]], 
           Line[CompressedData["
1:eJwtkn9I00EYxr/qEJOiBIXRQhOD1qJGWvsjqGeMSokENdiSZj8GloGhhtqc
iBhpNWmzgn4MSsYm0mpjKsYmmrOlLks319rUyLYQRJSwYDUJou9d98Dx/nF3
7/u557lcTU1ZZTLHcRJ+kdqc6SiM6erBFatmtzhVcGW3r5a6DOBuG7XKg9dg
ekIFztJ0alHUirVScsKMaLK2sk3VgfSIpfZIei8uVPgKR1vuYo/a+CYufomd
if3leTfvw8rvRixOcAcEz3ytD1FANQBnUp1A/8oEb1zM3xiEJ0Vh69/XjbL/
AKhSrx42xc2I6QjgEBIFep7TijrSrnYEwtOWW1pJLzgqD864pUZ7mg1F9MIY
XIeKDFXb7SA0/AC8baiQWfOdoLgRL6KOd+Zvv/uQQ6Zlj2P9+3GdPTqAy5eI
JuCq8Wed/zEI4k6mYxKe/M3arVIXfpFucR/k/b7G191DOEoNmIJwx2frnZMj
oO3a36P6qi1pQ+TB9AcqSATueyL3GLJowxkoZYK15RteULvUfpRIv+xKbRtn
7w+g65G/eWN4ks0LoHFGbHUrplges+gQBps6c6fZ/CCKA1dSnsoCzK8gRvWG
pZ85QcbzEUrF47DmXIjlE4LTTY1gfCGkZYr2bjuxwPz9hIyv1zNeHFtkvGH0
dFYv/3keY/8jjIny3eKVxBLjjyC1Z5gnXmF5zEFD6zrLfw6hFgISZ/nM42LD
A6FA+Zf9p3nUl5C6Sd5F81rAWWpEnvwf1W9BPA==
            "]]}, "Charting`Private`Tag#3"], 
         Annotation[{
           Hue[0.37820393249936934`, 0.6, 0.6], 
           Directive[
            PointSize[
             Rational[1, 72]], 
            AbsoluteThickness[2], FontSize -> 22, FontColor -> GrayLevel[0], 
            GrayLevel[0.5], 
            Dashing[{Small, Small}], 
            Thickness[0.007]], 
           Line[{{0.28, -4.}, {0.28, 0.}, {0.28, 100.}, {0.28, 130.}}]}, 
          "Charting`Private`Tag#4"]}}, <|
       "HighlightElements" -> <|
         "Label" -> {"XYLabel"}, "Ball" -> {"InterpolatedBall"}|>, 
        "LayoutOptions" -> <|
         "PanelPlotLayout" -> <||>, "PlotRange" -> {{0., 0.42}, {-4., 130.}}, 
          "Frame" -> {{True, True}, {True, True}}, "AxesOrigin" -> {0, 0}, 
          "ImageSize" -> {550, 550}, "Axes" -> {True, True}, 
          "LabelStyle" -> {FontSize -> 22, FontColor -> GrayLevel[0]}, 
          "AspectRatio" -> 1, "DefaultStyle" -> {
            Directive[
             PointSize[
              Rational[1, 72]], 
             AbsoluteThickness[2], FontSize -> 22, FontColor -> GrayLevel[0], 
             
             GrayLevel[0.5], 
             Dashing[{Small, Small}], 
             Thickness[0.007]], 
            Directive[
             PointSize[
              Rational[1, 72]], 
             AbsoluteThickness[2], FontSize -> 22, FontColor -> GrayLevel[0], 
             
             Hue[0.55, 1, 0.7], 
             Dashing[{Small, Small}], 
             Thickness[0.01]], 
            Directive[
             PointSize[
              Rational[1, 72]], 
             AbsoluteThickness[2], FontSize -> 22, FontColor -> GrayLevel[0], 
             
             Hue[0.06, 1, 0.9], 
             Thickness[0.007]], 
            Directive[
             PointSize[
              Rational[1, 72]], 
             AbsoluteThickness[2], FontSize -> 22, FontColor -> GrayLevel[0], 
             
             Hue[0.25, 1, 0.55], 
             Thickness[0.007]]}, 
          "HighlightLabelingFunctions" -> <|"CoordinatesToolOptions" -> ({
              (Identity[#]& )[
               Part[#, 1]], 
              (Identity[#]& )[
               Part[#, 2]]}& ), 
            "ScalingFunctions" -> {{Identity, Identity}, {
              Identity, Identity}}|>, "Primitives" -> {}, "GCFlag" -> False|>,
         "Meta" -> <|
         "DefaultHighlight" -> {"Dynamic", None}, "Index" -> {}, "Function" -> 
          ListLinePlot, "GroupHighlight" -> False|>|>, 
       "DynamicHighlight"]], {{}, {}}}, InsetBox[
     TemplateBox[{"\"Biomass\"", "\"Ethanol\"", "\"Glucose\""},
      "LineLegend",
      DisplayFunction->(FormBox[
        FrameBox[
         StyleBox[
          StyleBox[
           PaneBox[
            TagBox[
             GridBox[{{
                TagBox[
                 GridBox[{{
                    GraphicsBox[{{
                    Directive[
                    EdgeForm[
                    Directive[
                    Opacity[0.3], 
                    GrayLevel[0]]], 
                    PointSize[0.5], 
                    AbsoluteThickness[2], FontSize -> 22, FontColor -> 
                    GrayLevel[0], 
                    Hue[0.25, 1, 0.55], 
                    Thickness[0.063]], {
                    LineBox[{{0, 12.5}, {40, 12.5}}]}}, {
                    Directive[
                    EdgeForm[
                    Directive[
                    Opacity[0.3], 
                    GrayLevel[0]]], 
                    PointSize[0.5], 
                    AbsoluteThickness[2], FontSize -> 22, FontColor -> 
                    GrayLevel[0], 
                    Hue[0.25, 1, 0.55], 
                    Thickness[0.063]], {}}}, AspectRatio -> Full, 
                    ImageSize -> {40, 12.5}, PlotRangePadding -> None, 
                    ImagePadding -> Automatic, 
                    BaselinePosition -> (Scaled[-0.03639999999999999] -> 
                    Baseline)], #}, {
                    GraphicsBox[{{
                    Directive[
                    EdgeForm[
                    Directive[
                    Opacity[0.3], 
                    GrayLevel[0]]], 
                    PointSize[0.5], 
                    AbsoluteThickness[2], FontSize -> 22, FontColor -> 
                    GrayLevel[0], 
                    Hue[0.06, 1, 0.9], 
                    Thickness[0.063]], {
                    LineBox[{{0, 12.5}, {40, 12.5}}]}}, {
                    Directive[
                    EdgeForm[
                    Directive[
                    Opacity[0.3], 
                    GrayLevel[0]]], 
                    PointSize[0.5], 
                    AbsoluteThickness[2], FontSize -> 22, FontColor -> 
                    GrayLevel[0], 
                    Hue[0.06, 1, 0.9], 
                    Thickness[0.063]], {}}}, AspectRatio -> Full, 
                    ImageSize -> {40, 12.5}, PlotRangePadding -> None, 
                    ImagePadding -> Automatic, 
                    BaselinePosition -> (Scaled[-0.03639999999999999] -> 
                    Baseline)], #2}, {
                    GraphicsBox[{{
                    Directive[
                    EdgeForm[
                    Directive[
                    Opacity[0.3], 
                    GrayLevel[0]]], 
                    PointSize[0.5], 
                    AbsoluteThickness[2], FontSize -> 22, FontColor -> 
                    GrayLevel[0], 
                    Hue[0.55, 1, 0.7], 
                    Dashing[{Small, Small}], 
                    Thickness[0.09]], {
                    LineBox[{{0, 12.5}, {40, 12.5}}]}}, {
                    Directive[
                    EdgeForm[
                    Directive[
                    Opacity[0.3], 
                    GrayLevel[0]]], 
                    PointSize[0.5], 
                    AbsoluteThickness[2], FontSize -> 22, FontColor -> 
                    GrayLevel[0], 
                    Hue[0.55, 1, 0.7], 
                    Dashing[{Small, Small}], 
                    Thickness[0.09]], {}}}, AspectRatio -> Full, 
                    ImageSize -> {40, 12.5}, PlotRangePadding -> None, 
                    ImagePadding -> Automatic, 
                    BaselinePosition -> (Scaled[-0.03639999999999999] -> 
                    Baseline)], #3}}, 
                  GridBoxAlignment -> {
                   "Columns" -> {Center, Left}, "Rows" -> {{Baseline}}}, 
                  AutoDelete -> False, 
                  GridBoxDividers -> {
                   "Columns" -> {{False}}, "Rows" -> {{False}}}, 
                  GridBoxItemSize -> {
                   "Columns" -> {{All}}, "Rows" -> {{All}}}, 
                  GridBoxSpacings -> {
                   "Columns" -> {{0.5}}, "Rows" -> {{0.8}}}], "Grid"]}}, 
              GridBoxAlignment -> {"Columns" -> {{Left}}, "Rows" -> {{Top}}}, 
              AutoDelete -> False, 
              GridBoxItemSize -> {
               "Columns" -> {{Automatic}}, "Rows" -> {{Automatic}}}, 
              GridBoxSpacings -> {"Columns" -> {{1}}, "Rows" -> {{0}}}], 
             "Grid"], Alignment -> Left, AppearanceElements -> None, 
            ImageSizeAction -> "ResizeToFit"], LineIndent -> 0, StripOnInput -> 
           False], {FontFamily -> "Helvetica", FontSize -> 18}, StripOnInput -> 
          False], Background -> Automatic, RoundingRadius -> 5, 
         ContentPadding -> True, FrameMargins -> {{5, 5}, {5, 5}}, FrameStyle -> 
         Thickness[1], StripOnInput -> False], TraditionalForm]& ),
      Editable->True,
      InterpretationFunction:>(RowBox[{"LineLegend", "[", 
         RowBox[{
           RowBox[{"{", 
             RowBox[{
               RowBox[{"Directive", "[", 
                 RowBox[{
                   RowBox[{"PointSize", "[", 
                    FractionBox["1", "72"], "]"}], ",", 
                   RowBox[{"AbsoluteThickness", "[", "2", "]"}], ",", 
                   RowBox[{"FontSize", "\[Rule]", "22"}], ",", 
                   RowBox[{"FontColor", "\[Rule]", 
                    
                    TemplateBox[<|"color" -> GrayLevel[0]|>, 
                    "GrayLevelColorSwatchTemplate"]}], ",", 
                   
                   TemplateBox[<|"color" -> Hue[0.25, 1, 0.55]|>, 
                    "HueColorSwatchTemplate"], ",", 
                   RowBox[{"Thickness", "[", "0.007`", "]"}]}], "]"}], ",", 
               RowBox[{"Directive", "[", 
                 RowBox[{
                   RowBox[{"PointSize", "[", 
                    FractionBox["1", "72"], "]"}], ",", 
                   RowBox[{"AbsoluteThickness", "[", "2", "]"}], ",", 
                   RowBox[{"FontSize", "\[Rule]", "22"}], ",", 
                   RowBox[{"FontColor", "\[Rule]", 
                    
                    TemplateBox[<|"color" -> GrayLevel[0]|>, 
                    "GrayLevelColorSwatchTemplate"]}], ",", 
                   
                   TemplateBox[<|"color" -> Hue[0.06, 1, 0.9]|>, 
                    "HueColorSwatchTemplate"], ",", 
                   RowBox[{"Thickness", "[", "0.007`", "]"}]}], "]"}], ",", 
               RowBox[{"Directive", "[", 
                 RowBox[{
                   RowBox[{"PointSize", "[", 
                    FractionBox["1", "72"], "]"}], ",", 
                   RowBox[{"AbsoluteThickness", "[", "2", "]"}], ",", 
                   RowBox[{"FontSize", "\[Rule]", "22"}], ",", 
                   RowBox[{"FontColor", "\[Rule]", 
                    TemplateBox[<|"color" -> GrayLevel[0]|>, 
                    "GrayLevelColorSwatchTemplate"]}], ",", 
                   
                   TemplateBox[<|"color" -> Hue[0.55, 1, 0.7]|>, 
                    "HueColorSwatchTemplate"], ",", 
                   RowBox[{"Dashing", "[", 
                    RowBox[{"{", 
                    RowBox[{"Small", ",", "Small"}], "}"}], "]"}], ",", 
                   RowBox[{"Thickness", "[", "0.01`", "]"}]}], "]"}]}], "}"}],
            ",", 
           RowBox[{"{", 
             RowBox[{#, ",", #2, ",", #3}], "}"}], ",", 
           RowBox[{"LegendMarkers", "\[Rule]", 
             RowBox[{"{", 
               RowBox[{
                 RowBox[{"{", 
                   RowBox[{"False", ",", "Automatic"}], "}"}], ",", 
                 RowBox[{"{", 
                   RowBox[{"False", ",", "Automatic"}], "}"}], ",", 
                 RowBox[{"{", 
                   RowBox[{"False", ",", "Automatic"}], "}"}], ",", 
                 RowBox[{"{", 
                   RowBox[{"False", ",", "Automatic"}], "}"}]}], "}"}]}], ",", 
           RowBox[{"Joined", "\[Rule]", 
             RowBox[{"{", 
               RowBox[{"True", ",", "True", ",", "True", ",", "True"}], 
               "}"}]}], ",", 
           RowBox[{"LabelStyle", "\[Rule]", 
             RowBox[{"{", 
               RowBox[{
                 RowBox[{"FontFamily", "\[Rule]", "\"Helvetica\""}], ",", 
                 RowBox[{"FontSize", "\[Rule]", "18"}]}], "}"}]}], ",", 
           RowBox[{"LegendFunction", "\[Rule]", "\"Frame\""}], ",", 
           RowBox[{"LegendLayout", "\[Rule]", "\"Column\""}]}], "]"}]& )], 
     Scaled[{0.2, 0.5}], ImageScaled[{0.5, 0.5}],
     BaseStyle->{FontSize -> Larger},
     FormatType->StandardForm]},
   AspectRatio->1,
   Axes->{True, True},
   AxesLabel->{None, None},
   AxesOrigin->{0, 0},
   BaseStyle->{FontSize -> 22, FontColor -> GrayLevel[0]},
   DisplayFunction->Identity,
   Frame->{{True, True}, {True, True}},
   FrameLabel->{{
      FormBox[
       TagBox["\"Concentrations (mM)\"", HoldForm], TraditionalForm], None}, {
     
      FormBox[
       TagBox[
       "\"Dilution rate (h\\!\\(\\*SuperscriptBox[\\(\\\\ \\), \
\\(-1\\)]\\))\"", HoldForm], TraditionalForm], None}},
   FrameStyle->Directive[
     GrayLevel[0], 22, Thickness -> 0.005, PlotTheme -> "Marketing"],
   FrameTicks->{{Automatic, Automatic}, {Automatic, Automatic}},
   GridLines->{None, None},
   GridLinesStyle->Directive[
     GrayLevel[0.5, 0.4]],
   ImagePadding->{{85, 85}, {70, 10}},
   ImageSize->550,
   Method->{
    "AxisPadding" -> Scaled[0.02], "DefaultBoundaryStyle" -> Automatic, 
     "DefaultGraphicsInteraction" -> {
      "Version" -> 1.2, "TrackMousePosition" -> {True, False}, 
       "Effects" -> {
        "Highlight" -> {"ratio" -> 2}, "HighlightPoint" -> {"ratio" -> 2}, 
         "Droplines" -> {
          "freeformCursorMode" -> True, 
           "placement" -> {"x" -> "All", "y" -> "None"}}}}, 
     "DefaultMeshStyle" -> AbsolutePointSize[6], "DefaultPlotStyle" -> {
       Directive[
        RGBColor[0.24, 0.6, 0.8], 
        AbsoluteThickness[2]], 
       Directive[
        RGBColor[0.95, 0.627, 0.1425], 
        AbsoluteThickness[2]], 
       Directive[
        RGBColor[0.455, 0.7, 0.21], 
        AbsoluteThickness[2]], 
       Directive[
        RGBColor[0.922526, 0.385626, 0.209179], 
        AbsoluteThickness[2]], 
       Directive[
        RGBColor[0.578, 0.51, 0.85], 
        AbsoluteThickness[2]], 
       Directive[
        RGBColor[0.772079, 0.431554, 0.102387], 
        AbsoluteThickness[2]], 
       Directive[
        RGBColor[0.4, 0.64, 1.], 
        AbsoluteThickness[2]], 
       Directive[
        RGBColor[1., 0.75, 0.], 
        AbsoluteThickness[2]], 
       Directive[
        RGBColor[0.8, 0.4, 0.76], 
        AbsoluteThickness[2]], 
       Directive[
        RGBColor[0.637, 0.65, 0.], 
        AbsoluteThickness[2]], 
       Directive[
        RGBColor[0.915, 0.3325, 0.2125], 
        AbsoluteThickness[2]], 
       Directive[
        RGBColor[0.40082222609352647`, 0.5220066643438841, 0.85], 
        AbsoluteThickness[2]], 
       Directive[
        RGBColor[0.9728288904374106, 0.621644452187053, 0.07336199581899142], 
        
        AbsoluteThickness[2]], 
       Directive[
        RGBColor[0.736782672705901, 0.358, 0.5030266573755369], 
        AbsoluteThickness[2]], 
       Directive[
        RGBColor[0.28026441037696703`, 0.715, 0.4292089322474965], 
        AbsoluteThickness[2]]}, "DomainPadding" -> Scaled[0.02], 
     "RangePadding" -> Scaled[0.05], "OptimizePlotMarkers" -> True, 
     "IncludeHighlighting" -> "CurrentSet", "HighlightStyle" -> Automatic, 
     "OptimizePlotMarkers" -> True, 
     "CoordinatesToolOptions" -> {"DisplayFunction" -> ({
         (Identity[#]& )[
          Part[#, 1]], 
         (Identity[#]& )[
          Part[#, 2]]}& ), "CopiedValueFunction" -> ({
         (Identity[#]& )[
          Part[#, 1]], 
         (Identity[#]& )[
          Part[#, 2]]}& )}},
   PlotRange->{{0., 0.42}, {-4., 130.}},
   PlotRangeClipping->True,
   PlotRangePadding->{{0, 0}, {0, 0}},
   Prolog->{
     RGBColor[
      NCache[{
        Rational[223, 255], 
        Rational[72, 85], 
        Rational[40, 51]}, {0.8745098039215686, 0.8470588235294118, 
       0.7843137254901961}]], 
     RectangleBox[
      Scaled[{0, 0}], 
      Scaled[{1, 1}]]},
   Ticks->{Automatic, Automatic}],
  InterpretTemplate[Legended[
    Graphics[{{}, 
      Annotation[{{{}, {}, 
         Annotation[{
           Hue[0.67, 0.6, 0.6], 
           Directive[
            PointSize[
             Rational[1, 72]], 
            AbsoluteThickness[2], FontSize -> 22, FontColor -> GrayLevel[0], 
            Hue[0.25, 1, 0.55], 
            Thickness[0.007]], 
           Line[CompressedData["
1:eJxTTMoPSmViYGDQAmIQXS2yzv1hVYl9e3GZWPuEeIcdcq2vA3f02f96VWD6
qT/eYdZMMLD/krv0VCiQ/yYQpGKhfeaxLfYb++IduK4vLrDlWm4/fanpO2Yg
XzOm/9BXjTX2frcbZX174x2WAGWvL95gL+SnytDTE+9gDAab7T+tvLlhf3e8
w+GvGkAdW+0fBv7Qe94V7xAEcYD9U32XKEYg/2EVyIG77E8ZPnvL0xnvUAgy
rmCv/Y+POVUcHfEODGBwwH7VgSlxn9riHTzAGg7aF5d27jvRGu8Acg3QAvvF
Vx0qO1viHcDOvX7YXmtytrRRc7yDPMg2uaP2XKbB5/c3xjukp4HAMftCqWMe
+g3xDqDQEVl33H5C+4PVNXXxDt9Apn09Ya/RI5+7uCbewQ4cAKfsn7t3aMyr
incAG9d62l7zzu2ctIp4h7NnwMA+26q37EtpvIMo2MBz9if/BV6xK453AAdX
zHl7qS8RbywLYP6/YK//807I9RyYfRfsA1Y8fc2SCYuPi/asje/7VqfA7L9k
//mssYaCaQQ0vC7Zf1Ca+6u9NQjqnsv29yyfLA844A+Nnyv2catWsUqv94G6
74q9kXOWyr41XtDwvWoveMvXbaW9J9S91+wFtly+sE/HA5o+rtkv+qNwxSvY
Her+6/ZfpghwvpjnBo2PG/YVFtqNCxjcoPF/w7580bTME5mu0Pi5aZ/+Zm4J
82EXaHq6aS8WLF4UeszZYQI4vm7ZL/l6suW9jIMDAKNIQC0=
            "]]}, "Charting`Private`Tag#1"], 
         Annotation[{
           Hue[0.9060679774997897, 0.6, 0.6], 
           Directive[
            PointSize[
             Rational[1, 72]], 
            AbsoluteThickness[2], FontSize -> 22, FontColor -> GrayLevel[0], 
            Hue[0.06, 1, 0.9], 
            Thickness[0.007]], 
           Line[CompressedData["
1:eJxTTMoPSmViYGDQAmIQXS2yzv1hVYn9x4zHHVt/PLHbIdf6OnBHH5w/ayYY
wPlvAkEqFsL5XNcXF9hyLYfzNWP6D33VWAPnLwHKXl+8Ac43BoPNcP7hrxpA
HVvh/CCIA+D8h1UgB+6C8wtBxhXshfMZwOAAnO8B1nAQzge5BmgBnA927vXD
cL48yDa5o3B+ehoIHIPzQaEjsu44nP8NZNrXE3A+JABOwflg41pPw/lnz4AB
nC8KNvAcnA8OrpjzaP6/gGbfBbT4uIhm/yX765H2TduDzRwg4XXJvtme7XbU
H2cHiHsu2+c7nP/1Q8DDARI/V+z/Cb14/zXdywHiviv2K9wmMoS+9HaAhO9V
eyvjLUbXPvk4QNx7zf6gmrGL6EZfB0j0XLP38jn2zcLazwHi/uv2qc3CLxXn
+jlA4uOG/dPvKuef3PJzgMT/DfuZZft9tr73c4DEz037NbVZS6Ye9nOApKeb
9t+/RzVEfvJ1mACOr1v2uxe0/HS45+EAAPK7eXE=
            "]]}, "Charting`Private`Tag#2"], 
         Annotation[{
           Hue[0.1421359549995791, 0.6, 0.6], 
           Directive[
            PointSize[
             Rational[1, 72]], 
            AbsoluteThickness[2], FontSize -> 22, FontColor -> GrayLevel[0], 
            Hue[0.55, 1, 0.7], 
            Dashing[{Small, Small}], 
            Thickness[0.01]], 
           Line[CompressedData["
1:eJwtkn9I00EYxr/qEJOiBIXRQhOD1qJGWvsjqGeMSokENdiSZj8GloGhhtqc
iBhpNWmzgn4MSsYm0mpjKsYmmrOlLks319rUyLYQRJSwYDUJou9d98Dx/nF3
7/u557lcTU1ZZTLHcRJ+kdqc6SiM6erBFatmtzhVcGW3r5a6DOBuG7XKg9dg
ekIFztJ0alHUirVScsKMaLK2sk3VgfSIpfZIei8uVPgKR1vuYo/a+CYufomd
if3leTfvw8rvRixOcAcEz3ytD1FANQBnUp1A/8oEb1zM3xiEJ0Vh69/XjbL/
AKhSrx42xc2I6QjgEBIFep7TijrSrnYEwtOWW1pJLzgqD864pUZ7mg1F9MIY
XIeKDFXb7SA0/AC8baiQWfOdoLgRL6KOd+Zvv/uQQ6Zlj2P9+3GdPTqAy5eI
JuCq8Wed/zEI4k6mYxKe/M3arVIXfpFucR/k/b7G191DOEoNmIJwx2frnZMj
oO3a36P6qi1pQ+TB9AcqSATueyL3GLJowxkoZYK15RteULvUfpRIv+xKbRtn
7w+g65G/eWN4ks0LoHFGbHUrplges+gQBps6c6fZ/CCKA1dSnsoCzK8gRvWG
pZ85QcbzEUrF47DmXIjlE4LTTY1gfCGkZYr2bjuxwPz9hIyv1zNeHFtkvGH0
dFYv/3keY/8jjIny3eKVxBLjjyC1Z5gnXmF5zEFD6zrLfw6hFgISZ/nM42LD
A6FA+Zf9p3nUl5C6Sd5F81rAWWpEnvwf1W9BPA==
            "]]}, "Charting`Private`Tag#3"], 
         Annotation[{
           Hue[0.37820393249936934`, 0.6, 0.6], 
           Directive[
            PointSize[
             Rational[1, 72]], 
            AbsoluteThickness[2], FontSize -> 22, FontColor -> GrayLevel[0], 
            GrayLevel[0.5], 
            Dashing[{Small, Small}], 
            Thickness[0.007]], 
           Line[{{0.28, -4.}, {0.28, 0.}, {0.28, 100.}, {0.28, 130.}}]}, 
          "Charting`Private`Tag#4"]}}, <|
       "HighlightElements" -> <|
         "Label" -> {"XYLabel"}, "Ball" -> {"InterpolatedBall"}|>, 
        "LayoutOptions" -> <|
         "PanelPlotLayout" -> <||>, "PlotRange" -> {{0., 0.42}, {-4., 130.}}, 
          "Frame" -> {{True, True}, {True, True}}, "AxesOrigin" -> {0, 0}, 
          "ImageSize" -> {550, 550}, "Axes" -> {True, True}, 
          "LabelStyle" -> {FontSize -> 22, FontColor -> GrayLevel[0]}, 
          "AspectRatio" -> 1, "DefaultStyle" -> {
            Directive[
             PointSize[
              Rational[1, 72]], 
             AbsoluteThickness[2], FontSize -> 22, FontColor -> GrayLevel[0], 
             
             GrayLevel[0.5], 
             Dashing[{Small, Small}], 
             Thickness[0.007]], 
            Directive[
             PointSize[
              Rational[1, 72]], 
             AbsoluteThickness[2], FontSize -> 22, FontColor -> GrayLevel[0], 
             
             Hue[0.55, 1, 0.7], 
             Dashing[{Small, Small}], 
             Thickness[0.01]], 
            Directive[
             PointSize[
              Rational[1, 72]], 
             AbsoluteThickness[2], FontSize -> 22, FontColor -> GrayLevel[0], 
             
             Hue[0.06, 1, 0.9], 
             Thickness[0.007]], 
            Directive[
             PointSize[
              Rational[1, 72]], 
             AbsoluteThickness[2], FontSize -> 22, FontColor -> GrayLevel[0], 
             
             Hue[0.25, 1, 0.55], 
             Thickness[0.007]]}, 
          "HighlightLabelingFunctions" -> <|"CoordinatesToolOptions" -> ({
              (Identity[#]& )[
               Part[#, 1]], 
              (Identity[#]& )[
               Part[#, 2]]}& ), 
            "ScalingFunctions" -> {{Identity, Identity}, {
              Identity, Identity}}|>, "Primitives" -> {}, "GCFlag" -> False|>,
         "Meta" -> <|
         "DefaultHighlight" -> {"Dynamic", None}, "Index" -> {}, "Function" -> 
          ListLinePlot, "GroupHighlight" -> False|>|>, 
       "DynamicHighlight"], {{}, {}}}, {
     DisplayFunction -> Identity, DisplayFunction -> Identity, 
      DisplayFunction -> Identity, AspectRatio -> 1, Axes -> {True, True}, 
      AxesLabel -> {None, None}, AxesOrigin -> {0, 0}, 
      BaseStyle -> {FontSize -> 22, FontColor -> GrayLevel[0]}, 
      DisplayFunction :> Identity, Frame -> {{True, True}, {True, True}}, 
      FrameLabel -> {{
         HoldForm["Concentrations (mM)"], None}, {
         HoldForm["Dilution rate (h\!\(\*SuperscriptBox[\(\\ \), \(-1\)]\))"],
          None}}, FrameStyle -> Directive[
        GrayLevel[0], 22, Thickness -> 0.005, PlotTheme -> "Marketing"], 
      FrameTicks -> {{Automatic, Automatic}, {Automatic, Automatic}}, 
      GridLines -> {None, None}, GridLinesStyle -> Directive[
        GrayLevel[0.5, 0.4]], ImagePadding -> {{85, 85}, {70, 10}}, ImageSize -> 
      550, Method -> {
       "AxisPadding" -> Scaled[0.02], "DefaultBoundaryStyle" -> Automatic, 
        "DefaultGraphicsInteraction" -> {
         "Version" -> 1.2, "TrackMousePosition" -> {True, False}, 
          "Effects" -> {
           "Highlight" -> {"ratio" -> 2}, "HighlightPoint" -> {"ratio" -> 2}, 
            "Droplines" -> {
             "freeformCursorMode" -> True, 
              "placement" -> {"x" -> "All", "y" -> "None"}}}}, 
        "DefaultMeshStyle" -> AbsolutePointSize[6], "DefaultPlotStyle" -> {
          Directive[
           RGBColor[0.24, 0.6, 0.8], 
           AbsoluteThickness[2]], 
          Directive[
           RGBColor[0.95, 0.627, 0.1425], 
           AbsoluteThickness[2]], 
          Directive[
           RGBColor[0.455, 0.7, 0.21], 
           AbsoluteThickness[2]], 
          Directive[
           RGBColor[0.922526, 0.385626, 0.209179], 
           AbsoluteThickness[2]], 
          Directive[
           RGBColor[0.578, 0.51, 0.85], 
           AbsoluteThickness[2]], 
          Directive[
           RGBColor[0.772079, 0.431554, 0.102387], 
           AbsoluteThickness[2]], 
          Directive[
           RGBColor[0.4, 0.64, 1.], 
           AbsoluteThickness[2]], 
          Directive[
           RGBColor[1., 0.75, 0.], 
           AbsoluteThickness[2]], 
          Directive[
           RGBColor[0.8, 0.4, 0.76], 
           AbsoluteThickness[2]], 
          Directive[
           RGBColor[0.637, 0.65, 0.], 
           AbsoluteThickness[2]], 
          Directive[
           RGBColor[0.915, 0.3325, 0.2125], 
           AbsoluteThickness[2]], 
          Directive[
           RGBColor[0.40082222609352647`, 0.5220066643438841, 0.85], 
           AbsoluteThickness[2]], 
          Directive[
           RGBColor[
           0.9728288904374106, 0.621644452187053, 0.07336199581899142], 
           AbsoluteThickness[2]], 
          Directive[
           RGBColor[0.736782672705901, 0.358, 0.5030266573755369], 
           AbsoluteThickness[2]], 
          Directive[
           RGBColor[0.28026441037696703`, 0.715, 0.4292089322474965], 
           AbsoluteThickness[2]]}, "DomainPadding" -> Scaled[0.02], 
        "RangePadding" -> Scaled[0.05], "OptimizePlotMarkers" -> True, 
        "IncludeHighlighting" -> "CurrentSet", "HighlightStyle" -> Automatic, 
        "OptimizePlotMarkers" -> True, 
        "CoordinatesToolOptions" -> {"DisplayFunction" -> ({
            (Identity[#]& )[
             Part[#, 1]], 
            (Identity[#]& )[
             Part[#, 2]]}& ), "CopiedValueFunction" -> ({
            (Identity[#]& )[
             Part[#, 1]], 
            (Identity[#]& )[
             Part[#, 2]]}& )}}, PlotRange -> {{0., 0.42}, {-4., 130.}}, 
      PlotRangeClipping -> True, PlotRangePadding -> {{0, 0}, {0, 0}}, Prolog -> {
        RGBColor[{
          Rational[223, 255], 
          Rational[72, 85], 
          Rational[40, 51]}], 
        Rectangle[
         Scaled[{0, 0}], 
         Scaled[{1, 1}]]}, Ticks -> {Automatic, Automatic}}], 
    Placed[
     Unevaluated[
      LineLegend[{
        Directive[
         PointSize[
          Rational[1, 72]], 
         AbsoluteThickness[2], FontSize -> 22, FontColor -> GrayLevel[0], 
         Hue[0.25, 1, 0.55], 
         Thickness[0.007]], 
        Directive[
         PointSize[
          Rational[1, 72]], 
         AbsoluteThickness[2], FontSize -> 22, FontColor -> GrayLevel[0], 
         Hue[0.06, 1, 0.9], 
         Thickness[0.007]], 
        Directive[
         PointSize[
          Rational[1, 72]], 
         AbsoluteThickness[2], FontSize -> 22, FontColor -> GrayLevel[0], 
         Hue[0.55, 1, 0.7], 
         Dashing[{Small, Small}], 
         Thickness[0.01]]}, {"Biomass", "Ethanol", "Glucose"}, 
       LegendMarkers -> {{False, Automatic}, {False, Automatic}, {
         False, Automatic}, {False, Automatic}}, 
       Joined -> {True, True, True, True}, 
       LabelStyle -> {FontFamily -> "Helvetica", FontSize -> 18}, 
       LegendFunction -> "Frame", LegendLayout -> "Column"]], {0.2, 0.5}, 
     Identity]]& ],
  AutoDelete->True,
  Editable->True,
  SelectWithContents->False,
  Selectable->True]], "Output",
 CellChangeTimes->{
  3.930190836375177*^9, 3.930190941151433*^9, 3.930218684699*^9, {
   3.94238341016776*^9, 3.942383454932189*^9}, 3.942383487320713*^9, 
   3.942383822089061*^9, 3.9423851859853477`*^9, {3.943357489352167*^9, 
   3.943357493039567*^9}, {3.9493906611064777`*^9, 3.949390667266551*^9}},
 CellLabel->"Out[97]=",ExpressionUUID->"825e80e5-e121-487b-a1d2-599577623faa"]
}, Open  ]],

Cell[CellGroupData[{

Cell[BoxData[
 RowBox[{
  RowBox[{"(*", 
   RowBox[{
   "Driving", " ", "force", " ", "and", " ", "sEPR", " ", "as", " ", 
    "function", " ", "of", " ", "dilution", " ", 
    RowBox[{"rate", "."}]}], "*)"}], "\[IndentingNewLine]", 
  RowBox[{"ThermoDynHDMixpaper", "=", 
   RowBox[{"ListLinePlot", "[", 
    RowBox[{
     RowBox[{"{", 
      RowBox[{
      "critvalsHDmix", ",", "mindriforvalHDMix", ",", "entrprodvalHDMix"}], 
      "}"}], ",", 
     RowBox[{"Frame", "->", "True"}], ",", 
     RowBox[{"AspectRatio", "->", "1"}], ",", 
     RowBox[{"PlotRange", "->", 
      RowBox[{"{", 
       RowBox[{
        RowBox[{"{", 
         RowBox[{"0", ",", 
          RowBox[{"\[Lambda]max", "/.", "paramSCerevovHDMix"}]}], "}"}], ",", 
        
        RowBox[{"{", 
         RowBox[{
          RowBox[{"-", "5"}], ",", "480"}], "}"}]}], "}"}]}], ",", 
     RowBox[{"ImagePadding", "->", 
      RowBox[{"{", 
       RowBox[{
        RowBox[{"{", 
         RowBox[{"85", ",", "85"}], "}"}], ",", 
        RowBox[{"{", 
         RowBox[{"70", ",", "10"}], "}"}]}], "}"}]}], ",", 
     RowBox[{"PlotStyle", "\[Rule]", 
      RowBox[{"{", 
       RowBox[{
        RowBox[{"{", 
         RowBox[{"Gray", ",", "Dashed", ",", 
          RowBox[{"Thickness", "[", "0.007", "]"}]}], "}"}], ",", 
        RowBox[{"{", 
         RowBox[{
          RowBox[{
           RowBox[{"ColorData", "[", 
            RowBox[{"68", ",", "\"\<ColorList\>\""}], "]"}], "[", 
           RowBox[{"[", "5", "]"}], "]"}], ",", 
          RowBox[{"Thickness", "[", "0.007", "]"}]}], "}"}], ",", 
        RowBox[{"{", 
         RowBox[{
          RowBox[{
           RowBox[{"ColorData", "[", 
            RowBox[{"68", ",", "\"\<ColorList\>\""}], "]"}], "[", 
           RowBox[{"[", "4", "]"}], "]"}], ",", 
          RowBox[{"Thickness", "[", "0.007", "]"}]}], "}"}]}], "}"}]}], ",", 
     RowBox[{"FrameLabel", "\[Rule]", 
      RowBox[{"{", 
       RowBox[{
        RowBox[{"{", 
         RowBox[{
          RowBox[{"Style", "[", 
           
           RowBox[{"\"\<Driving force (kJ \!\(\*SuperscriptBox[\(mol\), \
\(-1\)]\))\>\"", ",", 
            RowBox[{
             RowBox[{"ColorData", "[", 
              RowBox[{"68", ",", "\"\<ColorList\>\""}], "]"}], "[", 
             RowBox[{"[", "5", "]"}], "]"}]}], "]"}], ",", 
          RowBox[{"Style", "[", 
           
           RowBox[{"\"\<sEPR (kJ \!\(\*SuperscriptBox[\(mol\), \(-1\)]\) \
h\!\(\*SuperscriptBox[\(\\\ \), \(-1\)]\))\>\"", ",", 
            RowBox[{
             RowBox[{"ColorData", "[", 
              RowBox[{"68", ",", "\"\<ColorList\>\""}], "]"}], "[", 
             RowBox[{"[", "4", "]"}], "]"}]}], "]"}]}], "}"}], ",", 
        RowBox[{"{", 
         RowBox[{"\"\<Dilution rate (h\!\(\*SuperscriptBox[\(\\\ \), \
\(-1\)]\))\>\"", ",", "\"\<\>\""}], "}"}]}], "}"}]}], ",", 
     RowBox[{"FrameTicks", "->", 
      RowBox[{"{", 
       RowBox[{
        RowBox[{"{", 
         RowBox[{"All", ",", "All"}], "}"}], ",", 
        RowBox[{"{", 
         RowBox[{"All", ",", "None"}], "}"}]}], "}"}]}]}], "]"}]}]}]], "Input",\

 CellChangeTimes->{{3.930189539723386*^9, 3.930189540216522*^9}, {
   3.942383318174304*^9, 3.942383327672806*^9}, {3.942383384631559*^9, 
   3.942383385487603*^9}, 3.9423834840286083`*^9, {3.942383585895504*^9, 
   3.942383586189663*^9}, {3.94238384732003*^9, 3.942383856548873*^9}, {
   3.9493906920570803`*^9, 3.949390692426157*^9}},
 CellLabel->"In[99]:=",ExpressionUUID->"01c42c0c-aba5-4e3d-9285-9fefd7eef80f"],

Cell[BoxData[
 GraphicsBox[{{}, 
   InterpretationBox[{
     TagBox[{{}, {}, 
       TagBox[
        {GrayLevel[0.5], PointSize[
          NCache[
           Rational[1, 60], 0.016666666666666666`]], Thickness[0.007], 
         Dashing[{Small, Small}], 
         StyleBox[
          LineBox[{{0.28, -5.}, {0.28, 0.}, {0.28, 100.}, {0.28, 480.}}],
          FontSize->22]},
        Annotation[#, "Charting`Private`Tag#1"]& ], 
       TagBox[
        {Hue[0.5, 1, 0.5], PointSize[
          NCache[
           Rational[1, 60], 0.016666666666666666`]], Thickness[0.007], 
         StyleBox[LineBox[CompressedData["
1:eJxTTMoPSmViYGDQAmIQXS2yzv1hVYl9euryL1v21jjskGt9Hbijz37/hA+B
GWdqHGbNBAP7Fbx/vXMv1zi8CQSpWGh/SW/2fJ0bNQ5c1xcX2HItt/9zY5rq
xds1Dpox/Ye+aqyxbzb3n37uXo3DEqDs9cUb7LmuRyjEPaxxMAaDzfYWfEpu
Cx7XOBz+qgHUsdU+nd0hauXTGocgiAPsHR+3fWp7XuPwsArkwF32HZklC5xe
1jgUgowr2Gt/p0Y4+/GrGgcGMDhgnzxRcHXemxoHD7CGg/bHt7tPevG2xgHk
GqAF9ncVtZtD3tc4gJ17/bD9+gm93ls/1DjIg2yTO2pftniaL++nGof0NBA4
Zj9BMWVu3OcaB1DoiKw7bp/0z0d89Zcah28g076esJdUDSz88rXGwQ4cAKfs
Nc+Xetp8r3EAG9d62n7WQy+jlh81DmfPgIG9nfKUfWd/1jiIgg08Z3+P/1OP
1O8aB3BwxZy3r52QEpLzB+b/C/ZXv8z9dOQvzL4L9qF3kmrV/sPi46I9y8tl
EZMZaqH2X7KXtDibc317NTS8Ltmvckxf6PuiEuqey/bMtelPpeZWQOPnin08
64rmg8vKoe67Yt8uGyDs+7IMGr5X7Q1/XpG+ElwGde81+6jHxgmLbpdC08c1
e70a3S2bK0uh7r9u356ldiZasxQaHzfsD+pX8E9+XgKN/xv2Gg++5u/cVAKN
n5v2O84d+MvUXQJNTzftjZJDDmaWljhMAMfXLXurQoGiq/NKHAAgFEwL
           "]],
          FontSize->22]},
        Annotation[#, "Charting`Private`Tag#2"]& ], 
       TagBox[
        {Hue[0.11, 0.9, 0.85], PointSize[
          NCache[
           Rational[1, 60], 0.016666666666666666`]], Thickness[0.007], 
         StyleBox[LineBox[CompressedData["
1:eJxTTMoPSmViYGDQAmIQXS2yzv1hVYl9hg/XxncpTA475FpfB+7os890+Hq3
aam0w6yZYGD/YpPB4i5+dYc3gSAVC+2XHF1hpaxu4MB1fXGBLddy+5IpHTlW
x00cNGP6D33VWGO/ke/K/xfplg5LgLLXF2+wn6TLbybFaedgDAab7bd+F9JK
CHV0OPxVA6hjq30ff/HrjGXODkEQB9j/lWFgWPLd1eFhFciBu+x5+zsZ+T09
HApBxhXstVe3PeW8YpaXAwMYHLDPmyC4Ou+Nj4MHWMNB+y1i+yYn2vk7gFwD
tMDe7VhfgsOJAAewc68ftj+ydqlm2sdAB3mQbXJH7SPVPRMXSQU7pKeBwDH7
ZaZSeV+dQxxAoSOy7ri94VzNx/G5oQ7fQKZ9PWG//XFE46NpYQ524AA4ZW9h
oGVTdyDcAWxc62n7hUGr7U1eRTicPQMG9jv4g36wikQ5iIINPGdvd5BX7qtt
tAM4uGLO27sGRBxmzoiB+v+C/ZF/0hkmk2Kh9l2wn7nPWaRrTxw0Pi7a2zHI
VXM8j4faf8n+rWB+ktPMeGh4XbK/f/2nptykOKh7Lts7/ZRRimSPg8bPFXsb
tQzBf2dioe67Yv/Ya4vRkxOx0PC9av/qY/xl09exUPdes/9jt2PtT804aPq4
Zs9eMHHenro4qPuv2+9U3/sx/GkcND5u2G91N5keEx0Pjf8b9ovTP4hzPoiH
xs9N+0lrn7fOs0qApqeb9lHqgb99JyU4TADH1y37lUt7Z+bJJjoAAH0yNYM=

           "]],
          FontSize->22]},
        Annotation[#, "Charting`Private`Tag#3"]& ]},
      {"WolframDynamicHighlight", <|
       "Label" -> {"XYLabel"}, "Ball" -> {"InterpolatedBall"}|>}], 
     StyleBox[
      DynamicBox[(Charting`HighlightActionBox["DynamicHighlight", {}, 
        Slot["HighlightElements"], 
        Slot["LayoutOptions"], 
        Slot["Meta"], 
        Charting`HighlightActionFunction["DynamicHighlight", {{{}, {}, 
           Annotation[{
             Hue[0.67, 0.6, 0.6], 
             Directive[
              PointSize[
               Rational[1, 60]], 
              AbsoluteThickness[2], FontSize -> 22, FontColor -> GrayLevel[0], 
              GrayLevel[0.5], 
              Dashing[{Small, Small}], 
              Thickness[0.007]], 
             Line[{{0.28, -5.}, {0.28, 0.}, {0.28, 100.}, {0.28, 480.}}]}, 
            "Charting`Private`Tag#1"], 
           Annotation[{
             Hue[0.9060679774997897, 0.6, 0.6], 
             Directive[
              PointSize[
               Rational[1, 60]], 
              AbsoluteThickness[2], FontSize -> 22, FontColor -> GrayLevel[0], 
              Hue[0.5, 1, 0.5], 
              Thickness[0.007]], 
             Line[CompressedData["
1:eJxTTMoPSmViYGDQAmIQXS2yzv1hVYl9euryL1v21jjskGt9Hbijz37/hA+B
GWdqHGbNBAP7Fbx/vXMv1zi8CQSpWGh/SW/2fJ0bNQ5c1xcX2HItt/9zY5rq
xds1Dpox/Ye+aqyxbzb3n37uXo3DEqDs9cUb7LmuRyjEPaxxMAaDzfYWfEpu
Cx7XOBz+qgHUsdU+nd0hauXTGocgiAPsHR+3fWp7XuPwsArkwF32HZklC5xe
1jgUgowr2Gt/p0Y4+/GrGgcGMDhgnzxRcHXemxoHD7CGg/bHt7tPevG2xgHk
GqAF9ncVtZtD3tc4gJ17/bD9+gm93ls/1DjIg2yTO2pftniaL++nGof0NBA4
Zj9BMWVu3OcaB1DoiKw7bp/0z0d89Zcah28g076esJdUDSz88rXGwQ4cAKfs
Nc+Xetp8r3EAG9d62n7WQy+jlh81DmfPgIG9nfKUfWd/1jiIgg08Z3+P/1OP
1O8aB3BwxZy3r52QEpLzB+b/C/ZXv8z9dOQvzL4L9qF3kmrV/sPi46I9y8tl
EZMZaqH2X7KXtDibc317NTS8Ltmvckxf6PuiEuqey/bMtelPpeZWQOPnin08
64rmg8vKoe67Yt8uGyDs+7IMGr5X7Q1/XpG+ElwGde81+6jHxgmLbpdC08c1
e70a3S2bK0uh7r9u356ldiZasxQaHzfsD+pX8E9+XgKN/xv2Gg++5u/cVAKN
n5v2O84d+MvUXQJNTzftjZJDDmaWljhMAMfXLXurQoGiq/NKHAAgFEwL
              "]]}, "Charting`Private`Tag#2"], 
           Annotation[{
             Hue[0.1421359549995791, 0.6, 0.6], 
             Directive[
              PointSize[
               Rational[1, 60]], 
              AbsoluteThickness[2], FontSize -> 22, FontColor -> GrayLevel[0], 
              Hue[0.11, 0.9, 0.85], 
              Thickness[0.007]], 
             Line[CompressedData["
1:eJxTTMoPSmViYGDQAmIQXS2yzv1hVYl9hg/XxncpTA475FpfB+7os890+Hq3
aam0w6yZYGD/YpPB4i5+dYc3gSAVC+2XHF1hpaxu4MB1fXGBLddy+5IpHTlW
x00cNGP6D33VWGO/ke/K/xfplg5LgLLXF2+wn6TLbybFaedgDAab7bd+F9JK
CHV0OPxVA6hjq30ff/HrjGXODkEQB9j/lWFgWPLd1eFhFciBu+x5+zsZ+T09
HApBxhXstVe3PeW8YpaXAwMYHLDPmyC4Ou+Nj4MHWMNB+y1i+yYn2vk7gFwD
tMDe7VhfgsOJAAewc68ftj+ydqlm2sdAB3mQbXJH7SPVPRMXSQU7pKeBwDH7
ZaZSeV+dQxxAoSOy7ri94VzNx/G5oQ7fQKZ9PWG//XFE46NpYQ524AA4ZW9h
oGVTdyDcAWxc62n7hUGr7U1eRTicPQMG9jv4g36wikQ5iIINPGdvd5BX7qtt
tAM4uGLO27sGRBxmzoiB+v+C/ZF/0hkmk2Kh9l2wn7nPWaRrTxw0Pi7a2zHI
VXM8j4faf8n+rWB+ktPMeGh4XbK/f/2nptykOKh7Lts7/ZRRimSPg8bPFXsb
tQzBf2dioe67Yv/Ya4vRkxOx0PC9av/qY/xl09exUPdes/9jt2PtT804aPq4
Zs9eMHHenro4qPuv2+9U3/sx/GkcND5u2G91N5keEx0Pjf8b9ovTP4hzPoiH
xs9N+0lrn7fOs0qApqeb9lHqgb99JyU4TADH1y37lUt7Z+bJJjoAAH0yNYM=

              "]]}, "Charting`Private`Tag#3"]}}, <|
         "HighlightElements" -> <|
           "Label" -> {"XYLabel"}, "Ball" -> {"InterpolatedBall"}|>, 
          "LayoutOptions" -> <|
           "PanelPlotLayout" -> <||>, 
            "PlotRange" -> {{0., 0.42}, {-5., 480.}}, 
            "Frame" -> {{True, True}, {True, True}}, "AxesOrigin" -> {0, 0}, 
            "ImageSize" -> {550, 550}, "Axes" -> {True, True}, 
            "LabelStyle" -> {FontSize -> 22, FontColor -> GrayLevel[0]}, 
            "AspectRatio" -> 1, "DefaultStyle" -> {
              Directive[
               PointSize[
                Rational[1, 60]], 
               AbsoluteThickness[2], FontSize -> 22, FontColor -> 
               GrayLevel[0], 
               Hue[0.11, 0.9, 0.85], 
               Thickness[0.007]], 
              Directive[
               PointSize[
                Rational[1, 60]], 
               AbsoluteThickness[2], FontSize -> 22, FontColor -> 
               GrayLevel[0], 
               Hue[0.5, 1, 0.5], 
               Thickness[0.007]], 
              Directive[
               PointSize[
                Rational[1, 60]], 
               AbsoluteThickness[2], FontSize -> 22, FontColor -> 
               GrayLevel[0], 
               GrayLevel[0.5], 
               Dashing[{Small, Small}], 
               Thickness[0.007]]}, 
            "HighlightLabelingFunctions" -> <|"CoordinatesToolOptions" -> ({
                (Identity[#]& )[
                 Part[#, 1]], 
                (Identity[#]& )[
                 Part[#, 2]]}& ), 
              "ScalingFunctions" -> {{Identity, Identity}, {
                Identity, Identity}}|>, "Primitives" -> {}, "GCFlag" -> 
            False|>, 
          "Meta" -> <|
           "DefaultHighlight" -> {"Dynamic", None}, "Index" -> {}, "Function" -> 
            ListLinePlot, "GroupHighlight" -> False|>|>]]& )[<|
        "HighlightElements" -> <|
          "Label" -> {"XYLabel"}, "Ball" -> {"InterpolatedBall"}|>, 
         "LayoutOptions" -> <|
          "PanelPlotLayout" -> <||>, "PlotRange" -> {{0., 0.42}, {-5., 480.}},
            "Frame" -> {{True, True}, {True, True}}, "AxesOrigin" -> {0, 0}, 
           "ImageSize" -> {550, 550}, "Axes" -> {True, True}, 
           "LabelStyle" -> {FontSize -> 22, FontColor -> GrayLevel[0]}, 
           "AspectRatio" -> 1, "DefaultStyle" -> {
             Directive[
              PointSize[
               Rational[1, 60]], 
              AbsoluteThickness[2], FontSize -> 22, FontColor -> GrayLevel[0], 
              Hue[0.11, 0.9, 0.85], 
              Thickness[0.007]], 
             Directive[
              PointSize[
               Rational[1, 60]], 
              AbsoluteThickness[2], FontSize -> 22, FontColor -> GrayLevel[0], 
              Hue[0.5, 1, 0.5], 
              Thickness[0.007]], 
             Directive[
              PointSize[
               Rational[1, 60]], 
              AbsoluteThickness[2], FontSize -> 22, FontColor -> GrayLevel[0], 
              GrayLevel[0.5], 
              Dashing[{Small, Small}], 
              Thickness[0.007]]}, 
           "HighlightLabelingFunctions" -> <|"CoordinatesToolOptions" -> ({
               (Identity[#]& )[
                Part[#, 1]], 
               (Identity[#]& )[
                Part[#, 2]]}& ), 
             "ScalingFunctions" -> {{Identity, Identity}, {
               Identity, Identity}}|>, "Primitives" -> {}, "GCFlag" -> 
           False|>, 
         "Meta" -> <|
          "DefaultHighlight" -> {"Dynamic", None}, "Index" -> {}, "Function" -> 
           ListLinePlot, "GroupHighlight" -> False|>|>],
       ImageSizeCache->{{4.503599627370496*^15, -4.503599627370496*^15}, {
        4.503599627370496*^15, -4.503599627370496*^15}}],
      Selectable->False]},
    Annotation[{{{}, {}, 
       Annotation[{
         Hue[0.67, 0.6, 0.6], 
         Directive[
          PointSize[
           Rational[1, 60]], 
          AbsoluteThickness[2], FontSize -> 22, FontColor -> GrayLevel[0], 
          GrayLevel[0.5], 
          Dashing[{Small, Small}], 
          Thickness[0.007]], 
         Line[{{0.28, -5.}, {0.28, 0.}, {0.28, 100.}, {0.28, 480.}}]}, 
        "Charting`Private`Tag#1"], 
       Annotation[{
         Hue[0.9060679774997897, 0.6, 0.6], 
         Directive[
          PointSize[
           Rational[1, 60]], 
          AbsoluteThickness[2], FontSize -> 22, FontColor -> GrayLevel[0], 
          Hue[0.5, 1, 0.5], 
          Thickness[0.007]], 
         Line[CompressedData["
1:eJxTTMoPSmViYGDQAmIQXS2yzv1hVYl9euryL1v21jjskGt9Hbijz37/hA+B
GWdqHGbNBAP7Fbx/vXMv1zi8CQSpWGh/SW/2fJ0bNQ5c1xcX2HItt/9zY5rq
xds1Dpox/Ye+aqyxbzb3n37uXo3DEqDs9cUb7LmuRyjEPaxxMAaDzfYWfEpu
Cx7XOBz+qgHUsdU+nd0hauXTGocgiAPsHR+3fWp7XuPwsArkwF32HZklC5xe
1jgUgowr2Gt/p0Y4+/GrGgcGMDhgnzxRcHXemxoHD7CGg/bHt7tPevG2xgHk
GqAF9ncVtZtD3tc4gJ17/bD9+gm93ls/1DjIg2yTO2pftniaL++nGof0NBA4
Zj9BMWVu3OcaB1DoiKw7bp/0z0d89Zcah28g076esJdUDSz88rXGwQ4cAKfs
Nc+Xetp8r3EAG9d62n7WQy+jlh81DmfPgIG9nfKUfWd/1jiIgg08Z3+P/1OP
1O8aB3BwxZy3r52QEpLzB+b/C/ZXv8z9dOQvzL4L9qF3kmrV/sPi46I9y8tl
EZMZaqH2X7KXtDibc317NTS8Ltmvckxf6PuiEuqey/bMtelPpeZWQOPnin08
64rmg8vKoe67Yt8uGyDs+7IMGr5X7Q1/XpG+ElwGde81+6jHxgmLbpdC08c1
e70a3S2bK0uh7r9u356ldiZasxQaHzfsD+pX8E9+XgKN/xv2Gg++5u/cVAKN
n5v2O84d+MvUXQJNTzftjZJDDmaWljhMAMfXLXurQoGiq/NKHAAgFEwL
          "]]}, "Charting`Private`Tag#2"], 
       Annotation[{
         Hue[0.1421359549995791, 0.6, 0.6], 
         Directive[
          PointSize[
           Rational[1, 60]], 
          AbsoluteThickness[2], FontSize -> 22, FontColor -> GrayLevel[0], 
          Hue[0.11, 0.9, 0.85], 
          Thickness[0.007]], 
         Line[CompressedData["
1:eJxTTMoPSmViYGDQAmIQXS2yzv1hVYl9hg/XxncpTA475FpfB+7os890+Hq3
aam0w6yZYGD/YpPB4i5+dYc3gSAVC+2XHF1hpaxu4MB1fXGBLddy+5IpHTlW
x00cNGP6D33VWGO/ke/K/xfplg5LgLLXF2+wn6TLbybFaedgDAab7bd+F9JK
CHV0OPxVA6hjq30ff/HrjGXODkEQB9j/lWFgWPLd1eFhFciBu+x5+zsZ+T09
HApBxhXstVe3PeW8YpaXAwMYHLDPmyC4Ou+Nj4MHWMNB+y1i+yYn2vk7gFwD
tMDe7VhfgsOJAAewc68ftj+ydqlm2sdAB3mQbXJH7SPVPRMXSQU7pKeBwDH7
ZaZSeV+dQxxAoSOy7ri94VzNx/G5oQ7fQKZ9PWG//XFE46NpYQ524AA4ZW9h
oGVTdyDcAWxc62n7hUGr7U1eRTicPQMG9jv4g36wikQ5iIINPGdvd5BX7qtt
tAM4uGLO27sGRBxmzoiB+v+C/ZF/0hkmk2Kh9l2wn7nPWaRrTxw0Pi7a2zHI
VXM8j4faf8n+rWB+ktPMeGh4XbK/f/2nptykOKh7Lts7/ZRRimSPg8bPFXsb
tQzBf2dioe67Yv/Ya4vRkxOx0PC9av/qY/xl09exUPdes/9jt2PtT804aPq4
Zs9eMHHenro4qPuv2+9U3/sx/GkcND5u2G91N5keEx0Pjf8b9ovTP4hzPoiH
xs9N+0lrn7fOs0qApqeb9lHqgb99JyU4TADH1y37lUt7Z+bJJjoAAH0yNYM=

          "]]}, "Charting`Private`Tag#3"]}}, <|
     "HighlightElements" -> <|
       "Label" -> {"XYLabel"}, "Ball" -> {"InterpolatedBall"}|>, 
      "LayoutOptions" -> <|
       "PanelPlotLayout" -> <||>, "PlotRange" -> {{0., 0.42}, {-5., 480.}}, 
        "Frame" -> {{True, True}, {True, True}}, "AxesOrigin" -> {0, 0}, 
        "ImageSize" -> {550, 550}, "Axes" -> {True, True}, 
        "LabelStyle" -> {FontSize -> 22, FontColor -> GrayLevel[0]}, 
        "AspectRatio" -> 1, "DefaultStyle" -> {
          Directive[
           PointSize[
            Rational[1, 60]], 
           AbsoluteThickness[2], FontSize -> 22, FontColor -> GrayLevel[0], 
           Hue[0.11, 0.9, 0.85], 
           Thickness[0.007]], 
          Directive[
           PointSize[
            Rational[1, 60]], 
           AbsoluteThickness[2], FontSize -> 22, FontColor -> GrayLevel[0], 
           Hue[0.5, 1, 0.5], 
           Thickness[0.007]], 
          Directive[
           PointSize[
            Rational[1, 60]], 
           AbsoluteThickness[2], FontSize -> 22, FontColor -> GrayLevel[0], 
           GrayLevel[0.5], 
           Dashing[{Small, Small}], 
           Thickness[0.007]]}, 
        "HighlightLabelingFunctions" -> <|"CoordinatesToolOptions" -> ({
            (Identity[#]& )[
             Part[#, 1]], 
            (Identity[#]& )[
             Part[#, 2]]}& ), 
          "ScalingFunctions" -> {{Identity, Identity}, {
            Identity, Identity}}|>, "Primitives" -> {}, "GCFlag" -> False|>, 
      "Meta" -> <|
       "DefaultHighlight" -> {"Dynamic", None}, "Index" -> {}, "Function" -> 
        ListLinePlot, "GroupHighlight" -> False|>|>, 
     "DynamicHighlight"]], {{}, {}}},
  AspectRatio->1,
  Axes->{True, True},
  AxesLabel->{None, None},
  AxesOrigin->{0, 0},
  BaseStyle->{FontSize -> 22, FontColor -> GrayLevel[0]},
  DisplayFunction->Identity,
  Frame->{{True, True}, {True, True}},
  FrameLabel->{{
     FormBox[
      TagBox[
       StyleBox[
       "\"Driving force (kJ \\!\\(\\*SuperscriptBox[\\(mol\\), \
\\(-1\\)]\\))\"", 
        Hue[0.5, 1, 0.5], StripOnInput -> False], HoldForm], TraditionalForm], 
     FormBox[
      TagBox[
       StyleBox[
       "\"sEPR (kJ \\!\\(\\*SuperscriptBox[\\(mol\\), \\(-1\\)]\\) \
h\\!\\(\\*SuperscriptBox[\\(\\\\ \\), \\(-1\\)]\\))\"", 
        Hue[0.11, 0.9, 0.85], StripOnInput -> False], HoldForm], 
      TraditionalForm]}, {
     FormBox[
      TagBox[
      "\"Dilution rate (h\\!\\(\\*SuperscriptBox[\\(\\\\ \\), \
\\(-1\\)]\\))\"", HoldForm], TraditionalForm], 
     FormBox[
      TagBox["\"\"", HoldForm], TraditionalForm]}},
  FrameStyle->Directive[
    GrayLevel[0], 22, Thickness -> 0.005, PlotTheme -> "Marketing"],
  FrameTicks->{{All, All}, {All, None}},
  GridLines->{None, None},
  GridLinesStyle->Directive[
    GrayLevel[0.5, 0.4]],
  ImagePadding->{{85, 85}, {70, 10}},
  ImageSize->550,
  Method->{
   "AxisPadding" -> Scaled[0.02], "DefaultBoundaryStyle" -> Automatic, 
    "DefaultGraphicsInteraction" -> {
     "Version" -> 1.2, "TrackMousePosition" -> {True, False}, 
      "Effects" -> {
       "Highlight" -> {"ratio" -> 2}, "HighlightPoint" -> {"ratio" -> 2}, 
        "Droplines" -> {
         "freeformCursorMode" -> True, 
          "placement" -> {"x" -> "All", "y" -> "None"}}}}, "DefaultMeshStyle" -> 
    AbsolutePointSize[6], "DefaultPlotStyle" -> {
      Directive[
       RGBColor[0.24, 0.6, 0.8], 
       AbsoluteThickness[2]], 
      Directive[
       RGBColor[0.95, 0.627, 0.1425], 
       AbsoluteThickness[2]], 
      Directive[
       RGBColor[0.455, 0.7, 0.21], 
       AbsoluteThickness[2]], 
      Directive[
       RGBColor[0.922526, 0.385626, 0.209179], 
       AbsoluteThickness[2]], 
      Directive[
       RGBColor[0.578, 0.51, 0.85], 
       AbsoluteThickness[2]], 
      Directive[
       RGBColor[0.772079, 0.431554, 0.102387], 
       AbsoluteThickness[2]], 
      Directive[
       RGBColor[0.4, 0.64, 1.], 
       AbsoluteThickness[2]], 
      Directive[
       RGBColor[1., 0.75, 0.], 
       AbsoluteThickness[2]], 
      Directive[
       RGBColor[0.8, 0.4, 0.76], 
       AbsoluteThickness[2]], 
      Directive[
       RGBColor[0.637, 0.65, 0.], 
       AbsoluteThickness[2]], 
      Directive[
       RGBColor[0.915, 0.3325, 0.2125], 
       AbsoluteThickness[2]], 
      Directive[
       RGBColor[0.40082222609352647`, 0.5220066643438841, 0.85], 
       AbsoluteThickness[2]], 
      Directive[
       RGBColor[0.9728288904374106, 0.621644452187053, 0.07336199581899142], 
       AbsoluteThickness[2]], 
      Directive[
       RGBColor[0.736782672705901, 0.358, 0.5030266573755369], 
       AbsoluteThickness[2]], 
      Directive[
       RGBColor[0.28026441037696703`, 0.715, 0.4292089322474965], 
       AbsoluteThickness[2]]}, "DomainPadding" -> Scaled[0.02], 
    "RangePadding" -> Scaled[0.05], "OptimizePlotMarkers" -> True, 
    "IncludeHighlighting" -> "CurrentSet", "HighlightStyle" -> Automatic, 
    "OptimizePlotMarkers" -> True, 
    "CoordinatesToolOptions" -> {"DisplayFunction" -> ({
        (Identity[#]& )[
         Part[#, 1]], 
        (Identity[#]& )[
         Part[#, 2]]}& ), "CopiedValueFunction" -> ({
        (Identity[#]& )[
         Part[#, 1]], 
        (Identity[#]& )[
         Part[#, 2]]}& )}},
  PlotRange->{{0., 0.42}, {-5., 480.}},
  PlotRangeClipping->True,
  PlotRangePadding->{{0, 0}, {0, 0}},
  Prolog->{
    RGBColor[
     NCache[{
       Rational[223, 255], 
       Rational[72, 85], 
       Rational[40, 51]}, {0.8745098039215686, 0.8470588235294118, 
      0.7843137254901961}]], 
    RectangleBox[
     Scaled[{0, 0}], 
     Scaled[{1, 1}]]},
  Ticks->{Automatic, Automatic}]], "Output",
 CellChangeTimes->{
  3.930190836416935*^9, 3.930190949425366*^9, 3.93021868474981*^9, 
   3.942383410207961*^9, 3.9423834907994127`*^9, 3.942383586981752*^9, {
   3.9423838510037394`*^9, 3.942383857211738*^9}, 3.94238518602785*^9, {
   3.943357489399622*^9, 3.943357493089141*^9}, {3.949390661153254*^9, 
   3.949390694480961*^9}},
 CellLabel->"Out[99]=",ExpressionUUID->"e75c0328-7d77-47aa-9751-e4a7e37771e7"]
}, Open  ]]
}, Open  ]]
}, Open  ]]
},
WindowSize->{1071, 1057},
WindowMargins->{{Automatic, 115}, {Automatic, -212}},
FrontEndVersion->"14.2 for Mac OS X ARM (64-bit) (December 26, 2024)",
StyleDefinitions->"Default.nb",
ExpressionUUID->"4ec1a8d1-45f0-4f23-a6f0-49452ebd90ae"
]
(* End of Notebook Content *)

(* Internal cache information *)
(*CellTagsOutline
CellTagsIndex->{}
*)
(*CellTagsIndex
CellTagsIndex->{}
*)
(*NotebookFileOutline
Notebook[{
Cell[CellGroupData[{
Cell[580, 22, 449, 10, 157, "Title",ExpressionUUID->"c921b095-878a-4060-bd80-76a9db048eff"],
Cell[1032, 34, 1981, 50, 164, "Text",ExpressionUUID->"c56a5d8c-89f5-4b4e-8622-4865d6ee3734"],
Cell[3016, 86, 1335, 32, 121, "Text",ExpressionUUID->"6ea54030-9dd3-4270-900a-8d04c893fa4e"],
Cell[CellGroupData[{
Cell[4376, 122, 224, 4, 43, "Subsubsection",ExpressionUUID->"5942bec8-6def-48f6-9637-fa4dbe0cd6f1"],
Cell[4603, 128, 7002, 182, 181, "Input",ExpressionUUID->"a586cbcd-8bb4-4a32-b66e-3950affb0827"]
}, Open  ]],
Cell[CellGroupData[{
Cell[11642, 315, 284, 4, 66, "Section",ExpressionUUID->"c378a117-86ca-4b21-b54c-57e3ab4dd81c"],
Cell[11929, 321, 694, 12, 77, "Text",ExpressionUUID->"4d3a1960-eb69-4380-b86c-8774eccc2d0f"],
Cell[CellGroupData[{
Cell[12648, 337, 2164, 55, 192, "Input",ExpressionUUID->"7102e268-e9c9-4bb1-9b87-8a7efdeb8b7a"],
Cell[14815, 394, 716, 16, 33, "Output",ExpressionUUID->"aaf1269c-b448-4bcf-b825-fcf1aa212da3"]
}, Open  ]],
Cell[CellGroupData[{
Cell[15568, 415, 1679, 42, 189, "Input",ExpressionUUID->"9017ad4b-75fb-485d-851d-922f67d44ebf"],
Cell[17250, 459, 3552, 76, 54, "Output",ExpressionUUID->"ce32d1f1-6be5-4505-9b92-0d0abe82d334"],
Cell[20805, 537, 3561, 77, 53, "Output",ExpressionUUID->"4cfa4848-ecdf-4c89-84be-bca9f8addcfd"],
Cell[24369, 616, 360, 5, 33, "Output",ExpressionUUID->"2f7f7476-6008-4df7-8ccc-a0522a265084"],
Cell[24732, 623, 362, 5, 33, "Output",ExpressionUUID->"3cea9c95-5322-4599-a3f8-ad56f6124058"]
}, Open  ]],
Cell[25109, 631, 1122, 21, 55, "Text",ExpressionUUID->"c8df165c-8e47-4400-9dd7-127efa5cbef6"],
Cell[26234, 654, 348, 10, 43, "Input",ExpressionUUID->"22fc5dfd-c079-4910-b4ef-fe3df18c6353"]
}, Open  ]],
Cell[CellGroupData[{
Cell[26619, 669, 378, 6, 66, "Section",ExpressionUUID->"a3f703cf-defc-4770-b7bd-da2d5d6fa907"],
Cell[CellGroupData[{
Cell[27022, 679, 264, 4, 53, "Subsection",ExpressionUUID->"7de7c4f2-698b-435f-9b2d-8ac695fd9b1a"],
Cell[27289, 685, 2930, 67, 401, "Input",ExpressionUUID->"a13d866f-76da-4def-be85-1a5c0a802418"]
}, Open  ]],
Cell[CellGroupData[{
Cell[30256, 757, 179, 3, 53, "Subsection",ExpressionUUID->"5cd482b3-0fd0-4921-9768-bb254b82b612"],
Cell[30438, 762, 4394, 118, 294, "Input",ExpressionUUID->"b68fca84-272c-4b07-881a-6461316896b2"]
}, Open  ]],
Cell[CellGroupData[{
Cell[34869, 885, 277, 4, 53, "Subsection",ExpressionUUID->"abb88ca4-0d64-44d7-84f8-e381018ef67c"],
Cell[35149, 891, 2061, 51, 172, "Input",ExpressionUUID->"1646dcf4-e08a-4bea-889d-f3e5e3dfcf56"]
}, Open  ]],
Cell[CellGroupData[{
Cell[37247, 947, 335, 5, 53, "Subsection",ExpressionUUID->"d57fc0e1-0263-4c59-a406-cbb4a0c0a8c3"],
Cell[37585, 954, 2437, 60, 151, "Input",ExpressionUUID->"95b333e7-86c1-4fb7-81c1-b698647f0b3d"]
}, Open  ]],
Cell[CellGroupData[{
Cell[40059, 1019, 364, 6, 53, "Subsection",ExpressionUUID->"c88ea7aa-fae8-46e1-8071-a47455712ee9"],
Cell[40426, 1027, 2732, 74, 214, "Input",ExpressionUUID->"42589693-8adc-4c16-85f9-bcc21d22898c"]
}, Open  ]],
Cell[CellGroupData[{
Cell[43195, 1106, 368, 6, 53, "Subsection",ExpressionUUID->"bee2a73e-d612-4944-8b7a-6e3a681f9ab0"],
Cell[43566, 1114, 1759, 49, 154, "Input",ExpressionUUID->"fbf82625-a276-4a7d-bc3e-41981ff97916"]
}, Open  ]]
}, Open  ]],
Cell[CellGroupData[{
Cell[45374, 1169, 422, 6, 66, "Section",ExpressionUUID->"d77b5961-761c-4734-bd51-5482122ea28e"],
Cell[45799, 1177, 650, 10, 55, "Text",ExpressionUUID->"da34cdf2-0c64-4f8f-9ffd-994e619d8c82"],
Cell[CellGroupData[{
Cell[46474, 1191, 2366, 61, 131, "Input",ExpressionUUID->"69f0e474-3b97-4c83-a093-58ec12aa44fb"],
Cell[48843, 1254, 6666, 176, 237, "Output",ExpressionUUID->"7da329d5-1b01-4836-95fe-2b29d90c2a01"]
}, Open  ]],
Cell[55524, 1433, 6048, 166, 347, "Input",ExpressionUUID->"2dd4b116-52fc-44b5-be30-c8d867af8752"]
}, Open  ]],
Cell[CellGroupData[{
Cell[61609, 1604, 463, 7, 66, "Section",ExpressionUUID->"1cbd2917-0551-41a2-85aa-7fd495ee8514"],
Cell[CellGroupData[{
Cell[62097, 1615, 3409, 86, 179, "Input",ExpressionUUID->"d5a53fa1-3e2b-4587-bd63-a9387d92176a"],
Cell[65509, 1703, 41569, 943, 477, "Output",ExpressionUUID->"825e80e5-e121-487b-a1d2-599577623faa"]
}, Open  ]],
Cell[CellGroupData[{
Cell[107115, 2651, 3496, 90, 181, "Input",ExpressionUUID->"01c42c0c-aba5-4e3d-9285-9fefd7eef80f"],
Cell[110614, 2743, 18207, 424, 496, "Output",ExpressionUUID->"e75c0328-7d77-47aa-9751-e4a7e37771e7"]
}, Open  ]]
}, Open  ]]
}, Open  ]]
}
]
*)
