# Supplementary material for: A Trade-off between Force and Flow May Lead to Reduced Entropy Production Rate during Faster Microbial Growth
Source: J Phys Chem B. 2025 Jun 6;129(24):5923–36. doi: 10.1021/acs.jpcb.4c08559 (PMC12183760; doi:10.1021/acs.jpcb.4c08559)
Supplement: Supplementary file 2 [file jp4c08559_si_002.zip › Source codes/Criterion to predict sEPR behaviour.nb]

(* Content-type: application/vnd.wolfram.mathematica *)

(*** Wolfram Notebook File ***)
(* http://www.wolfram.com/nb *)

(* CreatedBy='Mathematica 13.2' *)

(*CacheID: 234*)
(* Internal cache information:
NotebookFileLineBreakTest
NotebookFileLineBreakTest
NotebookDataPosition[       158,          7]
NotebookDataLength[     99284,       2340]
NotebookOptionsPosition[     96815,       2291]
NotebookOutlinePosition[     97219,       2307]
CellTagsIndexPosition[     97176,       2304]
WindowFrame->Normal*)

(* Beginning of Notebook Content *)
Notebook[{

Cell[CellGroupData[{
Cell["\<\
Mathematica code for quantitative criterion to predict a drop in sEPR\
\>", "Title",
 CellChangeTimes->{{3.880599153740843*^9, 3.880599166135254*^9}, {
  3.8821692692432213`*^9, 3.88216928165911*^9}, {3.892863729737866*^9, 
  3.892863734360939*^9}, {3.929694716476245*^9, 3.9296947344916267`*^9}, {
  3.930219473745768*^9, 
  3.930219482304153*^9}},ExpressionUUID->"0133e930-eba2-458e-ae02-\
7d4f63c2d0cf"],

Cell[TextData[{
 "This notebook contains source code for the following article:\n",
 StyleBox["\nTitle: ",
  FontWeight->"Bold"],
 "A Trade-off between Force and Flow may lead to Reduced Entropy Production \
Rate during Faster Microbial Growth",
 StyleBox["\nAuthors: ",
  FontWeight->"Bold"],
 "Maarten J. ",
 Cell[BoxData[
  FormBox[
   SuperscriptBox["Droste", 
    RowBox[{"1", ",", "2"}]], TraditionalForm]],
  FormatType->TraditionalForm,ExpressionUUID->
  "7b8f11cb-c3d1-4519-9c05-3d0e419b43e9"],
 ", Maaike ",
 Cell[BoxData[
  FormBox[
   SuperscriptBox["Remeijer", "2"], TraditionalForm]],
  FormatType->TraditionalForm,ExpressionUUID->
  "582375b3-4547-4a1b-adcb-1ab5ee8c4523"],
 ", Robert ",
 Cell[BoxData[
  FormBox[
   SuperscriptBox["Planqu\[EAcute]", "1"], TraditionalForm]],
  FormatType->TraditionalForm,ExpressionUUID->
  "3dab08a0-f54a-4deb-aa68-2d13a5cc53ed"],
 ", Frank J. ",
 Cell[BoxData[
  FormBox[
   SuperscriptBox["Bruggeman", "2"], TraditionalForm]],
  FormatType->TraditionalForm,ExpressionUUID->
  "0f37c810-a835-4fe4-948c-0d1f479911c6"],
 StyleBox["\nAffiliations: ",
  FontWeight->"Bold"],
 Cell[BoxData[
  FormBox[
   SuperscriptBox["", "1"], TraditionalForm]],
  FormatType->TraditionalForm,ExpressionUUID->
  "32dbc468-b47d-42e0-ac53-20ed0363e74d"],
 "Department of Mathematics, Amsterdam Center for Dynamics and Computation, \
Vrije Universiteit Amsterdam, 1081 HV Amsterdam, the Netherlands, ",
 Cell[BoxData[
  FormBox[
   SuperscriptBox["", "2"], TraditionalForm]],
  FormatType->TraditionalForm,ExpressionUUID->
  "d4be3c86-f520-436b-a7c7-3a1cc5f7ad4f"],
 "Systems Biology Lab, A-LIFE, AIMMS, Vrije Universiteit Amsterdam, 1081 HZ \
Amsterdam, the Netherlands\n"
}], "Text",
 CellChangeTimes->{{3.9296947437186413`*^9, 3.9296951020392857`*^9}, {
   3.9301480170576887`*^9, 3.930148041336217*^9}, {3.930217504016037*^9, 
   3.930217657615096*^9}, {3.930217693247149*^9, 3.930217726206396*^9}, {
   3.9433578287223663`*^9, 3.9433578377303247`*^9}, {3.9488647433446007`*^9, 
   3.948864937179102*^9}, {3.948865021276495*^9, 3.948865021678293*^9}, 
   3.948865127850287*^9, 
   3.948865196095868*^9},ExpressionUUID->"4caed773-1795-46e7-b6bb-\
71c2315a7312"],

Cell[TextData[{
 StyleBox["Short description",
  FontWeight->"Bold"],
 "\nThis code contains the implementation of the quantitative criterion to \
predict if the sEPR will drop during a metabolic shift, as derived in the \
Supplementary Sections of the paper. This criterion, which yields a \
coordinate ",
 Cell[BoxData[
  FormBox[
   RowBox[{"(", 
    RowBox[{
     FractionBox["Df", "Dc"], ",", 
     FractionBox[
      SuperscriptBox[
       SubscriptBox["\[CapitalDelta]\[Mu]", "1"], "o"], 
      SuperscriptBox[
       SubscriptBox["\[CapitalDelta]\[Mu]", "2"], "o"]]}]}], 
   TraditionalForm]],ExpressionUUID->"a01d8baf-95ee-408f-8cd3-c89316d1968d"],
 ") is evaluated for different organisms displaying a metabolic shift. Due to \
insufficient data, the organisms are represented by vertical lines, as \
explained in Section 3.6 and the Supplementary Sections."
}], "Text",
 CellChangeTimes->{{3.9296947437186413`*^9, 3.9296951020392857`*^9}, {
  3.9301480170576887`*^9, 3.930148041336217*^9}, {3.930219491584894*^9, 
  3.9302195933753643`*^9}, {3.930219665470916*^9, 3.930219723812872*^9}, {
  3.943357708534391*^9, 
  3.943357750724936*^9}},ExpressionUUID->"7999183e-0120-4459-9fd6-\
22ee85e3d48e"],

Cell[BoxData[{
 RowBox[{
  RowBox[{"SetOptions", "[", 
   RowBox[{
    RowBox[{"{", 
     RowBox[{
     "ListPlot", ",", "ListLogPlot", ",", "ListLinePlot", ",", 
      "ListLinePlot"}], "}"}], ",", 
    RowBox[{"PlotStyle", "\[Rule]", "Black"}], ",", 
    RowBox[{"Frame", "\[Rule]", "True"}], ",", 
    RowBox[{"ImageSize", "\[Rule]", "550"}], ",", 
    RowBox[{"BaseStyle", "\[Rule]", 
     RowBox[{"{", 
      RowBox[{
       RowBox[{"FontSize", "\[Rule]", "22"}], ",", 
       RowBox[{"FontColor", "\[Rule]", "Black"}]}], "}"}]}], ",", 
    RowBox[{"FrameStyle", "\[Rule]", 
     RowBox[{"Directive", "[", 
      RowBox[{"Black", ",", "22", ",", 
       RowBox[{"Thickness", "\[Rule]", "0.005"}], ",", 
       RowBox[{"PlotTheme", "\[Rule]", "\"\<Marketing\>\""}]}], "]"}]}], 
    "\[IndentingNewLine]", ",", 
    RowBox[{"PlotStyle", "\[Rule]", 
     RowBox[{"ColorData", "[", 
      RowBox[{"68", ",", "\"\<ColorList\>\""}], "]"}]}], ",", 
    RowBox[{"AspectRatio", "\[Rule]", "1"}], ",", "\[IndentingNewLine]", 
    RowBox[{"Prolog", "\[Rule]", 
     RowBox[{"{", 
      RowBox[{
       InterpretationBox[
        ButtonBox[
         TooltipBox[
          RowBox[{
           GraphicsBox[{
             {GrayLevel[0], RectangleBox[{0, 0}]}, 
             {GrayLevel[0], RectangleBox[{1, -1}]}, 
             {RGBColor[
               Rational[223, 255], 
               Rational[72, 85], 
               Rational[40, 51]], RectangleBox[{0, -1}, {2, 1}]}},
            AspectRatio->1,
            Frame->True,
            
            FrameStyle->RGBColor[
             0.5830065359477125, 0.5647058823529412, 0.5228758169934641],
            FrameTicks->None,
            
            ImageSize->
             Dynamic[{
              Automatic, 
               1.35 (CurrentValue["FontCapHeight"]/AbsoluteCurrentValue[
                Magnification])}],
            PlotRangePadding->None], "\[InvisibleSpace]"}],
          "RGBColor[{223/255, 72/85, 40/51}]"],
         Appearance->None,
         BaseStyle->{},
         BaselinePosition->Baseline,
         ButtonFunction:>With[{Typeset`box$ = EvaluationBox[]}, 
           If[
            Not[
             AbsoluteCurrentValue["Deployed"]], 
            SelectionMove[Typeset`box$, All, Expression]; 
            FrontEnd`Private`$ColorSelectorInitialAlpha = 1; 
            FrontEnd`Private`$ColorSelectorInitialColor = RGBColor[
               Rational[223, 255], 
               Rational[72, 85], 
               Rational[40, 51]]; 
            FrontEnd`Private`$ColorSelectorUseMakeBoxes = True; 
            MathLink`CallFrontEnd[
              FrontEnd`AttachCell[Typeset`box$, 
               FrontEndResource["RGBColorValueSelector"], {
               0, {Left, Bottom}}, {Left, Top}, 
               "ClosingActions" -> {
                "SelectionDeparture", "ParentChanged", "EvaluatorQuit"}]]]],
         DefaultBaseStyle->{},
         Evaluator->Automatic,
         Method->"Preemptive"],
        RGBColor[{
          Rational[223, 255], 
          Rational[72, 85], 
          Rational[40, 51]}],
        Editable->False,
        Selectable->False], ",", 
       RowBox[{"Rectangle", "[", 
        RowBox[{
         RowBox[{"Scaled", "[", 
          RowBox[{"{", 
           RowBox[{"0", ",", "0"}], "}"}], "]"}], ",", 
         RowBox[{"Scaled", "[", 
          RowBox[{"{", 
           RowBox[{"1", ",", "1"}], "}"}], "]"}]}], "]"}]}], "}"}]}]}], "]"}],
   ";"}], "\[IndentingNewLine]", 
 RowBox[{
  RowBox[{"SetOptions", "[", 
   RowBox[{
    RowBox[{"{", 
     RowBox[{"Plot", ",", "LogLinearPlot"}], "}"}], ",", 
    RowBox[{"PlotStyle", "\[Rule]", "Black"}], ",", 
    RowBox[{"Frame", "\[Rule]", "True"}], ",", 
    RowBox[{"ImageSize", "\[Rule]", "550"}], ",", 
    RowBox[{"BaseStyle", "\[Rule]", 
     RowBox[{"{", 
      RowBox[{
       RowBox[{"FontSize", "\[Rule]", "22"}], ",", 
       RowBox[{"FontColor", "\[Rule]", "Black"}]}], "}"}]}], ",", 
    RowBox[{"FrameStyle", "\[Rule]", 
     RowBox[{"Directive", "[", 
      RowBox[{"Black", ",", "22", ",", 
       RowBox[{"Thickness", "\[Rule]", "0.005"}], ",", 
       RowBox[{"PlotTheme", "\[Rule]", "\"\<Marketing\>\""}]}], "]"}]}], 
    "\[IndentingNewLine]", ",", " ", 
    RowBox[{"PlotStyle", "\[Rule]", 
     RowBox[{"ColorData", "[", 
      RowBox[{"68", ",", "\"\<ColorList\>\""}], "]"}]}], ",", 
    RowBox[{"AspectRatio", "\[Rule]", "1"}], ",", "\[IndentingNewLine]", 
    RowBox[{"Prolog", "\[Rule]", 
     RowBox[{"{", 
      RowBox[{
       InterpretationBox[
        ButtonBox[
         TooltipBox[
          RowBox[{
           GraphicsBox[{
             {GrayLevel[0], RectangleBox[{0, 0}]}, 
             {GrayLevel[0], RectangleBox[{1, -1}]}, 
             {RGBColor[
               Rational[223, 255], 
               Rational[72, 85], 
               Rational[40, 51]], RectangleBox[{0, -1}, {2, 1}]}},
            AspectRatio->1,
            Frame->True,
            
            FrameStyle->RGBColor[
             0.5830065359477125, 0.5647058823529412, 0.5228758169934641],
            FrameTicks->None,
            
            ImageSize->
             Dynamic[{
              Automatic, 
               1.35 (CurrentValue["FontCapHeight"]/AbsoluteCurrentValue[
                Magnification])}],
            PlotRangePadding->None], "\[InvisibleSpace]"}],
          "RGBColor[{223/255, 72/85, 40/51}]"],
         Appearance->None,
         BaseStyle->{},
         BaselinePosition->Baseline,
         ButtonFunction:>With[{Typeset`box$ = EvaluationBox[]}, 
           If[
            Not[
             AbsoluteCurrentValue["Deployed"]], 
            SelectionMove[Typeset`box$, All, Expression]; 
            FrontEnd`Private`$ColorSelectorInitialAlpha = 1; 
            FrontEnd`Private`$ColorSelectorInitialColor = RGBColor[
               Rational[223, 255], 
               Rational[72, 85], 
               Rational[40, 51]]; 
            FrontEnd`Private`$ColorSelectorUseMakeBoxes = True; 
            MathLink`CallFrontEnd[
              FrontEnd`AttachCell[Typeset`box$, 
               FrontEndResource["RGBColorValueSelector"], {
               0, {Left, Bottom}}, {Left, Top}, 
               "ClosingActions" -> {
                "SelectionDeparture", "ParentChanged", "EvaluatorQuit"}]]]],
         DefaultBaseStyle->{},
         Evaluator->Automatic,
         Method->"Preemptive"],
        RGBColor[{
          Rational[223, 255], 
          Rational[72, 85], 
          Rational[40, 51]}],
        Editable->False,
        Selectable->False], ",", 
       RowBox[{"Rectangle", "[", 
        RowBox[{
         RowBox[{"Scaled", "[", 
          RowBox[{"{", 
           RowBox[{"0", ",", "0"}], "}"}], "]"}], ",", 
         RowBox[{"Scaled", "[", 
          RowBox[{"{", 
           RowBox[{"1", ",", "1"}], "}"}], "]"}]}], "]"}]}], "}"}]}]}], "]"}],
   ";"}]}], "Input",
 CellChangeTimes->{{3.9423827161636868`*^9, 3.9423827198803797`*^9}},
 CellLabel->
  "In[227]:=",ExpressionUUID->"605acc06-2e22-4558-97c5-e90d072d733d"],

Cell[CellGroupData[{

Cell["Criterion for three chemostat models of overflowing yeast", "Section",
 CellChangeTimes->{{3.9296952373039503`*^9, 3.929695237521764*^9}, {
  3.929695273523108*^9, 3.929695279993528*^9}, {3.930219783339707*^9, 
  3.9302197938665123`*^9}},ExpressionUUID->"7a7d3ab5-0c4e-447b-aa96-\
1999477b4447"],

Cell[TextData[{
 "For our three yeast models, the coordinate can be computed explicitly. \
First the value of ",
 Cell[BoxData[
  FormBox[
   SubscriptBox["D", "f"], TraditionalForm]],ExpressionUUID->
  "c500ed7d-c738-423c-ac34-0a4824aa58a9"],
 " is computed for each model, which is given by the solution of the mixing \
function being equal to 1 at this point: ",
 Cell[BoxData[
  FormBox[
   RowBox[{
    RowBox[{"\[Alpha]", "(", 
     SubscriptBox["D", "f"], ")"}], "=", "1"}], TraditionalForm]],
  ExpressionUUID->"ebb35216-6e5a-4a7e-a779-828fa30ced6c"],
 ". Note that this assumes a mixing function of the form ",
 Cell[BoxData[
  FormBox[
   SubscriptBox["\[Alpha]", "lin"], TraditionalForm]],ExpressionUUID->
  "2d824634-2582-4de2-b354-5029a4e49063"],
 " that results in affine yields, as only such a form contains the parameter ",
 Cell[BoxData[
  FormBox[
   RowBox[{
    SubscriptBox["D", "f"], ".", " "}], TraditionalForm]],ExpressionUUID->
  "6d40e252-9a9d-42f0-997f-a8078191e6b4"],
 "We assume this form of the mixing function for Models 1-3, even though this \
form of the mixing function is not the best fit for Model 1 and 2. Otherwise \
the criterion could not be evaluated for these models. For Model 3, we \
computed ",
 Cell[BoxData[
  FormBox[
   RowBox[{
    SubscriptBox["D", "f"], " "}], TraditionalForm]],ExpressionUUID->
  "85a4bb74-9f02-477b-b243-9a7df3a532f8"],
 "by solving ",
 Cell[BoxData[
  FormBox[
   RowBox[{
    RowBox[{
     SubscriptBox["\[Alpha]", "eth"], "(", 
     SubscriptBox["D", "f"], ")"}], "=", "1."}], TraditionalForm]],
  ExpressionUUID->"d209ecd3-6187-4019-a8be-c6803c7d1edb"]
}], "Text",
 CellChangeTimes->{{3.9296947437186413`*^9, 3.9296951020392857`*^9}, {
  3.929695296531686*^9, 3.929695370750573*^9}, {3.929695597588359*^9, 
  3.929695629059054*^9}, {3.930188192944674*^9, 3.930188198491679*^9}, {
  3.9302198016757507`*^9, 3.930219879774415*^9}, {3.930220096091831*^9, 
  3.930220183054343*^9}, {3.930220253329516*^9, 
  3.93022027486334*^9}},ExpressionUUID->"da4b6b0b-d579-4a2b-93f9-\
51fbf7d6d4a2"],

Cell[TextData[StyleBox["Note that running this code requires running the \
codes of Model 1-3, as parameters are retrieved from these notebooks.",
 FontColor->RGBColor[1, 0, 0]]], "Text",
 CellChangeTimes->CompressedData["
1:eJwdzl1IU2EAh/EzkdKzIbJkTh2YyzVybJo61zESXi9Mcyia5ZYfF4qRWk5R
xhjSB2yFaTJqpURfiFqCMign1Y0a0hCdFSR9IQjlcHqGN9PI0Pn+z8XD7/ZJ
a7BUNkUxDKOiwf2YZ6nJazzZuuVUwmC/Tg2L6uNy4CmljINfpr+ehVKbpxzq
uhxVMPHtnSMp1PfGiAzGeu0KmPDXJ3g+K5eDEyM6Aq+VXD0H7ZNPyyBnaJca
qBnW+CQYVtuOwapKpVbw+JAeasrnOdhWZ+c38XGmegdeZwd2YWP3ISVPfX55
WQPHxZ1auJF9QiEN8EQ7+11wbGPuKCyYncqE26bfeVBW+98AKx4G7+dTF2NK
H8DWd/96CqjyK5/csHimL9W8zpOPOw4NtHDTFtjgZx5B1vprqol6cdw5B7P2
2r/dpg4+nhBMGHBt9lCj+p27cDFDHH2XGvgjOgz1uffiYfhJrRQu9U7Koe5F
TRL8PBqXD09LkgULbf6fpiBPXG7fCoy4Rb4xnic3WuSC1TUlC2ZJiLzqfemH
q8OFr2PlIcJ2dM/A4YjXD72DWz/gTccyw1LTVXoRZMs86VBS+kGw2TBUlEa9
pO67ANfr3R5jcYgEXCffwAPq5iww
  "],ExpressionUUID->"70ed37fc-5482-4504-b230-c1855c370ed9"],

Cell[BoxData[
 RowBox[{
  RowBox[{"(*", 
   RowBox[{
    RowBox[{"Function", " ", "to", " ", "plot", " ", "the", " ", "diagonal"}],
     ",", " ", 
    RowBox[{
    "representing", " ", "the", " ", "critical", " ", "line", " ", "for", " ",
      "the", " ", 
     RowBox[{"criterion", "."}]}]}], "*)"}], "\[IndentingNewLine]", 
  RowBox[{
   RowBox[{
    RowBox[{"Rval", "[", "Drat_", "]"}], ":=", "Drat"}], 
   "\[IndentingNewLine]", "\[IndentingNewLine]", 
   RowBox[{"(*", 
    RowBox[{
     RowBox[{
     "Function", " ", "to", " ", "compute", " ", "the", " ", "ratio", " ", 
      "of", " ", "the", " ", "standard", " ", "Gibbs", " ", "energies", " ", 
      "of", " ", "respiration", " ", "and", " ", "fermentation"}], ",", " ", 
     RowBox[{
      RowBox[{"giving", " ", "the", " ", "y"}], "-", 
      RowBox[{"coordinate", " ", "for", " ", "the", " ", 
       RowBox[{"criterion", "."}]}]}]}], "*)"}], "\[IndentingNewLine]", 
   RowBox[{
    RowBox[{"Ratiofun", "[", 
     RowBox[{"dG01_", ",", "dG02_"}], "]"}], ":=", 
    FractionBox["dG01", "dG02"]}]}]}]], "Input",
 CellChangeTimes->{{3.930220719105693*^9, 3.93022072509475*^9}, {
  3.93022142096786*^9, 3.9302214582176437`*^9}},
 CellLabel->
  "In[229]:=",ExpressionUUID->"38cd39ec-fd05-4c7f-9c02-9147820683b0"],

Cell[CellGroupData[{

Cell["Criterion for Model 1", "Subsubsection",
 CellChangeTimes->{{3.929695144133555*^9, 3.929695157197448*^9}, {
  3.929695260757389*^9, 3.929695261214814*^9}, {3.930220701121735*^9, 
  3.930220704002322*^9}},ExpressionUUID->"f5d0ab24-ae72-4426-855a-\
1774c38548a6"],

Cell[BoxData[
 RowBox[{
  RowBox[{"(*", 
   RowBox[{
   "Ratio", " ", "of", " ", "standard", " ", "Gibbs", " ", "energies"}], 
   "*)"}], "\[IndentingNewLine]", 
  RowBox[{
   RowBox[{
    RowBox[{"RatioBat", "=", 
     RowBox[{
      RowBox[{"Ratiofun", "[", 
       RowBox[{"DG0res", ",", "DG0fer"}], "]"}], "/.", 
      "paramSCerevovBatMix"}]}], ";"}], "\[IndentingNewLine]", 
   "\[IndentingNewLine]", 
   RowBox[{"(*", 
    RowBox[{
     RowBox[{
     "Computation", " ", "of", " ", "Df", " ", "value", " ", "from", " ", 
      "fits", " ", "using", " ", "the", " ", "formula", " ", "A"}], "=", 
     RowBox[{
      RowBox[{
       FractionBox["Df", 
        RowBox[{"Df", "-", "Dc"}]], " ", "rewritten", " ", "for", " ", "Df"}],
       "=", 
      FractionBox[
       RowBox[{"A", " ", "Dc"}], 
       RowBox[{"A", "-", "1"}]]}]}], "*)"}], "\[IndentingNewLine]", 
   RowBox[{
    RowBox[{"DfBat", "=", 
     FractionBox[
      RowBox[{"3.2369159784607544", "*", "0.2700027221540224"}], 
      RowBox[{"3.2369159784607544", "-", "1"}]]}], ";"}], 
   "\[IndentingNewLine]", "\[IndentingNewLine]", 
   RowBox[{"(*", 
    RowBox[{"Coordinate", " ", "for", " ", "criterion"}], "*)"}], "\[IndentingNewLine]", 
   RowBox[{
    RowBox[{"cpBat", "=", 
     RowBox[{
      RowBox[{"{", 
       RowBox[{
        RowBox[{"DfBat", "/", "Dc"}], ",", "RatioBat"}], "}"}], "/.", 
      RowBox[{"{", 
       RowBox[{"Dc", "->", "0.28"}], "}"}]}]}], ";"}]}]}]], "Input",
 CellChangeTimes->{{3.93022058249725*^9, 3.930220855604053*^9}, {
  3.930221506183457*^9, 3.9302215077520943`*^9}},
 CellLabel->
  "In[231]:=",ExpressionUUID->"b9f4074a-54aa-4e67-b7bb-67ba3c9d3f07"]
}, Open  ]],

Cell[CellGroupData[{

Cell["Criterion for Model 2", "Subsubsection",
 CellChangeTimes->{{3.929695144133555*^9, 3.929695157197448*^9}, {
  3.929695260757389*^9, 3.929695261214814*^9}, {3.930220701121735*^9, 
  3.930220704002322*^9}, {3.930220801362571*^9, 
  3.930220801602315*^9}},ExpressionUUID->"83665183-f9e9-4206-8730-\
e62424613010"],

Cell[BoxData[
 RowBox[{
  RowBox[{"(*", 
   RowBox[{
   "Ratio", " ", "of", " ", "standard", " ", "Gibbs", " ", "energies"}], 
   "*)"}], "\[IndentingNewLine]", 
  RowBox[{
   RowBox[{
    RowBox[{"RatioHD", "=", 
     RowBox[{
      RowBox[{"Ratiofun", "[", 
       RowBox[{"DG0resHD", ",", "DG0ferHD"}], "]"}], "/.", 
      "paramSCerevovHDMix"}]}], ";"}], "\[IndentingNewLine]", 
   "\[IndentingNewLine]", 
   RowBox[{"(*", 
    RowBox[{
     RowBox[{
     "Computation", " ", "of", " ", "Df", " ", "value", " ", "from", " ", 
      "fits", " ", "using", " ", "the", " ", "formula", " ", "A"}], "=", 
     RowBox[{
      RowBox[{
       FractionBox["Df", 
        RowBox[{"Df", "-", "Dc"}]], " ", "rewritten", " ", "for", " ", "Df"}],
       "=", 
      FractionBox[
       RowBox[{"A", " ", "Dc"}], 
       RowBox[{"A", "-", "1"}]]}]}], "*)"}], "\[IndentingNewLine]", 
   RowBox[{
    RowBox[{"DfHD", "=", 
     FractionBox[
      RowBox[{"2.466610308739209", "*", "0.2700027221540224"}], 
      RowBox[{"2.466610308739209", "-", "1"}]]}], ";"}], 
   "\[IndentingNewLine]", "\[IndentingNewLine]", 
   RowBox[{"(*", 
    RowBox[{"Coordinate", " ", "for", " ", "criterion"}], "*)"}], "\[IndentingNewLine]", 
   RowBox[{
    RowBox[{"cpHD", "=", 
     RowBox[{
      RowBox[{"{", 
       RowBox[{
        RowBox[{"DfHD", "/", "Dc"}], ",", "RatioHD"}], "}"}], "/.", 
      RowBox[{"{", 
       RowBox[{"Dc", "->", "0.28"}], "}"}]}]}], ";"}]}]}]], "Input",
 CellChangeTimes->{{3.930220822594892*^9, 3.93022083605009*^9}, {
  3.930221508697294*^9, 3.930221510792348*^9}},
 CellLabel->
  "In[234]:=",ExpressionUUID->"2f90a874-678a-4c85-adec-6a0ec491bc3e"]
}, Open  ]],

Cell[CellGroupData[{

Cell["Criterion for Model 3", "Subsubsection",
 CellChangeTimes->{{3.929695144133555*^9, 3.929695157197448*^9}, {
  3.929695260757389*^9, 3.929695261214814*^9}, {3.930220701121735*^9, 
  3.930220704002322*^9}, {3.930220799602193*^9, 
  3.930220799858492*^9}},ExpressionUUID->"1b610a24-8d1a-4175-a236-\
514a977d198d"],

Cell[BoxData[
 RowBox[{
  RowBox[{"(*", 
   RowBox[{
   "Ratio", " ", "of", " ", "standard", " ", "Gibbs", " ", "energies"}], 
   "*)"}], "\[IndentingNewLine]", 
  RowBox[{
   RowBox[{
    RowBox[{"RatioHoek", "=", 
     RowBox[{
      RowBox[{"Ratiofun", "[", 
       RowBox[{"DG0resHoek1", ",", "DG0ethHoek"}], "]"}], "/.", 
      "paramsHoek"}]}], ";"}], "\[IndentingNewLine]", "\[IndentingNewLine]", 
   RowBox[{"(*", 
    RowBox[{
     RowBox[{
     "Computation", " ", "of", " ", "Df", " ", "value", " ", "from", " ", 
      "fits", " ", "using", " ", "the", " ", "formula", " ", "A"}], "=", 
     RowBox[{
      RowBox[{
       FractionBox["Df", 
        RowBox[{"Df", "-", "Dc"}]], " ", "rewritten", " ", "for", " ", "Df"}],
       "=", 
      FractionBox[
       RowBox[{"A", " ", "Dc"}], 
       RowBox[{"A", "-", "1"}]]}]}], "*)"}], "\[IndentingNewLine]", 
   RowBox[{
    RowBox[{"DfHoek", "=", 
     FractionBox[
      RowBox[{"2.758612559247295", "*", "0.2778351522253961"}], 
      RowBox[{"2.758612559247295", "-", "1"}]]}], ";"}], 
   "\[IndentingNewLine]", "\[IndentingNewLine]", 
   RowBox[{"(*", 
    RowBox[{"Coordinate", " ", "for", " ", "criterion"}], "*)"}], "\[IndentingNewLine]", 
   RowBox[{
    RowBox[{"cpHoek", "=", 
     RowBox[{
      RowBox[{"{", 
       RowBox[{
        RowBox[{"DfHoek", "/", "Dc"}], ",", "RatioHoek"}], "}"}], "/.", 
      RowBox[{"{", 
       RowBox[{"Dc", "->", "0.28"}], "}"}]}]}], ";"}]}]}]], "Input",
 CellChangeTimes->{{3.93022084029729*^9, 3.930220858664756*^9}, {
  3.93022151213879*^9, 3.930221513624234*^9}},
 CellLabel->
  "In[237]:=",ExpressionUUID->"8981797d-e01d-43a9-88a1-a816b55bc562"]
}, Open  ]]
}, Open  ]],

Cell[CellGroupData[{

Cell["Growth data for other organisms", "Section",
 CellChangeTimes->{{3.9091939415769987`*^9, 3.9091939447590637`*^9}, {
  3.930220900977539*^9, 3.930220903283437*^9}, {3.930221257588852*^9, 
  3.930221258965864*^9}},ExpressionUUID->"d489d3e4-09f0-4bb8-93b2-\
1b05c516e791"],

Cell[TextData[{
 StyleBox["As explained in the text, only growth data is available and \
complete for other organisms, giving a vertical line in the criterion plot. \
References from which the growth rate data is taken can be found in Table S2 \
in the Supplementary Sections. It should be noted that all Df values are ",
  FontColor->GrayLevel[0]],
 StyleBox["lower bounds",
  FontWeight->"Bold",
  FontColor->GrayLevel[0]],
 StyleBox[": at maximal growth (even in batch) there is still some \
respiration (or the other first strategy) for most organisms. Organism \
specific notes are given in the Supplementary Sections.",
  FontColor->GrayLevel[0]]
}], "Text",
 CellChangeTimes->{{3.9296947437186413`*^9, 3.9296951020392857`*^9}, {
  3.929695296531686*^9, 3.929695370750573*^9}, {3.929695597588359*^9, 
  3.929695629059054*^9}, {3.930188192944674*^9, 3.930188198491679*^9}, {
  3.9302198016757507`*^9, 3.930219879774415*^9}, {3.930220096091831*^9, 
  3.930220183054343*^9}, {3.930220253329516*^9, 3.93022027486334*^9}, {
  3.930220970725974*^9, 3.930221030531686*^9}, {3.930221157765676*^9, 
  3.930221165717342*^9}, {3.930221202180067*^9, 3.930221223653873*^9}, {
  3.930221267112265*^9, 3.9302212975088778`*^9}, {3.9433577600345697`*^9, 
  3.943357779027855*^9}},ExpressionUUID->"93f51920-c281-4086-b32b-\
7f54c377e8c0"],

Cell[BoxData[
 RowBox[{
  RowBox[{"(*", 
   RowBox[{
   "Growth", " ", "data", " ", "for", " ", "organisms", " ", "displaying", " ",
     "a", " ", "metabolic", " ", 
    RowBox[{"shift", "."}]}], "*)"}], "\[IndentingNewLine]", 
  RowBox[{
   RowBox[{
    RowBox[{"DdataLlactis", "=", 
     RowBox[{
      RowBox[{"{", 
       RowBox[{
        RowBox[{"{", 
         RowBox[{"DfDcLlactis", ",", "0"}], "}"}], ",", 
        RowBox[{"{", 
         RowBox[{"DfDcLlactis", ",", "1"}], "}"}], ",", 
        RowBox[{"{", 
         RowBox[{"DfDcLlactis", ",", "3"}], "}"}], ",", 
        RowBox[{"{", 
         RowBox[{"DfDcLlactis", ",", "5"}], "}"}]}], "}"}], "/.", 
      RowBox[{"{", 
       RowBox[{"DfDcLlactis", "->", 
        RowBox[{"0.6", "/", "0.2"}]}], "}"}]}]}], ";"}], "\[IndentingNewLine]", 
   RowBox[{
    RowBox[{"DdataLcasei", "=", 
     RowBox[{
      RowBox[{"{", 
       RowBox[{
        RowBox[{"{", 
         RowBox[{"DfDcLcasei", ",", "0"}], "}"}], ",", 
        RowBox[{"{", 
         RowBox[{"DfDcLcasei", ",", "1"}], "}"}], ",", 
        RowBox[{"{", 
         RowBox[{"DfDcLcasei", ",", "3"}], "}"}], ",", 
        RowBox[{"{", 
         RowBox[{"DfDcLcasei", ",", "5"}], "}"}]}], "}"}], "/.", 
      RowBox[{"{", 
       RowBox[{"DfDcLcasei", "->", 
        RowBox[{"0.5", "/", "0.2"}]}], "}"}]}]}], ";"}], "\[IndentingNewLine]", 
   RowBox[{
    RowBox[{"DdataSruminantium", "=", 
     RowBox[{
      RowBox[{"{", 
       RowBox[{
        RowBox[{"{", 
         RowBox[{"DfDcSruminantium", ",", "0"}], "}"}], ",", 
        RowBox[{"{", 
         RowBox[{"DfDcSruminantium", ",", "1"}], "}"}], ",", 
        RowBox[{"{", 
         RowBox[{"DfDcSruminantium", ",", "3"}], "}"}], ",", 
        RowBox[{"{", 
         RowBox[{"DfDcSruminantium", ",", "5"}], "}"}]}], "}"}], "/.", 
      RowBox[{"{", 
       RowBox[{"DfDcSruminantium", "->", 
        RowBox[{"0.7", "/", "0.2"}]}], "}"}]}]}], ";"}], "\[IndentingNewLine]", 
   RowBox[{
    RowBox[{"DdataSpombe", "=", 
     RowBox[{
      RowBox[{"{", 
       RowBox[{
        RowBox[{"{", 
         RowBox[{"DfDcSpom", ",", "0"}], "}"}], ",", 
        RowBox[{"{", 
         RowBox[{"DfDcSpom", ",", "1"}], "}"}], ",", 
        RowBox[{"{", 
         RowBox[{"DfDcSpom", ",", "3"}], "}"}], ",", 
        RowBox[{"{", 
         RowBox[{"DfDcSpom", ",", "5"}], "}"}]}], "}"}], "/.", 
      RowBox[{"{", 
       RowBox[{"DfDcSpom", "->", 
        RowBox[{"0.34", "/", "0.16"}]}], "}"}]}]}], ";"}], "\[IndentingNewLine]", 
   RowBox[{
    RowBox[{"DdataBsubtilis", "=", 
     RowBox[{
      RowBox[{"{", 
       RowBox[{
        RowBox[{"{", 
         RowBox[{"DfDcBsub", ",", "0"}], "}"}], ",", 
        RowBox[{"{", 
         RowBox[{"DfDcBsub", ",", "1"}], "}"}], ",", 
        RowBox[{"{", 
         RowBox[{"DfDcBsub", ",", "3"}], "}"}], ",", 
        RowBox[{"{", 
         RowBox[{"DfDcBsub", ",", "5"}], "}"}]}], "}"}], "/.", 
      RowBox[{"{", 
       RowBox[{"DfDcBsub", "->", 
        RowBox[{"1.3", "/", "0.36"}]}], "}"}]}]}], ";"}], "\[IndentingNewLine]", 
   RowBox[{
    RowBox[{"DdataHuvarum", "=", 
     RowBox[{
      RowBox[{"{", 
       RowBox[{
        RowBox[{"{", 
         RowBox[{"DfDcHuv", ",", "0"}], "}"}], ",", 
        RowBox[{"{", 
         RowBox[{"DfDcHuv", ",", "1"}], "}"}], ",", 
        RowBox[{"{", 
         RowBox[{"DfDcHuv", ",", "3"}], "}"}], ",", 
        RowBox[{"{", 
         RowBox[{"DfDcHuv", ",", "5"}], "}"}]}], "}"}], "/.", 
      RowBox[{"{", 
       RowBox[{"DfDcHuv", "->", 
        RowBox[{"0.6", "/", "0.28"}]}], "}"}]}]}], ";"}], "\[IndentingNewLine]", 
   RowBox[{
    RowBox[{"DdataHguilliermondii", "=", 
     RowBox[{
      RowBox[{"{", 
       RowBox[{
        RowBox[{"{", 
         RowBox[{"DfDcHgui", ",", "0"}], "}"}], ",", 
        RowBox[{"{", 
         RowBox[{"DfDcHgui", ",", "1"}], "}"}], ",", 
        RowBox[{"{", 
         RowBox[{"DfDcHgui", ",", "3"}], "}"}], ",", 
        RowBox[{"{", 
         RowBox[{"DfDcHgui", ",", "5"}], "}"}]}], "}"}], "/.", 
      RowBox[{"{", 
       RowBox[{"DfDcHgui", "->", 
        RowBox[{"0.39", "/", "0.25"}]}], "}"}]}]}], ";"}], "\[IndentingNewLine]", 
   RowBox[{
    RowBox[{"DdataSkluyveri", "=", 
     RowBox[{
      RowBox[{"{", 
       RowBox[{
        RowBox[{"{", 
         RowBox[{"DfDcSkluy", ",", "0"}], "}"}], ",", 
        RowBox[{"{", 
         RowBox[{"DfDcSkluy", ",", "1"}], "}"}], ",", 
        RowBox[{"{", 
         RowBox[{"DfDcSkluy", ",", "3"}], "}"}], ",", 
        RowBox[{"{", 
         RowBox[{"DfDcSkluy", ",", "5"}], "}"}]}], "}"}], "/.", 
      RowBox[{"{", 
       RowBox[{"DfDcSkluy", "->", 
        RowBox[{"0.7", "/", "0.51"}]}], "}"}]}]}], ";"}], "\[IndentingNewLine]", 
   RowBox[{
    RowBox[{"DdataKaerogenes", "=", 
     RowBox[{
      RowBox[{"{", 
       RowBox[{
        RowBox[{"{", 
         RowBox[{"DfDcKaero", ",", "0"}], "}"}], ",", 
        RowBox[{"{", 
         RowBox[{"DfDcKaero", ",", "1"}], "}"}], ",", 
        RowBox[{"{", 
         RowBox[{"DfDcKaero", ",", "3"}], "}"}], ",", 
        RowBox[{"{", 
         RowBox[{"DfDcKaero", ",", "5"}], "}"}]}], "}"}], "/.", 
      RowBox[{"{", 
       RowBox[{"DfDcKaero", "->", 
        RowBox[{"0.6", "/", "0.22"}]}], "}"}]}]}], ";"}], "\[IndentingNewLine]", 
   RowBox[{
    RowBox[{"DdataEcoliW3110", "=", 
     RowBox[{
      RowBox[{"{", 
       RowBox[{
        RowBox[{"{", 
         RowBox[{"DfDcEcoliW3110", ",", "0"}], "}"}], ",", 
        RowBox[{"{", 
         RowBox[{"DfDcEcoliW3110", ",", "1"}], "}"}], ",", 
        RowBox[{"{", 
         RowBox[{"DfDcEcoliW3110", ",", "3"}], "}"}], ",", 
        RowBox[{"{", 
         RowBox[{"DfDcEcoliW3110", ",", "5"}], "}"}]}], "}"}], "/.", 
      RowBox[{"{", 
       RowBox[{"DfDcEcoliW3110", "->", 
        RowBox[{"0.8", "/", "0.58"}]}], "}"}]}]}], ";"}], "\[IndentingNewLine]", 
   RowBox[{
    RowBox[{"DdataEcoliMG1655b", "=", 
     RowBox[{
      RowBox[{"{", 
       RowBox[{
        RowBox[{"{", 
         RowBox[{"DfDcEcoliMG1655b", ",", "0"}], "}"}], ",", 
        RowBox[{"{", 
         RowBox[{"DfDcEcoliMG1655b", ",", "1"}], "}"}], ",", 
        RowBox[{"{", 
         RowBox[{"DfDcEcoliMG1655b", ",", "3"}], "}"}], ",", 
        RowBox[{"{", 
         RowBox[{"DfDcEcoliMG1655b", ",", "5"}], "}"}]}], "}"}], "/.", 
      RowBox[{"{", 
       RowBox[{"DfDcEcoliMG1655b", "->", 
        RowBox[{"0.5", "/", "0.25"}]}], "}"}]}]}], ";"}], "\[IndentingNewLine]", 
   RowBox[{
    RowBox[{"DdataEcoliBW25113", "=", 
     RowBox[{
      RowBox[{"{", 
       RowBox[{
        RowBox[{"{", 
         RowBox[{"DfDcEcoliBW25113", ",", "0"}], "}"}], ",", 
        RowBox[{"{", 
         RowBox[{"DfDcEcoliBW25113", ",", "1"}], "}"}], ",", 
        RowBox[{"{", 
         RowBox[{"DfDcEcoliBW25113", ",", "3"}], "}"}], ",", 
        RowBox[{"{", 
         RowBox[{"DfDcEcoliBW25113", ",", "5"}], "}"}]}], "}"}], "/.", 
      RowBox[{"{", 
       RowBox[{"DfDcEcoliBW25113", "->", 
        RowBox[{"0.8", "/", "0.5"}]}], "}"}]}]}], ";"}], "\[IndentingNewLine]", 
   RowBox[{
    RowBox[{"DdataEcoliMG1655", "=", 
     RowBox[{
      RowBox[{"{", 
       RowBox[{
        RowBox[{"{", 
         RowBox[{"DfDcEcoliMG1655", ",", "0"}], "}"}], ",", 
        RowBox[{"{", 
         RowBox[{"DfDcEcoliMG1655", ",", "1"}], "}"}], ",", 
        RowBox[{"{", 
         RowBox[{"DfDcEcoliMG1655", ",", "3"}], "}"}], ",", 
        RowBox[{"{", 
         RowBox[{"DfDcEcoliMG1655", ",", "5"}], "}"}]}], "}"}], "/.", 
      RowBox[{"{", 
       RowBox[{"DfDcEcoliMG1655", "->", 
        RowBox[{"0.7", "/", "0.4"}]}], "}"}]}]}], ";"}]}]}]], "Input",
 CellChangeTimes->{{3.930221181156225*^9, 3.930221199367399*^9}},
 CellLabel->
  "In[240]:=",ExpressionUUID->"1b3a4d22-b52c-42db-9a16-c5ffb089c813"]
}, Open  ]],

Cell[CellGroupData[{

Cell["Figure for criterion prediction", "Section",
 CellChangeTimes->{{3.9091939415769987`*^9, 3.9091939447590637`*^9}, {
  3.930220913090025*^9, 3.930220921044293*^9}, {3.943357863012878*^9, 
  3.943357863282548*^9}},ExpressionUUID->"19644870-c887-41c8-8b50-\
1abcee971c0d"],

Cell[CellGroupData[{

Cell[BoxData[
 RowBox[{
  RowBox[{"(*", 
   RowBox[{"Coordinates", " ", "for", " ", "three", " ", "yeast", " ", 
    RowBox[{"models", "."}]}], "*)"}], "\[IndentingNewLine]", 
  RowBox[{
   RowBox[{
    RowBox[{"critpointsaerob", "=", 
     RowBox[{"ListPlot", "[", 
      RowBox[{"{", 
       RowBox[{
        RowBox[{"Style", "[", 
         RowBox[{
          RowBox[{"Labeled", "[", 
           RowBox[{"cpBat", ",", "\"\<1\>\"", ",", "Bottom"}], "]"}], ",", 
          RowBox[{
           RowBox[{"ColorData", "[", 
            RowBox[{"68", ",", "\"\<ColorList\>\""}], "]"}], "[", 
           RowBox[{"[", "1", "]"}], "]"}]}], "]"}], ",", 
        RowBox[{"Style", "[", 
         RowBox[{
          RowBox[{"Labeled", "[", 
           RowBox[{"cpHD", ",", "\"\<2\>\""}], "]"}], ",", 
          RowBox[{
           RowBox[{"ColorData", "[", 
            RowBox[{"68", ",", "\"\<ColorList\>\""}], "]"}], "[", 
           RowBox[{"[", "1", "]"}], "]"}]}], "]"}], ",", 
        RowBox[{"Style", "[", 
         RowBox[{
          RowBox[{"Labeled", "[", 
           RowBox[{"cpHoek", ",", "\"\<3\>\""}], "]"}], ",", 
          RowBox[{
           RowBox[{"ColorData", "[", 
            RowBox[{"68", ",", "\"\<ColorList\>\""}], "]"}], "[", 
           RowBox[{"[", "1", "]"}], "]"}]}], "]"}]}], "}"}], "]"}]}], ";"}], 
   "\[IndentingNewLine]", "\[IndentingNewLine]", 
   RowBox[{"(*", 
    RowBox[{
    "Vertical", " ", "lines", " ", "for", " ", "all", " ", "other", " ", 
     "shifting", " ", 
     RowBox[{"organisms", "."}]}], "*)"}], "\[IndentingNewLine]", 
   RowBox[{
    RowBox[{"aerobiclineplot2", "=", 
     RowBox[{"ListLinePlot", "[", 
      RowBox[{
       RowBox[{"{", 
        RowBox[{
        "DdataSkluyveri", ",", "DdataEcoliW3110", ",", "DdataHguilliermondii",
          ",", "DdataEcoliBW25113", ",", "DdataEcoliMG1655", ",", 
         "DdataEcoliMG1655b", ",", "DdataSpombe", ",", "DdataHuvarum", ",", 
         "DdataLcasei", ",", "DdataKaerogenes", ",", "DdataLlactis", ",", 
         "DdataSruminantium", ",", "DdataBsubtilis"}], "}"}], ",", 
       RowBox[{"PlotLegends", "\[Rule]", 
        RowBox[{"Placed", "[", 
         RowBox[{
          RowBox[{"LineLegend", "[", 
           RowBox[{
            RowBox[{"{", 
             
             RowBox[{"\"\<\!\(\*StyleBox[\"S\",FontSlant->\"Italic\"]\)\!\(\*\
StyleBox[\".\",FontSlant->\"Italic\"]\)\!\(\*StyleBox[\" \
\",FontSlant->\"Italic\"]\)\!\(\*StyleBox[\"kluyveri\",FontSlant->\"Italic\"]\
\)\>\"", ",", \
"\"\<\!\(\*StyleBox[\"E\",FontSlant->\"Italic\"]\)\!\(\*StyleBox[\".\",\
FontSlant->\"Italic\"]\)\!\(\*StyleBox[\" \
\",FontSlant->\"Italic\"]\)\!\(\*StyleBox[\"coli\",FontSlant->\"Italic\"]\)\!\
\(\*StyleBox[\" \",FontSlant->\"Italic\"]\)W3110\>\"", 
              ",", "\"\<\!\(\*StyleBox[\"H\",FontSlant->\"Italic\"]\)\!\(\*\
StyleBox[\".\",FontSlant->\"Italic\"]\)\!\(\*StyleBox[\" \
\",FontSlant->\"Italic\"]\)\!\(\*StyleBox[\"guilliermondii\",FontSlant->\"\
Italic\"]\)\>\"", 
              ",", "\"\<\!\(\*StyleBox[\"E\",FontSlant->\"Italic\"]\)\!\(\*\
StyleBox[\".\",FontSlant->\"Italic\"]\)\!\(\*StyleBox[\" \
\",FontSlant->\"Italic\"]\)\!\(\*StyleBox[\"coli\",FontSlant->\"Italic\"]\)\!\
\(\*StyleBox[\" \",FontSlant->\"Italic\"]\)BW25113\>\"", 
              ",", "\"\<\!\(\*StyleBox[\"E\",FontSlant->\"Italic\"]\)\!\(\*\
StyleBox[\".\",FontSlant->\"Italic\"]\)\!\(\*StyleBox[\" \
\",FontSlant->\"Italic\"]\)\!\(\*StyleBox[\"coli\",FontSlant->\"Italic\"]\)\!\
\(\*StyleBox[\" \",FontSlant->\"Italic\"]\)MG1655\>\"", 
              ",", "\"\<\!\(\*StyleBox[\"E\",FontSlant->\"Italic\"]\)\!\(\*\
StyleBox[\".\",FontSlant->\"Italic\"]\)\!\(\*StyleBox[\" \
\",FontSlant->\"Italic\"]\)\!\(\*StyleBox[\"coli\",FontSlant->\"Italic\"]\)\!\
\(\*StyleBox[\" \",FontSlant->\"Italic\"]\)MG1655b\>\"", 
              ",", "\"\<\!\(\*StyleBox[\"S\",FontSlant->\"Italic\"]\)\!\(\*\
StyleBox[\".\",FontSlant->\"Italic\"]\)\!\(\*StyleBox[\" \
\",FontSlant->\"Italic\"]\)\!\(\*StyleBox[\"pombe\",FontSlant->\"Italic\"]\)\>\
\"", ",", \
"\"\<\!\(\*StyleBox[\"H\",FontSlant->\"Italic\"]\)\!\(\*StyleBox[\".\",\
FontSlant->\"Italic\"]\)\!\(\*StyleBox[\" \
\",FontSlant->\"Italic\"]\)\!\(\*StyleBox[\"uvarum\",FontSlant->\"Italic\"]\)\
\>\"", ",", "\"\<\!\(\*StyleBox[\"L\",FontSlant->\"Italic\"]\)\!\(\*StyleBox[\
\".\",FontSlant->\"Italic\"]\)\!\(\*StyleBox[\" \",FontSlant->\"Italic\"]\)\!\
\(\*StyleBox[\"casei\",FontSlant->\"Italic\"]\)\>\"", 
              ",", "\"\<\!\(\*StyleBox[\"K\",FontSlant->\"Italic\"]\)\!\(\*\
StyleBox[\".\",FontSlant->\"Italic\"]\)\!\(\*StyleBox[\" \
\",FontSlant->\"Italic\"]\)\!\(\*StyleBox[\"aerogenes\",FontSlant->\"Italic\"]\
\)\>\"", ",", \
"\"\<\!\(\*StyleBox[\"L\",FontSlant->\"Italic\"]\)\!\(\*StyleBox[\".\",\
FontSlant->\"Italic\"]\)\!\(\*StyleBox[\" \
\",FontSlant->\"Italic\"]\)\!\(\*StyleBox[\"lactis\",FontSlant->\"Italic\"]\)\
\>\"", ",", "\"\<\!\(\*StyleBox[\"S\",FontSlant->\"Italic\"]\)\!\(\*StyleBox[\
\".\",FontSlant->\"Italic\"]\)\!\(\*StyleBox[\" \",FontSlant->\"Italic\"]\)\!\
\(\*StyleBox[\"ruminantium\",FontSlant->\"Italic\"]\)\>\"", 
              ",", "\"\<\!\(\*StyleBox[\"B\",FontSlant->\"Italic\"]\)\!\(\*\
StyleBox[\".\",FontSlant->\"Italic\"]\)\!\(\*StyleBox[\" \
\",FontSlant->\"Italic\"]\)\!\(\*StyleBox[\"subtilis\",FontSlant->\"Italic\"]\
\)\>\""}], "}"}], ",", 
            RowBox[{"LegendFunction", "\[Rule]", "\"\<Frame\>\""}], ",", 
            RowBox[{"LabelStyle", "\[Rule]", 
             RowBox[{"{", 
              RowBox[{
               RowBox[{"FontFamily", "\[Rule]", "\"\<Helvetica\>\""}], ",", 
               RowBox[{"FontSize", "\[Rule]", "18"}]}], "}"}]}]}], "]"}], ",",
           "Right"}], "]"}]}], ",", 
       RowBox[{"FrameLabel", "\[Rule]", 
        RowBox[{"{", 
         RowBox[{"\"\<\!\(\*SubscriptBox[\(D\), \
\(f\)]\)/\!\(\*SubscriptBox[\(D\), \(c\)]\)\>\"", 
          ",", "\"\<\!\(\*SuperscriptBox[SubscriptBox[\(\[CapitalDelta]\[Mu]\)\
, \(1\)], \
\(o\)]\)/\!\(\*SuperscriptBox[SubscriptBox[\(\[CapitalDelta]\[Mu]\), \(2\)], \
\(o\)]\)\>\""}], "}"}]}], ",", 
       RowBox[{"ImagePadding", "->", 
        RowBox[{"{", 
         RowBox[{
          RowBox[{"{", 
           RowBox[{"70", ",", "10"}], "}"}], ",", 
          RowBox[{"{", 
           RowBox[{"70", ",", "10"}], "}"}]}], "}"}]}], ",", 
       RowBox[{"PlotStyle", "\[Rule]", 
        RowBox[{"{", 
         RowBox[{
          RowBox[{"{", 
           RowBox[{
            RowBox[{
             RowBox[{"ColorData", "[", 
              RowBox[{"68", ",", "\"\<ColorList\>\""}], "]"}], "[", 
             RowBox[{"[", "7", "]"}], "]"}], ",", 
            RowBox[{"Thickness", "[", "0.002", "]"}], ",", "Dashed"}], "}"}], 
          ",", 
          RowBox[{"{", 
           RowBox[{
            RowBox[{
             RowBox[{"ColorData", "[", 
              RowBox[{"68", ",", "\"\<ColorList\>\""}], "]"}], "[", 
             RowBox[{"[", "9", "]"}], "]"}], ",", 
            RowBox[{"Thickness", "[", "0.002", "]"}], ",", "Dashed"}], "}"}], 
          ",", 
          RowBox[{"{", 
           RowBox[{
            RowBox[{
             RowBox[{"ColorData", "[", 
              RowBox[{"68", ",", "\"\<ColorList\>\""}], "]"}], "[", 
             RowBox[{"[", "6", "]"}], "]"}], ",", 
            RowBox[{"Thickness", "[", "0.002", "]"}], ",", "Dashed"}], "}"}], 
          ",", 
          RowBox[{"{", 
           RowBox[{"Blue", ",", 
            RowBox[{"Thickness", "[", "0.002", "]"}], ",", "Dashed"}], "}"}], 
          ",", "\[IndentingNewLine]", 
          RowBox[{"{", 
           RowBox[{
            RowBox[{
             RowBox[{"ColorData", "[", 
              RowBox[{"68", ",", "\"\<ColorList\>\""}], "]"}], "[", 
             RowBox[{"[", "10", "]"}], "]"}], ",", 
            RowBox[{"Thickness", "[", "0.002", "]"}], ",", "Dashed"}], "}"}], 
          ",", 
          RowBox[{"{", 
           RowBox[{"Red", ",", 
            RowBox[{"Thickness", "[", "0.002", "]"}], ",", "Dashed"}], "}"}], 
          ",", 
          RowBox[{"{", 
           RowBox[{
            RowBox[{
             RowBox[{"ColorData", "[", 
              RowBox[{"68", ",", "\"\<ColorList\>\""}], "]"}], "[", 
             RowBox[{"[", "3", "]"}], "]"}], ",", 
            RowBox[{"Thickness", "[", "0.002", "]"}], ",", "Dashed"}], "}"}], 
          ",", "\[IndentingNewLine]", 
          RowBox[{"{", 
           RowBox[{
            RowBox[{
             RowBox[{"ColorData", "[", 
              RowBox[{"68", ",", "\"\<ColorList\>\""}], "]"}], "[", 
             RowBox[{"[", "5", "]"}], "]"}], ",", 
            RowBox[{"Thickness", "[", "0.002", "]"}], ",", "Dashed"}], "}"}], 
          ",", 
          RowBox[{"{", 
           RowBox[{"Magenta", ",", 
            RowBox[{"Thickness", "[", "0.002", "]"}], ",", "Dashed"}], "}"}], 
          ",", 
          RowBox[{"{", 
           RowBox[{
            RowBox[{
             RowBox[{"ColorData", "[", 
              RowBox[{"68", ",", "\"\<ColorList\>\""}], "]"}], "[", 
             RowBox[{"[", "8", "]"}], "]"}], ",", 
            RowBox[{"Thickness", "[", "0.002", "]"}], ",", "Dashed"}], "}"}], 
          ",", 
          RowBox[{"{", 
           RowBox[{"Green", ",", 
            RowBox[{"Thickness", "[", "0.002", "]"}], ",", "Dashed"}], "}"}], 
          ",", "\[IndentingNewLine]", 
          RowBox[{"{", 
           RowBox[{"Yellow", ",", 
            RowBox[{"Thickness", "[", "0.002", "]"}], ",", "Dashed"}], "}"}], 
          ",", 
          RowBox[{"{", 
           RowBox[{
            RowBox[{
             RowBox[{"ColorData", "[", 
              RowBox[{"68", ",", "\"\<ColorList\>\""}], "]"}], "[", 
             RowBox[{"[", "4", "]"}], "]"}], ",", 
            RowBox[{"Thickness", "[", "0.002", "]"}], ",", "Dashed"}], 
           "}"}]}], "}"}]}], ",", 
       RowBox[{"PlotRange", "->", 
        RowBox[{"{", 
         RowBox[{
          RowBox[{"{", 
           RowBox[{"1", ",", "3.9"}], "}"}], ",", 
          RowBox[{"{", 
           RowBox[{"1", ",", "2.99"}], "}"}]}], "}"}]}]}], "]"}]}], ";"}], 
   "\[IndentingNewLine]", "\[IndentingNewLine]", 
   RowBox[{"(*", 
    RowBox[{
     RowBox[{"Plotting", " ", "the", " ", "diagonal"}], ",", " ", 
     RowBox[{
     "representing", " ", "the", " ", "critical", " ", "line", " ", "for", " ",
       "the", " ", 
      RowBox[{"criterion", "."}]}]}], "*)"}], "\[IndentingNewLine]", 
   RowBox[{
    RowBox[{"linesmodelsdiag", "=", 
     RowBox[{"Plot", "[", 
      RowBox[{
       RowBox[{"{", 
        RowBox[{"Rval", "[", "Drat", "]"}], "}"}], ",", 
       RowBox[{"{", 
        RowBox[{"Drat", ",", "1", ",", "4"}], " ", "}"}], ",", 
       RowBox[{"FrameLabel", "\[Rule]", 
        RowBox[{"{", 
         RowBox[{"\"\<\!\(\*SubscriptBox[\(D\), \
\(f\)]\)/\!\(\*SubscriptBox[\(D\), \(c\)]\)\>\"", 
          ",", "\"\<\!\(\*SuperscriptBox[SubscriptBox[\(\[CapitalDelta]\[Mu]\)\
, \(1\)], \
\(o\)]\)/\!\(\*SuperscriptBox[SubscriptBox[\(\[CapitalDelta]\[Mu]\), \(2\)], \
\(o\)]\)\>\""}], "}"}]}], ",", 
       RowBox[{"PlotRange", "->", 
        RowBox[{"{", 
         RowBox[{
          RowBox[{"{", 
           RowBox[{"1", ",", "4"}], "}"}], ",", 
          RowBox[{"{", 
           RowBox[{"1", ",", "3"}], "}"}]}], "}"}]}], ",", 
       RowBox[{"Filling", "->", "Top"}]}], "]"}]}], ";"}], 
   "\[IndentingNewLine]", "\[IndentingNewLine]", 
   RowBox[{"Show", "[", 
    RowBox[{
    "aerobiclineplot2", ",", "linesmodelsdiag", ",", "critpointsaerob"}], 
    "]"}]}]}]], "Input",
 CellChangeTimes->{{3.930221330176219*^9, 3.9302213978800163`*^9}, {
   3.930221464857171*^9, 3.930221477419199*^9}, {3.930221525644153*^9, 
   3.930221529179481*^9}, {3.942385012788748*^9, 3.94238507875387*^9}, {
   3.942385793403749*^9, 3.942385812136181*^9}, 3.9423858554530697`*^9, {
   3.942385885947047*^9, 3.942385933860958*^9}},
 CellLabel->
  "In[273]:=",ExpressionUUID->"a8b723e3-7c05-4f86-a045-a3383377264c"],

Cell[BoxData[
 TemplateBox[{
   GraphicsBox[{{{}, {{{}, {}, {
         Hue[0.67, 0.6, 0.6], 
         Directive[
          PointSize[
           NCache[
            Rational[1, 60], 0.016666666666666666`]], 
          AbsoluteThickness[1.6], FontSize -> 22, FontColor -> GrayLevel[0], 
          Hue[0.08, 1, 0.7], 
          Thickness[0.002], 
          Dashing[{Small, Small}]], 
         LineBox[{{1.372549019607843, 1.}, {1.372549019607843, 2.99}}]}, {
         Hue[0.9060679774997897, 0.6, 0.6], 
         Directive[
          PointSize[
           NCache[
            Rational[1, 60], 0.016666666666666666`]], 
          AbsoluteThickness[1.6], FontSize -> 22, FontColor -> GrayLevel[0], 
          Hue[0.45, 1, 0.5], 
          Thickness[0.002], 
          Dashing[{Small, Small}]], 
         LineBox[{{1.3793103448275863`, 1.}, {1.3793103448275863`, 2.99}}]}, {
        
         Hue[0.1421359549995791, 0.6, 0.6], 
         Directive[
          PointSize[
           NCache[
            Rational[1, 60], 0.016666666666666666`]], 
          AbsoluteThickness[1.6], FontSize -> 22, FontColor -> GrayLevel[0], 
          Hue[0.2, 1, 0.7], 
          Thickness[0.002], 
          Dashing[{Small, Small}]], 
         LineBox[{{1.56, 1.}, {1.56, 2.99}}]}, {
         Hue[0.37820393249936934`, 0.6, 0.6], 
         Directive[
          PointSize[
           NCache[
            Rational[1, 60], 0.016666666666666666`]], 
          AbsoluteThickness[1.6], FontSize -> 22, FontColor -> GrayLevel[0], 
          RGBColor[0, 0, 1], 
          Thickness[0.002], 
          Dashing[{Small, Small}]], 
         LineBox[{{1.6, 1.}, {1.6, 2.99}}]}, {
         Hue[0.6142719099991583, 0.6, 0.6], 
         Directive[
          PointSize[
           NCache[
            Rational[1, 60], 0.016666666666666666`]], 
          AbsoluteThickness[1.6], FontSize -> 22, FontColor -> GrayLevel[0], 
          Hue[0.6, 0.5, 0.9], 
          Thickness[0.002], 
          Dashing[{Small, Small}]], 
         LineBox[{{1.75, 1.}, {1.75, 2.99}}]}, {
         Hue[0.8503398874989481, 0.6, 0.6], 
         Directive[
          PointSize[
           NCache[
            Rational[1, 60], 0.016666666666666666`]], 
          AbsoluteThickness[1.6], FontSize -> 22, FontColor -> GrayLevel[0], 
          RGBColor[1, 0, 0], 
          Thickness[0.002], 
          Dashing[{Small, Small}]], 
         LineBox[{{2., 1.}, {2., 2.99}}]}, {
         Hue[0.08640786499873876, 0.6, 0.6], 
         Directive[
          PointSize[
           NCache[
            Rational[1, 60], 0.016666666666666666`]], 
          AbsoluteThickness[1.6], FontSize -> 22, FontColor -> GrayLevel[0], 
          Hue[0.25, 1, 0.55], 
          Thickness[0.002], 
          Dashing[{Small, Small}]], 
         LineBox[{{2.125, 1.}, {2.125, 2.99}}]}, {
         Hue[0.3224758424985268, 0.6, 0.6], 
         Directive[
          PointSize[
           NCache[
            Rational[1, 60], 0.016666666666666666`]], 
          AbsoluteThickness[1.6], FontSize -> 22, FontColor -> GrayLevel[0], 
          Hue[0.5, 1, 0.5], 
          Thickness[0.002], 
          Dashing[{Small, Small}]], 
         LineBox[{{2.142857142857143, 1.}, {2.142857142857143, 2.99}}]}, {
         Hue[0.5585438199983166, 0.6, 0.6], 
         Directive[
          PointSize[
           NCache[
            Rational[1, 60], 0.016666666666666666`]], 
          AbsoluteThickness[1.6], FontSize -> 22, FontColor -> GrayLevel[0], 
          RGBColor[1, 0, 1], 
          Thickness[0.002], 
          Dashing[{Small, Small}]], 
         LineBox[{{2.5, 1.}, {2.5, 2.99}}]}, {
         Hue[0.7946117974981064, 0.6, 0.6], 
         Directive[
          PointSize[
           NCache[
            Rational[1, 60], 0.016666666666666666`]], 
          AbsoluteThickness[1.6], FontSize -> 22, FontColor -> GrayLevel[0], 
          Hue[0.5, 0.8, 0.75], 
          Thickness[0.002], 
          Dashing[{Small, Small}]], 
         LineBox[{{2.7272727272727275`, 1.}, {2.7272727272727275`, 2.99}}]}, {
        
         Hue[0.030679774997896203`, 0.6, 0.6], 
         Directive[
          PointSize[
           NCache[
            Rational[1, 60], 0.016666666666666666`]], 
          AbsoluteThickness[1.6], FontSize -> 22, FontColor -> GrayLevel[0], 
          RGBColor[0, 1, 0], 
          Thickness[0.002], 
          Dashing[{Small, Small}]], 
         LineBox[{{3., 1.}, {3., 2.99}}]}, {
         Hue[0.266747752497686, 0.6, 0.6], 
         Directive[
          PointSize[
           NCache[
            Rational[1, 60], 0.016666666666666666`]], 
          AbsoluteThickness[1.6], FontSize -> 22, FontColor -> GrayLevel[0], 
          RGBColor[1, 1, 0], 
          Thickness[0.002], 
          Dashing[{Small, Small}]], 
         LineBox[{{3.5, 1.}, {3.5, 2.99}}]}, {
         Hue[0.5028157299974758, 0.6, 0.6], 
         Directive[
          PointSize[
           NCache[
            Rational[1, 60], 0.016666666666666666`]], 
          AbsoluteThickness[1.6], FontSize -> 22, FontColor -> GrayLevel[0], 
          Hue[0.11, 0.9, 0.85], 
          Thickness[0.002], 
          Dashing[{Small, Small}]], 
         LineBox[{{3.611111111111111, 1.}, {3.611111111111111, 
          2.99}}]}}}, {{}, {}}}, {
      GraphicsComplexBox[CompressedData["
1:eJxTTMoPSmViYGDQAmIQPTcgX4CB4YM9jE5LuZNr9BFBJyqUT1j37SOcfqW/
ZsO1V5/gtMX6NbtNbn2G0zuu3eq+c/cLnD4WuDjS4MJXOM1WOvPN2Wvf4DQ3
R3TWwhvf4fT8d9ueKpz8AadTah3UXp39Cad3xKekxB/8Bacvbgzu5drwG05L
rymo/r/pD5z+8lM9fcGSv3D6/3seie5V/+D0+dC9m1ev/g+np7O3qO3xZXCA
0XEWB0KPn0fQbyedbNbwZITTUw9mTll3BkHLr8ifdd6XCU4X7HCa73YMQd+a
s6btkQcznOZe/TjnyiEELV/Y4JFoxQKnfbi3sAnvQdAO57ccljJlhdO+6T7J
7jsQtM12zx98lmxw+rOBSI/ORgR9qK6UKd+YHU5Hfltczr4WQcPSAQMYcDhs
DD/x/f9/fgcYv+mWqv3Mig/2MHrC1FPLfWwQtNhnmRg1OQR9S9HNTJgfQdvs
jFrcyY6g37A8vXmEGUHD7IHRAA62NXY=
       "], {{{
          EdgeForm[], 
          Directive[
           Hue[0.6, 0.5, 0.9], 
           Opacity[0.2]], 
          GraphicsGroupBox[{
            
            PolygonBox[{{42, 34, 1, 41, 40, 39, 38, 37, 36, 2, 3, 4, 5, 6, 7, 
             8, 9, 10, 11, 12, 13, 14, 15, 16, 17, 18, 19, 20, 21, 22, 23, 24,
              25, 26, 27, 28, 29, 30, 31, 32, 33}}]}]}, {}, {}, {}}, {{}, {}, 
         
         TagBox[{
           Directive[
            Opacity[1.], 
            AbsoluteThickness[1.6], 
            Hue[0.6, 0.5, 0.9]], 
           
           LineBox[{1, 41, 40, 39, 38, 37, 36, 2, 3, 4, 5, 6, 7, 8, 9, 10, 11,
             12, 13, 14, 15, 16, 17, 18, 19, 20, 21, 22, 23, 24, 25, 26, 27, 
            28, 29, 30, 31, 32, 33, 42}]}, 
          Annotation[#, "Charting`Private`Tag$8699#1"]& ]}}], {}}, {{}, {{{
         Directive[
          PointSize[0.012833333333333334`], 
          AbsoluteThickness[1.6], FontSize -> 22, FontColor -> GrayLevel[0], 
          Hue[0.6, 0.5, 0.9]], 
         PointBox[{{1.395377982747809, 2.9247585444403996`}, {
          1.621794862334359, 1.8322798476698992`}, {1.5565020607929982`, 
          1.1245654258090294`}}]}}, {{
         StyleBox[{
           PointBox[{{1.395377982747809, 2.9247585444403996`}}]}, {{
            Directive[
             PointSize[0.012833333333333334`], 
             AbsoluteThickness[1.6], FontSize -> 22, FontColor -> 
             GrayLevel[0], 
             Hue[0.55, 1, 0.7]]}}, StripOnInput -> False]}, {
         StyleBox[{
           PointBox[{{1.621794862334359, 1.8322798476698992`}}]}, {{
            Directive[
             PointSize[0.012833333333333334`], 
             AbsoluteThickness[1.6], FontSize -> 22, FontColor -> 
             GrayLevel[0], 
             Hue[0.55, 1, 0.7]]}}, StripOnInput -> False]}, {
         StyleBox[{
           PointBox[{{1.5565020607929982`, 1.1245654258090294`}}]}, {{
            Directive[
             PointSize[0.012833333333333334`], 
             AbsoluteThickness[1.6], FontSize -> 22, FontColor -> 
             GrayLevel[0], 
             Hue[0.55, 1, 0.7]]}}, StripOnInput -> False]}}}, {{{{}, {{
           GraphicsGroupBox[{{
              FaceForm[
               Directive[
                GrayLevel[1], 
                Opacity[
                 NCache[
                  Rational[2, 3], 0.6666666666666666]]]], 
              EdgeForm[], 
              PolygonBox[{
                
                Offset[{10.999999999999998`, 13.}, {1.5577255634430538`, 
                 1.1395863285457442`}], 
                
                Offset[{11.000000000000002`, 8.881784197001252*^-16}, {
                 1.5577255634430538`, 1.1395863285457442`}], 
                
                Offset[{1.7763568394002505`*^-15, -8.881784197001252*^-16}, {
                 1.5577255634430538`, 1.1395863285457442`}], 
                
                Offset[{-1.7763568394002505`*^-15, 13.}, {1.5577255634430538`,
                  1.1395863285457442`}]}]}, {
              EdgeForm[], 
              Directive[
               RGBColor[
               0.6666666666666666, 0.6666666666666666, 0.6666666666666666], 
               AbsoluteThickness[1.25]]}, {}, 
             InsetBox[
              FormBox[
               StyleBox[
                RotationBox["\"3\"", BoxRotation -> 0.], {
                 Opacity[1]}, StripOnInput -> False], TraditionalForm], 
              Offset[{5.5, 6.5}, {1.5577255634430538`, 1.1395863285457442`}], 
              
              NCache[
               ImageScaled[{
                 Rational[1, 2], 
                 Rational[1, 2]}], 
               ImageScaled[{0.5, 0.5}]]]}], 
           GraphicsGroupBox[{{
              FaceForm[
               Directive[
                GrayLevel[1], 
                Opacity[
                 NCache[
                  Rational[2, 3], 0.6666666666666666]]]], 
              EdgeForm[], 
              PolygonBox[{
                
                Offset[{10.999999999999998`, 13.}, {1.6230183649844145`, 
                 1.847300750406614}], 
                
                Offset[{11.000000000000002`, 8.881784197001252*^-16}, {
                 1.6230183649844145`, 1.847300750406614}], 
                
                Offset[{1.7763568394002505`*^-15, -8.881784197001252*^-16}, {
                 1.6230183649844145`, 1.847300750406614}], 
                
                Offset[{-1.7763568394002505`*^-15, 13.}, {1.6230183649844145`,
                  1.847300750406614}]}]}, {
              EdgeForm[], 
              Directive[
               RGBColor[
               0.6666666666666666, 0.6666666666666666, 0.6666666666666666], 
               AbsoluteThickness[1.25]]}, {}, 
             InsetBox[
              FormBox[
               StyleBox[
                RotationBox["\"2\"", BoxRotation -> 0.], {
                 Opacity[1]}, StripOnInput -> False], TraditionalForm], 
              Offset[{5.5, 6.5}, {1.6230183649844145`, 1.847300750406614}], 
              NCache[
               ImageScaled[{
                 Rational[1, 2], 
                 Rational[1, 2]}], 
               ImageScaled[{0.5, 0.5}]]]}]}}}, {{}, {
          GraphicsGroupBox[{{
             FaceForm[
              Directive[
               GrayLevel[1], 
               Opacity[
                NCache[
                 Rational[2, 3], 0.6666666666666666]]]], 
             EdgeForm[], 
             PolygonBox[{
               
               Offset[{5.499999999999998, 8.881784197001252*^-16}, {
                1.395377982747809, 2.9035157800710505`}], 
               
               Offset[{5.500000000000002, -13.}, {1.395377982747809, 
                2.9035157800710505`}], 
               
               Offset[{-5.499999999999998, -13.}, {1.395377982747809, 
                2.9035157800710505`}], 
               
               Offset[{-5.500000000000002, -8.881784197001252*^-16}, {
                1.395377982747809, 2.9035157800710505`}]}]}, {
             EdgeForm[], 
             Directive[
              RGBColor[
              0.6666666666666666, 0.6666666666666666, 0.6666666666666666], 
              AbsoluteThickness[1.25]]}, {}, 
            InsetBox[
             FormBox[
              StyleBox[
               RotationBox["\"1\"", BoxRotation -> 0.], {
                Opacity[1]}, StripOnInput -> False], TraditionalForm], 
             Offset[{0., -6.5}, {1.395377982747809, 2.9035157800710505`}], 
             NCache[
              ImageScaled[{
                Rational[1, 2], 
                Rational[1, 2]}], 
              ImageScaled[{0.5, 0.5}]]]}]}}}, {}}}}, {
    DisplayFunction -> Identity, DisplayFunction -> Identity, AspectRatio -> 
     1, Axes -> {True, True}, AxesLabel -> {None, None}, 
     AxesOrigin -> {1.0000000000000022`, 1.0000000000000022`}, 
     BaseStyle -> {FontSize -> 22, FontColor -> GrayLevel[0]}, 
     DisplayFunction :> Identity, Frame -> {{True, True}, {True, True}}, 
     FrameLabel -> {{
        FormBox[
         TagBox[
         "\"\\!\\(\\*SuperscriptBox[SubscriptBox[\\(\[CapitalDelta]\[Mu]\\), \
\\(1\\)], \\(o\\)]\\)/\\!\\(\\*SuperscriptBox[SubscriptBox[\\(\[CapitalDelta]\
\[Mu]\\), \\(2\\)], \\(o\\)]\\)\"", HoldForm], TraditionalForm], None}, {
        FormBox[
         TagBox[
         "\"\\!\\(\\*SubscriptBox[\\(D\\), \\(f\\)]\\)/\\!\\(\\*SubscriptBox[\
\\(D\\), \\(c\\)]\\)\"", HoldForm], TraditionalForm], None}}, FrameStyle -> 
     Directive[
       GrayLevel[0], 22, Thickness -> 0.005, PlotTheme -> "Marketing"], 
     FrameTicks -> {{Automatic, Automatic}, {Automatic, Automatic}}, 
     GridLines -> {None, None}, GridLinesStyle -> Directive[
       GrayLevel[0.5, 0.4]], ImagePadding -> {{70, 10}, {70, 10}}, ImageSize -> 
     550, Method -> {
      "AxisPadding" -> Scaled[0.02], "DefaultBoundaryStyle" -> Automatic, 
       "DefaultGraphicsInteraction" -> {
        "Version" -> 1.2, "TrackMousePosition" -> {True, False}, 
         "Effects" -> {
          "Highlight" -> {"ratio" -> 2}, "HighlightPoint" -> {"ratio" -> 2}, 
           "Droplines" -> {
            "freeformCursorMode" -> True, 
             "placement" -> {"x" -> "All", "y" -> "None"}}}}, 
       "DefaultMeshStyle" -> AbsolutePointSize[6], "DefaultPlotStyle" -> {
         Directive[
          RGBColor[0.368417, 0.506779, 0.709798], 
          AbsoluteThickness[1.6]], 
         Directive[
          RGBColor[0.880722, 0.611041, 0.142051], 
          AbsoluteThickness[1.6]], 
         Directive[
          RGBColor[0.560181, 0.691569, 0.194885], 
          AbsoluteThickness[1.6]], 
         Directive[
          RGBColor[0.922526, 0.385626, 0.209179], 
          AbsoluteThickness[1.6]], 
         Directive[
          RGBColor[0.528488, 0.470624, 0.701351], 
          AbsoluteThickness[1.6]], 
         Directive[
          RGBColor[0.772079, 0.431554, 0.102387], 
          AbsoluteThickness[1.6]], 
         Directive[
          RGBColor[0.363898, 0.618501, 0.782349], 
          AbsoluteThickness[1.6]], 
         Directive[
          RGBColor[1, 0.75, 0], 
          AbsoluteThickness[1.6]], 
         Directive[
          RGBColor[0.647624, 0.37816, 0.614037], 
          AbsoluteThickness[1.6]], 
         Directive[
          RGBColor[0.571589, 0.586483, 0.], 
          AbsoluteThickness[1.6]], 
         Directive[
          RGBColor[0.915, 0.3325, 0.2125], 
          AbsoluteThickness[1.6]], 
         Directive[
          RGBColor[0.40082222609352647`, 0.5220066643438841, 0.85], 
          AbsoluteThickness[1.6]], 
         Directive[
          RGBColor[
          0.9728288904374106, 0.621644452187053, 0.07336199581899142], 
          AbsoluteThickness[1.6]], 
         Directive[
          RGBColor[0.736782672705901, 0.358, 0.5030266573755369], 
          AbsoluteThickness[1.6]], 
         Directive[
          RGBColor[0.28026441037696703`, 0.715, 0.4292089322474965], 
          AbsoluteThickness[1.6]]}, "DomainPadding" -> Scaled[0.02], 
       "RangePadding" -> Scaled[0.05], "OptimizePlotMarkers" -> True, 
       "OptimizePlotMarkers" -> True, 
       "CoordinatesToolOptions" -> {"DisplayFunction" -> ({
           Identity[
            Part[#, 1]], 
           Identity[
            Part[#, 2]]}& ), "CopiedValueFunction" -> ({
           Identity[
            Part[#, 1]], 
           Identity[
            Part[#, 2]]}& )}}, PlotRange -> {{1., 3.9}, {1., 2.99}}, 
     PlotRangeClipping -> True, PlotRangePadding -> {{0, 0}, {0, 0}}, Prolog -> {
       RGBColor[
        NCache[{
          Rational[223, 255], 
          Rational[72, 85], 
          Rational[40, 51]}, {0.8745098039215686, 0.8470588235294118, 
         0.7843137254901961}]], 
       RectangleBox[
        Scaled[{0, 0}], 
        Scaled[{1, 1}]]}, Ticks -> {Automatic, Automatic}}], 
   FormBox[
    FormBox[
     TemplateBox[{
      "\"\\!\\(\\*StyleBox[\\\"S\\\",FontSlant->\\\"Italic\\\"]\\)\\!\\(\\*\
StyleBox[\\\".\\\",FontSlant->\\\"Italic\\\"]\\)\\!\\(\\*StyleBox[\\\" \
\\\",FontSlant->\\\"Italic\\\"]\\)\\!\\(\\*StyleBox[\\\"kluyveri\\\",\
FontSlant->\\\"Italic\\\"]\\)\"", 
       "\"\\!\\(\\*StyleBox[\\\"E\\\",FontSlant->\\\"Italic\\\"]\\)\\!\\(\\*\
StyleBox[\\\".\\\",FontSlant->\\\"Italic\\\"]\\)\\!\\(\\*StyleBox[\\\" \
\\\",FontSlant->\\\"Italic\\\"]\\)\\!\\(\\*StyleBox[\\\"coli\\\",FontSlant->\\\
\"Italic\\\"]\\)\\!\\(\\*StyleBox[\\\" \
\\\",FontSlant->\\\"Italic\\\"]\\)W3110\"", 
       "\"\\!\\(\\*StyleBox[\\\"H\\\",FontSlant->\\\"Italic\\\"]\\)\\!\\(\\*\
StyleBox[\\\".\\\",FontSlant->\\\"Italic\\\"]\\)\\!\\(\\*StyleBox[\\\" \
\\\",FontSlant->\\\"Italic\\\"]\\)\\!\\(\\*StyleBox[\\\"guilliermondii\\\",\
FontSlant->\\\"Italic\\\"]\\)\"", 
       "\"\\!\\(\\*StyleBox[\\\"E\\\",FontSlant->\\\"Italic\\\"]\\)\\!\\(\\*\
StyleBox[\\\".\\\",FontSlant->\\\"Italic\\\"]\\)\\!\\(\\*StyleBox[\\\" \
\\\",FontSlant->\\\"Italic\\\"]\\)\\!\\(\\*StyleBox[\\\"coli\\\",FontSlant->\\\
\"Italic\\\"]\\)\\!\\(\\*StyleBox[\\\" \
\\\",FontSlant->\\\"Italic\\\"]\\)BW25113\"", 
       "\"\\!\\(\\*StyleBox[\\\"E\\\",FontSlant->\\\"Italic\\\"]\\)\\!\\(\\*\
StyleBox[\\\".\\\",FontSlant->\\\"Italic\\\"]\\)\\!\\(\\*StyleBox[\\\" \
\\\",FontSlant->\\\"Italic\\\"]\\)\\!\\(\\*StyleBox[\\\"coli\\\",FontSlant->\\\
\"Italic\\\"]\\)\\!\\(\\*StyleBox[\\\" \
\\\",FontSlant->\\\"Italic\\\"]\\)MG1655\"", 
       "\"\\!\\(\\*StyleBox[\\\"E\\\",FontSlant->\\\"Italic\\\"]\\)\\!\\(\\*\
StyleBox[\\\".\\\",FontSlant->\\\"Italic\\\"]\\)\\!\\(\\*StyleBox[\\\" \
\\\",FontSlant->\\\"Italic\\\"]\\)\\!\\(\\*StyleBox[\\\"coli\\\",FontSlant->\\\
\"Italic\\\"]\\)\\!\\(\\*StyleBox[\\\" \
\\\",FontSlant->\\\"Italic\\\"]\\)MG1655b\"", 
       "\"\\!\\(\\*StyleBox[\\\"S\\\",FontSlant->\\\"Italic\\\"]\\)\\!\\(\\*\
StyleBox[\\\".\\\",FontSlant->\\\"Italic\\\"]\\)\\!\\(\\*StyleBox[\\\" \
\\\",FontSlant->\\\"Italic\\\"]\\)\\!\\(\\*StyleBox[\\\"pombe\\\",FontSlant->\
\\\"Italic\\\"]\\)\"", 
       "\"\\!\\(\\*StyleBox[\\\"H\\\",FontSlant->\\\"Italic\\\"]\\)\\!\\(\\*\
StyleBox[\\\".\\\",FontSlant->\\\"Italic\\\"]\\)\\!\\(\\*StyleBox[\\\" \
\\\",FontSlant->\\\"Italic\\\"]\\)\\!\\(\\*StyleBox[\\\"uvarum\\\",FontSlant->\
\\\"Italic\\\"]\\)\"", 
       "\"\\!\\(\\*StyleBox[\\\"L\\\",FontSlant->\\\"Italic\\\"]\\)\\!\\(\\*\
StyleBox[\\\".\\\",FontSlant->\\\"Italic\\\"]\\)\\!\\(\\*StyleBox[\\\" \
\\\",FontSlant->\\\"Italic\\\"]\\)\\!\\(\\*StyleBox[\\\"casei\\\",FontSlant->\
\\\"Italic\\\"]\\)\"", 
       "\"\\!\\(\\*StyleBox[\\\"K\\\",FontSlant->\\\"Italic\\\"]\\)\\!\\(\\*\
StyleBox[\\\".\\\",FontSlant->\\\"Italic\\\"]\\)\\!\\(\\*StyleBox[\\\" \
\\\",FontSlant->\\\"Italic\\\"]\\)\\!\\(\\*StyleBox[\\\"aerogenes\\\",\
FontSlant->\\\"Italic\\\"]\\)\"", 
       "\"\\!\\(\\*StyleBox[\\\"L\\\",FontSlant->\\\"Italic\\\"]\\)\\!\\(\\*\
StyleBox[\\\".\\\",FontSlant->\\\"Italic\\\"]\\)\\!\\(\\*StyleBox[\\\" \
\\\",FontSlant->\\\"Italic\\\"]\\)\\!\\(\\*StyleBox[\\\"lactis\\\",FontSlant->\
\\\"Italic\\\"]\\)\"", 
       "\"\\!\\(\\*StyleBox[\\\"S\\\",FontSlant->\\\"Italic\\\"]\\)\\!\\(\\*\
StyleBox[\\\".\\\",FontSlant->\\\"Italic\\\"]\\)\\!\\(\\*StyleBox[\\\" \
\\\",FontSlant->\\\"Italic\\\"]\\)\\!\\(\\*StyleBox[\\\"ruminantium\\\",\
FontSlant->\\\"Italic\\\"]\\)\"", 
       "\"\\!\\(\\*StyleBox[\\\"B\\\",FontSlant->\\\"Italic\\\"]\\)\\!\\(\\*\
StyleBox[\\\".\\\",FontSlant->\\\"Italic\\\"]\\)\\!\\(\\*StyleBox[\\\" \
\\\",FontSlant->\\\"Italic\\\"]\\)\\!\\(\\*StyleBox[\\\"subtilis\\\",\
FontSlant->\\\"Italic\\\"]\\)\""}, "LineLegend", DisplayFunction -> (FormBox[
        FrameBox[
         StyleBox[
          StyleBox[
           PaneBox[
            TagBox[
             GridBox[{{
                TagBox[
                 GridBox[{{
                    GraphicsBox[{{
                    Directive[
                    EdgeForm[
                    Directive[
                    Opacity[0.3], 
                    GrayLevel[0]]], 
                    PointSize[0.5], 
                    AbsoluteThickness[1.6], FontSize -> 22, FontColor -> 
                    GrayLevel[0], 
                    Hue[0.08, 1, 0.7], 
                    Thickness[0.018000000000000002`], 
                    Dashing[{Small, Small}]], {
                    LineBox[{{0, 10}, {40, 10}}]}}, {
                    Directive[
                    EdgeForm[
                    Directive[
                    Opacity[0.3], 
                    GrayLevel[0]]], 
                    PointSize[0.5], 
                    AbsoluteThickness[1.6], FontSize -> 22, FontColor -> 
                    GrayLevel[0], 
                    Hue[0.08, 1, 0.7], 
                    Thickness[0.018000000000000002`], 
                    Dashing[{Small, Small}]], {}}}, AspectRatio -> Full, 
                    ImageSize -> {40, 10}, PlotRangePadding -> None, 
                    ImagePadding -> Automatic, 
                    BaselinePosition -> (Scaled[-0.148] -> Baseline)], #}, {
                    GraphicsBox[{{
                    Directive[
                    EdgeForm[
                    Directive[
                    Opacity[0.3], 
                    GrayLevel[0]]], 
                    PointSize[0.5], 
                    AbsoluteThickness[1.6], FontSize -> 22, FontColor -> 
                    GrayLevel[0], 
                    Hue[0.45, 1, 0.5], 
                    Thickness[0.018000000000000002`], 
                    Dashing[{Small, Small}]], {
                    LineBox[{{0, 10}, {40, 10}}]}}, {
                    Directive[
                    EdgeForm[
                    Directive[
                    Opacity[0.3], 
                    GrayLevel[0]]], 
                    PointSize[0.5], 
                    AbsoluteThickness[1.6], FontSize -> 22, FontColor -> 
                    GrayLevel[0], 
                    Hue[0.45, 1, 0.5], 
                    Thickness[0.018000000000000002`], 
                    Dashing[{Small, Small}]], {}}}, AspectRatio -> Full, 
                    ImageSize -> {40, 10}, PlotRangePadding -> None, 
                    ImagePadding -> Automatic, 
                    BaselinePosition -> (Scaled[-0.148] -> Baseline)], #2}, {
                    GraphicsBox[{{
                    Directive[
                    EdgeForm[
                    Directive[
                    Opacity[0.3], 
                    GrayLevel[0]]], 
                    PointSize[0.5], 
                    AbsoluteThickness[1.6], FontSize -> 22, FontColor -> 
                    GrayLevel[0], 
                    Hue[0.2, 1, 0.7], 
                    Thickness[0.018000000000000002`], 
                    Dashing[{Small, Small}]], {
                    LineBox[{{0, 10}, {40, 10}}]}}, {
                    Directive[
                    EdgeForm[
                    Directive[
                    Opacity[0.3], 
                    GrayLevel[0]]], 
                    PointSize[0.5], 
                    AbsoluteThickness[1.6], FontSize -> 22, FontColor -> 
                    GrayLevel[0], 
                    Hue[0.2, 1, 0.7], 
                    Thickness[0.018000000000000002`], 
                    Dashing[{Small, Small}]], {}}}, AspectRatio -> Full, 
                    ImageSize -> {40, 10}, PlotRangePadding -> None, 
                    ImagePadding -> Automatic, 
                    BaselinePosition -> (Scaled[-0.148] -> Baseline)], #3}, {
                    GraphicsBox[{{
                    Directive[
                    EdgeForm[
                    Directive[
                    Opacity[0.3], 
                    GrayLevel[0]]], 
                    PointSize[0.5], 
                    AbsoluteThickness[1.6], FontSize -> 22, FontColor -> 
                    GrayLevel[0], 
                    RGBColor[0, 0, 1], 
                    Thickness[0.018000000000000002`], 
                    Dashing[{Small, Small}]], {
                    LineBox[{{0, 10}, {40, 10}}]}}, {
                    Directive[
                    EdgeForm[
                    Directive[
                    Opacity[0.3], 
                    GrayLevel[0]]], 
                    PointSize[0.5], 
                    AbsoluteThickness[1.6], FontSize -> 22, FontColor -> 
                    GrayLevel[0], 
                    RGBColor[0, 0, 1], 
                    Thickness[0.018000000000000002`], 
                    Dashing[{Small, Small}]], {}}}, AspectRatio -> Full, 
                    ImageSize -> {40, 10}, PlotRangePadding -> None, 
                    ImagePadding -> Automatic, 
                    BaselinePosition -> (Scaled[-0.148] -> Baseline)], #4}, {
                    GraphicsBox[{{
                    Directive[
                    EdgeForm[
                    Directive[
                    Opacity[0.3], 
                    GrayLevel[0]]], 
                    PointSize[0.5], 
                    AbsoluteThickness[1.6], FontSize -> 22, FontColor -> 
                    GrayLevel[0], 
                    Hue[0.6, 0.5, 0.9], 
                    Thickness[0.018000000000000002`], 
                    Dashing[{Small, Small}]], {
                    LineBox[{{0, 10}, {40, 10}}]}}, {
                    Directive[
                    EdgeForm[
                    Directive[
                    Opacity[0.3], 
                    GrayLevel[0]]], 
                    PointSize[0.5], 
                    AbsoluteThickness[1.6], FontSize -> 22, FontColor -> 
                    GrayLevel[0], 
                    Hue[0.6, 0.5, 0.9], 
                    Thickness[0.018000000000000002`], 
                    Dashing[{Small, Small}]], {}}}, AspectRatio -> Full, 
                    ImageSize -> {40, 10}, PlotRangePadding -> None, 
                    ImagePadding -> Automatic, 
                    BaselinePosition -> (Scaled[-0.148] -> Baseline)], #5}, {
                    GraphicsBox[{{
                    Directive[
                    EdgeForm[
                    Directive[
                    Opacity[0.3], 
                    GrayLevel[0]]], 
                    PointSize[0.5], 
                    AbsoluteThickness[1.6], FontSize -> 22, FontColor -> 
                    GrayLevel[0], 
                    RGBColor[1, 0, 0], 
                    Thickness[0.018000000000000002`], 
                    Dashing[{Small, Small}]], {
                    LineBox[{{0, 10}, {40, 10}}]}}, {
                    Directive[
                    EdgeForm[
                    Directive[
                    Opacity[0.3], 
                    GrayLevel[0]]], 
                    PointSize[0.5], 
                    AbsoluteThickness[1.6], FontSize -> 22, FontColor -> 
                    GrayLevel[0], 
                    RGBColor[1, 0, 0], 
                    Thickness[0.018000000000000002`], 
                    Dashing[{Small, Small}]], {}}}, AspectRatio -> Full, 
                    ImageSize -> {40, 10}, PlotRangePadding -> None, 
                    ImagePadding -> Automatic, 
                    BaselinePosition -> (Scaled[-0.148] -> Baseline)], #6}, {
                    GraphicsBox[{{
                    Directive[
                    EdgeForm[
                    Directive[
                    Opacity[0.3], 
                    GrayLevel[0]]], 
                    PointSize[0.5], 
                    AbsoluteThickness[1.6], FontSize -> 22, FontColor -> 
                    GrayLevel[0], 
                    Hue[0.25, 1, 0.55], 
                    Thickness[0.018000000000000002`], 
                    Dashing[{Small, Small}]], {
                    LineBox[{{0, 10}, {40, 10}}]}}, {
                    Directive[
                    EdgeForm[
                    Directive[
                    Opacity[0.3], 
                    GrayLevel[0]]], 
                    PointSize[0.5], 
                    AbsoluteThickness[1.6], FontSize -> 22, FontColor -> 
                    GrayLevel[0], 
                    Hue[0.25, 1, 0.55], 
                    Thickness[0.018000000000000002`], 
                    Dashing[{Small, Small}]], {}}}, AspectRatio -> Full, 
                    ImageSize -> {40, 10}, PlotRangePadding -> None, 
                    ImagePadding -> Automatic, 
                    BaselinePosition -> (Scaled[-0.148] -> Baseline)], #7}, {
                    GraphicsBox[{{
                    Directive[
                    EdgeForm[
                    Directive[
                    Opacity[0.3], 
                    GrayLevel[0]]], 
                    PointSize[0.5], 
                    AbsoluteThickness[1.6], FontSize -> 22, FontColor -> 
                    GrayLevel[0], 
                    Hue[0.5, 1, 0.5], 
                    Thickness[0.018000000000000002`], 
                    Dashing[{Small, Small}]], {
                    LineBox[{{0, 10}, {40, 10}}]}}, {
                    Directive[
                    EdgeForm[
                    Directive[
                    Opacity[0.3], 
                    GrayLevel[0]]], 
                    PointSize[0.5], 
                    AbsoluteThickness[1.6], FontSize -> 22, FontColor -> 
                    GrayLevel[0], 
                    Hue[0.5, 1, 0.5], 
                    Thickness[0.018000000000000002`], 
                    Dashing[{Small, Small}]], {}}}, AspectRatio -> Full, 
                    ImageSize -> {40, 10}, PlotRangePadding -> None, 
                    ImagePadding -> Automatic, 
                    BaselinePosition -> (Scaled[-0.148] -> Baseline)], #8}}, 
                  GridBoxAlignment -> {
                   "Columns" -> {Center, Left}, "Rows" -> {{Baseline}}}, 
                  AutoDelete -> False, 
                  GridBoxDividers -> {
                   "Columns" -> {{False}}, "Rows" -> {{False}}}, 
                  GridBoxItemSize -> {
                   "Columns" -> {{All}}, "Rows" -> {{All}}}, 
                  GridBoxSpacings -> {
                   "Columns" -> {{0.5}}, "Rows" -> {{0.8}}}], "Grid"], 
                TagBox[
                 GridBox[{{
                    GraphicsBox[{{
                    Directive[
                    EdgeForm[
                    Directive[
                    Opacity[0.3], 
                    GrayLevel[0]]], 
                    PointSize[0.5], 
                    AbsoluteThickness[1.6], FontSize -> 22, FontColor -> 
                    GrayLevel[0], 
                    RGBColor[1, 0, 1], 
                    Thickness[0.018000000000000002`], 
                    Dashing[{Small, Small}]], {
                    LineBox[{{0, 10}, {40, 10}}]}}, {
                    Directive[
                    EdgeForm[
                    Directive[
                    Opacity[0.3], 
                    GrayLevel[0]]], 
                    PointSize[0.5], 
                    AbsoluteThickness[1.6], FontSize -> 22, FontColor -> 
                    GrayLevel[0], 
                    RGBColor[1, 0, 1], 
                    Thickness[0.018000000000000002`], 
                    Dashing[{Small, Small}]], {}}}, AspectRatio -> Full, 
                    ImageSize -> {40, 10}, PlotRangePadding -> None, 
                    ImagePadding -> Automatic, 
                    BaselinePosition -> (Scaled[-0.148] -> Baseline)], #9}, {
                    GraphicsBox[{{
                    Directive[
                    EdgeForm[
                    Directive[
                    Opacity[0.3], 
                    GrayLevel[0]]], 
                    PointSize[0.5], 
                    AbsoluteThickness[1.6], FontSize -> 22, FontColor -> 
                    GrayLevel[0], 
                    Hue[0.5, 0.8, 0.75], 
                    Thickness[0.018000000000000002`], 
                    Dashing[{Small, Small}]], {
                    LineBox[{{0, 10}, {40, 10}}]}}, {
                    Directive[
                    EdgeForm[
                    Directive[
                    Opacity[0.3], 
                    GrayLevel[0]]], 
                    PointSize[0.5], 
                    AbsoluteThickness[1.6], FontSize -> 22, FontColor -> 
                    GrayLevel[0], 
                    Hue[0.5, 0.8, 0.75], 
                    Thickness[0.018000000000000002`], 
                    Dashing[{Small, Small}]], {}}}, AspectRatio -> Full, 
                    ImageSize -> {40, 10}, PlotRangePadding -> None, 
                    ImagePadding -> Automatic, 
                    BaselinePosition -> (Scaled[-0.148] -> Baseline)], #10}, {
                   
                    GraphicsBox[{{
                    Directive[
                    EdgeForm[
                    Directive[
                    Opacity[0.3], 
                    GrayLevel[0]]], 
                    PointSize[0.5], 
                    AbsoluteThickness[1.6], FontSize -> 22, FontColor -> 
                    GrayLevel[0], 
                    RGBColor[0, 1, 0], 
                    Thickness[0.018000000000000002`], 
                    Dashing[{Small, Small}]], {
                    LineBox[{{0, 10}, {40, 10}}]}}, {
                    Directive[
                    EdgeForm[
                    Directive[
                    Opacity[0.3], 
                    GrayLevel[0]]], 
                    PointSize[0.5], 
                    AbsoluteThickness[1.6], FontSize -> 22, FontColor -> 
                    GrayLevel[0], 
                    RGBColor[0, 1, 0], 
                    Thickness[0.018000000000000002`], 
                    Dashing[{Small, Small}]], {}}}, AspectRatio -> Full, 
                    ImageSize -> {40, 10}, PlotRangePadding -> None, 
                    ImagePadding -> Automatic, 
                    BaselinePosition -> (Scaled[-0.148] -> Baseline)], #11}, {
                   
                    GraphicsBox[{{
                    Directive[
                    EdgeForm[
                    Directive[
                    Opacity[0.3], 
                    GrayLevel[0]]], 
                    PointSize[0.5], 
                    AbsoluteThickness[1.6], FontSize -> 22, FontColor -> 
                    GrayLevel[0], 
                    RGBColor[1, 1, 0], 
                    Thickness[0.018000000000000002`], 
                    Dashing[{Small, Small}]], {
                    LineBox[{{0, 10}, {40, 10}}]}}, {
                    Directive[
                    EdgeForm[
                    Directive[
                    Opacity[0.3], 
                    GrayLevel[0]]], 
                    PointSize[0.5], 
                    AbsoluteThickness[1.6], FontSize -> 22, FontColor -> 
                    GrayLevel[0], 
                    RGBColor[1, 1, 0], 
                    Thickness[0.018000000000000002`], 
                    Dashing[{Small, Small}]], {}}}, AspectRatio -> Full, 
                    ImageSize -> {40, 10}, PlotRangePadding -> None, 
                    ImagePadding -> Automatic, 
                    BaselinePosition -> (Scaled[-0.148] -> Baseline)], #12}, {
                   
                    GraphicsBox[{{
                    Directive[
                    EdgeForm[
                    Directive[
                    Opacity[0.3], 
                    GrayLevel[0]]], 
                    PointSize[0.5], 
                    AbsoluteThickness[1.6], FontSize -> 22, FontColor -> 
                    GrayLevel[0], 
                    Hue[0.11, 0.9, 0.85], 
                    Thickness[0.018000000000000002`], 
                    Dashing[{Small, Small}]], {
                    LineBox[{{0, 10}, {40, 10}}]}}, {
                    Directive[
                    EdgeForm[
                    Directive[
                    Opacity[0.3], 
                    GrayLevel[0]]], 
                    PointSize[0.5], 
                    AbsoluteThickness[1.6], FontSize -> 22, FontColor -> 
                    GrayLevel[0], 
                    Hue[0.11, 0.9, 0.85], 
                    Thickness[0.018000000000000002`], 
                    Dashing[{Small, Small}]], {}}}, AspectRatio -> Full, 
                    ImageSize -> {40, 10}, PlotRangePadding -> None, 
                    ImagePadding -> Automatic, 
                    BaselinePosition -> (Scaled[-0.148] -> Baseline)], #13}}, 
                  GridBoxAlignment -> {
                   "Columns" -> {Center, Left}, "Rows" -> {{Baseline}}}, 
                  AutoDelete -> False, 
                  GridBoxDividers -> {
                   "Columns" -> {{False}}, "Rows" -> {{False}}}, 
                  GridBoxItemSize -> {
                   "Columns" -> {{All}}, "Rows" -> {{All}}}, 
                  GridBoxSpacings -> {
                   "Columns" -> {{0.5}}, "Rows" -> {{0.8}}}], "Grid"]}}, 
              GridBoxAlignment -> {"Columns" -> {{Left}}, "Rows" -> {{Top}}}, 
              AutoDelete -> False, 
              GridBoxItemSize -> {
               "Columns" -> {{Automatic}}, "Rows" -> {{Automatic}}}, 
              GridBoxSpacings -> {"Columns" -> {{1}}, "Rows" -> {{0}}}], 
             "Grid"], Alignment -> Left, AppearanceElements -> None, 
            ImageSizeAction -> "ResizeToFit"], LineIndent -> 0, StripOnInput -> 
           False], {FontFamily -> "Helvetica", FontSize -> 18}, StripOnInput -> 
          False], Background -> Automatic, RoundingRadius -> 5, 
         ContentPadding -> True, FrameMargins -> {{5, 5}, {5, 5}}, FrameStyle -> 
         Thickness[0.01], StripOnInput -> False], TraditionalForm]& ), 
      InterpretationFunction :> (RowBox[{"LineLegend", "[", 
         RowBox[{
           RowBox[{"{", 
             RowBox[{
               RowBox[{"Directive", "[", 
                 RowBox[{
                   RowBox[{"PointSize", "[", 
                    FractionBox["1", "60"], "]"}], ",", 
                   RowBox[{"AbsoluteThickness", "[", "1.6`", "]"}], ",", 
                   RowBox[{"FontSize", "\[Rule]", "22"}], ",", 
                   RowBox[{"FontColor", "\[Rule]", 
                    
                    TemplateBox[<|"color" -> GrayLevel[0]|>, 
                    "GrayLevelColorSwatchTemplate"]}], ",", 
                   
                   TemplateBox[<|"color" -> Hue[0.08, 1, 0.7]|>, 
                    "HueColorSwatchTemplate"], ",", 
                   RowBox[{"Thickness", "[", "0.002`", "]"}], ",", 
                   RowBox[{"Dashing", "[", 
                    RowBox[{"{", 
                    RowBox[{"Small", ",", "Small"}], "}"}], "]"}]}], "]"}], 
               ",", 
               RowBox[{"Directive", "[", 
                 RowBox[{
                   RowBox[{"PointSize", "[", 
                    FractionBox["1", "60"], "]"}], ",", 
                   RowBox[{"AbsoluteThickness", "[", "1.6`", "]"}], ",", 
                   RowBox[{"FontSize", "\[Rule]", "22"}], ",", 
                   RowBox[{"FontColor", "\[Rule]", 
                    
                    TemplateBox[<|"color" -> GrayLevel[0]|>, 
                    "GrayLevelColorSwatchTemplate"]}], ",", 
                   
                   TemplateBox[<|"color" -> Hue[0.45, 1, 0.5]|>, 
                    "HueColorSwatchTemplate"], ",", 
                   RowBox[{"Thickness", "[", "0.002`", "]"}], ",", 
                   RowBox[{"Dashing", "[", 
                    RowBox[{"{", 
                    RowBox[{"Small", ",", "Small"}], "}"}], "]"}]}], "]"}], 
               ",", 
               RowBox[{"Directive", "[", 
                 RowBox[{
                   RowBox[{"PointSize", "[", 
                    FractionBox["1", "60"], "]"}], ",", 
                   RowBox[{"AbsoluteThickness", "[", "1.6`", "]"}], ",", 
                   RowBox[{"FontSize", "\[Rule]", "22"}], ",", 
                   RowBox[{"FontColor", "\[Rule]", 
                    
                    TemplateBox[<|"color" -> GrayLevel[0]|>, 
                    "GrayLevelColorSwatchTemplate"]}], ",", 
                   
                   TemplateBox[<|"color" -> Hue[0.2, 1, 0.7]|>, 
                    "HueColorSwatchTemplate"], ",", 
                   RowBox[{"Thickness", "[", "0.002`", "]"}], ",", 
                   RowBox[{"Dashing", "[", 
                    RowBox[{"{", 
                    RowBox[{"Small", ",", "Small"}], "}"}], "]"}]}], "]"}], 
               ",", 
               RowBox[{"Directive", "[", 
                 RowBox[{
                   RowBox[{"PointSize", "[", 
                    FractionBox["1", "60"], "]"}], ",", 
                   RowBox[{"AbsoluteThickness", "[", "1.6`", "]"}], ",", 
                   RowBox[{"FontSize", "\[Rule]", "22"}], ",", 
                   RowBox[{"FontColor", "\[Rule]", 
                    
                    TemplateBox[<|"color" -> GrayLevel[0]|>, 
                    "GrayLevelColorSwatchTemplate"]}], ",", 
                   
                   TemplateBox[<|"color" -> RGBColor[0, 0, 1]|>, 
                    "RGBColorSwatchTemplate"], ",", 
                   RowBox[{"Thickness", "[", "0.002`", "]"}], ",", 
                   RowBox[{"Dashing", "[", 
                    RowBox[{"{", 
                    RowBox[{"Small", ",", "Small"}], "}"}], "]"}]}], "]"}], 
               ",", 
               RowBox[{"Directive", "[", 
                 RowBox[{
                   RowBox[{"PointSize", "[", 
                    FractionBox["1", "60"], "]"}], ",", 
                   RowBox[{"AbsoluteThickness", "[", "1.6`", "]"}], ",", 
                   RowBox[{"FontSize", "\[Rule]", "22"}], ",", 
                   RowBox[{"FontColor", "\[Rule]", 
                    
                    TemplateBox[<|"color" -> GrayLevel[0]|>, 
                    "GrayLevelColorSwatchTemplate"]}], ",", 
                   
                   TemplateBox[<|"color" -> Hue[0.6, 0.5, 0.9]|>, 
                    "HueColorSwatchTemplate"], ",", 
                   RowBox[{"Thickness", "[", "0.002`", "]"}], ",", 
                   RowBox[{"Dashing", "[", 
                    RowBox[{"{", 
                    RowBox[{"Small", ",", "Small"}], "}"}], "]"}]}], "]"}], 
               ",", 
               RowBox[{"Directive", "[", 
                 RowBox[{
                   RowBox[{"PointSize", "[", 
                    FractionBox["1", "60"], "]"}], ",", 
                   RowBox[{"AbsoluteThickness", "[", "1.6`", "]"}], ",", 
                   RowBox[{"FontSize", "\[Rule]", "22"}], ",", 
                   RowBox[{"FontColor", "\[Rule]", 
                    
                    TemplateBox[<|"color" -> GrayLevel[0]|>, 
                    "GrayLevelColorSwatchTemplate"]}], ",", 
                   
                   TemplateBox[<|"color" -> RGBColor[1, 0, 0]|>, 
                    "RGBColorSwatchTemplate"], ",", 
                   RowBox[{"Thickness", "[", "0.002`", "]"}], ",", 
                   RowBox[{"Dashing", "[", 
                    RowBox[{"{", 
                    RowBox[{"Small", ",", "Small"}], "}"}], "]"}]}], "]"}], 
               ",", 
               RowBox[{"Directive", "[", 
                 RowBox[{
                   RowBox[{"PointSize", "[", 
                    FractionBox["1", "60"], "]"}], ",", 
                   RowBox[{"AbsoluteThickness", "[", "1.6`", "]"}], ",", 
                   RowBox[{"FontSize", "\[Rule]", "22"}], ",", 
                   RowBox[{"FontColor", "\[Rule]", 
                    
                    TemplateBox[<|"color" -> GrayLevel[0]|>, 
                    "GrayLevelColorSwatchTemplate"]}], ",", 
                   
                   TemplateBox[<|"color" -> Hue[0.25, 1, 0.55]|>, 
                    "HueColorSwatchTemplate"], ",", 
                   RowBox[{"Thickness", "[", "0.002`", "]"}], ",", 
                   RowBox[{"Dashing", "[", 
                    RowBox[{"{", 
                    RowBox[{"Small", ",", "Small"}], "}"}], "]"}]}], "]"}], 
               ",", 
               RowBox[{"Directive", "[", 
                 RowBox[{
                   RowBox[{"PointSize", "[", 
                    FractionBox["1", "60"], "]"}], ",", 
                   RowBox[{"AbsoluteThickness", "[", "1.6`", "]"}], ",", 
                   RowBox[{"FontSize", "\[Rule]", "22"}], ",", 
                   RowBox[{"FontColor", "\[Rule]", 
                    
                    TemplateBox[<|"color" -> GrayLevel[0]|>, 
                    "GrayLevelColorSwatchTemplate"]}], ",", 
                   
                   TemplateBox[<|"color" -> Hue[0.5, 1, 0.5]|>, 
                    "HueColorSwatchTemplate"], ",", 
                   RowBox[{"Thickness", "[", "0.002`", "]"}], ",", 
                   RowBox[{"Dashing", "[", 
                    RowBox[{"{", 
                    RowBox[{"Small", ",", "Small"}], "}"}], "]"}]}], "]"}], 
               ",", 
               RowBox[{"Directive", "[", 
                 RowBox[{
                   RowBox[{"PointSize", "[", 
                    FractionBox["1", "60"], "]"}], ",", 
                   RowBox[{"AbsoluteThickness", "[", "1.6`", "]"}], ",", 
                   RowBox[{"FontSize", "\[Rule]", "22"}], ",", 
                   RowBox[{"FontColor", "\[Rule]", 
                    
                    TemplateBox[<|"color" -> GrayLevel[0]|>, 
                    "GrayLevelColorSwatchTemplate"]}], ",", 
                   
                   TemplateBox[<|"color" -> RGBColor[1, 0, 1]|>, 
                    "RGBColorSwatchTemplate"], ",", 
                   RowBox[{"Thickness", "[", "0.002`", "]"}], ",", 
                   RowBox[{"Dashing", "[", 
                    RowBox[{"{", 
                    RowBox[{"Small", ",", "Small"}], "}"}], "]"}]}], "]"}], 
               ",", 
               RowBox[{"Directive", "[", 
                 RowBox[{
                   RowBox[{"PointSize", "[", 
                    FractionBox["1", "60"], "]"}], ",", 
                   RowBox[{"AbsoluteThickness", "[", "1.6`", "]"}], ",", 
                   RowBox[{"FontSize", "\[Rule]", "22"}], ",", 
                   RowBox[{"FontColor", "\[Rule]", 
                    
                    TemplateBox[<|"color" -> GrayLevel[0]|>, 
                    "GrayLevelColorSwatchTemplate"]}], ",", 
                   
                   TemplateBox[<|"color" -> Hue[0.5, 0.8, 0.75]|>, 
                    "HueColorSwatchTemplate"], ",", 
                   RowBox[{"Thickness", "[", "0.002`", "]"}], ",", 
                   RowBox[{"Dashing", "[", 
                    RowBox[{"{", 
                    RowBox[{"Small", ",", "Small"}], "}"}], "]"}]}], "]"}], 
               ",", 
               RowBox[{"Directive", "[", 
                 RowBox[{
                   RowBox[{"PointSize", "[", 
                    FractionBox["1", "60"], "]"}], ",", 
                   RowBox[{"AbsoluteThickness", "[", "1.6`", "]"}], ",", 
                   RowBox[{"FontSize", "\[Rule]", "22"}], ",", 
                   RowBox[{"FontColor", "\[Rule]", 
                    
                    TemplateBox[<|"color" -> GrayLevel[0]|>, 
                    "GrayLevelColorSwatchTemplate"]}], ",", 
                   
                   TemplateBox[<|"color" -> RGBColor[0, 1, 0]|>, 
                    "RGBColorSwatchTemplate"], ",", 
                   RowBox[{"Thickness", "[", "0.002`", "]"}], ",", 
                   RowBox[{"Dashing", "[", 
                    RowBox[{"{", 
                    RowBox[{"Small", ",", "Small"}], "}"}], "]"}]}], "]"}], 
               ",", 
               RowBox[{"Directive", "[", 
                 RowBox[{
                   RowBox[{"PointSize", "[", 
                    FractionBox["1", "60"], "]"}], ",", 
                   RowBox[{"AbsoluteThickness", "[", "1.6`", "]"}], ",", 
                   RowBox[{"FontSize", "\[Rule]", "22"}], ",", 
                   RowBox[{"FontColor", "\[Rule]", 
                    
                    TemplateBox[<|"color" -> GrayLevel[0]|>, 
                    "GrayLevelColorSwatchTemplate"]}], ",", 
                   
                   TemplateBox[<|"color" -> RGBColor[1, 1, 0]|>, 
                    "RGBColorSwatchTemplate"], ",", 
                   RowBox[{"Thickness", "[", "0.002`", "]"}], ",", 
                   RowBox[{"Dashing", "[", 
                    RowBox[{"{", 
                    RowBox[{"Small", ",", "Small"}], "}"}], "]"}]}], "]"}], 
               ",", 
               RowBox[{"Directive", "[", 
                 RowBox[{
                   RowBox[{"PointSize", "[", 
                    FractionBox["1", "60"], "]"}], ",", 
                   RowBox[{"AbsoluteThickness", "[", "1.6`", "]"}], ",", 
                   RowBox[{"FontSize", "\[Rule]", "22"}], ",", 
                   RowBox[{"FontColor", "\[Rule]", 
                    
                    TemplateBox[<|"color" -> GrayLevel[0]|>, 
                    "GrayLevelColorSwatchTemplate"]}], ",", 
                   
                   TemplateBox[<|"color" -> Hue[0.11, 0.9, 0.85]|>, 
                    "HueColorSwatchTemplate"], ",", 
                   RowBox[{"Thickness", "[", "0.002`", "]"}], ",", 
                   RowBox[{"Dashing", "[", 
                    RowBox[{"{", 
                    RowBox[{"Small", ",", "Small"}], "}"}], "]"}]}], "]"}]}], 
             "}"}], ",", 
           RowBox[{"{", 
             
             RowBox[{#, ",", #2, ",", #3, ",", #4, ",", #5, ",", #6, ",", #7, 
               ",", #8, ",", #9, ",", #10, ",", #11, ",", #12, ",", #13}], 
             "}"}], ",", 
           RowBox[{"LegendMarkers", "\[Rule]", 
             RowBox[{"{", 
               RowBox[{
                 RowBox[{"{", 
                   RowBox[{"False", ",", "Automatic"}], "}"}], ",", 
                 RowBox[{"{", 
                   RowBox[{"False", ",", "Automatic"}], "}"}], ",", 
                 RowBox[{"{", 
                   RowBox[{"False", ",", "Automatic"}], "}"}], ",", 
                 RowBox[{"{", 
                   RowBox[{"False", ",", "Automatic"}], "}"}], ",", 
                 RowBox[{"{", 
                   RowBox[{"False", ",", "Automatic"}], "}"}], ",", 
                 RowBox[{"{", 
                   RowBox[{"False", ",", "Automatic"}], "}"}], ",", 
                 RowBox[{"{", 
                   RowBox[{"False", ",", "Automatic"}], "}"}], ",", 
                 RowBox[{"{", 
                   RowBox[{"False", ",", "Automatic"}], "}"}], ",", 
                 RowBox[{"{", 
                   RowBox[{"False", ",", "Automatic"}], "}"}], ",", 
                 RowBox[{"{", 
                   RowBox[{"False", ",", "Automatic"}], "}"}], ",", 
                 RowBox[{"{", 
                   RowBox[{"False", ",", "Automatic"}], "}"}], ",", 
                 RowBox[{"{", 
                   RowBox[{"False", ",", "Automatic"}], "}"}], ",", 
                 RowBox[{"{", 
                   RowBox[{"False", ",", "Automatic"}], "}"}]}], "}"}]}], ",", 
           RowBox[{"Joined", "\[Rule]", 
             RowBox[{"{", 
               
               RowBox[{
                "True", ",", "True", ",", "True", ",", "True", ",", "True", 
                 ",", "True", ",", "True", ",", "True", ",", "True", ",", 
                 "True", ",", "True", ",", "True", ",", "True"}], "}"}]}], 
           ",", 
           RowBox[{"LabelStyle", "\[Rule]", 
             RowBox[{"{", 
               RowBox[{
                 RowBox[{"FontFamily", "\[Rule]", "\"Helvetica\""}], ",", 
                 RowBox[{"FontSize", "\[Rule]", "18"}]}], "}"}]}], ",", 
           RowBox[{"LegendFunction", "\[Rule]", "\"Frame\""}], ",", 
           RowBox[{"LegendLayout", "\[Rule]", "\"Column\""}]}], "]"}]& ), 
      Editable -> True], TraditionalForm], TraditionalForm]},
  "Legended",
  DisplayFunction->(GridBox[{{
      TagBox[
       ItemBox[
        PaneBox[
         TagBox[#, "SkipImageSizeLevel"], Alignment -> {Center, Baseline}, 
         BaselinePosition -> Baseline], DefaultBaseStyle -> "Labeled"], 
       "SkipImageSizeLevel"], 
      ItemBox[#2, DefaultBaseStyle -> "LabeledLabel"]}}, 
    GridBoxAlignment -> {"Columns" -> {{Center}}, "Rows" -> {{Center}}}, 
    AutoDelete -> False, GridBoxItemSize -> Automatic, 
    BaselinePosition -> {1, 1}]& ),
  Editable->True,
  InterpretationFunction->(RowBox[{"Legended", "[", 
     RowBox[{#, ",", 
       RowBox[{"Placed", "[", 
         RowBox[{#2, ",", "After"}], "]"}]}], "]"}]& )]], "Output",
 CellChangeTimes->{{3.930221500750105*^9, 3.930221533539956*^9}, 
   3.9423849729481993`*^9, {3.942385022736396*^9, 3.942385081734502*^9}, 
   3.942385150726592*^9, 3.9423852167910213`*^9, {3.9423857964776793`*^9, 
   3.942385812777796*^9}, {3.9423859068824663`*^9, 3.9423859350407753`*^9}},
 CellLabel->
  "Out[276]=",ExpressionUUID->"f9061146-5553-4623-86a3-84e05c4c55a6"]
}, Open  ]]
}, Open  ]]
}, Open  ]]
},
WindowSize->{1098, 1057},
WindowMargins->{{Automatic, -1489}, {Automatic, -238}},
FrontEndVersion->"14.2 for Mac OS X ARM (64-bit) (December 26, 2024)",
StyleDefinitions->"Default.nb",
ExpressionUUID->"5473c374-7757-454d-bf17-5c1b1b446613"
]
(* End of Notebook Content *)

(* Internal cache information *)
(*CellTagsOutline
CellTagsIndex->{}
*)
(*CellTagsIndex
CellTagsIndex->{}
*)
(*NotebookFileOutline
Notebook[{
Cell[CellGroupData[{
Cell[580, 22, 416, 8, 157, "Title",ExpressionUUID->"0133e930-eba2-458e-ae02-7d4f63c2d0cf"],
Cell[999, 32, 2193, 57, 164, "Text",ExpressionUUID->"4caed773-1795-46e7-b6bb-71c2315a7312"],
Cell[3195, 91, 1207, 27, 106, "Text",ExpressionUUID->"7999183e-0120-4459-9fd6-22ee85e3d48e"],
Cell[4405, 120, 7006, 183, 181, "Input",ExpressionUUID->"605acc06-2e22-4558-97c5-e90d072d733d"],
Cell[CellGroupData[{
Cell[11436, 307, 301, 4, 66, "Section",ExpressionUUID->"7a7d3ab5-0c4e-447b-aa96-1999477b4447"],
Cell[11740, 313, 2058, 50, 99, "Text",ExpressionUUID->"da4b6b0b-d579-4a2b-93f9-51fbf7d6d4a2"],
Cell[13801, 365, 924, 15, 33, "Text",ExpressionUUID->"70ed37fc-5482-4504-b230-c1855c370ed9"],
Cell[14728, 382, 1275, 31, 147, "Input",ExpressionUUID->"38cd39ec-fd05-4c7f-9c02-9147820683b0"],
Cell[CellGroupData[{
Cell[16028, 417, 267, 4, 43, "Subsubsection",ExpressionUUID->"f5d0ab24-ae72-4426-855a-1774c38548a6"],
Cell[16298, 423, 1658, 46, 194, "Input",ExpressionUUID->"b9f4074a-54aa-4e67-b7bb-67ba3c9d3f07"]
}, Open  ]],
Cell[CellGroupData[{
Cell[17993, 474, 316, 5, 43, "Subsubsection",ExpressionUUID->"83665183-f9e9-4206-8730-e62424613010"],
Cell[18312, 481, 1652, 46, 194, "Input",ExpressionUUID->"2f90a874-678a-4c85-adec-6a0ec491bc3e"]
}, Open  ]],
Cell[CellGroupData[{
Cell[20001, 532, 316, 5, 45, "Subsubsection",ExpressionUUID->"1b610a24-8d1a-4175-a236-514a977d198d"],
Cell[20320, 539, 1654, 45, 204, "Input",ExpressionUUID->"8981797d-e01d-43a9-88a1-a816b55bc562"]
}, Open  ]]
}, Open  ]],
Cell[CellGroupData[{
Cell[22023, 590, 275, 4, 67, "Section",ExpressionUUID->"d489d3e4-09f0-4bb8-93b2-1b05c516e791"],
Cell[22301, 596, 1326, 23, 104, "Text",ExpressionUUID->"93f51920-c281-4086-b32b-7f54c377e8c0"],
Cell[23630, 621, 7723, 218, 409, "Input",ExpressionUUID->"1b3a4d22-b52c-42db-9a16-c5ffb089c813"]
}, Open  ]],
Cell[CellGroupData[{
Cell[31390, 844, 275, 4, 67, "Section",ExpressionUUID->"19644870-c887-41c8-8b50-1abcee971c0d"],
Cell[CellGroupData[{
Cell[31690, 852, 11873, 266, 650, "Input",ExpressionUUID->"a8b723e3-7c05-4f86-a045-a3383377264c"],
Cell[43566, 1120, 53209, 1166, 569, "Output",ExpressionUUID->"f9061146-5553-4623-86a3-84e05c4c55a6"]
}, Open  ]]
}, Open  ]]
}, Open  ]]
}
]
*)
