# Supplementary material for: A Trade-off between Force and Flow May Lead to Reduced Entropy Production Rate during Faster Microbial Growth
Source: J Phys Chem B. 2025 Jun 6;129(24):5923–36. doi: 10.1021/acs.jpcb.4c08559 (PMC12183760; doi:10.1021/acs.jpcb.4c08559)
Supplement: Supplementary file 2 [file jp4c08559_si_002.zip › Source codes/Approximation of sEPR.nb]

(* Content-type: application/vnd.wolfram.mathematica *)

(*** Wolfram Notebook File ***)
(* http://www.wolfram.com/nb *)

(* CreatedBy='Mathematica 13.2' *)

(*CacheID: 234*)
(* Internal cache information:
NotebookFileLineBreakTest
NotebookFileLineBreakTest
NotebookDataPosition[       158,          7]
NotebookDataLength[     79628,       1788]
NotebookOptionsPosition[     77824,       1749]
NotebookOutlinePosition[     78223,       1765]
CellTagsIndexPosition[     78180,       1762]
WindowFrame->Normal*)

(* Beginning of Notebook Content *)
Notebook[{

Cell[CellGroupData[{
Cell["\<\
Mathematica code for approximation of sEPR for three chemostat models for \
overflowing yeast\
\>", "Title",
 CellChangeTimes->{{3.880599153740843*^9, 3.880599166135254*^9}, {
  3.8821692692432213`*^9, 3.88216928165911*^9}, {3.892863729737866*^9, 
  3.892863734360939*^9}, {3.929694716476245*^9, 3.9296947344916267`*^9}, {
  3.9302174763531027`*^9, 
  3.930217491982832*^9}},ExpressionUUID->"59e581cd-aaef-4890-b2f5-\
49b74c0d4918"],

Cell[TextData[{
 "This notebook contains source code for the following article:\n",
 StyleBox["\nTitle: ",
  FontWeight->"Bold"],
 "A Trade-off between Force and Flow may lead to Reduced Entropy Production \
Rate during Faster Microbial Growth",
 StyleBox["\nAuthors: ",
  FontWeight->"Bold"],
 "Maarten J. ",
 Cell[BoxData[
  FormBox[
   SuperscriptBox["Droste", 
    RowBox[{"1", ",", "2"}]], TraditionalForm]],
  FormatType->TraditionalForm,ExpressionUUID->
  "8fba02a5-2085-45bf-8583-d0109391c317"],
 ", Maaike ",
 Cell[BoxData[
  FormBox[
   SuperscriptBox["Remeijer", "2"], TraditionalForm]],
  FormatType->TraditionalForm,ExpressionUUID->
  "edbcc22a-9459-4664-8027-27937c4fd494"],
 ", Robert ",
 Cell[BoxData[
  FormBox[
   SuperscriptBox["Planqu\[EAcute]", "1"], TraditionalForm]],
  FormatType->TraditionalForm,ExpressionUUID->
  "21482fbe-50c4-4303-b2fd-2630ab5a1f2e"],
 ", Frank J. ",
 Cell[BoxData[
  FormBox[
   SuperscriptBox["Bruggeman", "2"], TraditionalForm]],
  FormatType->TraditionalForm,ExpressionUUID->
  "9281003b-f79a-4b28-a10b-4f36c63ca502"],
 StyleBox["\nAffiliations: ",
  FontWeight->"Bold"],
 Cell[BoxData[
  FormBox[
   SuperscriptBox["", "1"], TraditionalForm]],
  FormatType->TraditionalForm,ExpressionUUID->
  "bd334df8-2d91-4c8d-a22e-3e25b84ffc9d"],
 "Department of Mathematics, Amsterdam Center for Dynamics and Computation, \
Vrije Universiteit Amsterdam, 1081 HV Amsterdam, the Netherlands, ",
 Cell[BoxData[
  FormBox[
   SuperscriptBox["", "2"], TraditionalForm]],
  FormatType->TraditionalForm,ExpressionUUID->
  "80a2a5a7-38e7-4365-b007-4947052b06d8"],
 "Systems Biology Lab, A-LIFE, AIMMS, Vrije Universiteit Amsterdam, 1081 HZ \
Amsterdam, the Netherlands\n"
}], "Text",
 CellChangeTimes->{{3.9296947437186413`*^9, 3.9296951020392857`*^9}, {
   3.9301480170576887`*^9, 3.930148041336217*^9}, {3.930217504016037*^9, 
   3.930217657615096*^9}, {3.930217693247149*^9, 3.930217726206396*^9}, {
   3.9433578287223663`*^9, 3.9433578377303247`*^9}, {3.9488647433446007`*^9, 
   3.948864937179102*^9}, {3.948865021276495*^9, 3.948865021678293*^9}, 
   3.948865127850287*^9},ExpressionUUID->"5169f085-b2f9-4439-b511-\
a2d54f9acee7"],

Cell[TextData[{
 StyleBox["Short description",
  FontWeight->"Bold"],
 "\nThis code contains the implementation of the approximation of the sEPR ",
 Cell[BoxData[
  FormBox[
   SubscriptBox["\[Phi]", "approx"], TraditionalForm]],ExpressionUUID->
  "06974d8a-5c44-419b-b6cf-fb6f89df5f16"],
 ", and its comparison with the sEPR from the three chemostat models for \
overflowing yeast. For a derivation of the formula for ",
 Cell[BoxData[
  FormBox[
   SubscriptBox["\[Phi]", "approx"], TraditionalForm]],ExpressionUUID->
  "f64c1404-3381-4b2c-b71c-00fb33c952b3"],
 ", see the Supplementary Sections. The basic assumption here is that \
concentration effects are negligible for the Gibbs energy potential, which is \
true for growth far from thermodynamic equilibrium. This derivation also \
leads to the criterion that can be used to predict if sEPR will drop as \
function of growth rate during a metabolic shift."
}], "Text",
 CellChangeTimes->{{3.9296947437186413`*^9, 3.9296951020392857`*^9}, {
  3.9301480170576887`*^9, 3.930148041336217*^9}, {3.930217504016037*^9, 
  3.930217657615096*^9}, {3.930217693247149*^9, 3.930217726206396*^9}, {
  3.9433578287223663`*^9, 
  3.9433578377303247`*^9}},ExpressionUUID->"6ca35cba-ad85-470e-bb97-\
c26862edc489"],

Cell[CellGroupData[{

Cell["Settings for all figures", "Subsubsection",
 CellChangeTimes->{{3.929695144133555*^9, 3.929695157197448*^9}, {
  3.929695260757389*^9, 
  3.929695261214814*^9}},ExpressionUUID->"f941c96d-661e-4793-98c8-\
2f9515d4b2d7"],

Cell[BoxData[{
 RowBox[{
  RowBox[{"SetOptions", "[", 
   RowBox[{
    RowBox[{"{", 
     RowBox[{
     "ListPlot", ",", "ListLogPlot", ",", "ListLinePlot", ",", 
      "ListLinePlot"}], "}"}], ",", 
    RowBox[{"PlotStyle", "\[Rule]", "Black"}], ",", 
    RowBox[{"Frame", "\[Rule]", "True"}], ",", 
    RowBox[{"ImageSize", "\[Rule]", "550"}], ",", 
    RowBox[{"BaseStyle", "\[Rule]", 
     RowBox[{"{", 
      RowBox[{
       RowBox[{"FontSize", "\[Rule]", "22"}], ",", 
       RowBox[{"FontColor", "\[Rule]", "Black"}]}], "}"}]}], ",", 
    RowBox[{"FrameStyle", "\[Rule]", 
     RowBox[{"Directive", "[", 
      RowBox[{"Black", ",", "22", ",", 
       RowBox[{"Thickness", "\[Rule]", "0.005"}], ",", 
       RowBox[{"PlotTheme", "\[Rule]", "\"\<Marketing\>\""}]}], "]"}]}], 
    "\[IndentingNewLine]", ",", 
    RowBox[{"PlotStyle", "\[Rule]", 
     RowBox[{"ColorData", "[", 
      RowBox[{"68", ",", "\"\<ColorList\>\""}], "]"}]}], ",", 
    RowBox[{"AspectRatio", "\[Rule]", "1"}], ",", "\[IndentingNewLine]", 
    RowBox[{"Prolog", "\[Rule]", 
     RowBox[{"{", 
      RowBox[{
       InterpretationBox[
        ButtonBox[
         TooltipBox[
          RowBox[{
           GraphicsBox[{
             {GrayLevel[0], RectangleBox[{0, 0}]}, 
             {GrayLevel[0], RectangleBox[{1, -1}]}, 
             {RGBColor[
               Rational[223, 255], 
               Rational[72, 85], 
               Rational[40, 51]], RectangleBox[{0, -1}, {2, 1}]}},
            AspectRatio->1,
            Frame->True,
            
            FrameStyle->RGBColor[
             0.5830065359477125, 0.5647058823529412, 0.5228758169934641],
            FrameTicks->None,
            
            ImageSize->
             Dynamic[{
              Automatic, 
               1.35 (CurrentValue["FontCapHeight"]/AbsoluteCurrentValue[
                Magnification])}],
            PlotRangePadding->None], "\[InvisibleSpace]"}],
          "RGBColor[{223/255, 72/85, 40/51}]"],
         Appearance->None,
         BaseStyle->{},
         BaselinePosition->Baseline,
         ButtonFunction:>With[{Typeset`box$ = EvaluationBox[]}, 
           If[
            Not[
             AbsoluteCurrentValue["Deployed"]], 
            SelectionMove[Typeset`box$, All, Expression]; 
            FrontEnd`Private`$ColorSelectorInitialAlpha = 1; 
            FrontEnd`Private`$ColorSelectorInitialColor = RGBColor[
               Rational[223, 255], 
               Rational[72, 85], 
               Rational[40, 51]]; 
            FrontEnd`Private`$ColorSelectorUseMakeBoxes = True; 
            MathLink`CallFrontEnd[
              FrontEnd`AttachCell[Typeset`box$, 
               FrontEndResource["RGBColorValueSelector"], {
               0, {Left, Bottom}}, {Left, Top}, 
               "ClosingActions" -> {
                "SelectionDeparture", "ParentChanged", "EvaluatorQuit"}]]]],
         DefaultBaseStyle->{},
         Evaluator->Automatic,
         Method->"Preemptive"],
        RGBColor[{
          Rational[223, 255], 
          Rational[72, 85], 
          Rational[40, 51]}],
        Editable->False,
        Selectable->False], ",", 
       RowBox[{"Rectangle", "[", 
        RowBox[{
         RowBox[{"Scaled", "[", 
          RowBox[{"{", 
           RowBox[{"0", ",", "0"}], "}"}], "]"}], ",", 
         RowBox[{"Scaled", "[", 
          RowBox[{"{", 
           RowBox[{"1", ",", "1"}], "}"}], "]"}]}], "]"}]}], "}"}]}]}], "]"}],
   ";"}], "\[IndentingNewLine]", 
 RowBox[{
  RowBox[{"SetOptions", "[", 
   RowBox[{
    RowBox[{"{", 
     RowBox[{"Plot", ",", "LogLinearPlot"}], "}"}], ",", 
    RowBox[{"PlotStyle", "\[Rule]", "Black"}], ",", 
    RowBox[{"Frame", "\[Rule]", "True"}], ",", 
    RowBox[{"ImageSize", "\[Rule]", "550"}], ",", 
    RowBox[{"BaseStyle", "\[Rule]", 
     RowBox[{"{", 
      RowBox[{
       RowBox[{"FontSize", "\[Rule]", "22"}], ",", 
       RowBox[{"FontColor", "\[Rule]", "Black"}]}], "}"}]}], ",", 
    RowBox[{"FrameStyle", "\[Rule]", 
     RowBox[{"Directive", "[", 
      RowBox[{"Black", ",", "22", ",", 
       RowBox[{"Thickness", "\[Rule]", "0.005"}], ",", 
       RowBox[{"PlotTheme", "\[Rule]", "\"\<Marketing\>\""}]}], "]"}]}], 
    "\[IndentingNewLine]", ",", " ", 
    RowBox[{"PlotStyle", "\[Rule]", 
     RowBox[{"ColorData", "[", 
      RowBox[{"68", ",", "\"\<ColorList\>\""}], "]"}]}], ",", 
    RowBox[{"AspectRatio", "\[Rule]", "1"}], ",", "\[IndentingNewLine]", 
    RowBox[{"Prolog", "\[Rule]", 
     RowBox[{"{", 
      RowBox[{
       InterpretationBox[
        ButtonBox[
         TooltipBox[
          RowBox[{
           GraphicsBox[{
             {GrayLevel[0], RectangleBox[{0, 0}]}, 
             {GrayLevel[0], RectangleBox[{1, -1}]}, 
             {RGBColor[
               Rational[223, 255], 
               Rational[72, 85], 
               Rational[40, 51]], RectangleBox[{0, -1}, {2, 1}]}},
            AspectRatio->1,
            Frame->True,
            
            FrameStyle->RGBColor[
             0.5830065359477125, 0.5647058823529412, 0.5228758169934641],
            FrameTicks->None,
            
            ImageSize->
             Dynamic[{
              Automatic, 
               1.35 (CurrentValue["FontCapHeight"]/AbsoluteCurrentValue[
                Magnification])}],
            PlotRangePadding->None], "\[InvisibleSpace]"}],
          "RGBColor[{223/255, 72/85, 40/51}]"],
         Appearance->None,
         BaseStyle->{},
         BaselinePosition->Baseline,
         ButtonFunction:>With[{Typeset`box$ = EvaluationBox[]}, 
           If[
            Not[
             AbsoluteCurrentValue["Deployed"]], 
            SelectionMove[Typeset`box$, All, Expression]; 
            FrontEnd`Private`$ColorSelectorInitialAlpha = 1; 
            FrontEnd`Private`$ColorSelectorInitialColor = RGBColor[
               Rational[223, 255], 
               Rational[72, 85], 
               Rational[40, 51]]; 
            FrontEnd`Private`$ColorSelectorUseMakeBoxes = True; 
            MathLink`CallFrontEnd[
              FrontEnd`AttachCell[Typeset`box$, 
               FrontEndResource["RGBColorValueSelector"], {
               0, {Left, Bottom}}, {Left, Top}, 
               "ClosingActions" -> {
                "SelectionDeparture", "ParentChanged", "EvaluatorQuit"}]]]],
         DefaultBaseStyle->{},
         Evaluator->Automatic,
         Method->"Preemptive"],
        RGBColor[{
          Rational[223, 255], 
          Rational[72, 85], 
          Rational[40, 51]}],
        Editable->False,
        Selectable->False], ",", 
       RowBox[{"Rectangle", "[", 
        RowBox[{
         RowBox[{"Scaled", "[", 
          RowBox[{"{", 
           RowBox[{"0", ",", "0"}], "}"}], "]"}], ",", 
         RowBox[{"Scaled", "[", 
          RowBox[{"{", 
           RowBox[{"1", ",", "1"}], "}"}], "]"}]}], "]"}]}], "}"}]}]}], "]"}],
   ";"}]}], "Input",
 CellChangeTimes->{{3.942386408347657*^9, 3.942386412069709*^9}},
 CellLabel->
  "In[354]:=",ExpressionUUID->"c3cf7166-12a4-471d-94f2-aa62ee1b3a1d"]
}, Open  ]],

Cell[CellGroupData[{

Cell["sEPR results from chemostat models 1-3", "Section",
 CellChangeTimes->{{3.9296952373039503`*^9, 3.929695237521764*^9}, {
  3.929695273523108*^9, 3.929695279993528*^9}, {3.9302178003514853`*^9, 
  3.9302178091033783`*^9}},ExpressionUUID->"57146089-fa15-4de1-aa6f-\
2f1abee634fb"],

Cell[TextData[StyleBox["First run the Mathematica codes for chemostat models \
1-3, as that output is used here.",
 FontColor->RGBColor[1, 0, 0]]], "Text",
 CellChangeTimes->{{3.901597936697249*^9, 3.901598067385882*^9}, {
  3.9016017398289843`*^9, 3.901601761635334*^9}, {3.904279293879559*^9, 
  3.904279375437265*^9}, {3.9150894079289093`*^9, 3.915089520792221*^9}, {
  3.915089765459371*^9, 3.915089812428255*^9}, {3.915089900835253*^9, 
  3.9150899948933287`*^9}, {3.930217828236815*^9, 
  3.9302178544803143`*^9}},ExpressionUUID->"cc89b407-49d1-489d-bad4-\
5b1769e2e50a"],

Cell[BoxData[
 RowBox[{
  RowBox[{"(*", 
   RowBox[{"EPR", " ", "for", " ", "Model", " ", "1"}], "*)"}], 
  "\[IndentingNewLine]", 
  RowBox[{
   RowBox[{
    RowBox[{"entrprodvalposterBatMix", "=", 
     RowBox[{"Table", "[", 
      RowBox[{
       RowBox[{"{", 
        RowBox[{
         RowBox[{"DR", "/.", 
          RowBox[{"valsdxposterBatMix", "[", 
           RowBox[{"[", "i", "]"}], "]"}]}], ",", 
         RowBox[{"EntroProdSCerevovBatMix", "[", 
          RowBox[{
           RowBox[{"X", "/.", 
            RowBox[{"valsdxposterBatMix", "[", 
             RowBox[{"[", "i", "]"}], "]"}]}], ",", 
           RowBox[{"DR", "/.", 
            RowBox[{"valsdxposterBatMix", "[", 
             RowBox[{"[", "i", "]"}], "]"}]}]}], "]"}]}], "}"}], ",", 
       RowBox[{"{", 
        RowBox[{"i", ",", "1", ",", "nvaluesposterBatMix"}], "}"}]}], "]"}]}],
     ";"}], "\[IndentingNewLine]", "\[IndentingNewLine]", 
   RowBox[{"(*", 
    RowBox[{"EPR", " ", "for", " ", "Model", " ", "2"}], "*)"}], "\[IndentingNewLine]", 
   RowBox[{
    RowBox[{"entrprodvalHDMix", "=", 
     RowBox[{"Table", "[", 
      RowBox[{
       RowBox[{"{", 
        RowBox[{
         RowBox[{"DR", "/.", 
          RowBox[{"valsdxHDMix", "[", 
           RowBox[{"[", "i", "]"}], "]"}]}], ",", 
         RowBox[{"EntroProdSCerevovHDMix", "[", 
          RowBox[{
           RowBox[{"X", "/.", 
            RowBox[{"valsdxHDMix", "[", 
             RowBox[{"[", "i", "]"}], "]"}]}], ",", 
           RowBox[{"DR", "/.", 
            RowBox[{"valsdxHDMix", "[", 
             RowBox[{"[", "i", "]"}], "]"}]}]}], "]"}]}], "}"}], ",", 
       RowBox[{"{", 
        RowBox[{"i", ",", "1", ",", "nvaluesHDMix"}], "}"}]}], "]"}]}], ";"}],
    "\[IndentingNewLine]", "\[IndentingNewLine]", 
   RowBox[{"(*", 
    RowBox[{"EPR", " ", "for", " ", "Model", " ", "3"}], "*)"}], "\[IndentingNewLine]", 
   RowBox[{
    RowBox[{"entrprodvalHoek", "=", 
     RowBox[{"Table", "[", 
      RowBox[{
       RowBox[{"{", 
        RowBox[{
         RowBox[{"DR", "/.", 
          RowBox[{"valsdxHoek", "[", 
           RowBox[{"[", "i", "]"}], "]"}]}], ",", 
         RowBox[{"EntroProdSCerevHoek", "[", 
          RowBox[{
           RowBox[{"X", "/.", 
            RowBox[{"valsdxHoek", "[", 
             RowBox[{"[", "i", "]"}], "]"}]}], ",", 
           RowBox[{"DR", "/.", 
            RowBox[{"valsdxHoek", "[", 
             RowBox[{"[", "i", "]"}], "]"}]}]}], "]"}]}], "}"}], ",", 
       RowBox[{"{", 
        RowBox[{"i", ",", "1", ",", "nvaluesHoek"}], "}"}]}], "]"}]}], 
    ";"}]}]}]], "Input",
 CellChangeTimes->{{3.930217941633507*^9, 3.930217971505734*^9}, 
   3.930218763974617*^9},
 CellLabel->
  "In[356]:=",ExpressionUUID->"0d4900db-32d1-4c48-9c84-a1a69329da2d"]
}, Open  ]],

Cell[CellGroupData[{

Cell["Approximation of sEPR for chemostat models 1-3", "Section",
 CellChangeTimes->{{3.9296952373039503`*^9, 3.929695237521764*^9}, {
  3.929695273523108*^9, 3.929695279993528*^9}, {3.9302178003514853`*^9, 
  3.9302178091033783`*^9}, {3.930217921551894*^9, 
  3.930217931552847*^9}},ExpressionUUID->"83bad460-0ee8-464a-9234-\
e98fbb4ae337"],

Cell[TextData[{
 StyleBox["The derivation of ",
  FontColor->GrayLevel[0]],
 Cell[BoxData[
  FormBox[
   SubscriptBox["\[Phi]", "approx"], TraditionalForm]],ExpressionUUID->
  "fba2e2da-d4b4-4791-ad05-2cf393dfaa0e"],
 StyleBox[" assumes that mixing of strategies follows a mixing function of \
the so-called theoretical form \[Alpha](D), which yields affine fluxes q(D). \
Fitting the mixing data to this form for Models 1 and 2 shows however that \
such a form of the mixing function is not the best fit for these two models. \
However, since the derivation requires this, we use this theoretical form of \
the mixing function for these two models when computing their approximated \
EPR. The exact expression for these mixing functions have been derived in the \
Mathematica code corresponding to that model.",
  FontColor->GrayLevel[0]]
}], "Text",
 CellChangeTimes->{{3.9302182423128147`*^9, 3.930218270343068*^9}, {
  3.930218438674947*^9, 
  3.93021855024016*^9}},ExpressionUUID->"3c80fb12-b244-43aa-be2f-\
3a2bdfbe0ce1"],

Cell[BoxData[
 RowBox[{
  RowBox[{"(*", 
   RowBox[{
   "Theoretical", " ", "mixing", " ", "function", " ", "for", " ", "Model", " ",
     "1"}], "*)"}], "\[IndentingNewLine]", 
  RowBox[{
   RowBox[{
    RowBox[{"MixfuncBatHoekTheory", "[", "D_", "]"}], ":=", 
    FractionBox[
     RowBox[{"3.2369159784607544", 
      RowBox[{"(", 
       RowBox[{
        RowBox[{"-", "0.2700027221540224"}], "+", "D"}], ")"}]}], "D"]}], 
   "\[IndentingNewLine]", 
   RowBox[{"(*", 
    RowBox[{
    "Standard", " ", "Gibbs", " ", "energy", " ", "for", " ", "Model", " ", 
     "1", " ", "as", " ", "function", " ", "of", " ", 
     RowBox[{"D", "."}]}], "*)"}], "\[IndentingNewLine]", 
   RowBox[{
    RowBox[{"DG0LinSCerevovBatMix", "[", "D_", "]"}], ":=", 
    RowBox[{
     RowBox[{"Piecewise", "[", 
      RowBox[{"{", 
       RowBox[{
        RowBox[{"{", 
         RowBox[{"DG0res", ",", 
          RowBox[{"D", "<", "0.27"}]}], "}"}], ",", 
        RowBox[{"{", 
         RowBox[{
          RowBox[{
           RowBox[{"DG0res", 
            RowBox[{"(", 
             RowBox[{"1", "-", 
              RowBox[{"MixfuncBatHoekTheory", "[", "D", "]"}]}], ")"}]}], " ",
            "+", " ", 
           RowBox[{"DG0fer", " ", 
            RowBox[{"MixfuncBatHoekTheory", "[", "D", "]"}]}]}], ",", 
          RowBox[{"D", ">=", "0.27"}]}], "}"}]}], "}"}], "]"}], "/.", " ", 
     "paramSCerevovBatMix"}]}], "\[IndentingNewLine]", 
   RowBox[{"(*", 
    RowBox[{
    "Approximated", " ", "sEPR", " ", "for", " ", "Model", " ", "1", " ", 
     "as", " ", "function", " ", "of", " ", 
     RowBox[{"D", "."}]}], "*)"}], "\[IndentingNewLine]", 
   RowBox[{
    RowBox[{"EPRlinBat", "[", "D_", "]"}], ":=", 
    RowBox[{
     RowBox[{"-", "D"}], " ", 
     RowBox[{
      RowBox[{"DG0LinSCerevovBatMix", "[", "D", "]"}], "/", 
      SuperscriptBox["10", "3"]}]}]}], "\[IndentingNewLine]", 
   "\[IndentingNewLine]", 
   RowBox[{"(*", 
    RowBox[{
    "Theoretical", " ", "mixing", " ", "function", " ", "for", " ", "Model", " ",
      "2"}], "*)"}], "\[IndentingNewLine]", 
   RowBox[{
    RowBox[{"MixfuncHDHoekTheory", "[", "D_", "]"}], ":=", 
    TagBox[
     FractionBox[
      RowBox[{"2.466610308739209", 
       RowBox[{"(", 
        RowBox[{
         RowBox[{"-", "0.2700027221540224"}], "+", "D"}], ")"}]}], "D"],
     Short[#, 2]& ]}], "\[IndentingNewLine]", 
   RowBox[{"(*", 
    RowBox[{
    "Standard", " ", "Gibbs", " ", "energy", " ", "for", " ", "Model", " ", 
     "2", " ", "as", " ", "function", " ", "of", " ", 
     RowBox[{"D", "."}]}], "*)"}], "\[IndentingNewLine]", 
   RowBox[{
    RowBox[{"DG0LinSCerevovHDMix", "[", "D_", "]"}], ":=", 
    RowBox[{
     RowBox[{"Piecewise", "[", 
      RowBox[{"{", 
       RowBox[{
        RowBox[{"{", 
         RowBox[{"DG0resHD", ",", 
          RowBox[{"D", "<", "0.27"}]}], "}"}], ",", 
        RowBox[{"{", 
         RowBox[{
          RowBox[{
           RowBox[{"DG0resHD", 
            RowBox[{"(", 
             RowBox[{"1", "-", 
              RowBox[{"MixfuncHDHoekTheory", "[", "D", "]"}]}], ")"}]}], " ", 
           "+", " ", 
           RowBox[{"DG0ferHD", " ", 
            RowBox[{"MixfuncHDHoekTheory", "[", "D", "]"}]}]}], ",", 
          RowBox[{"D", ">=", "0.27"}]}], "}"}]}], "}"}], "]"}], "/.", " ", 
     "paramSCerevovHDMix"}]}], "\[IndentingNewLine]", 
   RowBox[{"(*", 
    RowBox[{
    "Approximated", " ", "sEPR", " ", "for", " ", "Model", " ", "2", " ", 
     "as", " ", "function", " ", "of", " ", 
     RowBox[{"D", "."}]}], "*)"}], "\[IndentingNewLine]", 
   RowBox[{
    RowBox[{"EPRlinHD", "[", "D_", "]"}], ":=", 
    RowBox[{
     RowBox[{"-", "D"}], " ", 
     RowBox[{
      RowBox[{"DG0LinSCerevovHDMix", "[", "D", "]"}], "/", 
      SuperscriptBox["10", "3"]}]}]}], "\[IndentingNewLine]", 
   "\[IndentingNewLine]", 
   RowBox[{"(*", 
    RowBox[{
    "Approximated", " ", "sEPR", " ", "for", " ", "Model", " ", "3", " ", 
     "as", " ", "function", " ", "of", " ", 
     RowBox[{"D", "."}]}], "*)"}], "\[IndentingNewLine]", 
   RowBox[{
    RowBox[{"DG0SCerevovHoek", "[", "D_", "]"}], ":=", 
    RowBox[{
     RowBox[{"Piecewise", "[", 
      RowBox[{"{", 
       RowBox[{
        RowBox[{"{", 
         RowBox[{"DG0resHoek1", ",", 
          RowBox[{"D", "<", "Dc1"}]}], "}"}], ",", 
        RowBox[{"{", 
         RowBox[{
          RowBox[{
           RowBox[{"DG0resHoek1", 
            RowBox[{"(", 
             RowBox[{"1", "-", 
              RowBox[{"EthMix1", "[", "D", "]"}], "-", 
              RowBox[{"AceMix1", "[", "D", "]"}]}], ")"}]}], " ", "+", " ", 
           RowBox[{"DG0ethHoek", " ", 
            RowBox[{"EthMix1", "[", "D", "]"}]}], "+", 
           RowBox[{"DG0aceHoek1", " ", 
            RowBox[{"AceMix1", "[", "D", "]"}]}]}], ",", 
          RowBox[{"Dc1", "<=", "D", "<=", "Dc2"}]}], "}"}], ",", 
        RowBox[{"{", 
         RowBox[{
          RowBox[{
           RowBox[{"DG0resHoek2", 
            RowBox[{"(", 
             RowBox[{"1", "-", 
              RowBox[{"EthMix2", "[", "D", "]"}], "-", 
              RowBox[{"AceMix2", "[", "D", "]"}]}], ")"}]}], " ", "+", " ", 
           RowBox[{"DG0ethHoek", " ", 
            RowBox[{"EthMix2", "[", "D", "]"}]}], "+", 
           RowBox[{"DG0aceHoek2", " ", 
            RowBox[{"AceMix2", "[", "D", "]"}]}]}], ",", 
          RowBox[{"D", ">", "Dc2"}]}], "}"}]}], "}"}], "]"}], "/.", " ", 
     "paramsHoek"}]}], "\[IndentingNewLine]", 
   RowBox[{"(*", 
    RowBox[{
    "Approximated", " ", "sEPR", " ", "for", " ", "Model", " ", "3", " ", 
     "as", " ", "function", " ", "of", " ", 
     RowBox[{"D", "."}]}], "*)"}], "\[IndentingNewLine]", 
   RowBox[{
    RowBox[{"EPRlinHoek", "[", "D_", "]"}], ":=", 
    RowBox[{
     RowBox[{"-", "D"}], " ", 
     RowBox[{
      RowBox[{"DG0SCerevovHoek", "[", "D", "]"}], "/", 
      SuperscriptBox["10", "3"]}]}]}], "\[IndentingNewLine]"}]}]], "Input",
 CellChangeTimes->{{3.915090384506403*^9, 3.915090529668264*^9}, {
  3.91509064182126*^9, 3.915090642213747*^9}, {3.915090677037305*^9, 
  3.915090696309278*^9}, {3.9150908081872253`*^9, 3.91509081751346*^9}, {
  3.915090880493568*^9, 3.915091053335643*^9}, {3.915091203032792*^9, 
  3.915091203302593*^9}, {3.915091345958971*^9, 3.91509135067253*^9}, {
  3.915091926055706*^9, 3.915091932534646*^9}, {3.915091980723151*^9, 
  3.915092032019409*^9}, {3.915092063964664*^9, 3.915092119767775*^9}, {
  3.915092168939908*^9, 3.915092169265725*^9}, {3.930218071397908*^9, 
  3.930218155524714*^9}, {3.930218580032502*^9, 3.9302185900719557`*^9}, {
  3.930218624521216*^9, 3.930218649415839*^9}, {3.942386568895172*^9, 
  3.942386578177156*^9}, {3.9423866338039093`*^9, 3.942386645336833*^9}},
 CellLabel->
  "In[395]:=",ExpressionUUID->"7f72b20a-8f2e-41b7-805a-ebf366196bf6"]
}, Open  ]],

Cell[CellGroupData[{

Cell["Figure for approximated sEPR", "Section",
 CellChangeTimes->{{3.9296952373039503`*^9, 3.929695237521764*^9}, {
  3.929695273523108*^9, 3.929695279993528*^9}, {3.9302178003514853`*^9, 
  3.9302178091033783`*^9}, {3.930217887440412*^9, 3.930217890209867*^9}, {
  3.943357874224378*^9, 
  3.943357881502842*^9}},ExpressionUUID->"bfc891f2-dedb-424b-9a8e-\
7b601a8c05e8"],

Cell[CellGroupData[{

Cell[BoxData[
 RowBox[{
  RowBox[{"(*", 
   RowBox[{
   "Plotting", " ", "the", " ", "EPR", " ", "results", " ", "for", " ", "the",
     " ", "chemostat", " ", "models"}], "*)"}], "\[IndentingNewLine]", 
  RowBox[{
   RowBox[{
    RowBox[{"EPRmod", "=", 
     RowBox[{"ListLinePlot", "[", 
      RowBox[{
       RowBox[{"{", 
        RowBox[{
        "entrprodvalposterBatMix", ",", "entrprodvalHDMix", ",", 
         "entrprodvalHoek", ",", "critvalsBatMix"}], "}"}], ",", 
       RowBox[{"Frame", "->", "True"}], ",", 
       RowBox[{"AspectRatio", "->", "1"}], ",", 
       RowBox[{"PlotRange", "->", 
        RowBox[{"{", 
         RowBox[{
          RowBox[{"{", 
           RowBox[{"0", ",", 
            RowBox[{"\[Lambda]max", "/.", "paramSCerevovHDMix"}]}], "}"}], ",", 
          RowBox[{"{", 
           RowBox[{
            RowBox[{"-", "5"}], ",", "299"}], "}"}]}], "}"}]}], ",", 
       RowBox[{"PlotLegends", "\[Rule]", 
        RowBox[{"Placed", "[", 
         RowBox[{
          RowBox[{"LineLegend", "[", 
           RowBox[{
            RowBox[{"{", 
             RowBox[{"\"\<1\>\"", ",", "\"\<2\>\"", ",", "\"\<3\>\""}], "}"}],
             ",", 
            RowBox[{"LegendFunction", "\[Rule]", "\"\<Frame\>\""}], ",", 
            RowBox[{"LabelStyle", "\[Rule]", 
             RowBox[{"{", 
              RowBox[{
               RowBox[{"FontFamily", "\[Rule]", "\"\<Helvetica\>\""}], ",", 
               RowBox[{"FontSize", "\[Rule]", "18"}]}], "}"}]}]}], "]"}], ",", 
          RowBox[{"{", 
           RowBox[{"0.1", ",", "0.8"}], "}"}]}], "]"}]}], ",", 
       RowBox[{"ImagePadding", "->", 
        RowBox[{"{", 
         RowBox[{
          RowBox[{"{", 
           RowBox[{"80", ",", "10"}], "}"}], ",", 
          RowBox[{"{", 
           RowBox[{"70", ",", "10"}], "}"}]}], "}"}]}], ",", 
       RowBox[{"PlotStyle", "\[Rule]", 
        RowBox[{"{", 
         RowBox[{
          RowBox[{"{", 
           RowBox[{
            RowBox[{
             RowBox[{"ColorData", "[", 
              RowBox[{"68", ",", "\"\<ColorList\>\""}], "]"}], "[", 
             RowBox[{"[", "1", "]"}], "]"}], ",", 
            RowBox[{"Thickness", "[", "0.007", "]"}]}], "}"}], ",", 
          RowBox[{"{", 
           RowBox[{
            RowBox[{
             RowBox[{"ColorData", "[", 
              RowBox[{"68", ",", "\"\<ColorList\>\""}], "]"}], "[", 
             RowBox[{"[", "3", "]"}], "]"}], ",", 
            RowBox[{"Thickness", "[", "0.007", "]"}]}], "}"}], ",", 
          RowBox[{"{", 
           RowBox[{
            RowBox[{
             RowBox[{"ColorData", "[", 
              RowBox[{"68", ",", "\"\<ColorList\>\""}], "]"}], "[", 
             RowBox[{"[", "2", "]"}], "]"}], ",", 
            RowBox[{"Thickness", "[", "0.007", "]"}]}], "}"}], ",", 
          RowBox[{"{", 
           RowBox[{"Gray", ",", "Dashed", ",", 
            RowBox[{"Thickness", "[", "0.007", "]"}]}], "}"}]}], "}"}]}], ",", 
       RowBox[{"FrameLabel", "\[Rule]", 
        RowBox[{"{", 
         RowBox[{"\"\<Dilution rate (h\!\(\*SuperscriptBox[\(\\\ \), \
\(-1\)]\))\>\"", 
          ",", "\"\<sEPR (kJ \!\(\*SuperscriptBox[\(mol\), \(-1\)]\) \
h\!\(\*SuperscriptBox[\(\\\ \), \(-1\)]\))\>\""}], "}"}]}]}], "]"}]}], ";"}], 
   "\[IndentingNewLine]", "\[IndentingNewLine]", 
   RowBox[{"(*", 
    RowBox[{
    "Plotting", " ", "the", " ", "approximated", " ", "sEPR", " ", "for", " ",
      "each", " ", "chemostat", " ", "model"}], "*)"}], "\[IndentingNewLine]", 
   RowBox[{
    RowBox[{"LinEPRPlot", "=", 
     RowBox[{"Plot", "[", 
      RowBox[{
       RowBox[{"{", 
        RowBox[{
         RowBox[{"EPRlinBat", "[", "D", "]"}], ",", 
         RowBox[{"EPRlinHD", "[", "D", "]"}], ",", 
         RowBox[{"EPRlinHoek", "[", "D", "]"}]}], "}"}], ",", 
       RowBox[{"{", 
        RowBox[{"D", ",", "0", ",", 
         RowBox[{"\[Lambda]max", "/.", "paramSCerevovHDMix"}]}], "}"}], ",", 
       RowBox[{"PlotStyle", "->", 
        RowBox[{"{", 
         RowBox[{
          RowBox[{"{", 
           RowBox[{
            RowBox[{
             RowBox[{"ColorData", "[", 
              RowBox[{"68", ",", "\"\<ColorList\>\""}], "]"}], "[", 
             RowBox[{"[", "1", "]"}], "]"}], ",", "Dashed", ",", 
            RowBox[{"Thickness", "[", "0.007", "]"}]}], "}"}], ",", 
          RowBox[{"{", 
           RowBox[{
            RowBox[{
             RowBox[{"ColorData", "[", 
              RowBox[{"68", ",", "\"\<ColorList\>\""}], "]"}], "[", 
             RowBox[{"[", "3", "]"}], "]"}], ",", "Dashed", ",", 
            RowBox[{"Thickness", "[", "0.007", "]"}]}], "}"}], ",", 
          RowBox[{"{", 
           RowBox[{
            RowBox[{
             RowBox[{"ColorData", "[", 
              RowBox[{"68", ",", "\"\<ColorList\>\""}], "]"}], "[", 
             RowBox[{"[", "2", "]"}], "]"}], ",", "Dashed", ",", 
            RowBox[{"Thickness", "[", "0.007", "]"}]}], "}"}]}], "}"}]}]}], 
      "]"}]}], ";"}], "\[IndentingNewLine]", "\[IndentingNewLine]", 
   RowBox[{"(*", 
    RowBox[{"Merge", " ", "the", " ", "plots", " ", 
     RowBox[{"together", "."}]}], "*)"}], "\[IndentingNewLine]", 
   RowBox[{"EPRlinmod", "=", 
    RowBox[{"Show", "[", 
     RowBox[{"EPRmod", ",", "LinEPRPlot"}], "]"}]}]}]}]], "Input",
 CellChangeTimes->{{3.930217979555327*^9, 3.930218039713669*^9}, {
  3.942386466560692*^9, 3.942386475784439*^9}, {3.942386704447236*^9, 
  3.942386716805497*^9}, {3.9423867579232903`*^9, 3.9423867586670523`*^9}, {
  3.942386788840589*^9, 3.94238683914117*^9}, {3.942387127282826*^9, 
  3.942387129026371*^9}},
 CellLabel->
  "In[513]:=",ExpressionUUID->"ef157af5-1426-4324-867e-f9a29b69e7e6"],

Cell[BoxData[
 TagBox[
  GraphicsBox[{{{{}, {{}, {}, 
       {Hue[0.55, 1, 0.7], PointSize[
         NCache[
          Rational[1, 72], 0.013888888888888888`]], Thickness[0.007], 
        StyleBox[LineBox[CompressedData["
1:eJw1kwtMU3cUxtHh0rAw3ALCCBQbdILhqWCATL5/nBkiTws4eSwiXMobCrJW
GVHUIYthvHTOmbjNFBgmiAKKSnUDytsKlFdb6qKMyBCRsBBG3NhYezk7yc3N
uff+zznf7ztXlJQrTtloZmYmNl6m+xfWjUFThQVw//vufqeb1mw9/xLRFg4t
6qZt7L6w5NWh++UYK8pJN7zrSe8vIb/MPaiy1Ydd/Y4PrEXGRLnO+LMH/Pff
4+unB8Odt4AZE+OT6/joZZfAz3kfna/BNblAc1a5n1loFdK9Fj8h4kJ52EJU
EFsvdwMRlgH18vlg5ppQ0bns0oC3h+ZrHEpCaZ5GNIXWyw2OEazGeFqruI2i
nNToWEMkm+f7NWFkcbV4eIeY+ew2RQu2re5sFxdEUf87iP08rvZZezRTLbsY
O9zF5USrcZnlYfYOP889zGTabbSL+5SJ1xvCY+7oq866I6T3AQRy/zj5Uiz7
rdBUsA1xJyxEviye5n2IVo2f/WpZAsszjSd9hOnN4TvU+s+Iz89I7DvgVfvh
UWbGRzuK1aVVKv9E0tOOBuXpN37PE9mBKVODDgTaB6ubzx8jfR2Izy0TeLsn
scpOXgBee318q2U0ifFyd6tg01ajCihMZrwcrQrNP34Q0rOVI/1dWNjiG3a4
l2NOpnGE3djT0zI6l51CPLpht6F47py1hKVKTNEDw79tP4iUEuLTi38+efxW
17FUZqpm3diL0J1S10xBGvHqQ9v1ye22t9LYn6Zyy33wl6k398WkE79++KiU
5qdW01kgvwADEB1fE/orMojnAFZkG4rfBGcyfrySx6jlTob8sphJfNU43nW7
/sK3WeyJmg9UVGk64wOzifcT6BJY/64X2cyGH3AQT6fNF63Kcoj/IETYJ13a
lcv4cglDUBg6vvpVn0t+DGM67CBSmZT0DCNtYSZ8+qKU/BnGNY2HY/LvUtI3
jCv9pbqZgDzySwMbWfydnPI80qvB/J6+l39N5ZF/GnT7Fgn6XfJJ/wi+UctK
hQu55OcIHHuqrcxXshhfbmoEwT6yITaVQf6Ootjb+YxdfDrxGcXgVreQOt80
8nsU4pXI5oToVOI1huePlJazNRLyf8yoL0OwZi8hfmO4KXFatG1MoX0Yx8BZ
z1mbIynEcxytF8+5FVn/vx/jsKoTFb1+xhHfCdQb9t7Q3eNoXyYgfK9piV3l
iPcEemMv214p4eh/1yK5+vSmmhMc8dci5sX5S1n5HO2TFg7Vq394GPN1P3Ro
WOAqYuQc+aHDJjehc8EZjvzQwVXZFXqgkiM/dPBesPTsUHDkhx55h6pOWT/k
yA89VLEnZ5f0HPmhR+Jk4bjzGkd+TMJHFvW+wiuF/Qf512f8
          "]],
         FontSize->22]}, 
       {Hue[0.25, 1, 0.55], PointSize[
         NCache[
          Rational[1, 72], 0.013888888888888888`]], Thickness[0.007], 
        StyleBox[LineBox[CompressedData["
1:eJxTTMoPSmViYGDQAmIQXS2yzv1hVYl9hg/XxncpTA475FpfB+7os890+Hq3
aam0w6yZYGD/YpPB4i5+dQegJFDFQvslR1dYKasbOHBdX1xgy7XcvmRKR47V
cRMHzZj+Q1811thv5Lvy/0W6pcMSoOz1xRvsJ+nym0lx2jmYGIPAZvut34W0
EkIdHQ5/1QDq2Grfx1/8OmOZs0MQxAH2f2UYGJZ8d3V4VAVy4C573v5ORn5P
D4dCkHEFe+3VbU85r5jl5cAABgfs8yYIrs574+Pg8RCk4aD9FrF9kxPt/B0m
HAJbYO92rC/B4USAA9i51w/bH1m7VDPtY6CDPMg2uaP2keqeiYukgh3S00Dg
mP0yU6m8r84hDqDQEVl33N5wrubj+NxQh28g076esN/+OKLx0bQwBztwAJyy
tzDQsqk7EO4ANq71tP3CoNX2Jq8iHM6eAQP7HfxBP1hFohxEwQaes7c7yCv3
1TbaARxcMeftXQMiDjNnxED9f8H+yD/pDJNJsVD7LtjP3Ocs0rUnDhofF+3t
GOSqOZ7HQ+2/ZP9WMD/JaWa8A9j7Dy/Z37/+U1NuUhzUPZftnX7KKEWyx0Hj
54q9jVqG4L8zsVD3XbF/7LXF6MmJWGj4XrV/9TH+sunrWKh7r9n/sdux9qdm
nMNOcPRcs2cvmDhvT10c1P3X7Xeq7/0Y/jQOGh837Le6m0yPiY6Hxv8N+8Xp
H8Q5H8RD4+em/aS1z1vnWSU4vAGnp5v2UeqBv30nJUDj65b9yqW9M/NkEx0A
gSI1hg==
          "]],
         FontSize->22]}, 
       {Hue[0.06, 1, 0.9], PointSize[
         NCache[
          Rational[1, 72], 0.013888888888888888`]], Thickness[0.007], 
        StyleBox[LineBox[CompressedData["
1:eJxTTMoPSmViYGDQBGIQXS2yzv1hVYu9rlL929ZNnA4Q/hT7EuYvDiV7JB12
yLW+Dtwxz/6n05GL5wOVofJL7Gct5WQ7dEzTYdZMEFhpP5E34FSSnIHDTrD6
dfb+B52mXY80dgBygCIb7d/qHWvbONUMqn+L/YkpTZrPL1o6cF1fXGDLtd3+
LePk64V8tg5g42butHd+ciltmaqDg2ZM/6GvGnvsLx2UCrE64gh1zz571u7Q
9s9Jzg5LgLqvLz5gz2MsbH+R0dXhDdi+g/ZTBROFLy9wczAxBoHD9kuDzV//
sPeA2n/E/pvejy9O9z0dDn/VANpw1N4t9c7ijXXeDtxg9xy3f8UYst5Vztch
CGzhCftnvw1EGfb5Qf170n7LwZt8H/UCHB5VgQw8Zd/UOnnjt38BUPeesVd9
+vCt4PlAh0KQ8wrO2m803P/ZeX4QNHzO2UexGRj25Qc7MIDBBfv9XwrjPtmH
QP1zwb6kQrWvSCDUweMhyIKL9u/O8jkLPgyF+u+i/YJli29wMoY7TDgE8sAl
e8/uoGnz1oc7gL1rfNm+2WT/pKdREQ5g71y/bH/wq+sHW9ZIqP+v2Pu+ZA8p
Wh/pIA9yjtxV+8u5U7Z8joyChsdVe74VMnPFWKMd0tNA4Jq9jQ6Ti87GaGj4
XLc/+ihpj3NmjAPINJF11+0FHin8XCYeCw2vG/Y6DuX8O0/EOnwDGff1hr1G
2Rxhnro4aPjdtK8NE7wcYB3vYAdOALfs035PYudhT3AAACQnLwI=
          "]],
         FontSize->22]}, 
       {GrayLevel[0.5], PointSize[
         NCache[
          Rational[1, 72], 0.013888888888888888`]], Thickness[0.007], 
        Dashing[{Small, Small}], 
        StyleBox[
         LineBox[{{0.28, -5.}, {0.28, 0.}, {0.28, 100.}, {0.28, 299.}}],
         FontSize->22]}}, {{}, {}}}, {{{}, {}, 
       TagBox[
        {Hue[0.55, 1, 0.7], Thickness[0.007], Opacity[1.], 
         Dashing[{Small, Small}], LineBox[CompressedData["
1:eJwVxX0w1GkcAHAnx90mOa8jUbiIKbttI3bJ95tFRuWt0qrrvL/kwj7ycg7F
lG0TaWPzkrdIk5chW7r0xgp593ukM12GbM2dGqeX7Zwrp7v74zMfi7CEgEh1
NTU1j//8f3e57b4tMW6uBlx22Oo+pavVpDJDolwPnrovzdL4CmC2ZjWFKzkw
u6snfy+fwtVpH3d/JcLtV209yJ8BqcM2XS+lH1Q7NYc68t/B6ee2KQJlCBiG
NLRw+V+g+i0r2x1KEYweuxbI4X+DHdXV6qjMgqZMGzs23wIt/+6u0CqRwooM
u1P1qi248CFM1mRVBrHhv2xmGvk4x6ua2+p2GXTMlqlR+Q6cft1RlzxcB6Y9
3C9XgCce8kjWNlrZAJ7qcln7BW8Mkh7OLatthg1LAZWbBb6Y4Ms13l/YCuMp
JeKpeX/8y04NtZtvgPWdpqNnDfYhnohOclhog7FnVKc4JhD3bCz9nG98G7S9
yqe1ZEI05/5qtsn+DphwcsLFtw7i9Zs3d7ok3oPsheO14ZqHUTMvqC+94AGk
aJnrXbUPRp35XQ1GcZ0Q9imqsrYrBNN73/P08hWg4visSp8NRe/+5aS60i4Y
XCnRz/kYhj9JJtre3XsIdP9A6gOrCNRONKx5MtQN5h7Bx+x4kfjZeH1RoqoH
SmqXhnoio3BvvNxXbvAIPoGt2mxeNLLe1N86Y9kHddnXBlyqY9BiU7zVmp39
kMnlqDoHjmBZYbGzm3AALklYN1JnYjG50ctsVcQg1K5N2t32/gdsPdGrIRUP
wdN1vwksTePQ93h9cZNsGAL7GsYU7Hj04QVxsu+OgNrz1I7zhxKw+cr5C4vP
RmFgzWs3FYrQqcKIOZnEgGOJgjgOiHAyYXvIYAoDLC3eTO6QCLPcIt7qpTEw
lXzdb2pEhP2/t+rWZDJwem8VO+exCA9y9/h3ihmY0Mn8Y2xShBmPTo4tlTCQ
muN0JP6NCBXv3o4n32egPbElpM6AYFS3ceT9DgbOzVgzi0YEWcWuf2p0MRDq
Vwm7TQgGuOQZFvUy8LV9vrnKjOBLsU2gfJSBg69iJ9GGoOba7yfmZxj4GGwt
nOQR9PYcfBqtScF5T4WvfjBBwQuvUslXFIJCBd9CKEGXrF5hPYvCj8mvFmPD
CdrfUUy81qHQVuFQ0xVNUM/+9pM4Ywrs+eEPRERw5aCD7JwJBR/1pP6KRIIa
MTf2tZhSiDNaU9mfRHDhcvPjt+soNLhG7bRII/jMsI4e20hhQ8FyKZNNcFxu
KS2yo+BeeyV+6STBEd9qv7ZNFMJ/9hZsFBPsPHNpdIFDoXr64tyJXILt1iYF
xlspdKhcFI15BOUPL/o4OVCY0nohmzhH8Mo/0uE0HgVTDhvYhQQrylbnlzlT
4Lk/0T8kI3jRMX/33e0UhML0WXExwYJxlvYkUEg5anFfXkpQQiSDSzsoyLIe
SacuEczW0Txr5k7hZlFcFKuSoDCj50CGB4XvDmwLFFUR/Bf+4gH8
          "]], 
         LineBox[{{0.2701339285714286, 281.95276722858705`}, {
          0.2703019464261501, 281.75436231600185`}, {0.27043182447277114`, 
          281.60099502935657`}, {0.2706915805660133, 281.29426045606607`}, {
          0.27121109275249755`, 280.6807913094851}, {0.2722501171254661, 
          279.453853016323}, {0.27432816587140324`, 276.9999764299989}, {
          0.2744554861099132, 276.8496295467241}, {0.27458280634842325`, 
          276.6992826634492}, {0.2748374468254433, 276.39858889689935`}, {
          0.27534672777948344`, 275.7972013637998}, {0.2763652896875636, 
          274.59442629760065`}, {0.2784024135037239, 272.18887616520243`}, {
          0.27986607142857145`, 270.460506742111}}], 
         LineBox[{{0.2801339285714286, 270.1442059947768}, {
          0.2913185995387216, 256.936718795047}, {0.29956826679371995`, 
          247.19504870112627`}, {0.308511377186754, 236.6345220314396}, {
          0.3168622164321094, 226.77338237319105`}, {0.3250493559583576, 
          217.10554853064608`}, {0.33392993862264153`, 206.61885811233506`}, {
          0.34221825013924684`, 196.83155470546225`}, {0.3498660714285714, 
          187.80057810543954`}}], LineBox[CompressedData["
1:eJwB8QEO/iFib1JlAgAAAB4AAAACAAAAVssbI5ho1j8x6Dozf29nQKB2IDCJ
Ctc/0kYNVQD6ZUD7CjegTpHXP6jS+psrw2RAhv0zk3Aj2D+OvTPQInJjQEKF
41veq9g/bVRLZXs3YkAv5VaJnTHZP6F9EIoDA2FATKOwObnC2T/OC0I4r2hf
QJv2vL8gSto/R3QgHhr4XEBKhFFbfUzaP1FMYTs17VxA+BHm9tlO2j9dJKJY
UOJcQFQtDy6TU9o/dtQjk4bMXEAOZGGcBV3aP5c0JwjzoFxAgtEFeepv2j/Z
9C3yy0lcQGmsTjK0ldo/Z3U7xn2bW0AYOuPNEJjaP3BNfOOYkFtAxsd3aW2a
2j92Jb0AtIVbQCLjoKAmn9o/i9U+O+pvW0DcGfMOmajaP7A1QrBWRFtAUIeX
63272j/29UiaL+1aQP4ULIfavdo/As6Jt0riWkCtosAiN8DaPwGmytRl11pA
Cr7pWfDE2j8XVkwPnMFaQMT0O8hizto/PbZPhAiWWkBygtBjv9DaP0WOkKEj
i1pAIRBl/xvT2j9IZtG+PoBaQH4rjjbV19o/XhZT+XRqWkAsuSLSMdraP2Xu
kxaQX1pA2ka3bY7c2j90xtQzq1RaQIjUSwnr3to/eZ4VUcZJWkA3YuCkR+Ha
P4R2Vm7hPlpAFsnlFw==
          "]]},
        Annotation[#, "Charting`Private`Tag$13856#1"]& ], 
       TagBox[
        {Hue[0.25, 1, 0.55], Thickness[0.007], Opacity[1.], 
         Dashing[{Small, Small}], LineBox[CompressedData["
1:eJwVxXs01QccAHBHTbvCzOJWq45Hw3WQMXTn8f26iLrpuvI2v19HyU6Lylyb
UmltXHHHzfuOTXIVXQ6KGXnl8SPh9yvOPVGpH+vhNVnPM49tf3zOxyTqWEC0
poaGhuA//99dzAv8/GuBO8zrW+2iaHezB2yylDWGmffefNu+GqAdUlQHWTu4
KrbZMkO1QcXEPi8xi/DTcqmsnxoCuaOTvi/rDwn3wnubqEeQ9piX6MkegKNt
v0fVUvOg2WjG82CPw3OHp3YqagXaS0s1kU2BirhlbhWlh6bvu0vWFcrh9MbK
kDSOMb55FZWnMlNAv/k73q/3LHCW/9usg+AS/LlLJShI3IET0+1KyaASWpPL
8i9NOGCEt0THaH0V9JzxyPyi1RnD5JEXFJdrgHP77nTpnAseE9lzg3Lq4FOR
0Ak+QHxrpYE6NdchWxb83d4FD8SzMQmObxqgfGHsaO9aL/SzLFqVcZvA6KqU
ffTaG7fZj221tm2Gfy4Pv9jx0Adrb9zwcY2/CSndWcq5ud2olRnWdyqrDaL4
SU92jwtRb15YZRTbAezdccZg0Q9P9S7yDWSdoK5V79+wKsI9/SsJyqJbkHti
xSr8lT+elKobXt7sAt0Sv9THy2LUiTcsG73TDQ3xdSaNrwNwlWucG/93D6jG
xFyBZiDuj6sX1W+g4OFUW9A0Jwi1/6psTDftA7ciHHmyGoQm1nFmm336YW5i
RZWlHYKKnAIXQehtGKCZnsw1oSi55rtV99AATB48YVHxNhTrzvaulafeAWG6
36REIxxFZyoLVHmDwIa6T+S+Dcd9/DC7cy1D0N/8jeORNV9hTXn2xXfjw/Ci
LXokQjsSd5YY0ecTaHCOTbhevBqJD465HRhIpIGvCMvuXkNgiuDQgkESDS6U
e+zsOgL7n9Xpl52mwcOEY+GqT2C4vZ+4I5UG4WiJYtyYwGTq/N2lQhoIN+rc
ZgGBnS8XRiStNKTpbvYv/JHAw93c6NZ2GjK+XLXukBKoXeD+eu0tGmQxU5zn
mQQGuGYa5vbSIO+s6XLOI3Aq1SK4fpiGYomns1pJoNYWQj3/hIbah0e3GVEE
7tk1cD9GiwF1dftsDodEz0nfIumHDPxgo9SS6JLomtIbWqnNgE31BePgj0m0
be5UT+sxcF4VFLhxE4kGtk2jsVwG7K7NtBRbkjhuqGS+tWQg4yo3Q+lD4ki9
qTzXigEny+XyVCGJQ6JS/wZrBiavsG0xIhI70n8ZfmPHAP9K9SIvhMQ/zDdl
cR0YmDLP0VkfQWJ9V/6+nY4MZFd8bz5LkFi+LB9M4jPwVOkZXnOYxBLFRzKF
CwPyz3gJWUdIzHeW7W1xY8BVqffz8TgSs0a0dR4AA8+2v7oijidRekI6sOTB
wMXy+532iSSe09PK2OrFgPv29vFPTpIYmtwTkuzNwNKsZlROMon/At+x+g0=

          "]], 
         LineBox[{{0.2701339285714286, 126.0028970590664}, {
          0.2703019464261501, 125.99345500683889`}, {0.27043182447277114`, 
          125.98615628670323`}, {0.2706915805660133, 125.97155884643196`}, {
          0.27121109275249755`, 125.94236396588941`}, {0.2722501171254661, 
          125.88397420480426`}, {0.27432816587140324`, 125.767194682634}, {
          0.2744554861099132, 125.76003970292292`}, {0.27458280634842325`, 
          125.75288472321184`}, {0.2748374468254433, 125.73857476378969`}, {
          0.27534672777948344`, 125.7099548449454}, {0.2763652896875636, 
          125.65271500725679`}, {0.2784024135037239, 125.53823533187959`}, {
          0.27986607142857145`, 125.45598255825307`}}], 
         LineBox[{{0.2801339285714286, 125.44092986557014`}, {
          0.2913185995387216, 124.8123880502033}, {0.29956826679371995`, 
          124.34878381474635`}, {0.308511377186754, 123.84621034987629`}, {
          0.3168622164321094, 123.37692058047121`}, {0.3250493559583576, 
          122.91683019823844`}, {0.33392993862264153`, 122.41777058659255`}, {
          0.34221825013924684`, 121.9519946704116}, {0.3498660714285714, 
          121.52221220377936`}}], LineBox[CompressedData["
1:eJwB8QEO/iFib1JlAgAAAB4AAAACAAAAVssbI5ho1j/sgCpNdWBeQKB2IDCJ
Ctc/mgnqtug8XkD7CjegTpHXP2tkSwNTH15Ahv0zk3Aj2D/wRuHWPv9dQEKF
41veq9g/Pgpn/EvhXUAv5VaJnTHZP6CQ89rvw11ATKOwObnC2T+3nrRAFaRd
QJv2vL8gSto/kY1l+FuGXUBKhFFbfUzaPyfrbD/XhV1A+BHm9tlO2j+9SHSG
UoVdQFQtDy6TU9o/6AODFEmEXUAOZGGcBV3aPz96oDA2gl1AgtEFeepv2j/s
ZttoEH5dQGmsTjK0ldo/RkBR2cR1XUAYOuPNEJjaP92dWCBAdV1Axsd3aW2a
2j9x+19nu3RdQCLjoKAmn9o/n7Zu9bFzXUDcGfMOmajaP/UsjBGfcV1AUIeX
63272j+hGcdJeW1dQP4ULIfavdo/OXfOkPRsXUCtosAiN8DaP8zU1ddvbF1A
Cr7pWfDE2j/3j+RlZmtdQMT0O8hizto/UAYCglNpXUBygtBjv9DaP+RjCcnO
aF1AIRBl/xvT2j95wRAQSmhdQH4rjjbV19o/p3wfnkBnXUAsuSLSMdraPzra
JuW7Zl1A2ka3bY7c2j/SNy4sN2ZdQIjUSwnr3to/aJU1c7JlXUA3YuCkR+Ha
P/vyPLotZV1A6VTqbA==
          "]]},
        Annotation[#, "Charting`Private`Tag$13856#2"]& ], 
       TagBox[
        {Hue[0.06, 1, 0.9], Thickness[0.007], Opacity[1.], 
         Dashing[{Small, Small}], LineBox[CompressedData["
1:eJwB0QIu/SFib1JlAgAAACwAAAACAAAAxJwpVDFoQj7m6YTp6cLHPiPc4nyI
4iA/7dfOJujLpT/QM4CsY+IwP+QE+6C4y7U/pt9ORFHiQD9eGxHeoMvFP5E1
NhBI4lA/nCac/JTL1T+H4Cl2Q+JgPzus4QuPy+U/ArYjKUHicD8Lb4QTjMv1
P7+goAJA4oA/ctBVl4rLBUAi+cSdB5iRP6//idoythZA9vRilawjmj86nFL4
Gd8gQOw5n+wzQqE/JC5W22dHJkDf6r+ldc2lP1J//z4KJSxAW0V1DBYLqj+U
cCMzO88wQFmRXYqao64/IQEah5vGM0BvTzIXVZOxP3KMC4cisDZA9yoAQAyu
sz8YIMxojmc5QEB/Z3Q19rU/YZPfiqRZPEBNKJn/jRe4P/0Owo6fGT9AHjLa
HSwuuj+uwk+f4OVAQLC0tEc8crw/r+1nl0ZcQkAGjFnIe4++P9qcZwCfuUNA
Du5LqhZtwD/Vu5CJTDRFQHvG8jkSjcE/M1i3aA2oRkBKyf50pZnCP7p4xbjA
AkhAeojXtfG8wz8SCf0oyXpJQAxyFaLVzMQ/lR0cCsTZSkD/FyCUcvPFP+mh
ZAsUVkxAU26yT7IUxz+eo6pid8tNQArvqbaJIsg/finYKs0nT0AhLG4jGkfJ
P5ePlwm8UFBAmpOXO0JYyj+EzDa2CgFRQHWrSB0NZMs/IsjUDeOtUUCxf8YE
kYbMP6l7h/VlaVJAT36pl6yVzT9F8a0VYhhTQE45WTCBu84/yh7pxQjWU0Cu
pJCS+NvPP/8KIyE5kFRAOJ0W0IN00D9JudC04j1VQEpGy9lnBtE/fB+T2Db6
VUBD40iZiAjRPx34Aw72/FVAPIDGWKkK0T++0HRDtf9VQC66wdfqDtE/AYJW
rjMFVkASLrjVbRfRP4XkGYQwEFZA2xWl0XMo0T+PqaAvKiZWQFh8xVd8RdE/
mTg+vqRLVkB0b0XB
          "]], LineBox[CompressedData["
1:eJwBsQFO/iFib1JlAgAAABoAAAACAAAAOEYw0d9J0T97FtUFT1FWQF4fekjB
TtE/4+SP8ZtXVkBQWXXHAlPRPyWWcVwaXVZANM1rxYVb0T+q+DQyF2hWQPy0
WMGLbNE/sr273RB+VkCNhDK5l47RP8VHyTQEqlZA5jBDvq2Q0T9fG+aQtaxW
QEDdU8PDktE//O4C7WavVkD0NXXN75bRPzSWPKXJtFZAXOe34Uef0T+k5K8V
j79WQCpKPQr4r9E/g4GW9hnVVkCE9k0PDrLRPx9Vs1LL11ZA3qJeFCS00T+7
KNCufNpWQJH7fx5QuNE/8s8JZ9/fVkD4rMIyqMDRP2Eefdek6lZAxw9IW1jR
0T9Bu2O4LwBXQCC8WGBu09E/3I6AFOECV0B6aGllhNXRP3hinXCSBVdALsGK
b7DZ0T+xCdco9QpXQIhtm3TG29E/Td3zhKYNV0DiGax53N3RP+mwEOFXEFdA
lnLNgwji0T8hWEqZuhVXQPAe3oge5NE/vStn9WsYV0BKy+6NNObRP1n/g1Ed
G1dApHf/kkro0T/20qCtzh1XQPzsAmJT6dE/I5Q+hCQfV0A9Hc7y
          "]], LineBox[CompressedData["
1:eJwBcQGO/iFib1JlAgAAABYAAAACAAAA3LZt27bt0T+ETdnsWGpXQAopQqei
8NE//UmuiDptV0Bk1VKsuPLRPy1iT0dJb1dAvoFjsc700T9gevAFWHFXQBgu
dLbk9tE/kZKRxGZzV0DLhpXAEPvRP/PC00GEd1dAMjjY1GgD0j+5I1g8v39X
QAGbXf0YFNI/ReVgMTWQV0DU4Hl0XBbSP9/xjsNwkldApiaW658Y0j91/rxV
rJRXQEyyztkmHdI/qRcZeiOZV0CWyT+2NCbSPwtK0cIRoldAKvghb1A40j/Q
rkFU7rNXQFNV5uCHXNI/Wngid6fXV0ClD2/E9qTSP28L5LwZH1hAehkzYSAs
0z+mWNL1a6RYQH+B3YCmvtM/rL/9EfM0WUC1fjp2eEfUP71NlNvnu1lAHFRb
0JvN1D8dqYZkN0BaQLSHYq0bX9U/TB620LvPWkB9UBxg5+bVP4a6UOqtVVtA
dgGxqTRk1j/uotczRtFbQHnlrfY=
          "]], LineBox[CompressedData["
1:eJwB8QEO/iFib1JlAgAAAB4AAAACAAAAVssbI5ho1j/pkdYHCeFbQKB2IDCJ
Ctc/wcdQrvB/XED7CjegTpHXP5EeRyYvBF1Ahv0zk3Aj2D9YY9WWk5NdQEKF
41veq9g/HfpRcnIZXkAv5VaJnTHZP9wWoJKvnF5ATKOwObnC2T+SIYarEitf
QJv2vL8gSto/Rn5aL/CvX0BKhFFbfUzaP0bKg3RBsl9A+BHm9tlO2j9EFq25
krRfQFQtDy6TU9o/P67/QzW5X0AOZGGcBV3aPz/epFh6wl9AgtEFeepv2j82
Pu+BBNVfQGmsTjK0ldo/Kf6D1Bj6X0AYOuPNEJjaPyxKrRlq/F9Axsd3aW2a
2j8oltZeu/5fQCLjoKAmn9o/E5eU9K4BYEDcGfMOmajaPxEv535RBmBAUIeX
63272j8OX4yTlg9gQP4ULIfavdo/DgUhNr8QYECtosAiN8DaPw2rtdjnEWBA
Cr7pWfDE2j8N994dORRgQMT0O8hizto/C48xqNsYYEBygtBjv9DaPwo1xkoE
GmBAIRBl/xvT2j8L21rtLBtgQH4rjjbV19o/CieEMn4dYEAsuSLSMdraPwnN
GNWmHmBA2ka3bY7c2j8Ic613zx9gQIjUSwnr3to/BxlCGvggYEA3YuCkR+Ha
Pwi/1rwgImBALYTfeQ==
          "]]},
        Annotation[#, "Charting`Private`Tag$13856#3"]& ], {}}, {}}}, 
    InsetBox[
     TemplateBox[{"\"1\"", "\"2\"", "\"3\""},
      "LineLegend",
      DisplayFunction->(FormBox[
        FrameBox[
         StyleBox[
          StyleBox[
           PaneBox[
            TagBox[
             GridBox[{{
                TagBox[
                 GridBox[{{
                    GraphicsBox[{{
                    Directive[
                    EdgeForm[
                    Directive[
                    Opacity[0.3], 
                    GrayLevel[0]]], 
                    PointSize[0.5], 
                    AbsoluteThickness[1.6], FontSize -> 22, FontColor -> 
                    GrayLevel[0], 
                    Hue[0.55, 1, 0.7], 
                    Thickness[0.126]], {
                    LineBox[{{0, 10}, {20, 10}}]}}, {
                    Directive[
                    EdgeForm[
                    Directive[
                    Opacity[0.3], 
                    GrayLevel[0]]], 
                    PointSize[0.5], 
                    AbsoluteThickness[1.6], FontSize -> 22, FontColor -> 
                    GrayLevel[0], 
                    Hue[0.55, 1, 0.7], 
                    Thickness[0.126]], {}}}, AspectRatio -> Full, 
                    ImageSize -> {20, 10}, PlotRangePadding -> None, 
                    ImagePadding -> Automatic, 
                    BaselinePosition -> (Scaled[-0.148] -> Baseline)], #}, {
                    GraphicsBox[{{
                    Directive[
                    EdgeForm[
                    Directive[
                    Opacity[0.3], 
                    GrayLevel[0]]], 
                    PointSize[0.5], 
                    AbsoluteThickness[1.6], FontSize -> 22, FontColor -> 
                    GrayLevel[0], 
                    Hue[0.25, 1, 0.55], 
                    Thickness[0.126]], {
                    LineBox[{{0, 10}, {20, 10}}]}}, {
                    Directive[
                    EdgeForm[
                    Directive[
                    Opacity[0.3], 
                    GrayLevel[0]]], 
                    PointSize[0.5], 
                    AbsoluteThickness[1.6], FontSize -> 22, FontColor -> 
                    GrayLevel[0], 
                    Hue[0.25, 1, 0.55], 
                    Thickness[0.126]], {}}}, AspectRatio -> Full, 
                    ImageSize -> {20, 10}, PlotRangePadding -> None, 
                    ImagePadding -> Automatic, 
                    BaselinePosition -> (Scaled[-0.148] -> Baseline)], #2}, {
                    GraphicsBox[{{
                    Directive[
                    EdgeForm[
                    Directive[
                    Opacity[0.3], 
                    GrayLevel[0]]], 
                    PointSize[0.5], 
                    AbsoluteThickness[1.6], FontSize -> 22, FontColor -> 
                    GrayLevel[0], 
                    Hue[0.06, 1, 0.9], 
                    Thickness[0.126]], {
                    LineBox[{{0, 10}, {20, 10}}]}}, {
                    Directive[
                    EdgeForm[
                    Directive[
                    Opacity[0.3], 
                    GrayLevel[0]]], 
                    PointSize[0.5], 
                    AbsoluteThickness[1.6], FontSize -> 22, FontColor -> 
                    GrayLevel[0], 
                    Hue[0.06, 1, 0.9], 
                    Thickness[0.126]], {}}}, AspectRatio -> Full, 
                    ImageSize -> {20, 10}, PlotRangePadding -> None, 
                    ImagePadding -> Automatic, 
                    BaselinePosition -> (Scaled[-0.148] -> Baseline)], #3}}, 
                  GridBoxAlignment -> {
                   "Columns" -> {Center, Left}, "Rows" -> {{Baseline}}}, 
                  AutoDelete -> False, 
                  GridBoxDividers -> {
                   "Columns" -> {{False}}, "Rows" -> {{False}}}, 
                  GridBoxItemSize -> {
                   "Columns" -> {{All}}, "Rows" -> {{All}}}, 
                  GridBoxSpacings -> {
                   "Columns" -> {{0.5}}, "Rows" -> {{0.8}}}], "Grid"]}}, 
              GridBoxAlignment -> {"Columns" -> {{Left}}, "Rows" -> {{Top}}}, 
              AutoDelete -> False, 
              GridBoxItemSize -> {
               "Columns" -> {{Automatic}}, "Rows" -> {{Automatic}}}, 
              GridBoxSpacings -> {"Columns" -> {{1}}, "Rows" -> {{0}}}], 
             "Grid"], Alignment -> Left, AppearanceElements -> None, 
            ImageSizeAction -> "ResizeToFit"], LineIndent -> 0, StripOnInput -> 
           False], {FontFamily -> "Helvetica", FontSize -> 18}, StripOnInput -> 
          False], Background -> Automatic, RoundingRadius -> 5, 
         ContentPadding -> True, FrameMargins -> {{5, 5}, {5, 5}}, FrameStyle -> 
         Thickness[0.01], StripOnInput -> False], TraditionalForm]& ),
      Editable->True,
      InterpretationFunction:>(RowBox[{"LineLegend", "[", 
         RowBox[{
           RowBox[{"{", 
             RowBox[{
               RowBox[{"Directive", "[", 
                 RowBox[{
                   RowBox[{"PointSize", "[", 
                    FractionBox["1", "72"], "]"}], ",", 
                   RowBox[{"AbsoluteThickness", "[", "1.6`", "]"}], ",", 
                   RowBox[{"FontSize", "\[Rule]", "22"}], ",", 
                   RowBox[{"FontColor", "\[Rule]", 
                    
                    TemplateBox[<|"color" -> GrayLevel[0]|>, 
                    "GrayLevelColorSwatchTemplate"]}], ",", 
                   
                   TemplateBox[<|"color" -> Hue[0.55, 1, 0.7]|>, 
                    "HueColorSwatchTemplate"], ",", 
                   RowBox[{"Thickness", "[", "0.007`", "]"}]}], "]"}], ",", 
               RowBox[{"Directive", "[", 
                 RowBox[{
                   RowBox[{"PointSize", "[", 
                    FractionBox["1", "72"], "]"}], ",", 
                   RowBox[{"AbsoluteThickness", "[", "1.6`", "]"}], ",", 
                   RowBox[{"FontSize", "\[Rule]", "22"}], ",", 
                   RowBox[{"FontColor", "\[Rule]", 
                    
                    TemplateBox[<|"color" -> GrayLevel[0]|>, 
                    "GrayLevelColorSwatchTemplate"]}], ",", 
                   TemplateBox[<|"color" -> Hue[0.25, 1, 0.55]|>, 
                    "HueColorSwatchTemplate"], ",", 
                   RowBox[{"Thickness", "[", "0.007`", "]"}]}], "]"}], ",", 
               RowBox[{"Directive", "[", 
                 RowBox[{
                   RowBox[{"PointSize", "[", 
                    FractionBox["1", "72"], "]"}], ",", 
                   RowBox[{"AbsoluteThickness", "[", "1.6`", "]"}], ",", 
                   RowBox[{"FontSize", "\[Rule]", "22"}], ",", 
                   RowBox[{"FontColor", "\[Rule]", 
                    
                    TemplateBox[<|"color" -> GrayLevel[0]|>, 
                    "GrayLevelColorSwatchTemplate"]}], ",", 
                   
                   TemplateBox[<|"color" -> Hue[0.06, 1, 0.9]|>, 
                    "HueColorSwatchTemplate"], ",", 
                   RowBox[{"Thickness", "[", "0.007`", "]"}]}], "]"}], ",", 
               RowBox[{"Directive", "[", 
                 RowBox[{
                   RowBox[{"PointSize", "[", 
                    FractionBox["1", "72"], "]"}], ",", 
                   RowBox[{"AbsoluteThickness", "[", "1.6`", "]"}], ",", 
                   RowBox[{"FontSize", "\[Rule]", "22"}], ",", 
                   RowBox[{"FontColor", "\[Rule]", 
                    
                    TemplateBox[<|"color" -> GrayLevel[0]|>, 
                    "GrayLevelColorSwatchTemplate"]}], ",", 
                   
                   TemplateBox[<|"color" -> GrayLevel[0.5]|>, 
                    "GrayLevelColorSwatchTemplate"], ",", 
                   RowBox[{"Dashing", "[", 
                    RowBox[{"{", 
                    RowBox[{"Small", ",", "Small"}], "}"}], "]"}], ",", 
                   RowBox[{"Thickness", "[", "0.007`", "]"}]}], "]"}]}], 
             "}"}], ",", 
           RowBox[{"{", 
             RowBox[{#, ",", #2, ",", #3}], "}"}], ",", 
           RowBox[{"LegendMarkers", "\[Rule]", 
             RowBox[{"{", 
               RowBox[{
                 RowBox[{"{", 
                   RowBox[{"False", ",", "Automatic"}], "}"}], ",", 
                 RowBox[{"{", 
                   RowBox[{"False", ",", "Automatic"}], "}"}], ",", 
                 RowBox[{"{", 
                   RowBox[{"False", ",", "Automatic"}], "}"}], ",", 
                 RowBox[{"{", 
                   RowBox[{"False", ",", "Automatic"}], "}"}]}], "}"}]}], ",", 
           RowBox[{"Joined", "\[Rule]", 
             RowBox[{"{", 
               RowBox[{"True", ",", "True", ",", "True", ",", "True"}], 
               "}"}]}], ",", 
           RowBox[{"LabelStyle", "\[Rule]", 
             RowBox[{"{", 
               RowBox[{
                 RowBox[{"FontFamily", "\[Rule]", "\"Helvetica\""}], ",", 
                 RowBox[{"FontSize", "\[Rule]", "18"}]}], "}"}]}], ",", 
           RowBox[{"LegendFunction", "\[Rule]", "\"Frame\""}], ",", 
           RowBox[{"LegendLayout", "\[Rule]", "\"Column\""}]}], "]"}]& )], 
     Scaled[{0.1, 0.8}], ImageScaled[{0.5, 0.5}],
     BaseStyle->{FontSize -> Larger},
     FormatType->StandardForm]},
   AspectRatio->1,
   Axes->{True, True},
   AxesLabel->{None, None},
   AxesOrigin->{0, 0},
   BaseStyle->{FontSize -> 22, FontColor -> GrayLevel[0]},
   DisplayFunction->Identity,
   Frame->{{True, True}, {True, True}},
   FrameLabel->{{
      FormBox[
       TagBox[
       "\"sEPR (kJ \\!\\(\\*SuperscriptBox[\\(mol\\), \\(-1\\)]\\) \
h\\!\\(\\*SuperscriptBox[\\(\\\\ \\), \\(-1\\)]\\))\"", HoldForm], 
       TraditionalForm], None}, {
      FormBox[
       TagBox[
       "\"Dilution rate (h\\!\\(\\*SuperscriptBox[\\(\\\\ \\), \
\\(-1\\)]\\))\"", HoldForm], TraditionalForm], None}},
   FrameStyle->Directive[
     GrayLevel[0], 22, Thickness -> 0.005, PlotTheme -> "Marketing"],
   FrameTicks->{{Automatic, Automatic}, {Automatic, Automatic}},
   GridLines->{None, None},
   GridLinesStyle->Directive[
     GrayLevel[0.5, 0.4]],
   ImagePadding->{{80, 10}, {70, 10}},
   ImageSize->550,
   Method->{
    "AxisPadding" -> Scaled[0.02], "DefaultBoundaryStyle" -> Automatic, 
     "DefaultGraphicsInteraction" -> {
      "Version" -> 1.2, "TrackMousePosition" -> {True, False}, 
       "Effects" -> {
        "Highlight" -> {"ratio" -> 2}, "HighlightPoint" -> {"ratio" -> 2}, 
         "Droplines" -> {
          "freeformCursorMode" -> True, 
           "placement" -> {"x" -> "All", "y" -> "None"}}}}, 
     "DefaultMeshStyle" -> AbsolutePointSize[6], "DefaultPlotStyle" -> {
       Directive[
        RGBColor[0.368417, 0.506779, 0.709798], 
        AbsoluteThickness[1.6]], 
       Directive[
        RGBColor[0.880722, 0.611041, 0.142051], 
        AbsoluteThickness[1.6]], 
       Directive[
        RGBColor[0.560181, 0.691569, 0.194885], 
        AbsoluteThickness[1.6]], 
       Directive[
        RGBColor[0.922526, 0.385626, 0.209179], 
        AbsoluteThickness[1.6]], 
       Directive[
        RGBColor[0.528488, 0.470624, 0.701351], 
        AbsoluteThickness[1.6]], 
       Directive[
        RGBColor[0.772079, 0.431554, 0.102387], 
        AbsoluteThickness[1.6]], 
       Directive[
        RGBColor[0.363898, 0.618501, 0.782349], 
        AbsoluteThickness[1.6]], 
       Directive[
        RGBColor[1, 0.75, 0], 
        AbsoluteThickness[1.6]], 
       Directive[
        RGBColor[0.647624, 0.37816, 0.614037], 
        AbsoluteThickness[1.6]], 
       Directive[
        RGBColor[0.571589, 0.586483, 0.], 
        AbsoluteThickness[1.6]], 
       Directive[
        RGBColor[0.915, 0.3325, 0.2125], 
        AbsoluteThickness[1.6]], 
       Directive[
        RGBColor[0.40082222609352647`, 0.5220066643438841, 0.85], 
        AbsoluteThickness[1.6]], 
       Directive[
        RGBColor[0.9728288904374106, 0.621644452187053, 0.07336199581899142], 
        
        AbsoluteThickness[1.6]], 
       Directive[
        RGBColor[0.736782672705901, 0.358, 0.5030266573755369], 
        AbsoluteThickness[1.6]], 
       Directive[
        RGBColor[0.28026441037696703`, 0.715, 0.4292089322474965], 
        AbsoluteThickness[1.6]]}, "DomainPadding" -> Scaled[0.02], 
     "RangePadding" -> Scaled[0.05], "OptimizePlotMarkers" -> True, 
     "OptimizePlotMarkers" -> True, 
     "CoordinatesToolOptions" -> {"DisplayFunction" -> ({
         Identity[
          Part[#, 1]], 
         Identity[
          Part[#, 2]]}& ), "CopiedValueFunction" -> ({
         Identity[
          Part[#, 1]], 
         Identity[
          Part[#, 2]]}& )}},
   PlotRange->{{0., 0.42}, {-5., 299.}},
   PlotRangeClipping->True,
   PlotRangePadding->{{0, 0}, {0, 0}},
   Prolog->{
     RGBColor[
      NCache[{
        Rational[223, 255], 
        Rational[72, 85], 
        Rational[40, 51]}, {0.8745098039215686, 0.8470588235294118, 
       0.7843137254901961}]], 
     RectangleBox[
      Scaled[{0, 0}], 
      Scaled[{1, 1}]]},
   Ticks->{Automatic, Automatic}],
  InterpretTemplate[Legended[
    Graphics[{{{}, {{{}, {}, {
          Hue[0.67, 0.6, 0.6], 
          Directive[
           PointSize[
            Rational[1, 72]], 
           AbsoluteThickness[1.6], FontSize -> 22, FontColor -> GrayLevel[0], 
           
           Hue[0.55, 1, 0.7], 
           Thickness[0.007]], 
          Line[CompressedData["
1:eJw1kwtMU3cUxtHh0rAw3ALCCBQbdILhqWCATL5/nBkiTws4eSwiXMobCrJW
GVHUIYthvHTOmbjNFBgmiAKKSnUDytsKlFdb6qKMyBCRsBBG3NhYezk7yc3N
uff+zznf7ztXlJQrTtloZmYmNl6m+xfWjUFThQVw//vufqeb1mw9/xLRFg4t
6qZt7L6w5NWh++UYK8pJN7zrSe8vIb/MPaiy1Ydd/Y4PrEXGRLnO+LMH/Pff
4+unB8Odt4AZE+OT6/joZZfAz3kfna/BNblAc1a5n1loFdK9Fj8h4kJ52EJU
EFsvdwMRlgH18vlg5ppQ0bns0oC3h+ZrHEpCaZ5GNIXWyw2OEazGeFqruI2i
nNToWEMkm+f7NWFkcbV4eIeY+ew2RQu2re5sFxdEUf87iP08rvZZezRTLbsY
O9zF5USrcZnlYfYOP889zGTabbSL+5SJ1xvCY+7oq866I6T3AQRy/zj5Uiz7
rdBUsA1xJyxEviye5n2IVo2f/WpZAsszjSd9hOnN4TvU+s+Iz89I7DvgVfvh
UWbGRzuK1aVVKv9E0tOOBuXpN37PE9mBKVODDgTaB6ubzx8jfR2Izy0TeLsn
scpOXgBee318q2U0ifFyd6tg01ajCihMZrwcrQrNP34Q0rOVI/1dWNjiG3a4
l2NOpnGE3djT0zI6l51CPLpht6F47py1hKVKTNEDw79tP4iUEuLTi38+efxW
17FUZqpm3diL0J1S10xBGvHqQ9v1ye22t9LYn6Zyy33wl6k398WkE79++KiU
5qdW01kgvwADEB1fE/orMojnAFZkG4rfBGcyfrySx6jlTob8sphJfNU43nW7
/sK3WeyJmg9UVGk64wOzifcT6BJY/64X2cyGH3AQT6fNF63Kcoj/IETYJ13a
lcv4cglDUBg6vvpVn0t+DGM67CBSmZT0DCNtYSZ8+qKU/BnGNY2HY/LvUtI3
jCv9pbqZgDzySwMbWfydnPI80qvB/J6+l39N5ZF/GnT7Fgn6XfJJ/wi+UctK
hQu55OcIHHuqrcxXshhfbmoEwT6yITaVQf6Ootjb+YxdfDrxGcXgVreQOt80
8nsU4pXI5oToVOI1huePlJazNRLyf8yoL0OwZi8hfmO4KXFatG1MoX0Yx8BZ
z1mbIynEcxytF8+5FVn/vx/jsKoTFb1+xhHfCdQb9t7Q3eNoXyYgfK9piV3l
iPcEemMv214p4eh/1yK5+vSmmhMc8dci5sX5S1n5HO2TFg7Vq394GPN1P3Ro
WOAqYuQc+aHDJjehc8EZjvzQwVXZFXqgkiM/dPBesPTsUHDkhx55h6pOWT/k
yA89VLEnZ5f0HPmhR+Jk4bjzGkd+TMJHFvW+wiuF/Qf512f8
           "]]}, {
          Hue[0.9060679774997897, 0.6, 0.6], 
          Directive[
           PointSize[
            Rational[1, 72]], 
           AbsoluteThickness[1.6], FontSize -> 22, FontColor -> GrayLevel[0], 
           
           Hue[0.25, 1, 0.55], 
           Thickness[0.007]], 
          Line[CompressedData["
1:eJxTTMoPSmViYGDQAmIQXS2yzv1hVYl9hg/XxncpTA475FpfB+7os890+Hq3
aam0w6yZYGD/YpPB4i5+dQegJFDFQvslR1dYKasbOHBdX1xgy7XcvmRKR47V
cRMHzZj+Q1811thv5Lvy/0W6pcMSoOz1xRvsJ+nym0lx2jmYGIPAZvut34W0
EkIdHQ5/1QDq2Grfx1/8OmOZs0MQxAH2f2UYGJZ8d3V4VAVy4C573v5ORn5P
D4dCkHEFe+3VbU85r5jl5cAABgfs8yYIrs574+Pg8RCk4aD9FrF9kxPt/B0m
HAJbYO92rC/B4USAA9i51w/bH1m7VDPtY6CDPMg2uaP2keqeiYukgh3S00Dg
mP0yU6m8r84hDqDQEVl33N5wrubj+NxQh28g076esN/+OKLx0bQwBztwAJyy
tzDQsqk7EO4ANq71tP3CoNX2Jq8iHM6eAQP7HfxBP1hFohxEwQaes7c7yCv3
1TbaARxcMeftXQMiDjNnxED9f8H+yD/pDJNJsVD7LtjP3Ocs0rUnDhofF+3t
GOSqOZ7HQ+2/ZP9WMD/JaWa8A9j7Dy/Z37/+U1NuUhzUPZftnX7KKEWyx0Hj
54q9jVqG4L8zsVD3XbF/7LXF6MmJWGj4XrV/9TH+sunrWKh7r9n/sdux9qdm
nMNOcPRcs2cvmDhvT10c1P3X7Xeq7/0Y/jQOGh837Le6m0yPiY6Hxv8N+8Xp
H8Q5H8RD4+em/aS1z1vnWSU4vAGnp5v2UeqBv30nJUDj65b9yqW9M/NkEx0A
gSI1hg==
           "]]}, {
          Hue[0.1421359549995791, 0.6, 0.6], 
          Directive[
           PointSize[
            Rational[1, 72]], 
           AbsoluteThickness[1.6], FontSize -> 22, FontColor -> GrayLevel[0], 
           
           Hue[0.06, 1, 0.9], 
           Thickness[0.007]], 
          Line[CompressedData["
1:eJxTTMoPSmViYGDQBGIQXS2yzv1hVYu9rlL929ZNnA4Q/hT7EuYvDiV7JB12
yLW+Dtwxz/6n05GL5wOVofJL7Gct5WQ7dEzTYdZMEFhpP5E34FSSnIHDTrD6
dfb+B52mXY80dgBygCIb7d/qHWvbONUMqn+L/YkpTZrPL1o6cF1fXGDLtd3+
LePk64V8tg5g42butHd+ciltmaqDg2ZM/6GvGnvsLx2UCrE64gh1zz571u7Q
9s9Jzg5LgLqvLz5gz2MsbH+R0dXhDdi+g/ZTBROFLy9wczAxBoHD9kuDzV//
sPeA2n/E/pvejy9O9z0dDn/VANpw1N4t9c7ijXXeDtxg9xy3f8UYst5Vztch
CGzhCftnvw1EGfb5Qf170n7LwZt8H/UCHB5VgQw8Zd/UOnnjt38BUPeesVd9
+vCt4PlAh0KQ8wrO2m803P/ZeX4QNHzO2UexGRj25Qc7MIDBBfv9XwrjPtmH
QP1zwb6kQrWvSCDUweMhyIKL9u/O8jkLPgyF+u+i/YJli29wMoY7TDgE8sAl
e8/uoGnz1oc7gL1rfNm+2WT/pKdREQ5g71y/bH/wq+sHW9ZIqP+v2Pu+ZA8p
Wh/pIA9yjtxV+8u5U7Z8joyChsdVe74VMnPFWKMd0tNA4Jq9jQ6Ti87GaGj4
XLc/+ihpj3NmjAPINJF11+0FHin8XCYeCw2vG/Y6DuX8O0/EOnwDGff1hr1G
2Rxhnro4aPjdtK8NE7wcYB3vYAdOALfs035PYudhT3AAACQnLwI=
           "]]}, {
          Hue[0.37820393249936934`, 0.6, 0.6], 
          Directive[
           PointSize[
            Rational[1, 72]], 
           AbsoluteThickness[1.6], FontSize -> 22, FontColor -> GrayLevel[0], 
           
           GrayLevel[0.5], 
           Dashing[{Small, Small}], 
           Thickness[0.007]], 
          
          Line[{{0.28, -5.}, {0.28, 0.}, {0.28, 100.}, {0.28, 
           299.}}]}}}, {{}, {}}}, {{{{}, {}, 
         Annotation[{
           Directive[
            Opacity[1.], 
            AbsoluteThickness[1.6], 
            Hue[0.55, 1, 0.7], 
            Dashing[{Small, Small}], 
            Thickness[0.007]], 
           Line[CompressedData["
1:eJwVxX0w1GkcAHAnx90mOa8jUbiIKbttI3bJ95tFRuWt0qrrvL/kwj7ycg7F
lG0TaWPzkrdIk5chW7r0xgp593ukM12GbM2dGqeX7Zwrp7v74zMfi7CEgEh1
NTU1j//8f3e57b4tMW6uBlx22Oo+pavVpDJDolwPnrovzdL4CmC2ZjWFKzkw
u6snfy+fwtVpH3d/JcLtV209yJ8BqcM2XS+lH1Q7NYc68t/B6ee2KQJlCBiG
NLRw+V+g+i0r2x1KEYweuxbI4X+DHdXV6qjMgqZMGzs23wIt/+6u0CqRwooM
u1P1qi248CFM1mRVBrHhv2xmGvk4x6ua2+p2GXTMlqlR+Q6cft1RlzxcB6Y9
3C9XgCce8kjWNlrZAJ7qcln7BW8Mkh7OLatthg1LAZWbBb6Y4Ms13l/YCuMp
JeKpeX/8y04NtZtvgPWdpqNnDfYhnohOclhog7FnVKc4JhD3bCz9nG98G7S9
yqe1ZEI05/5qtsn+DphwcsLFtw7i9Zs3d7ok3oPsheO14ZqHUTMvqC+94AGk
aJnrXbUPRp35XQ1GcZ0Q9imqsrYrBNN73/P08hWg4visSp8NRe/+5aS60i4Y
XCnRz/kYhj9JJtre3XsIdP9A6gOrCNRONKx5MtQN5h7Bx+x4kfjZeH1RoqoH
SmqXhnoio3BvvNxXbvAIPoGt2mxeNLLe1N86Y9kHddnXBlyqY9BiU7zVmp39
kMnlqDoHjmBZYbGzm3AALklYN1JnYjG50ctsVcQg1K5N2t32/gdsPdGrIRUP
wdN1vwksTePQ93h9cZNsGAL7GsYU7Hj04QVxsu+OgNrz1I7zhxKw+cr5C4vP
RmFgzWs3FYrQqcKIOZnEgGOJgjgOiHAyYXvIYAoDLC3eTO6QCLPcIt7qpTEw
lXzdb2pEhP2/t+rWZDJwem8VO+exCA9y9/h3ihmY0Mn8Y2xShBmPTo4tlTCQ
muN0JP6NCBXv3o4n32egPbElpM6AYFS3ceT9DgbOzVgzi0YEWcWuf2p0MRDq
Vwm7TQgGuOQZFvUy8LV9vrnKjOBLsU2gfJSBg69iJ9GGoOba7yfmZxj4GGwt
nOQR9PYcfBqtScF5T4WvfjBBwQuvUslXFIJCBd9CKEGXrF5hPYvCj8mvFmPD
CdrfUUy81qHQVuFQ0xVNUM/+9pM4Ywrs+eEPRERw5aCD7JwJBR/1pP6KRIIa
MTf2tZhSiDNaU9mfRHDhcvPjt+soNLhG7bRII/jMsI4e20hhQ8FyKZNNcFxu
KS2yo+BeeyV+6STBEd9qv7ZNFMJ/9hZsFBPsPHNpdIFDoXr64tyJXILt1iYF
xlspdKhcFI15BOUPL/o4OVCY0nohmzhH8Mo/0uE0HgVTDhvYhQQrylbnlzlT
4Lk/0T8kI3jRMX/33e0UhML0WXExwYJxlvYkUEg5anFfXkpQQiSDSzsoyLIe
SacuEczW0Txr5k7hZlFcFKuSoDCj50CGB4XvDmwLFFUR/Bf+4gH8
            "]], 
           
           Line[{{0.2701339285714286, 281.95276722858705`}, {
            0.2703019464261501, 281.75436231600185`}, {0.27043182447277114`, 
            281.60099502935657`}, {0.2706915805660133, 281.29426045606607`}, {
            0.27121109275249755`, 280.6807913094851}, {0.2722501171254661, 
            279.453853016323}, {0.27432816587140324`, 276.9999764299989}, {
            0.2744554861099132, 276.8496295467241}, {0.27458280634842325`, 
            276.6992826634492}, {0.2748374468254433, 276.39858889689935`}, {
            0.27534672777948344`, 275.7972013637998}, {0.2763652896875636, 
            274.59442629760065`}, {0.2784024135037239, 272.18887616520243`}, {
            0.27986607142857145`, 270.460506742111}}], 
           
           Line[{{0.2801339285714286, 270.1442059947768}, {0.2913185995387216,
             256.936718795047}, {0.29956826679371995`, 247.19504870112627`}, {
            0.308511377186754, 236.6345220314396}, {0.3168622164321094, 
            226.77338237319105`}, {0.3250493559583576, 217.10554853064608`}, {
            0.33392993862264153`, 206.61885811233506`}, {0.34221825013924684`,
             196.83155470546225`}, {0.3498660714285714, 
            187.80057810543954`}}], 
           Line[CompressedData["
1:eJwB8QEO/iFib1JlAgAAAB4AAAACAAAAVssbI5ho1j8x6Dozf29nQKB2IDCJ
Ctc/0kYNVQD6ZUD7CjegTpHXP6jS+psrw2RAhv0zk3Aj2D+OvTPQInJjQEKF
41veq9g/bVRLZXs3YkAv5VaJnTHZP6F9EIoDA2FATKOwObnC2T/OC0I4r2hf
QJv2vL8gSto/R3QgHhr4XEBKhFFbfUzaP1FMYTs17VxA+BHm9tlO2j9dJKJY
UOJcQFQtDy6TU9o/dtQjk4bMXEAOZGGcBV3aP5c0JwjzoFxAgtEFeepv2j/Z
9C3yy0lcQGmsTjK0ldo/Z3U7xn2bW0AYOuPNEJjaP3BNfOOYkFtAxsd3aW2a
2j92Jb0AtIVbQCLjoKAmn9o/i9U+O+pvW0DcGfMOmajaP7A1QrBWRFtAUIeX
63272j/29UiaL+1aQP4ULIfavdo/As6Jt0riWkCtosAiN8DaPwGmytRl11pA
Cr7pWfDE2j8XVkwPnMFaQMT0O8hizto/PbZPhAiWWkBygtBjv9DaP0WOkKEj
i1pAIRBl/xvT2j9IZtG+PoBaQH4rjjbV19o/XhZT+XRqWkAsuSLSMdraP2Xu
kxaQX1pA2ka3bY7c2j90xtQzq1RaQIjUSwnr3to/eZ4VUcZJWkA3YuCkR+Ha
P4R2Vm7hPlpAFsnlFw==
            "]]}, "Charting`Private`Tag$13856#1"], 
         Annotation[{
           Directive[
            Opacity[1.], 
            AbsoluteThickness[1.6], 
            Hue[0.25, 1, 0.55], 
            Dashing[{Small, Small}], 
            Thickness[0.007]], 
           Line[CompressedData["
1:eJwVxXs01QccAHBHTbvCzOJWq45Hw3WQMXTn8f26iLrpuvI2v19HyU6Lylyb
UmltXHHHzfuOTXIVXQ6KGXnl8SPh9yvOPVGpH+vhNVnPM49tf3zOxyTqWEC0
poaGhuA//99dzAv8/GuBO8zrW+2iaHezB2yylDWGmffefNu+GqAdUlQHWTu4
KrbZMkO1QcXEPi8xi/DTcqmsnxoCuaOTvi/rDwn3wnubqEeQ9piX6MkegKNt
v0fVUvOg2WjG82CPw3OHp3YqagXaS0s1kU2BirhlbhWlh6bvu0vWFcrh9MbK
kDSOMb55FZWnMlNAv/k73q/3LHCW/9usg+AS/LlLJShI3IET0+1KyaASWpPL
8i9NOGCEt0THaH0V9JzxyPyi1RnD5JEXFJdrgHP77nTpnAseE9lzg3Lq4FOR
0Ak+QHxrpYE6NdchWxb83d4FD8SzMQmObxqgfGHsaO9aL/SzLFqVcZvA6KqU
ffTaG7fZj221tm2Gfy4Pv9jx0Adrb9zwcY2/CSndWcq5ud2olRnWdyqrDaL4
SU92jwtRb15YZRTbAezdccZg0Q9P9S7yDWSdoK5V79+wKsI9/SsJyqJbkHti
xSr8lT+elKobXt7sAt0Sv9THy2LUiTcsG73TDQ3xdSaNrwNwlWucG/93D6jG
xFyBZiDuj6sX1W+g4OFUW9A0Jwi1/6psTDftA7ciHHmyGoQm1nFmm336YW5i
RZWlHYKKnAIXQehtGKCZnsw1oSi55rtV99AATB48YVHxNhTrzvaulafeAWG6
36REIxxFZyoLVHmDwIa6T+S+Dcd9/DC7cy1D0N/8jeORNV9hTXn2xXfjw/Ci
LXokQjsSd5YY0ecTaHCOTbhevBqJD465HRhIpIGvCMvuXkNgiuDQgkESDS6U
e+zsOgL7n9Xpl52mwcOEY+GqT2C4vZ+4I5UG4WiJYtyYwGTq/N2lQhoIN+rc
ZgGBnS8XRiStNKTpbvYv/JHAw93c6NZ2GjK+XLXukBKoXeD+eu0tGmQxU5zn
mQQGuGYa5vbSIO+s6XLOI3Aq1SK4fpiGYomns1pJoNYWQj3/hIbah0e3GVEE
7tk1cD9GiwF1dftsDodEz0nfIumHDPxgo9SS6JLomtIbWqnNgE31BePgj0m0
be5UT+sxcF4VFLhxE4kGtk2jsVwG7K7NtBRbkjhuqGS+tWQg4yo3Q+lD4ki9
qTzXigEny+XyVCGJQ6JS/wZrBiavsG0xIhI70n8ZfmPHAP9K9SIvhMQ/zDdl
cR0YmDLP0VkfQWJ9V/6+nY4MZFd8bz5LkFi+LB9M4jPwVOkZXnOYxBLFRzKF
CwPyz3gJWUdIzHeW7W1xY8BVqffz8TgSs0a0dR4AA8+2v7oijidRekI6sOTB
wMXy+532iSSe09PK2OrFgPv29vFPTpIYmtwTkuzNwNKsZlROMon/At+x+g0=

            "]], 
           
           Line[{{0.2701339285714286, 126.0028970590664}, {0.2703019464261501,
             125.99345500683889`}, {0.27043182447277114`, 
            125.98615628670323`}, {0.2706915805660133, 125.97155884643196`}, {
            0.27121109275249755`, 125.94236396588941`}, {0.2722501171254661, 
            125.88397420480426`}, {0.27432816587140324`, 125.767194682634}, {
            0.2744554861099132, 125.76003970292292`}, {0.27458280634842325`, 
            125.75288472321184`}, {0.2748374468254433, 125.73857476378969`}, {
            0.27534672777948344`, 125.7099548449454}, {0.2763652896875636, 
            125.65271500725679`}, {0.2784024135037239, 125.53823533187959`}, {
            0.27986607142857145`, 125.45598255825307`}}], 
           
           Line[{{0.2801339285714286, 125.44092986557014`}, {
            0.2913185995387216, 124.8123880502033}, {0.29956826679371995`, 
            124.34878381474635`}, {0.308511377186754, 123.84621034987629`}, {
            0.3168622164321094, 123.37692058047121`}, {0.3250493559583576, 
            122.91683019823844`}, {0.33392993862264153`, 
            122.41777058659255`}, {0.34221825013924684`, 121.9519946704116}, {
            0.3498660714285714, 121.52221220377936`}}], 
           Line[CompressedData["
1:eJwB8QEO/iFib1JlAgAAAB4AAAACAAAAVssbI5ho1j/sgCpNdWBeQKB2IDCJ
Ctc/mgnqtug8XkD7CjegTpHXP2tkSwNTH15Ahv0zk3Aj2D/wRuHWPv9dQEKF
41veq9g/Pgpn/EvhXUAv5VaJnTHZP6CQ89rvw11ATKOwObnC2T+3nrRAFaRd
QJv2vL8gSto/kY1l+FuGXUBKhFFbfUzaPyfrbD/XhV1A+BHm9tlO2j+9SHSG
UoVdQFQtDy6TU9o/6AODFEmEXUAOZGGcBV3aPz96oDA2gl1AgtEFeepv2j/s
ZttoEH5dQGmsTjK0ldo/RkBR2cR1XUAYOuPNEJjaP92dWCBAdV1Axsd3aW2a
2j9x+19nu3RdQCLjoKAmn9o/n7Zu9bFzXUDcGfMOmajaP/UsjBGfcV1AUIeX
63272j+hGcdJeW1dQP4ULIfavdo/OXfOkPRsXUCtosAiN8DaP8zU1ddvbF1A
Cr7pWfDE2j/3j+RlZmtdQMT0O8hizto/UAYCglNpXUBygtBjv9DaP+RjCcnO
aF1AIRBl/xvT2j95wRAQSmhdQH4rjjbV19o/p3wfnkBnXUAsuSLSMdraPzra
JuW7Zl1A2ka3bY7c2j/SNy4sN2ZdQIjUSwnr3to/aJU1c7JlXUA3YuCkR+Ha
P/vyPLotZV1A6VTqbA==
            "]]}, "Charting`Private`Tag$13856#2"], 
         Annotation[{
           Directive[
            Opacity[1.], 
            AbsoluteThickness[1.6], 
            Hue[0.06, 1, 0.9], 
            Dashing[{Small, Small}], 
            Thickness[0.007]], 
           Line[CompressedData["
1:eJwB0QIu/SFib1JlAgAAACwAAAACAAAAxJwpVDFoQj7m6YTp6cLHPiPc4nyI
4iA/7dfOJujLpT/QM4CsY+IwP+QE+6C4y7U/pt9ORFHiQD9eGxHeoMvFP5E1
NhBI4lA/nCac/JTL1T+H4Cl2Q+JgPzus4QuPy+U/ArYjKUHicD8Lb4QTjMv1
P7+goAJA4oA/ctBVl4rLBUAi+cSdB5iRP6//idoythZA9vRilawjmj86nFL4
Gd8gQOw5n+wzQqE/JC5W22dHJkDf6r+ldc2lP1J//z4KJSxAW0V1DBYLqj+U
cCMzO88wQFmRXYqao64/IQEah5vGM0BvTzIXVZOxP3KMC4cisDZA9yoAQAyu
sz8YIMxojmc5QEB/Z3Q19rU/YZPfiqRZPEBNKJn/jRe4P/0Owo6fGT9AHjLa
HSwuuj+uwk+f4OVAQLC0tEc8crw/r+1nl0ZcQkAGjFnIe4++P9qcZwCfuUNA
Du5LqhZtwD/Vu5CJTDRFQHvG8jkSjcE/M1i3aA2oRkBKyf50pZnCP7p4xbjA
AkhAeojXtfG8wz8SCf0oyXpJQAxyFaLVzMQ/lR0cCsTZSkD/FyCUcvPFP+mh
ZAsUVkxAU26yT7IUxz+eo6pid8tNQArvqbaJIsg/finYKs0nT0AhLG4jGkfJ
P5ePlwm8UFBAmpOXO0JYyj+EzDa2CgFRQHWrSB0NZMs/IsjUDeOtUUCxf8YE
kYbMP6l7h/VlaVJAT36pl6yVzT9F8a0VYhhTQE45WTCBu84/yh7pxQjWU0Cu
pJCS+NvPP/8KIyE5kFRAOJ0W0IN00D9JudC04j1VQEpGy9lnBtE/fB+T2Db6
VUBD40iZiAjRPx34Aw72/FVAPIDGWKkK0T++0HRDtf9VQC66wdfqDtE/AYJW
rjMFVkASLrjVbRfRP4XkGYQwEFZA2xWl0XMo0T+PqaAvKiZWQFh8xVd8RdE/
mTg+vqRLVkB0b0XB
            "]], 
           Line[CompressedData["
1:eJwBsQFO/iFib1JlAgAAABoAAAACAAAAOEYw0d9J0T97FtUFT1FWQF4fekjB
TtE/4+SP8ZtXVkBQWXXHAlPRPyWWcVwaXVZANM1rxYVb0T+q+DQyF2hWQPy0
WMGLbNE/sr273RB+VkCNhDK5l47RP8VHyTQEqlZA5jBDvq2Q0T9fG+aQtaxW
QEDdU8PDktE//O4C7WavVkD0NXXN75bRPzSWPKXJtFZAXOe34Uef0T+k5K8V
j79WQCpKPQr4r9E/g4GW9hnVVkCE9k0PDrLRPx9Vs1LL11ZA3qJeFCS00T+7
KNCufNpWQJH7fx5QuNE/8s8JZ9/fVkD4rMIyqMDRP2Eefdek6lZAxw9IW1jR
0T9Bu2O4LwBXQCC8WGBu09E/3I6AFOECV0B6aGllhNXRP3hinXCSBVdALsGK
b7DZ0T+xCdco9QpXQIhtm3TG29E/Td3zhKYNV0DiGax53N3RP+mwEOFXEFdA
lnLNgwji0T8hWEqZuhVXQPAe3oge5NE/vStn9WsYV0BKy+6NNObRP1n/g1Ed
G1dApHf/kkro0T/20qCtzh1XQPzsAmJT6dE/I5Q+hCQfV0A9Hc7y
            "]], 
           Line[CompressedData["
1:eJwBcQGO/iFib1JlAgAAABYAAAACAAAA3LZt27bt0T+ETdnsWGpXQAopQqei
8NE//UmuiDptV0Bk1VKsuPLRPy1iT0dJb1dAvoFjsc700T9gevAFWHFXQBgu
dLbk9tE/kZKRxGZzV0DLhpXAEPvRP/PC00GEd1dAMjjY1GgD0j+5I1g8v39X
QAGbXf0YFNI/ReVgMTWQV0DU4Hl0XBbSP9/xjsNwkldApiaW658Y0j91/rxV
rJRXQEyyztkmHdI/qRcZeiOZV0CWyT+2NCbSPwtK0cIRoldAKvghb1A40j/Q
rkFU7rNXQFNV5uCHXNI/Wngid6fXV0ClD2/E9qTSP28L5LwZH1hAehkzYSAs
0z+mWNL1a6RYQH+B3YCmvtM/rL/9EfM0WUC1fjp2eEfUP71NlNvnu1lAHFRb
0JvN1D8dqYZkN0BaQLSHYq0bX9U/TB620LvPWkB9UBxg5+bVP4a6UOqtVVtA
dgGxqTRk1j/uotczRtFbQHnlrfY=
            "]], 
           Line[CompressedData["
1:eJwB8QEO/iFib1JlAgAAAB4AAAACAAAAVssbI5ho1j/pkdYHCeFbQKB2IDCJ
Ctc/wcdQrvB/XED7CjegTpHXP5EeRyYvBF1Ahv0zk3Aj2D9YY9WWk5NdQEKF
41veq9g/HfpRcnIZXkAv5VaJnTHZP9wWoJKvnF5ATKOwObnC2T+SIYarEitf
QJv2vL8gSto/Rn5aL/CvX0BKhFFbfUzaP0bKg3RBsl9A+BHm9tlO2j9EFq25
krRfQFQtDy6TU9o/P67/QzW5X0AOZGGcBV3aPz/epFh6wl9AgtEFeepv2j82
Pu+BBNVfQGmsTjK0ldo/Kf6D1Bj6X0AYOuPNEJjaPyxKrRlq/F9Axsd3aW2a
2j8oltZeu/5fQCLjoKAmn9o/E5eU9K4BYEDcGfMOmajaPxEv535RBmBAUIeX
63272j8OX4yTlg9gQP4ULIfavdo/DgUhNr8QYECtosAiN8DaPw2rtdjnEWBA
Cr7pWfDE2j8N994dORRgQMT0O8hizto/C48xqNsYYEBygtBjv9DaPwo1xkoE
GmBAIRBl/xvT2j8L21rtLBtgQH4rjjbV19o/CieEMn4dYEAsuSLSMdraPwnN
GNWmHmBA2ka3bY7c2j8Ic613zx9gQIjUSwnr3to/BxlCGvggYEA3YuCkR+Ha
Pwi/1rwgImBALYTfeQ==
            "]]}, "Charting`Private`Tag$13856#3"], {}}}, {}}}, {
     DisplayFunction -> Identity, DisplayFunction -> Identity, AspectRatio -> 
      1, Axes -> {True, True}, AxesLabel -> {None, None}, 
      AxesOrigin -> {0, 0}, 
      BaseStyle -> {FontSize -> 22, FontColor -> GrayLevel[0]}, 
      DisplayFunction :> Identity, Frame -> {{True, True}, {True, True}}, 
      FrameLabel -> {{
         HoldForm[
         "sEPR (kJ \!\(\*SuperscriptBox[\(mol\), \(-1\)]\) \
h\!\(\*SuperscriptBox[\(\\ \), \(-1\)]\))"], None}, {
         HoldForm["Dilution rate (h\!\(\*SuperscriptBox[\(\\ \), \(-1\)]\))"],
          None}}, FrameStyle -> Directive[
        GrayLevel[0], 22, Thickness -> 0.005, PlotTheme -> "Marketing"], 
      FrameTicks -> {{Automatic, Automatic}, {Automatic, Automatic}}, 
      GridLines -> {None, None}, GridLinesStyle -> Directive[
        GrayLevel[0.5, 0.4]], ImagePadding -> {{80, 10}, {70, 10}}, ImageSize -> 
      550, Method -> {
       "AxisPadding" -> Scaled[0.02], "DefaultBoundaryStyle" -> Automatic, 
        "DefaultGraphicsInteraction" -> {
         "Version" -> 1.2, "TrackMousePosition" -> {True, False}, 
          "Effects" -> {
           "Highlight" -> {"ratio" -> 2}, "HighlightPoint" -> {"ratio" -> 2}, 
            "Droplines" -> {
             "freeformCursorMode" -> True, 
              "placement" -> {"x" -> "All", "y" -> "None"}}}}, 
        "DefaultMeshStyle" -> AbsolutePointSize[6], "DefaultPlotStyle" -> {
          Directive[
           RGBColor[0.368417, 0.506779, 0.709798], 
           AbsoluteThickness[1.6]], 
          Directive[
           RGBColor[0.880722, 0.611041, 0.142051], 
           AbsoluteThickness[1.6]], 
          Directive[
           RGBColor[0.560181, 0.691569, 0.194885], 
           AbsoluteThickness[1.6]], 
          Directive[
           RGBColor[0.922526, 0.385626, 0.209179], 
           AbsoluteThickness[1.6]], 
          Directive[
           RGBColor[0.528488, 0.470624, 0.701351], 
           AbsoluteThickness[1.6]], 
          Directive[
           RGBColor[0.772079, 0.431554, 0.102387], 
           AbsoluteThickness[1.6]], 
          Directive[
           RGBColor[0.363898, 0.618501, 0.782349], 
           AbsoluteThickness[1.6]], 
          Directive[
           RGBColor[1, 0.75, 0], 
           AbsoluteThickness[1.6]], 
          Directive[
           RGBColor[0.647624, 0.37816, 0.614037], 
           AbsoluteThickness[1.6]], 
          Directive[
           RGBColor[0.571589, 0.586483, 0.], 
           AbsoluteThickness[1.6]], 
          Directive[
           RGBColor[0.915, 0.3325, 0.2125], 
           AbsoluteThickness[1.6]], 
          Directive[
           RGBColor[0.40082222609352647`, 0.5220066643438841, 0.85], 
           AbsoluteThickness[1.6]], 
          Directive[
           RGBColor[
           0.9728288904374106, 0.621644452187053, 0.07336199581899142], 
           AbsoluteThickness[1.6]], 
          Directive[
           RGBColor[0.736782672705901, 0.358, 0.5030266573755369], 
           AbsoluteThickness[1.6]], 
          Directive[
           RGBColor[0.28026441037696703`, 0.715, 0.4292089322474965], 
           AbsoluteThickness[1.6]]}, "DomainPadding" -> Scaled[0.02], 
        "RangePadding" -> Scaled[0.05], "OptimizePlotMarkers" -> True, 
        "OptimizePlotMarkers" -> True, 
        "CoordinatesToolOptions" -> {"DisplayFunction" -> ({
            Identity[
             Part[#, 1]], 
            Identity[
             Part[#, 2]]}& ), "CopiedValueFunction" -> ({
            Identity[
             Part[#, 1]], 
            Identity[
             Part[#, 2]]}& )}}, PlotRange -> {{0., 0.42}, {-5., 299.}}, 
      PlotRangeClipping -> True, PlotRangePadding -> {{0, 0}, {0, 0}}, Prolog -> {
        RGBColor[{
          Rational[223, 255], 
          Rational[72, 85], 
          Rational[40, 51]}], 
        Rectangle[
         Scaled[{0, 0}], 
         Scaled[{1, 1}]]}, Ticks -> {Automatic, Automatic}}], 
    Placed[
     Unevaluated[
      LineLegend[{
        Directive[
         PointSize[
          Rational[1, 72]], 
         AbsoluteThickness[1.6], FontSize -> 22, FontColor -> GrayLevel[0], 
         Hue[0.55, 1, 0.7], 
         Thickness[0.007]], 
        Directive[
         PointSize[
          Rational[1, 72]], 
         AbsoluteThickness[1.6], FontSize -> 22, FontColor -> GrayLevel[0], 
         Hue[0.25, 1, 0.55], 
         Thickness[0.007]], 
        Directive[
         PointSize[
          Rational[1, 72]], 
         AbsoluteThickness[1.6], FontSize -> 22, FontColor -> GrayLevel[0], 
         Hue[0.06, 1, 0.9], 
         Thickness[0.007]], 
        Directive[
         PointSize[
          Rational[1, 72]], 
         AbsoluteThickness[1.6], FontSize -> 22, FontColor -> GrayLevel[0], 
         GrayLevel[0.5], 
         Dashing[{Small, Small}], 
         Thickness[0.007]]}, {"1", "2", "3"}, 
       LegendMarkers -> {{False, Automatic}, {False, Automatic}, {
         False, Automatic}, {False, Automatic}}, 
       Joined -> {True, True, True, True}, 
       LabelStyle -> {FontFamily -> "Helvetica", FontSize -> 18}, 
       LegendFunction -> "Frame", LegendLayout -> "Column"]], {0.1, 0.8}, 
     Identity]]& ],
  AutoDelete->True,
  Editable->True,
  SelectWithContents->False,
  Selectable->True]], "Output",
 CellChangeTimes->{
  3.930218775285138*^9, 3.942386417010302*^9, 3.942386449428643*^9, {
   3.942386742078915*^9, 3.942386759234668*^9}, {3.942386790354911*^9, 
   3.9423868397744827`*^9}, 3.9423871307276363`*^9},
 CellLabel->
  "Out[515]=",ExpressionUUID->"4d0e269c-9b30-4334-a9e8-4d5b0b124645"]
}, Open  ]]
}, Open  ]]
}, Open  ]]
},
WindowSize->{1057, 911},
WindowMargins->{{Automatic, 290}, {Automatic, 47}},
FrontEndVersion->"14.2 for Mac OS X ARM (64-bit) (December 26, 2024)",
StyleDefinitions->"Default.nb",
ExpressionUUID->"d66d1ef6-bccf-4b99-abd1-96bb72db24c1"
]
(* End of Notebook Content *)

(* Internal cache information *)
(*CellTagsOutline
CellTagsIndex->{}
*)
(*CellTagsIndex
CellTagsIndex->{}
*)
(*NotebookFileOutline
Notebook[{
Cell[CellGroupData[{
Cell[580, 22, 442, 9, 157, "Title",ExpressionUUID->"59e581cd-aaef-4890-b2f5-49b74c0d4918"],
Cell[1025, 33, 2167, 56, 164, "Text",ExpressionUUID->"5169f085-b2f9-4439-b511-a2d54f9acee7"],
Cell[3195, 91, 1255, 25, 122, "Text",ExpressionUUID->"6ca35cba-ad85-470e-bb97-c26862edc489"],
Cell[CellGroupData[{
Cell[4475, 120, 224, 4, 43, "Subsubsection",ExpressionUUID->"f941c96d-661e-4793-98c8-2f9515d4b2d7"],
Cell[4702, 126, 7002, 183, 222, "Input",ExpressionUUID->"c3cf7166-12a4-471d-94f2-aa62ee1b3a1d"]
}, Open  ]],
Cell[CellGroupData[{
Cell[11741, 314, 284, 4, 66, "Section",ExpressionUUID->"57146089-fa15-4de1-aa6f-2f1abee634fb"],
Cell[12028, 320, 577, 9, 33, "Text",ExpressionUUID->"cc89b407-49d1-489d-bad4-5b1769e2e50a"],
Cell[12608, 331, 2745, 73, 254, "Input",ExpressionUUID->"0d4900db-32d1-4c48-9c84-a1a69329da2d"]
}, Open  ]],
Cell[CellGroupData[{
Cell[15390, 409, 341, 5, 66, "Section",ExpressionUUID->"83bad460-0ee8-464a-9234-e98fbb4ae337"],
Cell[15734, 416, 1027, 20, 100, "Text",ExpressionUUID->"3c80fb12-b244-43aa-be2f-3a2bdfbe0ce1"],
Cell[16764, 438, 6759, 171, 579, "Input",ExpressionUUID->"7f72b20a-8f2e-41b7-805a-ebf366196bf6"]
}, Open  ]],
Cell[CellGroupData[{
Cell[23560, 614, 372, 6, 67, "Section",ExpressionUUID->"bfc891f2-dedb-424b-9a8e-7b601a8c05e8"],
Cell[CellGroupData[{
Cell[23957, 624, 5638, 136, 371, "Input",ExpressionUUID->"ef157af5-1426-4324-867e-f9a29b69e7e6"],
Cell[29598, 762, 48186, 982, 557, "Output",ExpressionUUID->"4d0e269c-9b30-4334-a9e8-4d5b0b124645"]
}, Open  ]]
}, Open  ]]
}, Open  ]]
}
]
*)
