# Supplementary material for: A Trade-off between Force and Flow May Lead to Reduced Entropy Production Rate during Faster Microbial Growth
Source: J Phys Chem B. 2025 Jun 6;129(24):5923–36. doi: 10.1021/acs.jpcb.4c08559 (PMC12183760; doi:10.1021/acs.jpcb.4c08559)
Supplement: Supplementary file 2 [file jp4c08559_si_002.zip › Source codes/MCEQs Model 3 from GEM.xlsx]

## Sheet: General info
This file contains source code for the following article:
Title: A Trade-off between Force and Flow may lead to Reduced Entropy Production Rate during Faster Microbial Growth
Authors: Maarten J. Droste^(1,2), Maaike Remeijer^2, Robert Planqué^1, Frank J. Bruggeman^2
Affiliations: ^1Department of Mathematics, Amsterdam Center for Dynamics and Computation, Vrije Universiteit Amsterdam, 1081 HV Amsterdam, the Netherlands, ^2Systems Biology Lab, A-LIFE, AIMMS, Vrije Universiteit Amsterdam, 1081 HZ Amsterdam, the Netherlands

## Sheet: Macrochemical eq's simplified
	MCEQ total mu=0.28	MCEQ resp mu=0.28	MCEQ etoh mu=0.28	MCEQ ac mu=0.28	MCEQ sumcheck mu=0.28	MCEQ total mu=0.29	MCEQ resp mu=0.29	MCEQ etoh mu=0.29	MCEQ ac mu=0.29	MCEQ sumcheck mu=0.29	MCEQ total mu=0.3	MCEQ resp mu=0.3	MCEQ etoh mu=0.3	MCEQ ac mu=0.3	MCEQ sumcheck mu=0.3	MCEQ total mu=0.31	MCEQ resp mu=0.31	MCEQ etoh mu=0.31	MCEQ ac mu=0.31	MCEQ sumcheck mu=0.31	MCEQ total mu=0.32	MCEQ resp mu=0.32	MCEQ etoh mu=0.32	MCEQ ac mu=0.32	MCEQ sumcheck mu=0.32	MCEQ total mu=0.33	MCEQ resp mu=0.33	MCEQ etoh mu=0.33	MCEQ ac mu=0.33	MCEQ sumcheck mu=0.33	MCEQ total mu=0.34	MCEQ resp mu=0.34	MCEQ etoh mu=0.34	MCEQ ac mu=0.34	MCEQ sumcheck mu=0.34	MCEQ total mu=0.35	MCEQ resp mu=0.35	MCEQ etoh mu=0.35	MCEQ ac mu=0.35	MCEQ sumcheck mu=0.35	MCEQ total mu=0.36	MCEQ resp mu=0.36	MCEQ etoh mu=0.36	MCEQ ac mu=0.36	MCEQ sumcheck mu=0.36	MCEQ total mu=0.37	MCEQ resp mu=0.37	MCEQ etoh mu=0.37	MCEQ ac mu=0.37
D-glucose [e]	-12.4207948783911	-11.7606250678606	-30.9254710279933	-13.1882211639607	-12.4207948783913	-14.2635605758276	-11.7606250678606	-30.9254710279933	-13.1882211639607	-14.2635605758277	-15.9834752267683	-11.7606250678606	-30.9254710279933	-13.1882211639607	-15.9834752267684	-17.5924276421645	-11.7606250678606	-30.9254710279933	-13.1882211639607	-17.5924276421645	-19.1008205315983	-11.7606250678606	-30.9254710279933	-13.1882211639607	-19.1008205315984	-20.5177956701574	-11.7606250678606	-30.9254710279933	-13.1882211639607	-20.5177956701575	-21.8514193299778	-11.7606250678606	-30.9254710279933	-13.1882211639607	-21.8514193299779	-23.1088359235226	-11.7606250678606	-30.9254710279933	-13.1882211639607	-23.1088359235227	-24.2963960396485	-14.7427495648339	-30.9254710279934	-28.4419617034711	-24.2963960394825	-25.4197637170647	-14.7427495648338	-30.9254710279934	-28.4419617034711
H+ [e]	-0.505802426710114	-0.505802426710242	-0.505802426710136	-0.505802426710183	-0.505802426710230	-0.505802426710103	-0.505802426710269	-0.505802426710155	-0.505802426710203	-0.505802426710242	-0.505802426710110	-0.505802426710253	-0.505802426710131	-0.505802426710173	-0.505802426710210	-0.505802426710115	-0.505802426710274	-0.505802426710143	-0.505802426710148	-0.505802426710206	-0.505802426710103	-0.505802426710243	-0.505802426710147	-0.505802426710167	-0.505802426710188	-0.505802426710109	-0.505802426710243	-0.505802426710143	-0.505802426710205	-0.505802426710188	-0.505802426710127	-0.505802426710248	-0.505802426710136	-0.505802426710222	-0.505802426710184	-0.505802426710103	-0.505802426710257	-0.505802426710146	-0.505802426710227	-0.505802426710184	-0.505802426710260	-0.505802426709842	-0.505802426710206	-0.505802426710143	-0.505802426710035	-0.505802426710291	-0.505802426709846	-0.505802426710182	-0.505802426710137
H2O [e]	50.7148950778921	50.2874291171381	36.9103844730242	54.3347958856327	50.7148950778932	49.5481108323352	50.2874291171381	36.9103844730242	54.3347958856328	49.5481108323364	48.4591122031489	50.2874291171381	36.9103844730241	54.3347958856325	48.4591122031498	47.4403715500390	50.2874291171382	36.9103844730241	54.3347958856324	47.4403715500400	46.4853021877486	50.2874291171381	36.9103844730242	54.3347958856327	46.4853021877495	45.5881158171121	50.2874291171382	36.9103844730242	54.3347958856329	45.5881158171130	44.7437051153366	50.2874291171381	36.9103844730242	54.3347958856332	44.7437051153375	43.9475464536625	50.2874291171380	36.9103844730242	54.3347958856329	43.9475464536633	43.1956188287494	48.2059089928006	36.9103844730246	43.6876991851831	43.1956188285717	42.4843359403168	48.2059089928007	36.9103844730245	43.6876991851830
acetate [e]	0.795697818032111			4.51820980810588	0.795697818032112	0.902712908675345			4.51820980810588	0.902712908675346	1.00259365994236			4.51820980810588	1.00259365994236	1.09603049177280			4.51820980810589	1.09603049177280	1.18362752161383			4.51820980810589	1.18362752161383	1.26591564055541			4.51820980810588	1.26591564055541	1.34336328191219			4.51820980810588	1.34336328191219	1.41638534376286			4.51820980810588	1.41638534376286	1.48535062439961			4.51820980810590	1.48535062439962	1.55058805202897			4.51820980810590
ammonium [e]	-7.14986027708554	-7.14986027708582	-7.14986027708568	-7.14986027708580	-7.14986027708582	-7.14986027708555	-7.14986027708583	-7.14986027708567	-7.14986027708582	-7.14986027708581	-7.14986027708555	-7.14986027708582	-7.14986027708567	-7.14986027708581	-7.14986027708579	-7.14986027708554	-7.14986027708582	-7.14986027708568	-7.14986027708574	-7.14986027708576	-7.14986027708553	-7.14986027708582	-7.14986027708568	-7.14986027708576	-7.14986027708575	-7.14986027708553	-7.14986027708582	-7.14986027708567	-7.14986027708583	-7.14986027708576	-7.14986027708553	-7.14986027708582	-7.14986027708568	-7.14986027708588	-7.14986027708577	-7.14986027708554	-7.14986027708582	-7.14986027708568	-7.14986027708586	-7.14986027708575	-7.14986027708581	-7.14986027708480	-7.14986027708576	-7.14986027708569	-7.14986027708512	-7.14986027708580	-7.14986027708479	-7.14986027708573	-7.14986027708568
biomass [c]	1.00000000000000	1.00000000000000	1.00000000000000	1.00000000000000	1.00000000000000	1.00000000000000	1.00000000000000	1.00000000000000	1.00000000000000	1.00000000000000	1.00000000000000	1.00000000000000	1.00000000000000	1.00000000000000	1.00000000000000	1.00000000000000	1.00000000000000	1.00000000000000	1.00000000000000	1.00000000000000	1.00000000000000	1.00000000000000	1.00000000000000	1.00000000000000	1.00000000000000	1.00000000000000	1.00000000000000	1.00000000000000	1.00000000000000	1.00000000000000	1.00000000000000	1.00000000000000	1.00000000000000	1.00000000000000	1.00000000000000	1.00000000000000	1.00000000000000	1.00000000000000	1.00000000000000	1.00000000000000	1.00000000000000	1.00000000000000	1.00000000000000	1.00000000000000	0.999999999999962	1.00000000000000	1.00000000000000	1.00000000000000	1.00000000000000
carbon dioxide [e]	28.0030543936191	27.4586678894305	56.8703300469539	26.9878248498196	28.0030543936192	30.7680428372632	27.4586678894305	56.8703300469539	26.9878248498195	30.7680428372633	33.3486987179976	27.4586678894305	56.8703300469539	26.9878248498195	33.3486987179977	35.7628606709428	27.4586678894305	56.8703300469539	26.9878248498195	35.7628606709429	38.0261375018289	27.4586678894305	56.8703300469539	26.9878248498195	38.0261375018290	40.1522460399340	27.4586678894305	56.8703300469539	26.9878248498195	40.1522460399341	42.1532893699153	27.4586678894305	56.8703300469539	26.9878248498196	42.1532893699153	44.0399873667547	27.4586678894305	56.8703300469539	26.9878248498195	44.0399873667548	45.8218688082144	32.0352368014380	56.8703300469540	50.3972414618742	45.8218688081075	47.5074323339193	32.0352368014380	56.8703300469540	50.3972414618742
ethanol [e]	0.912618361465617		42.7887068016367		0.912618361465637	4.95140614130979		42.7887068016367		4.95140614130977	8.72094140249759		42.7887068016367		8.72094140249762	12.2472808403830		42.7887068016367		12.2472808403830	15.5532240634005		42.7887068016367		15.5532240634006	18.6588070910837		42.7887068016367		18.6588070910837	21.5817087641973		42.7887068016367		21.5817087641973	24.3375874845615		42.7887068016367		24.3375874845615	26.9403618315722	6.65808903546375	42.7887068016368	34.0565133125040	26.9403618313253	29.4024456733390	6.65808903546370	42.7887068016367	34.0565133125040
oxygen [e]	-25.4189104699450	-25.7871423272221	-12.4100976831088	-25.3162992876112	-25.4189104699452	-24.1451111337449	-25.7871423272221	-12.4100976831088	-25.3162992876112	-24.1451111337452	-22.9562317532916	-25.7871423272221	-12.4100976831088	-25.3162992876112	-22.9562317532918	-21.8440542683513	-25.7871423272221	-12.4100976831088	-25.3162992876111	-21.8440542683515	-20.8013878762198	-25.7871423272221	-12.4100976831088	-25.3162992876112	-20.8013878762200	-19.8219133866417	-25.7871423272221	-12.4100976831088	-25.3162992876112	-19.8219133866419	-18.9000550435095	-25.7871423272221	-12.4100976831088	-25.3162992876113	-18.9000550435097	-18.0308743199847	-25.7871423272221	-12.4100976831088	-25.3162992876112	-18.0308743199849	-17.2099814144338	-23.7056222035418	-12.4100976831089	-14.6692025871617	-17.2099814144933	-16.4334610983720	-23.7056222035419	-12.4100976831089	-14.6692025871617
[truncated: 16 more columns]

## Sheet: Growth rates
	lambda resp	lambda etoh	lambda ac
0.28	0.802562	0.0213285	0.176109
0.29	0.684488	0.115718	0.199794
0.3	0.574285	0.203814	0.221901
0.31	0.471192	0.286227	0.242581
0.32	0.374543	0.363489	0.261968
0.33	0.283751	0.436068	0.280181
0.34	0.198299	0.504379	0.297322
0.35	0.117731	0.568785	0.313484
0.36	0.359187	0.312065	0.328748
0.37	0.287554	0.36926	0.343186
0.38	0.21969	0.423445	0.356865
0.39	0.155307	0.47485	0.369843
0.4	0.094143	0.523686	0.382171

## Sheet: Macrochemical equations
	MCEQ total mu=0.28	MCEQ resp mu=0.28	MCEQ etoh mu=0.28	MCEQ ac mu=0.28	MCEQ sumcheck mu=0.28	MCEQ total mu=0.29	MCEQ resp mu=0.29	MCEQ etoh mu=0.29	MCEQ ac mu=0.29	MCEQ sumcheck mu=0.29	MCEQ total mu=0.3	MCEQ resp mu=0.3	MCEQ etoh mu=0.3	MCEQ ac mu=0.3	MCEQ sumcheck mu=0.3	MCEQ total mu=0.31	MCEQ resp mu=0.31	MCEQ etoh mu=0.31	MCEQ ac mu=0.31	MCEQ sumcheck mu=0.31	MCEQ total mu=0.32	MCEQ resp mu=0.32	MCEQ etoh mu=0.32	MCEQ ac mu=0.32	MCEQ sumcheck mu=0.32	MCEQ total mu=0.33	MCEQ resp mu=0.33	MCEQ etoh mu=0.33	MCEQ ac mu=0.33	MCEQ sumcheck mu=0.33	MCEQ total mu=0.34	MCEQ resp mu=0.34	MCEQ etoh mu=0.34	MCEQ ac mu=0.34	MCEQ sumcheck mu=0.34	MCEQ total mu=0.35	MCEQ resp mu=0.35	MCEQ etoh mu=0.35	MCEQ ac mu=0.35	MCEQ sumcheck mu=0.35	MCEQ total mu=0.36	MCEQ resp mu=0.36	MCEQ etoh mu=0.36	MCEQ ac mu=0.36	MCEQ sumcheck mu=0.36	MCEQ total mu=0.37	MCEQ resp mu=0.37	MCEQ etoh mu=0.37	MCEQ ac mu=0.37
Ca(2+) [e]	-0.000216999993426725	-0.000216999993426725	-0.000216999993426725	-0.000216999993426725	-0.000216999993426725	-0.000216999993426725	-0.000216999993426725	-0.000216999993426725	-0.000216999993426725	-0.000216999993426725	-0.000216999993426725	-0.000216999993426725	-0.000216999993426725	-0.000216999993426725	-0.000216999993426725	-0.000216999993426725	-0.000216999993426725	-0.000216999993426725	-0.000216999993426725	-0.000216999993426725	-0.000216999993426725	-0.000216999993426725	-0.000216999993426725	-0.000216999993426725	-0.000216999993426725	-0.000216999993426725	-0.000216999993426725	-0.000216999993426725	-0.000216999993426725	-0.000216999993426725	-0.000216999993426725	-0.000216999993426725	-0.000216999993426725	-0.000216999993426725	-0.000216999993426725	-0.000216999993426725	-0.000216999993426725	-0.000216999993426725	-0.000216999993426725	-0.000216999993426725	-0.000216999993426725	-0.000216999993426725	-0.000216999993426725	-0.000216999993426725	-0.000216999993426717	-0.000216999993426725	-0.000216999993426725	-0.000216999993426725	-0.000216999993426725
Cu2(+) [e]	-0.000659000012092292	-0.000659000012092292	-0.000659000012092292	-0.000659000012092292	-0.000659000012092292	-0.000659000012092292	-0.000659000012092292	-0.000659000012092292	-0.000659000012092292	-0.000659000012092292	-0.000659000012092292	-0.000659000012092292	-0.000659000012092292	-0.000659000012092292	-0.000659000012092292	-0.000659000012092292	-0.000659000012092292	-0.000659000012092292	-0.000659000012092292	-0.000659000012092292	-0.000659000012092292	-0.000659000012092292	-0.000659000012092292	-0.000659000012092292	-0.000659000012092292	-0.000659000012092292	-0.000659000012092292	-0.000659000012092292	-0.000659000012092292	-0.000659000012092292	-0.000659000012092292	-0.000659000012092292	-0.000659000012092292	-0.000659000012092292	-0.000659000012092292	-0.000659000012092292	-0.000659000012092292	-0.000659000012092292	-0.000659000012092292	-0.000659000012092292	-0.000659000012092292	-0.000659000012092292	-0.000659000012092292	-0.000659000012092292	-0.000659000012092267	-0.000659000012092292	-0.000659000012092292	-0.000659000012092292	-0.000659000012092292
D-glucose [e]	-12.4207948783911	-11.7606250678606	-30.9254710279933	-13.1882211639607	-12.4207948783913	-14.2635605758276	-11.7606250678606	-30.9254710279933	-13.1882211639607	-14.2635605758277	-15.9834752267683	-11.7606250678606	-30.9254710279933	-13.1882211639607	-15.9834752267684	-17.5924276421645	-11.7606250678606	-30.9254710279933	-13.1882211639607	-17.5924276421645	-19.1008205315983	-11.7606250678606	-30.9254710279933	-13.1882211639607	-19.1008205315984	-20.5177956701574	-11.7606250678606	-30.9254710279933	-13.1882211639607	-20.5177956701575	-21.8514193299778	-11.7606250678606	-30.9254710279933	-13.1882211639607	-21.8514193299779	-23.1088359235226	-11.7606250678606	-30.9254710279933	-13.1882211639607	-23.1088359235227	-24.2963960396485	-14.7427495648339	-30.9254710279934	-28.4419617034711	-24.2963960394825	-25.4197637170647	-14.7427495648338	-30.9254710279934	-28.4419617034711
H+ [e]	-0.505802426710114	-0.505802426710242	-0.505802426710136	-0.505802426710183	-0.505802426710230	-0.505802426710103	-0.505802426710269	-0.505802426710155	-0.505802426710203	-0.505802426710242	-0.505802426710110	-0.505802426710253	-0.505802426710131	-0.505802426710173	-0.505802426710210	-0.505802426710115	-0.505802426710274	-0.505802426710143	-0.505802426710148	-0.505802426710206	-0.505802426710103	-0.505802426710243	-0.505802426710147	-0.505802426710167	-0.505802426710188	-0.505802426710109	-0.505802426710243	-0.505802426710143	-0.505802426710205	-0.505802426710188	-0.505802426710127	-0.505802426710248	-0.505802426710136	-0.505802426710222	-0.505802426710184	-0.505802426710103	-0.505802426710257	-0.505802426710146	-0.505802426710227	-0.505802426710184	-0.505802426710260	-0.505802426709842	-0.505802426710206	-0.505802426710143	-0.505802426710035	-0.505802426710291	-0.505802426709846	-0.505802426710182	-0.505802426710137
H2O [e]	50.7148950778921	50.2874291171381	36.9103844730242	54.3347958856327	50.7148950778932	49.5481108323352	50.2874291171381	36.9103844730242	54.3347958856328	49.5481108323364	48.4591122031489	50.2874291171381	36.9103844730241	54.3347958856325	48.4591122031498	47.4403715500390	50.2874291171382	36.9103844730241	54.3347958856324	47.4403715500400	46.4853021877486	50.2874291171381	36.9103844730242	54.3347958856327	46.4853021877495	45.5881158171121	50.2874291171382	36.9103844730242	54.3347958856329	45.5881158171130	44.7437051153366	50.2874291171381	36.9103844730242	54.3347958856332	44.7437051153375	43.9475464536625	50.2874291171380	36.9103844730242	54.3347958856329	43.9475464536633	43.1956188287494	48.2059089928006	36.9103844730246	43.6876991851831	43.1956188285717	42.4843359403168	48.2059089928007	36.9103844730245	43.6876991851830
Mg(2+) [e]	-0.00124254298862070	-0.00124254298862070	-0.00124254298862070	-0.00124254298862070	-0.00124254298862070	-0.00124254298862070	-0.00124254298862070	-0.00124254298862070	-0.00124254298862070	-0.00124254298862070	-0.00124254298862070	-0.00124254298862070	-0.00124254298862070	-0.00124254298862070	-0.00124254298862070	-0.00124254298862070	-0.00124254298862070	-0.00124254298862070	-0.00124254298862070	-0.00124254298862070	-0.00124254298862070	-0.00124254298862070	-0.00124254298862070	-0.00124254298862070	-0.00124254298862070	-0.00124254298862070	-0.00124254298862070	-0.00124254298862070	-0.00124254298862070	-0.00124254298862070	-0.00124254298862070	-0.00124254298862070	-0.00124254298862070	-0.00124254298862070	-0.00124254298862070	-0.00124254298862070	-0.00124254298862070	-0.00124254298862070	-0.00124254298862070	-0.00124254298862070	-0.00124254298862070	-0.00124254298862070	-0.00124254298862070	-0.00124254298862070	-0.00124254298862065	-0.00124254298862070	-0.00124254298862070	-0.00124254298862070	-0.00124254298862070
Mn(2+) [e]	-0.00273000006563962	-0.00273000006563962	-0.00273000006563962	-0.00273000006563962	-0.00273000006563962	-0.00273000006563962	-0.00273000006563962	-0.00273000006563962	-0.00273000006563962	-0.00273000006563962	-0.00273000006563962	-0.00273000006563962	-0.00273000006563962	-0.00273000006563962	-0.00273000006563962	-0.00273000006563962	-0.00273000006563962	-0.00273000006563962	-0.00273000006563962	-0.00273000006563962	-0.00273000006563962	-0.00273000006563962	-0.00273000006563962	-0.00273000006563962	-0.00273000006563962	-0.00273000006563962	-0.00273000006563962	-0.00273000006563962	-0.00273000006563962	-0.00273000006563962	-0.00273000006563962	-0.00273000006563962	-0.00273000006563962	-0.00273000006563962	-0.00273000006563962	-0.00273000006563962	-0.00273000006563962	-0.00273000006563962	-0.00273000006563962	-0.00273000006563962	-0.00273000006563962	-0.00273000006563962	-0.00273000006563962	-0.00273000006563962	-0.00273000006563952	-0.00273000006563962	-0.00273000006563962	-0.00273000006563962	-0.00273000006563962
Zn(2+) [e]	-0.000747999991290271	-0.000747999991290271	-0.000747999991290271	-0.000747999991290271	-0.000747999991290271	-0.000747999991290271	-0.000747999991290271	-0.000747999991290271	-0.000747999991290271	-0.000747999991290271	-0.000747999991290271	-0.000747999991290271	-0.000747999991290271	-0.000747999991290271	-0.000747999991290271	-0.000747999991290271	-0.000747999991290271	-0.000747999991290271	-0.000747999991290271	-0.000747999991290271	-0.000747999991290271	-0.000747999991290271	-0.000747999991290271	-0.000747999991290271	-0.000747999991290271	-0.000747999991290271	-0.000747999991290271	-0.000747999991290271	-0.000747999991290271	-0.000747999991290271	-0.000747999991290271	-0.000747999991290271	-0.000747999991290271	-0.000747999991290271	-0.000747999991290271	-0.000747999991290271	-0.000747999991290271	-0.000747999991290271	-0.000747999991290271	-0.000747999991290271	-0.000747999991290271	-0.000747999991290271	-0.000747999991290271	-0.000747999991290271	-0.000747999991290242	-0.000747999991290271	-0.000747999991290271	-0.000747999991290271	-0.000747999991290271
acetate [e]	0.795697818032111			4.51820980810588	0.795697818032112	0.902712908675345			4.51820980810588	0.902712908675346	1.00259365994236			4.51820980810588	1.00259365994236	1.09603049177280			4.51820980810589	1.09603049177280	1.18362752161383			4.51820980810589	1.18362752161383	1.26591564055541			4.51820980810588	1.26591564055541	1.34336328191219			4.51820980810588	1.34336328191219	1.41638534376286			4.51820980810588	1.41638534376286	1.48535062439961			4.51820980810590	1.48535062439962	1.55058805202897			4.51820980810590
ammonium [e]	-7.14986027708554	-7.14986027708582	-7.14986027708568	-7.14986027708580	-7.14986027708582	-7.14986027708555	-7.14986027708583	-7.14986027708567	-7.14986027708582	-7.14986027708581	-7.14986027708555	-7.14986027708582	-7.14986027708567	-7.14986027708581	-7.14986027708579	-7.14986027708554	-7.14986027708582	-7.14986027708568	-7.14986027708574	-7.14986027708576	-7.14986027708553	-7.14986027708582	-7.14986027708568	-7.14986027708576	-7.14986027708575	-7.14986027708553	-7.14986027708582	-7.14986027708567	-7.14986027708583	-7.14986027708576	-7.14986027708553	-7.14986027708582	-7.14986027708568	-7.14986027708588	-7.14986027708577	-7.14986027708554	-7.14986027708582	-7.14986027708568	-7.14986027708586	-7.14986027708575	-7.14986027708581	-7.14986027708480	-7.14986027708576	-7.14986027708569	-7.14986027708512	-7.14986027708580	-7.14986027708479	-7.14986027708573	-7.14986027708568
biomass [c]	1.00000000000000	1.00000000000000	1.00000000000000	1.00000000000000	1.00000000000000	1.00000000000000	1.00000000000000	1.00000000000000	1.00000000000000	1.00000000000000	1.00000000000000	1.00000000000000	1.00000000000000	1.00000000000000	1.00000000000000	1.00000000000000	1.00000000000000	1.00000000000000	1.00000000000000	1.00000000000000	1.00000000000000	1.00000000000000	1.00000000000000	1.00000000000000	1.00000000000000	1.00000000000000	1.00000000000000	1.00000000000000	1.00000000000000	1.00000000000000	1.00000000000000	1.00000000000000	1.00000000000000	1.00000000000000	1.00000000000000	1.00000000000000	1.00000000000000	1.00000000000000	1.00000000000000	1.00000000000000	1.00000000000000	1.00000000000000	1.00000000000000	1.00000000000000	0.999999999999962	1.00000000000000	1.00000000000000	1.00000000000000	1.00000000000000
carbon dioxide [e]	28.0030543936191	27.4586678894305	56.8703300469539	26.9878248498196	28.0030543936192	30.7680428372632	27.4586678894305	56.8703300469539	26.9878248498195	30.7680428372633	33.3486987179976	27.4586678894305	56.8703300469539	26.9878248498195	33.3486987179977	35.7628606709428	27.4586678894305	56.8703300469539	26.9878248498195	35.7628606709429	38.0261375018289	27.4586678894305	56.8703300469539	26.9878248498195	38.0261375018290	40.1522460399340	27.4586678894305	56.8703300469539	26.9878248498195	40.1522460399341	42.1532893699153	27.4586678894305	56.8703300469539	26.9878248498196	42.1532893699153	44.0399873667547	27.4586678894305	56.8703300469539	26.9878248498195	44.0399873667548	45.8218688082144	32.0352368014380	56.8703300469540	50.3972414618742	45.8218688081075	47.5074323339193	32.0352368014380	56.8703300469540	50.3972414618742
chloride [e]	-0.00129000004380941	-0.00129000004380941	-0.00129000004380941	-0.00129000004380941	-0.00129000004380941	-0.00129000004380941	-0.00129000004380941	-0.00129000004380941	-0.00129000004380941	-0.00129000004380941	-0.00129000004380941	-0.00129000004380941	-0.00129000004380941	-0.00129000004380941	-0.00129000004380941	-0.00129000004380941	-0.00129000004380941	-0.00129000004380941	-0.00129000004380941	-0.00129000004380941	-0.00129000004380941	-0.00129000004380941	-0.00129000004380941	-0.00129000004380941	-0.00129000004380941	-0.00129000004380941	-0.00129000004380941	-0.00129000004380941	-0.00129000004380941	-0.00129000004380941	-0.00129000004380941	-0.00129000004380941	-0.00129000004380941	-0.00129000004380941	-0.00129000004380941	-0.00129000004380941	-0.00129000004380941	-0.00129000004380941	-0.00129000004380941	-0.00129000004380941	-0.00129000004380941	-0.00129000004380947	-0.00129000004380941	-0.00129000004380941	-0.00129000004380938	-0.00129000004380941	-0.00129000004380946	-0.00129000004380941	-0.00129000004380941
diphosphate [e]	3.79902547526826	3.00332765723650	3.00332765723629	7.52153746534225	3.79902547526858	3.90604056591149	3.00332765723654	3.00332765723628	7.52153746534230	3.90604056591183	4.00592131717851	3.00332765723652	3.00332765723630	7.52153746534205	4.00592131717876	4.09935814900894	3.00332765723662	3.00332765723629	7.52153746534209	4.09935814900922	4.18695517884998	3.00332765723656	3.00332765723629	7.52153746534235	4.18695517885027	4.26924329779155	3.00332765723660	3.00332765723629	7.52153746534233	4.26924329779183	4.34669093914832	3.00332765723660	3.00332765723629	7.52153746534245	4.34669093914863	4.41971300099901	3.00332765723650	3.00332765723629	7.52153746534221	4.41971300099919	4.48867828163610	3.00332765678771	3.00332765723645	7.52153746534226	4.48867828147474	4.55391570926546	3.00332765678769	3.00332765723644	7.52153746534220
ethanol [e]	0.912618361465617		42.7887068016367		0.912618361465637	4.95140614130979		42.7887068016367		4.95140614130977	8.72094140249759		42.7887068016367		8.72094140249762	12.2472808403830		42.7887068016367		12.2472808403830	15.5532240634005		42.7887068016367		15.5532240634006	18.6588070910837		42.7887068016367		18.6588070910837	21.5817087641973		42.7887068016367		21.5817087641973	24.3375874845615		42.7887068016367		24.3375874845615	26.9403618315722	6.65808903546375	42.7887068016368	34.0565133125040	26.9403618313253	29.4024456733390	6.65808903546370	42.7887068016367	34.0565133125040
glycolaldehyde [e]	6.34000025457047e-5	6.34000025457157e-5	6.34000025456771e-5	6.34000025456771e-5	6.34000025457081e-5	6.34000025457046e-5	6.34000025457156e-5	6.34000025456771e-5	6.34000025456771e-5	6.34000025457035e-5	6.34000025457047e-5	6.34000025457157e-5	6.34000025456771e-5	6.34000025456771e-5	6.34000025456993e-5	6.34000025457046e-5	6.34000025457157e-5	6.34000025456771e-5	6.34000025456771e-5	6.34000025456953e-5	6.34000025457046e-5	6.34000025457156e-5	6.34000025456771e-5	6.34000025456771e-5	6.34000025456915e-5	6.34000025457046e-5	6.34000025457157e-5	6.34000025456771e-5	6.34000025456771e-5	6.34000025456881e-5	6.34000025457046e-5	6.34000025457157e-5	6.34000025456771e-5	6.34000025456771e-5	6.34000025456848e-5	6.34000025457046e-5	6.34000025457157e-5	6.34000025456771e-5	6.34000025456771e-5	6.34000025456817e-5	6.34000025456993e-5	6.34000025456771e-5	6.34000025456770e-5	6.34000025457745e-5	6.34000025457067e-5	6.34000025456992e-5	6.34000025456771e-5	6.34000025456362e-5	6.34000025457745e-5
iron(2+) [e]	-3.04000004689442e-5	-3.04000004689442e-5	-3.04000004689442e-5	-3.04000004689442e-5	-3.04000004689442e-5	-3.04000004689442e-5	-3.04000004689442e-5	-3.04000004689442e-5	-3.04000004689442e-5	-3.04000004689442e-5	-3.04000004689442e-5	-3.04000004689442e-5	-3.04000004689442e-5	-3.04000004689442e-5	-3.04000004689442e-5	-3.04000004689442e-5	-3.04000004689442e-5	-3.04000004689442e-5	-3.04000004689442e-5	-3.04000004689442e-5	-3.04000004689442e-5	-3.04000004689442e-5	-3.04000004689442e-5	-3.04000004689442e-5	-3.04000004689442e-5	-3.04000004689442e-5	-3.04000004689442e-5	-3.04000004689442e-5	-3.04000004689442e-5	-3.04000004689442e-5	-3.04000004689442e-5	-3.04000004689442e-5	-3.04000004689442e-5	-3.04000004689442e-5	-3.04000004689442e-5	-3.04000004689442e-5	-3.04000004689442e-5	-3.04000004689442e-5	-3.04000004689442e-5	-3.04000004689442e-5	-3.04000004689442e-5	-3.04000004689457e-5	-3.04000004689442e-5	-3.04000004689442e-5	-3.04000004689436e-5	-3.04000004689442e-5	-3.04000004689454e-5	-3.04000004689442e-5	-3.04000004689442e-5
oxygen [e]	-25.4189104699450	-25.7871423272221	-12.4100976831088	-25.3162992876112	-25.4189104699452	-24.1451111337449	-25.7871423272221	-12.4100976831088	-25.3162992876112	-24.1451111337452	-22.9562317532916	-25.7871423272221	-12.4100976831088	-25.3162992876112	-22.9562317532918	-21.8440542683513	-25.7871423272221	-12.4100976831088	-25.3162992876111	-21.8440542683515	-20.8013878762198	-25.7871423272221	-12.4100976831088	-25.3162992876112	-20.8013878762200	-19.8219133866417	-25.7871423272221	-12.4100976831088	-25.3162992876112	-19.8219133866419	-18.9000550435095	-25.7871423272221	-12.4100976831088	-25.3162992876113	-18.9000550435097	-18.0308743199847	-25.7871423272221	-12.4100976831088	-25.3162992876112	-18.0308743199849	-17.2099814144338	-23.7056222035418	-12.4100976831089	-14.6692025871617	-17.2099814144933	-16.4334610983720	-23.7056222035419	-12.4100976831089	-14.6692025871617
phosphate [e]	-8.09859683422335	-6.50720119815996	-6.50720119815944	-15.5436208143714	-8.09859683422412	-8.31262701550981	-6.50720119816007	-6.50720119815944	-15.5436208143715	-8.31262701551063	-8.51238851804385	-6.50720119816001	-6.50720119815944	-15.5436208143710	-8.51238851804445	-8.69926218170472	-6.50720119816024	-6.50720119815944	-15.5436208143710	-8.69926218170537	-8.87445624138678	-6.50720119816009	-6.50720119815944	-15.5436208143716	-8.87445624138745	-9.03903247926993	-6.50720119816016	-6.50720119815944	-15.5436208143716	-9.03903247927057	-9.19392776198349	-6.50720119816017	-6.50720119815944	-15.5436208143719	-9.19392776198416	-9.33997188568484	-6.50720119815998	-6.50720119815944	-15.5436208143714	-9.33997188568529	-9.47790244695919	-6.50720119726199	-6.50720119815983	-15.5436208143714	-9.47790244663624	-9.60837730221794	-6.50720119726194	-6.50720119815979	-15.5436208143713
potassium [e]	-0.00362999993376434	-0.00362999993376434	-0.00362999993376434	-0.00362999993376434	-0.00362999993376434	-0.00362999993376434	-0.00362999993376434	-0.00362999993376434	-0.00362999993376434	-0.00362999993376434	-0.00362999993376434	-0.00362999993376434	-0.00362999993376434	-0.00362999993376434	-0.00362999993376434	-0.00362999993376434	-0.00362999993376434	-0.00362999993376434	-0.00362999993376434	-0.00362999993376434	-0.00362999993376434	-0.00362999993376434	-0.00362999993376434	-0.00362999993376434	-0.00362999993376434	-0.00362999993376434	-0.00362999993376434	-0.00362999993376434	-0.00362999993376434	-0.00362999993376434	-0.00362999993376434	-0.00362999993376434	-0.00362999993376434	-0.00362999993376434	-0.00362999993376434	-0.00362999993376434	-0.00362999993376434	-0.00362999993376434	-0.00362999993376434	-0.00362999993376434	-0.00362999993376434	-0.00362999993376434	-0.00362999993376434	-0.00362999993376434	-0.00362999993376420	-0.00362999993376434	-0.00362999993376434	-0.00362999993376434	-0.00362999993376434
sodium [e]	-0.00396999996155500	-0.00396999996155500	-0.00396999996155500	-0.00396999996155500	-0.00396999996155500	-0.00396999996155500	-0.00396999996155500	-0.00396999996155500	-0.00396999996155500	-0.00396999996155500	-0.00396999996155500	-0.00396999996155500	-0.00396999996155500	-0.00396999996155500	-0.00396999996155500	-0.00396999996155500	-0.00396999996155500	-0.00396999996155500	-0.00396999996155500	-0.00396999996155500	-0.00396999996155500	-0.00396999996155500	-0.00396999996155500	-0.00396999996155500	-0.00396999996155500	-0.00396999996155500	-0.00396999996155500	-0.00396999996155500	-0.00396999996155500	-0.00396999996155500	-0.00396999996155500	-0.00396999996155500	-0.00396999996155500	-0.00396999996155500	-0.00396999996155500	-0.00396999996155500	-0.00396999996155500	-0.00396999996155500	-0.00396999996155500	-0.00396999996155500	-0.00396999996155500	-0.00396999996155520	-0.00396999996155500	-0.00396999996155500	-0.00396999996155492	-0.00396999996155500	-0.00396999996155517	-0.00396999996155500	-0.00396999996155500
sulphate [e]	-0.0860091193260868	-0.0860091193260864	-0.0860091193260869	-0.0860091193260870	-0.0860091193260865	-0.0860091193260868	-0.0860091193260864	-0.0860091193260869	-0.0860091193260870	-0.0860091193260866	-0.0860091193260868	-0.0860091193260864	-0.0860091193260868	-0.0860091193260870	-0.0860091193260866	-0.0860091193260868	-0.0860091193260864	-0.0860091193260868	-0.0860091193260870	-0.0860091193260867	-0.0860091193260868	-0.0860091193260864	-0.0860091193260869	-0.0860091193260870	-0.0860091193260867	-0.0860091193260868	-0.0860091193260864	-0.0860091193260868	-0.0860091193260870	-0.0860091193260867	-0.0860091193260868	-0.0860091193260864	-0.0860091193260869	-0.0860091193260870	-0.0860091193260868	-0.0860091193260868	-0.0860091193260864	-0.0860091193260869	-0.0860091193260870	-0.0860091193260869	-0.0860091193260867	-0.0860091193260849	-0.0860091193260865	-0.0860091193260866	-0.0860091193260827	-0.0860091193260867	-0.0860091193260842	-0.0860091193260867	-0.0860091193260866
[truncated: 16 more columns]
