# Supplementary material for: A Trade-off between Force and Flow May Lead to Reduced Entropy Production Rate during Faster Microbial Growth
Source: J Phys Chem B. 2025 Jun 6;129(24):5923–36. doi: 10.1021/acs.jpcb.4c08559 (PMC12183760; doi:10.1021/acs.jpcb.4c08559)
Supplement: Supplementary file 2 [file jp4c08559_si_002.zip › Source codes/Model 3 for overflowing yeast.nb]

(* Content-type: application/vnd.wolfram.mathematica *)

(*** Wolfram Notebook File ***)
(* http://www.wolfram.com/nb *)

(* CreatedBy='Mathematica 13.2' *)

(*CacheID: 234*)
(* Internal cache information:
NotebookFileLineBreakTest
NotebookFileLineBreakTest
NotebookDataPosition[       158,          7]
NotebookDataLength[    431566,       9774]
NotebookOptionsPosition[    422249,       9614]
NotebookOutlinePosition[    422651,       9630]
CellTagsIndexPosition[    422608,       9627]
WindowFrame->Normal*)

(* Beginning of Notebook Content *)
Notebook[{

Cell[CellGroupData[{
Cell[TextData[{
 "Mathematica code for Model 3 for overflowing ",
 StyleBox["S. cerevisiae",
  FontSlant->"Italic"]
}], "Title",
 CellChangeTimes->{{3.880599153740843*^9, 3.880599166135254*^9}, {
  3.8821692692432213`*^9, 3.88216928165911*^9}, {3.892863729737866*^9, 
  3.892863734360939*^9}, {3.929694716476245*^9, 3.9296947344916267`*^9}, {
  3.930191495951219*^9, 
  3.930191496144039*^9}},ExpressionUUID->"bc672c65-93ce-4b6f-a64f-\
9ecfb043c05c"],

Cell[TextData[{
 "This notebook contains source code for the following article:\n",
 StyleBox["\nTitle: ",
  FontWeight->"Bold"],
 "A Trade-off between Force and Flow may lead to Reduced Entropy Production \
Rate during Faster Microbial Growth",
 StyleBox["\nAuthors: ",
  FontWeight->"Bold"],
 "Maarten J. ",
 Cell[BoxData[
  FormBox[
   SuperscriptBox["Droste", 
    RowBox[{"1", ",", "2"}]], TraditionalForm]],
  FormatType->TraditionalForm,ExpressionUUID->
  "b1232aeb-c81e-4aa0-888f-5ed585812aeb"],
 ", Maaike ",
 Cell[BoxData[
  FormBox[
   SuperscriptBox["Remeijer", "2"], TraditionalForm]],
  FormatType->TraditionalForm,ExpressionUUID->
  "f650cd9d-20bb-4b06-aec4-471fa8ed01a2"],
 ", Robert ",
 Cell[BoxData[
  FormBox[
   SuperscriptBox["Planqu\[EAcute]", "1"], TraditionalForm]],
  FormatType->TraditionalForm,ExpressionUUID->
  "406a0969-d137-4a92-8f8b-9d441c3c17d6"],
 ", Frank J. ",
 Cell[BoxData[
  FormBox[
   SuperscriptBox["Bruggeman", "2"], TraditionalForm]],
  FormatType->TraditionalForm,ExpressionUUID->
  "6615d8ca-ba2b-40a5-9b49-fdb813e91a05"],
 StyleBox["\nAffiliations: ",
  FontWeight->"Bold"],
 Cell[BoxData[
  FormBox[
   SuperscriptBox["", "1"], TraditionalForm]],
  FormatType->TraditionalForm,ExpressionUUID->
  "e9824e4d-b699-4bd9-ae41-7ad803503a3f"],
 "Department of Mathematics, Amsterdam Center for Dynamics and Computation, \
Vrije Universiteit Amsterdam, 1081 HV Amsterdam, the Netherlands, ",
 Cell[BoxData[
  FormBox[
   SuperscriptBox["", "2"], TraditionalForm]],
  FormatType->TraditionalForm,ExpressionUUID->
  "193a6cc2-1b51-48c3-8a7c-d4547e696a7d"],
 "Systems Biology Lab, A-LIFE, AIMMS, Vrije Universiteit Amsterdam, 1081 HZ \
Amsterdam, the Netherlands\n"
}], "Text",
 CellChangeTimes->{{3.9296947437186413`*^9, 3.9296951020392857`*^9}, {
   3.9301480170576887`*^9, 3.930148041336217*^9}, {3.930217504016037*^9, 
   3.930217657615096*^9}, {3.930217693247149*^9, 3.930217726206396*^9}, {
   3.9433578287223663`*^9, 3.9433578377303247`*^9}, {3.9488647433446007`*^9, 
   3.948864937179102*^9}, {3.948865021276495*^9, 3.948865021678293*^9}, 
   3.948865127850287*^9},ExpressionUUID->"598f709e-171d-4ce3-bee6-\
319229523e88"],

Cell[TextData[{
 StyleBox["Short description",
  FontWeight->"Bold"],
 "\nThis code contains the implementation of Model 3 for chemostat \
cultivation of yeast ",
 StyleBox["S. cerevisiae. ",
  FontSlant->"Italic"],
 "Model 3 is based on macrochemical equations for yeast ",
 StyleBox["S. cerevisiae ",
  FontSlant->"Italic"],
 "that are reconstructed from GEM simulations fitted to the efflux data from \
van Hoek et al (1998). These macrochemical equations describe aerobic growth \
of yeast growing on glucose. During slow growth, glucose is converted by \
respiration into carbon dioxide and water. At a critical growth rate ",
 Cell[BoxData[
  FormBox[
   RowBox[{
    SubscriptBox["D", "c"], "=", "0.28"}], TraditionalForm]],ExpressionUUID->
  "3665023c-6827-463b-9d61-c35638af9e08"],
 " ",
 Cell[BoxData[
  FormBox[
   SuperscriptBox["hr", 
    RowBox[{"-", "1"}]], TraditionalForm]],ExpressionUUID->
  "845f13db-f9ea-4773-b40c-59ba5d75c9a9"],
 ", yeast shift from respiration to ethanol fermentation of glucose. It \
should be noted that biomass is denoted by X instead of B. So X is not the \
driving force in these numerical solutions.\nMore information on the GEM \
simulations can be found in the Supplementary Section discussing this model."
}], "Text",
 CellChangeTimes->{{3.9296947437186413`*^9, 3.9296951020392857`*^9}, {
  3.9301480170576887`*^9, 3.930148041336217*^9}, {3.930191498870511*^9, 
  3.930191582164893*^9}, {3.9301951765022163`*^9, 3.930195176982151*^9}, {
  3.943357579316223*^9, 
  3.94335758302629*^9}},ExpressionUUID->"f4d70f65-fb41-4f39-a59c-\
cb0bb71ff816"],

Cell[CellGroupData[{

Cell["Settings for all figures", "Subsubsection",
 CellChangeTimes->{{3.929695144133555*^9, 3.929695157197448*^9}, {
  3.929695260757389*^9, 
  3.929695261214814*^9}},ExpressionUUID->"972a4e6a-57e7-42c9-9f4f-\
c57b0ee71c05"],

Cell[BoxData[{
 RowBox[{
  RowBox[{"SetOptions", "[", 
   RowBox[{
    RowBox[{"{", 
     RowBox[{
     "ListPlot", ",", "ListLogPlot", ",", "ListLinePlot", ",", 
      "ListLinePlot"}], "}"}], ",", 
    RowBox[{"PlotStyle", "\[Rule]", "Black"}], ",", 
    RowBox[{"Frame", "\[Rule]", "True"}], ",", 
    RowBox[{"ImageSize", "\[Rule]", "550"}], ",", 
    RowBox[{"BaseStyle", "\[Rule]", 
     RowBox[{"{", 
      RowBox[{
       RowBox[{"FontSize", "\[Rule]", "22"}], ",", 
       RowBox[{"FontColor", "\[Rule]", "Black"}]}], "}"}]}], ",", 
    RowBox[{"FrameStyle", "\[Rule]", 
     RowBox[{"Directive", "[", 
      RowBox[{"Black", ",", "22", ",", 
       RowBox[{"Thickness", "\[Rule]", "0.005"}], ",", 
       RowBox[{"PlotTheme", "\[Rule]", "\"\<Marketing\>\""}]}], "]"}]}], 
    "\[IndentingNewLine]", ",", 
    RowBox[{"PlotStyle", "\[Rule]", 
     RowBox[{"ColorData", "[", 
      RowBox[{"68", ",", "\"\<ColorList\>\""}], "]"}]}], ",", 
    RowBox[{"AspectRatio", "\[Rule]", "1"}], ",", "\[IndentingNewLine]", 
    RowBox[{"Prolog", "\[Rule]", 
     RowBox[{"{", 
      RowBox[{
       InterpretationBox[
        ButtonBox[
         TooltipBox[
          RowBox[{
           GraphicsBox[{
             {GrayLevel[0], RectangleBox[{0, 0}]}, 
             {GrayLevel[0], RectangleBox[{1, -1}]}, 
             {RGBColor[
               Rational[223, 255], 
               Rational[72, 85], 
               Rational[40, 51]], RectangleBox[{0, -1}, {2, 1}]}},
            AspectRatio->1,
            Frame->True,
            
            FrameStyle->RGBColor[
             0.5830065359477125, 0.5647058823529412, 0.5228758169934641],
            FrameTicks->None,
            
            ImageSize->
             Dynamic[{
              Automatic, 
               1.35 (CurrentValue["FontCapHeight"]/AbsoluteCurrentValue[
                Magnification])}],
            PlotRangePadding->None], "\[InvisibleSpace]"}],
          "RGBColor[{223/255, 72/85, 40/51}]"],
         Appearance->None,
         BaseStyle->{},
         BaselinePosition->Baseline,
         ButtonFunction:>With[{Typeset`box$ = EvaluationBox[]}, 
           If[
            Not[
             AbsoluteCurrentValue["Deployed"]], 
            SelectionMove[Typeset`box$, All, Expression]; 
            FrontEnd`Private`$ColorSelectorInitialAlpha = 1; 
            FrontEnd`Private`$ColorSelectorInitialColor = RGBColor[
               Rational[223, 255], 
               Rational[72, 85], 
               Rational[40, 51]]; 
            FrontEnd`Private`$ColorSelectorUseMakeBoxes = True; 
            MathLink`CallFrontEnd[
              FrontEnd`AttachCell[Typeset`box$, 
               FrontEndResource["RGBColorValueSelector"], {
               0, {Left, Bottom}}, {Left, Top}, 
               "ClosingActions" -> {
                "SelectionDeparture", "ParentChanged", "EvaluatorQuit"}]]]],
         DefaultBaseStyle->{},
         Evaluator->Automatic,
         Method->"Preemptive"],
        RGBColor[{
          Rational[223, 255], 
          Rational[72, 85], 
          Rational[40, 51]}],
        Editable->False,
        Selectable->False], ",", 
       RowBox[{"Rectangle", "[", 
        RowBox[{
         RowBox[{"Scaled", "[", 
          RowBox[{"{", 
           RowBox[{"0", ",", "0"}], "}"}], "]"}], ",", 
         RowBox[{"Scaled", "[", 
          RowBox[{"{", 
           RowBox[{"1", ",", "1"}], "}"}], "]"}]}], "]"}]}], "}"}]}]}], "]"}],
   ";"}], "\[IndentingNewLine]", 
 RowBox[{
  RowBox[{"SetOptions", "[", 
   RowBox[{
    RowBox[{"{", 
     RowBox[{"Plot", ",", "LogLinearPlot"}], "}"}], ",", 
    RowBox[{"PlotStyle", "\[Rule]", "Black"}], ",", 
    RowBox[{"Frame", "\[Rule]", "True"}], ",", 
    RowBox[{"ImageSize", "\[Rule]", "550"}], ",", 
    RowBox[{"BaseStyle", "\[Rule]", 
     RowBox[{"{", 
      RowBox[{
       RowBox[{"FontSize", "\[Rule]", "22"}], ",", 
       RowBox[{"FontColor", "\[Rule]", "Black"}]}], "}"}]}], ",", 
    RowBox[{"FrameStyle", "\[Rule]", 
     RowBox[{"Directive", "[", 
      RowBox[{"Black", ",", "22", ",", 
       RowBox[{"Thickness", "\[Rule]", "0.005"}], ",", 
       RowBox[{"PlotTheme", "\[Rule]", "\"\<Marketing\>\""}]}], "]"}]}], 
    "\[IndentingNewLine]", ",", " ", 
    RowBox[{"PlotStyle", "\[Rule]", 
     RowBox[{"ColorData", "[", 
      RowBox[{"68", ",", "\"\<ColorList\>\""}], "]"}]}], ",", 
    RowBox[{"AspectRatio", "\[Rule]", "1"}], ",", "\[IndentingNewLine]", 
    RowBox[{"Prolog", "\[Rule]", 
     RowBox[{"{", 
      RowBox[{
       InterpretationBox[
        ButtonBox[
         TooltipBox[
          RowBox[{
           GraphicsBox[{
             {GrayLevel[0], RectangleBox[{0, 0}]}, 
             {GrayLevel[0], RectangleBox[{1, -1}]}, 
             {RGBColor[
               Rational[223, 255], 
               Rational[72, 85], 
               Rational[40, 51]], RectangleBox[{0, -1}, {2, 1}]}},
            AspectRatio->1,
            Frame->True,
            
            FrameStyle->RGBColor[
             0.5830065359477125, 0.5647058823529412, 0.5228758169934641],
            FrameTicks->None,
            
            ImageSize->
             Dynamic[{
              Automatic, 
               1.35 (CurrentValue["FontCapHeight"]/AbsoluteCurrentValue[
                Magnification])}],
            PlotRangePadding->None], "\[InvisibleSpace]"}],
          "RGBColor[{223/255, 72/85, 40/51}]"],
         Appearance->None,
         BaseStyle->{},
         BaselinePosition->Baseline,
         ButtonFunction:>With[{Typeset`box$ = EvaluationBox[]}, 
           If[
            Not[
             AbsoluteCurrentValue["Deployed"]], 
            SelectionMove[Typeset`box$, All, Expression]; 
            FrontEnd`Private`$ColorSelectorInitialAlpha = 1; 
            FrontEnd`Private`$ColorSelectorInitialColor = RGBColor[
               Rational[223, 255], 
               Rational[72, 85], 
               Rational[40, 51]]; 
            FrontEnd`Private`$ColorSelectorUseMakeBoxes = True; 
            MathLink`CallFrontEnd[
              FrontEnd`AttachCell[Typeset`box$, 
               FrontEndResource["RGBColorValueSelector"], {
               0, {Left, Bottom}}, {Left, Top}, 
               "ClosingActions" -> {
                "SelectionDeparture", "ParentChanged", "EvaluatorQuit"}]]]],
         DefaultBaseStyle->{},
         Evaluator->Automatic,
         Method->"Preemptive"],
        RGBColor[{
          Rational[223, 255], 
          Rational[72, 85], 
          Rational[40, 51]}],
        Editable->False,
        Selectable->False], ",", 
       RowBox[{"Rectangle", "[", 
        RowBox[{
         RowBox[{"Scaled", "[", 
          RowBox[{"{", 
           RowBox[{"0", ",", "0"}], "}"}], "]"}], ",", 
         RowBox[{"Scaled", "[", 
          RowBox[{"{", 
           RowBox[{"1", ",", "1"}], "}"}], "]"}]}], "]"}]}], "}"}]}]}], "]"}],
   ";"}]}], "Input",
 CellChangeTimes->{{3.942373851268367*^9, 3.942373856040901*^9}},
 CellLabel->"In[93]:=",ExpressionUUID->"d2624e78-5d3b-4a2d-a154-0fa5db1fe1e1"]
}, Open  ]],

Cell[CellGroupData[{

Cell["Biomass composition & rescaled yields", "Section",
 CellChangeTimes->{{3.9296952373039503`*^9, 3.929695237521764*^9}, {
  3.929695273523108*^9, 3.929695279993528*^9}, {3.930191733070204*^9, 
  3.930191770162529*^9}},ExpressionUUID->"549337a1-545e-43c7-b9f7-\
81989a0d8c76"],

Cell[TextData[{
 StyleBox["The GEM simulations give stoichiometric coefficients for the \
macrochemical equations in units of [mmol/gDW], see the accompanying excel \
file. However, the macrochemical equations for our chemostat model are \
normalized per mole of biomass. So, to convert these units we first need to \
derive the elemental biomass composition (which is not given by the GEM). \n\
The elemental biomass composition can be found by elemental balancing the \
macrochemical equation. This model contains 5 macrochemical equations; we \
compute the biomass composition from the first respiration strategy, which \
gives a composition ",
  FontColor->GrayLevel[0]],
 StyleBox["CH",
  FontWeight->"Bold",
  FontColor->RGBColor[0, 0, 1]],
 StyleBox["1.62",
  FontSize->12,
  FontWeight->"Bold",
  FontColor->RGBColor[0, 0, 1]],
 StyleBox["O",
  FontWeight->"Bold",
  FontColor->RGBColor[0, 0, 1]],
 StyleBox["0.395",
  FontSize->12,
  FontWeight->"Bold",
  FontColor->RGBColor[0, 0, 1]],
 StyleBox["N",
  FontWeight->"Bold",
  FontColor->RGBColor[0, 0, 1]],
 StyleBox["0.165",
  FontSize->12,
  FontWeight->"Bold",
  FontColor->RGBColor[0, 0, 1]],
 StyleBox[". Comparing this composition with results from other macrochemical \
equations shows that biomass composition does not depend on the used \
strategy.\nWe then normalize this biomass composition and the stoichiometric \
coefficients of all other macrochemical equations per C-mole biomass.",
  FontColor->GrayLevel[0]]
}], "Text",
 CellChangeTimes->{
  3.8969578141327467`*^9, {3.8988244366003838`*^9, 3.898824470612769*^9}, {
   3.898830598286096*^9, 3.8988306569151907`*^9}, 3.9029924768211603`*^9, {
   3.902993061070415*^9, 3.9029930824326468`*^9}, {3.902993164238534*^9, 
   3.90299317271824*^9}, {3.903065497153943*^9, 3.903065542927946*^9}, {
   3.930191888246916*^9, 3.930192007592525*^9}, {3.930192038316608*^9, 
   3.930192054342802*^9}, {3.930192113052149*^9, 3.930192171571677*^9}, {
   3.930192230879356*^9, 3.930192265462102*^9}, {3.930194804509302*^9, 
   3.930194856709382*^9}, {3.930194911253927*^9, 
   3.930194963989209*^9}},ExpressionUUID->"460936ef-c761-43c4-916a-\
564c0c0a81fa"],

Cell[BoxData[
 RowBox[{
  RowBox[{"(*", 
   RowBox[{
    RowBox[{"Yields", " ", "from", " ", "respiration"}], ";", " ", 
    RowBox[{"Note", " ", "that", " ", "units", " ", "are", " ", "in", " ", 
     RowBox[{"mmol", "/", "gdW"}], " ", 
     RowBox[{"here", "."}]}]}], "*)"}], "\[IndentingNewLine]", 
  RowBox[{
   RowBox[{"RespYields1", "=", 
    RowBox[{"{", 
     RowBox[{
      RowBox[{"Ynh4resM", "->", "7.15"}], ",", 
      RowBox[{"YglcresM", "->", "11.8"}], ",", 
      RowBox[{"YhresM", "->", "0.506"}], ",", 
      RowBox[{"Yo2resM", "->", "25.8"}], ",", 
      RowBox[{"Yco2resM", "->", "27.5"}], ",", 
      RowBox[{"Yh2oresM", "->", "50.3"}]}], "}"}]}], ";"}]}]], "Input",
 CellChangeTimes->{{3.896942341745278*^9, 3.896942350430088*^9}, {
   3.89694265986479*^9, 3.896942902557042*^9}, {3.896942961529497*^9, 
   3.896942988846581*^9}, {3.896943056089974*^9, 3.896943057755094*^9}, {
   3.8969430885561237`*^9, 3.89694309194592*^9}, {3.89694314208665*^9, 
   3.896943147301276*^9}, {3.896943410435009*^9, 3.896943430262123*^9}, {
   3.896943607246107*^9, 3.8969436088200083`*^9}, 3.896943741740982*^9, {
   3.8969549802235622`*^9, 3.896955002873081*^9}, {3.8969551827363873`*^9, 
   3.8969551837410307`*^9}, 3.8987587674140882`*^9, {3.898758816804964*^9, 
   3.898758850101397*^9}, {3.8987590236422*^9, 3.898759045265408*^9}, {
   3.898759086098323*^9, 3.8987590897086487`*^9}, 3.902992032427314*^9, {
   3.902992221504163*^9, 3.902992238128962*^9}, {3.9301948777500477`*^9, 
   3.930194886149325*^9}},
 CellLabel->"In[95]:=",ExpressionUUID->"56faae18-6f8b-4595-8db7-33f6d8bff1e2"],

Cell[CellGroupData[{

Cell[BoxData[
 RowBox[{
  RowBox[{"(*", 
   RowBox[{
    RowBox[{"Elemental", " ", "balances"}], ",", " ", 
    RowBox[{
     RowBox[{"normalized", " ", "per", " ", "C"}], "-", "mole"}]}], "*)"}], 
  "\[IndentingNewLine]", 
  RowBox[{
   RowBox[{
    RowBox[{"\[Alpha]Cres1", "=", 
     RowBox[{
      RowBox[{"(", 
       RowBox[{
        RowBox[{"6", "*", "YglcresM"}], "-", "Yco2resM"}], ")"}], "/.", 
      "RespYields1"}]}], ";"}], "\[IndentingNewLine]", 
   RowBox[{
    RowBox[{"\[Beta]Hres1", "=", 
     RowBox[{
      RowBox[{
       RowBox[{"(", 
        RowBox[{
         RowBox[{"4", "*", "Ynh4resM"}], "+", 
         RowBox[{"12", "*", "YglcresM"}], "+", "YhresM", "-", 
         RowBox[{"2", "*", "Yh2oresM"}]}], ")"}], "/", "\[Alpha]Cres1"}], "/.",
       "RespYields1"}]}], ";"}], "\[IndentingNewLine]", 
   RowBox[{
    RowBox[{"\[Gamma]Ores1", "=", 
     RowBox[{
      RowBox[{
       RowBox[{"(", 
        RowBox[{
         RowBox[{"6", "*", "YglcresM"}], "+", 
         RowBox[{"2", "*", "Yo2resM"}], "-", 
         RowBox[{"2", "*", "Yco2resM"}], "-", "Yh2oresM"}], ")"}], "/", 
       "\[Alpha]Cres1"}], "/.", "RespYields1"}]}], ";"}], "\[IndentingNewLine]", 
   RowBox[{
    RowBox[{"\[Delta]Nres1", "=", 
     RowBox[{
      RowBox[{"Ynh4resM", "/", "\[Alpha]Cres1"}], "/.", "RespYields1"}]}], 
    ";"}], "\[IndentingNewLine]", "\[IndentingNewLine]", 
   RowBox[{"(*", 
    RowBox[{
     RowBox[{"Yields", " ", "of", " ", "respiration"}], ",", " ", 
     RowBox[{
      RowBox[{"normalized", " ", "per", " ", "C"}], "-", 
      RowBox[{"mole", " ", "biomass"}]}]}], "*)"}], "\[IndentingNewLine]", 
   RowBox[{"Resp1Yieldsmol", "=", 
    RowBox[{"{", 
     RowBox[{
      RowBox[{"Ynh4res1", "->", 
       RowBox[{"7.15", "/", "\[Alpha]Cres1"}]}], ",", 
      RowBox[{"Yglcres1", "->", 
       RowBox[{"11.8", "/", "\[Alpha]Cres1"}]}], ",", 
      RowBox[{"Yhres1", "->", 
       RowBox[{"0.506", "/", "\[Alpha]Cres1"}]}], ",", 
      RowBox[{"Yo2res1", "->", 
       RowBox[{"25.8", "/", "\[Alpha]Cres1"}]}], ",", 
      RowBox[{"Yco2res1", "->", 
       RowBox[{"27.5", "/", "\[Alpha]Cres1"}]}], ",", 
      RowBox[{"Yc2h6ores1", "->", 
       RowBox[{"0", "/", "\[Alpha]Cres1"}]}], ",", 
      RowBox[{"Yc2h3o2res1", "->", 
       RowBox[{"0", "/", "\[Alpha]Cres1"}]}], ",", 
      RowBox[{"Yh2ores1", "->", 
       RowBox[{"50.3", "/", "\[Alpha]Cres1"}]}]}], "}"}]}], 
   "\[IndentingNewLine]", 
   RowBox[{"(*", 
    RowBox[{
     RowBox[{
      RowBox[{
      "Yields", " ", "of", " ", "ethanol", " ", "fermentation", " ", "for", " ",
        "D"}], " ", ">=", "Dc1"}], ",", " ", 
     RowBox[{
      RowBox[{"normalized", " ", "per", " ", "C"}], "-", 
      RowBox[{"mole", " ", "biomass"}]}]}], "*)"}], "\[IndentingNewLine]", 
   RowBox[{"EthFerYieldsmol", "=", 
    RowBox[{"{", 
     RowBox[{
      RowBox[{"Ynh4ethferM", "->", 
       RowBox[{"7.15", "/", "\[Alpha]Cres1"}]}], ",", 
      RowBox[{"YglcethferM", "->", 
       RowBox[{"30.9", "/", "\[Alpha]Cres1"}]}], ",", 
      RowBox[{"YhethferM", "->", 
       RowBox[{"0.506", "/", "\[Alpha]Cres1"}]}], ",", 
      RowBox[{"Yo2ethferM", "->", 
       RowBox[{"12.4", "/", "\[Alpha]Cres1"}]}], ",", 
      RowBox[{"Yco2ethferM", "->", 
       RowBox[{"56.9", "/", "\[Alpha]Cres1"}]}], ",", 
      RowBox[{"Yc2h6oethferM", "->", 
       RowBox[{"42.8", "/", "\[Alpha]Cres1"}]}], ",", 
      RowBox[{"Yc2h3o2ethferM", "->", 
       RowBox[{"0", "/", "\[Alpha]Cres1"}]}], ",", 
      RowBox[{"Yh2oethferM", "->", 
       RowBox[{"36.9", "/", "\[Alpha]Cres1"}]}]}], "}"}]}], 
   "\[IndentingNewLine]", 
   RowBox[{"(*", 
    RowBox[{
     RowBox[{
      RowBox[{
      "Yields", " ", "of", " ", "acetate", " ", "fermentation", " ", "for", " ",
        "D"}], " ", ">=", "Dc1"}], ",", " ", 
     RowBox[{
      RowBox[{"normalized", " ", "per", " ", "C"}], "-", 
      RowBox[{"mole", " ", "biomass"}]}]}], "*)"}], "\[IndentingNewLine]", 
   RowBox[{"AceFer1Yieldsmol", "=", 
    RowBox[{"{", 
     RowBox[{
      RowBox[{"Ynh4acefer1", "->", 
       RowBox[{"7.15", "/", "\[Alpha]Cres1"}]}], ",", 
      RowBox[{"Yglcacefer1", "->", 
       RowBox[{"13.2", "/", "\[Alpha]Cres1"}]}], ",", 
      RowBox[{"Yhacefer1", "->", 
       RowBox[{"0.506", "/", "\[Alpha]Cres1"}]}], ",", 
      RowBox[{"Yo2acefer1", "->", 
       RowBox[{"25.3", "/", "\[Alpha]Cres1"}]}], ",", 
      RowBox[{"Yco2acefer1", "->", 
       RowBox[{"27.0", "/", "\[Alpha]Cres1"}]}], ",", 
      RowBox[{"Yc2h3o2acefer1", "->", 
       RowBox[{"4.52", "/", "\[Alpha]Cres1"}]}], ",", 
      RowBox[{"Yc2h6oacefer1", "->", 
       RowBox[{"0", "/", "\[Alpha]Cres1"}]}], ",", 
      RowBox[{"Yh2oacefer1", "->", 
       RowBox[{"54.3", "/", "\[Alpha]Cres1"}]}]}], "}"}]}], 
   "\[IndentingNewLine]", 
   RowBox[{"(*", 
    RowBox[{
     RowBox[{
      RowBox[{"Yields", " ", "of", " ", "respiration", " ", "for", " ", "D"}],
       " ", ">=", "Dc2"}], ",", " ", 
     RowBox[{
      RowBox[{"normalized", " ", "per", " ", "C"}], "-", 
      RowBox[{"mole", " ", "biomass"}]}]}], "*)"}], "\[IndentingNewLine]", 
   RowBox[{"Resp2Yieldsmol", "=", 
    RowBox[{"{", 
     RowBox[{
      RowBox[{"Ynh4res2", "->", 
       RowBox[{"7.15", "/", "\[Alpha]Cres1"}]}], ",", 
      RowBox[{"Yglcres2", "->", 
       RowBox[{"14.7", "/", "\[Alpha]Cres1"}]}], ",", 
      RowBox[{"Yhres2", "->", 
       RowBox[{"0.506", "/", "\[Alpha]Cres1"}]}], ",", 
      RowBox[{"Yo2res2", "->", 
       RowBox[{"23.7", "/", "\[Alpha]Cres1"}]}], ",", 
      RowBox[{"Yco2res2", "->", 
       RowBox[{"32.0", "/", "\[Alpha]Cres1"}]}], ",", 
      RowBox[{"Yc2h3o2res2", "->", 
       RowBox[{"0", "/", "\[Alpha]Cres1"}]}], ",", 
      RowBox[{"Yc2h6ores2", "->", 
       RowBox[{"6.66", "/", "\[Alpha]Cres1"}]}], ",", 
      RowBox[{"Yh2ores2", "->", 
       RowBox[{"48.2", "/", "\[Alpha]Cres1"}]}]}], "}"}]}], 
   "\[IndentingNewLine]", 
   RowBox[{"(*", 
    RowBox[{
     RowBox[{
      RowBox[{
      "Yields", " ", "of", " ", "acetate", " ", "fermentation", " ", "for", " ",
        "D"}], " ", ">=", "Dc2"}], ",", " ", 
     RowBox[{
      RowBox[{"normalized", " ", "per", " ", "C"}], "-", 
      RowBox[{"mole", " ", "biomass"}]}]}], "*)"}], "\[IndentingNewLine]", 
   RowBox[{"AceFer2Yieldsmol", "=", 
    RowBox[{"{", 
     RowBox[{
      RowBox[{"Ynh4acefer2", "->", 
       RowBox[{"7.15", "/", "\[Alpha]Cres1"}]}], ",", 
      RowBox[{"Yglcacefer2", "->", 
       RowBox[{"28.4", "/", "\[Alpha]Cres1"}]}], ",", 
      RowBox[{"Yhacefer2", "->", 
       RowBox[{"0.506", "/", "\[Alpha]Cres1"}]}], ",", 
      RowBox[{"Yo2acefer2", "->", 
       RowBox[{"14.7", "/", "\[Alpha]Cres1"}]}], ",", 
      RowBox[{"Yco2acefer2", "->", 
       RowBox[{"50.4", "/", "\[Alpha]Cres1"}]}], ",", 
      RowBox[{"Yc2h3o2acefer2", "->", 
       RowBox[{"4.52", "/", "\[Alpha]Cres1"}]}], ",", 
      RowBox[{"Yc2h6oacefer2", "->", 
       RowBox[{"34.1", "/", "\[Alpha]Cres1"}]}], ",", 
      RowBox[{"Yh2oacefer2", "->", 
       RowBox[{"43.7", "/", "\[Alpha]Cres1"}]}]}], "}"}]}]}]}]], "Input",
 CellChangeTimes->{{3.896943165446004*^9, 3.8969432758784313`*^9}, {
   3.896943661823475*^9, 3.8969436888727703`*^9}, {3.896943720094563*^9, 
   3.8969437202866783`*^9}, {3.896943751420347*^9, 3.896943806336636*^9}, {
   3.896943869226261*^9, 3.896943980025619*^9}, {3.896944063467215*^9, 
   3.8969440698539877`*^9}, {3.896944105910441*^9, 3.896944147059436*^9}, {
   3.896944650630754*^9, 3.8969446528728943`*^9}, 3.896953758832307*^9, {
   3.8969537942834272`*^9, 3.896953809558775*^9}, {3.8969538605330257`*^9, 
   3.896953906236817*^9}, {3.8969539483555326`*^9, 3.896953967804349*^9}, {
   3.896955023679029*^9, 3.896955111517702*^9}, {3.896955189624423*^9, 
   3.89695522192349*^9}, {3.896955369880595*^9, 3.896955370304895*^9}, {
   3.89711873615247*^9, 3.897118736379508*^9}, {3.898759109856063*^9, 
   3.898759138124537*^9}, {3.9029920336760178`*^9, 3.9029920356111794`*^9}, {
   3.902992081054068*^9, 3.9029920892124453`*^9}, {3.930194980070256*^9, 
   3.930195064619513*^9}, {3.9301955209960537`*^9, 3.930195524220422*^9}},
 CellLabel->"In[96]:=",ExpressionUUID->"68e97e4d-0352-4ac1-b29e-635c39b23550"],

Cell[BoxData[
 RowBox[{"{", 
  RowBox[{
   RowBox[{"Ynh4res1", "\[Rule]", "0.16512702078521937`"}], ",", 
   RowBox[{"Yglcres1", "\[Rule]", "0.2725173210161662`"}], ",", 
   RowBox[{"Yhres1", "\[Rule]", "0.011685912240184754`"}], ",", 
   RowBox[{"Yo2res1", "\[Rule]", "0.5958429561200922`"}], ",", 
   RowBox[{"Yco2res1", "\[Rule]", "0.6351039260969975`"}], ",", 
   RowBox[{"Yc2h6ores1", "\[Rule]", "0.`"}], ",", 
   RowBox[{"Yc2h3o2res1", "\[Rule]", "0.`"}], ",", 
   RowBox[{"Yh2ores1", "\[Rule]", "1.1616628175519628`"}]}], "}"}]], "Output",\

 CellChangeTimes->{3.9301975729270144`*^9, 3.9423740215724993`*^9, 
  3.942374595026414*^9, 3.942385190221888*^9, 3.942386907148535*^9, 
  3.94939086777787*^9, 3.9493909493180647`*^9},
 CellLabel->
  "Out[100]=",ExpressionUUID->"19b6f10c-f399-40c3-8163-70e3fe9b2ca9"],

Cell[BoxData[
 RowBox[{"{", 
  RowBox[{
   RowBox[{"Ynh4ethferM", "\[Rule]", "0.16512702078521937`"}], ",", 
   RowBox[{"YglcethferM", "\[Rule]", "0.7136258660508081`"}], ",", 
   RowBox[{"YhethferM", "\[Rule]", "0.011685912240184754`"}], ",", 
   RowBox[{"Yo2ethferM", "\[Rule]", "0.2863741339491916`"}], ",", 
   RowBox[{"Yco2ethferM", "\[Rule]", "1.314087759815242`"}], ",", 
   RowBox[{"Yc2h6oethferM", "\[Rule]", "0.9884526558891451`"}], ",", 
   RowBox[{"Yc2h3o2ethferM", "\[Rule]", "0.`"}], ",", 
   RowBox[{"Yh2oethferM", "\[Rule]", "0.8521939953810621`"}]}], 
  "}"}]], "Output",
 CellChangeTimes->{3.9301975729270144`*^9, 3.9423740215724993`*^9, 
  3.942374595026414*^9, 3.942385190221888*^9, 3.942386907148535*^9, 
  3.94939086777787*^9, 3.949390949318844*^9},
 CellLabel->
  "Out[101]=",ExpressionUUID->"0250a73e-802e-4d39-8228-a31672200e1f"],

Cell[BoxData[
 RowBox[{"{", 
  RowBox[{
   RowBox[{"Ynh4acefer1", "\[Rule]", "0.16512702078521937`"}], ",", 
   RowBox[{"Yglcacefer1", "\[Rule]", "0.3048498845265588`"}], ",", 
   RowBox[{"Yhacefer1", "\[Rule]", "0.011685912240184754`"}], ",", 
   RowBox[{"Yo2acefer1", "\[Rule]", "0.5842956120092377`"}], ",", 
   RowBox[{"Yco2acefer1", "\[Rule]", "0.623556581986143`"}], ",", 
   RowBox[{"Yc2h3o2acefer1", "\[Rule]", "0.10438799076212467`"}], ",", 
   RowBox[{"Yc2h6oacefer1", "\[Rule]", "0.`"}], ",", 
   RowBox[{"Yh2oacefer1", "\[Rule]", "1.2540415704387986`"}]}], 
  "}"}]], "Output",
 CellChangeTimes->{3.9301975729270144`*^9, 3.9423740215724993`*^9, 
  3.942374595026414*^9, 3.942385190221888*^9, 3.942386907148535*^9, 
  3.94939086777787*^9, 3.949390949319468*^9},
 CellLabel->
  "Out[102]=",ExpressionUUID->"13aa6f1e-c620-4a01-803c-95f8d2f0e418"],

Cell[BoxData[
 RowBox[{"{", 
  RowBox[{
   RowBox[{"Ynh4res2", "\[Rule]", "0.16512702078521937`"}], ",", 
   RowBox[{"Yglcres2", "\[Rule]", "0.3394919168591223`"}], ",", 
   RowBox[{"Yhres2", "\[Rule]", "0.011685912240184754`"}], ",", 
   RowBox[{"Yo2res2", "\[Rule]", "0.5473441108545033`"}], ",", 
   RowBox[{"Yco2res2", "\[Rule]", "0.739030023094688`"}], ",", 
   RowBox[{"Yc2h3o2res2", "\[Rule]", "0.`"}], ",", 
   RowBox[{"Yc2h6ores2", "\[Rule]", "0.15381062355658195`"}], ",", 
   RowBox[{"Yh2ores2", "\[Rule]", "1.113163972286374`"}]}], "}"}]], "Output",
 CellChangeTimes->{3.9301975729270144`*^9, 3.9423740215724993`*^9, 
  3.942374595026414*^9, 3.942385190221888*^9, 3.942386907148535*^9, 
  3.94939086777787*^9, 3.949390949320156*^9},
 CellLabel->
  "Out[103]=",ExpressionUUID->"21917b20-60f6-45e7-9aac-1bad5075f364"],

Cell[BoxData[
 RowBox[{"{", 
  RowBox[{
   RowBox[{"Ynh4acefer2", "\[Rule]", "0.16512702078521937`"}], ",", 
   RowBox[{"Yglcacefer2", "\[Rule]", "0.6558891454965355`"}], ",", 
   RowBox[{"Yhacefer2", "\[Rule]", "0.011685912240184754`"}], ",", 
   RowBox[{"Yo2acefer2", "\[Rule]", "0.3394919168591223`"}], ",", 
   RowBox[{"Yco2acefer2", "\[Rule]", "1.1639722863741335`"}], ",", 
   RowBox[{"Yc2h3o2acefer2", "\[Rule]", "0.10438799076212467`"}], ",", 
   RowBox[{"Yc2h6oacefer2", "\[Rule]", "0.7875288683602769`"}], ",", 
   RowBox[{"Yh2oacefer2", "\[Rule]", "1.0092378752886835`"}]}], 
  "}"}]], "Output",
 CellChangeTimes->{3.9301975729270144`*^9, 3.9423740215724993`*^9, 
  3.942374595026414*^9, 3.942385190221888*^9, 3.942386907148535*^9, 
  3.94939086777787*^9, 3.949390949320776*^9},
 CellLabel->
  "Out[104]=",ExpressionUUID->"e1790418-931b-4514-ad29-f036e06ebe47"]
}, Open  ]]
}, Open  ]],

Cell[CellGroupData[{

Cell["Mixing coefficients & functions for Model 3", "Section",
 CellChangeTimes->{{3.9296952373039503`*^9, 3.929695237521764*^9}, {
  3.929695273523108*^9, 3.929695279993528*^9}, {3.9301950897472*^9, 
  3.9301950909333076`*^9}},ExpressionUUID->"ecc8e416-a165-4e35-8026-\
5b025ae35d69"],

Cell[TextData[{
 StyleBox["As Model 3 uses 5 different macrochemical equations, we need to \
determine 4 different mixing functions. Since there are two critical regimes, \
the efflux data from van Hoek et al (1998) is insufficient to determine these \
unambiguously. We therefore interpolate this data by running the GEM at \
intermediate dilution rates, resulting in a larger dataset for mixing \
coefficients. For a detailed explanation, see the Supplementary Sections.\n",
  FontColor->GrayLevel[0]],
 StyleBox["Note that the line below requires a directory change.",
  FontColor->RGBColor[1, 0, 0]]
}], "Text",
 CellChangeTimes->{
  3.8969578141327467`*^9, {3.8988244366003838`*^9, 3.898824470612769*^9}, {
   3.898830598286096*^9, 3.8988306569151907`*^9}, 3.9029924768211603`*^9, {
   3.902993061070415*^9, 3.9029930824326468`*^9}, {3.902993164238534*^9, 
   3.90299317271824*^9}, {3.903065497153943*^9, 3.903065542927946*^9}, {
   3.930191888246916*^9, 3.930192007592525*^9}, {3.930192038316608*^9, 
   3.930192054342802*^9}, {3.930192113052149*^9, 3.930192171571677*^9}, {
   3.930192230879356*^9, 3.930192265462102*^9}, {3.930194804509302*^9, 
   3.930194856709382*^9}, {3.930194911253927*^9, 3.930194963989209*^9}, {
   3.9301951205019283`*^9, 3.930195245381769*^9}, {3.930195348230818*^9, 
   3.9301953736385202`*^9}, {3.943357591427133*^9, 
   3.94335761272606*^9}},ExpressionUUID->"bec9ae5a-91d8-42c1-87a2-\
fc4308aec7bb"],

Cell[BoxData[
 RowBox[{"LambdaTable", "=", 
  RowBox[{
   RowBox[{
    RowBox[{"Import", "[", "\"\<MCEQs Model 3 from GEM.xlsx\>\"", "]"}], "[", 
    
    RowBox[{"[", "3", "]"}], "]"}], "[", 
   RowBox[{"[", 
    RowBox[{"2", ";;"}], "]"}], "]"}]}]], "Input",
 CellChangeTimes->{{3.904203392824751*^9, 3.904203396818368*^9}, {
   3.904203508006085*^9, 3.9042035109088297`*^9}, {3.904203606213393*^9, 
   3.904203611417993*^9}, {3.904203663679571*^9, 3.904203673515394*^9}, {
   3.904203703898629*^9, 3.904203753802544*^9}, {3.904203832493168*^9, 
   3.904203931374755*^9}, {3.904204115157255*^9, 3.904204115459869*^9}, {
   3.9276006052809553`*^9, 3.92760060769771*^9}, 3.930195388674481*^9, 
   3.930195480583234*^9, 3.930197792498362*^9, {3.9423745750176277`*^9, 
   3.9423745808393497`*^9}, 3.942383971353362*^9, {3.9423868987235003`*^9, 
   3.9423869294467154`*^9}, {3.9493908574685163`*^9, 3.94939085932933*^9}, {
   3.94939092985846*^9, 3.9493909306418457`*^9}, 
   3.9493919111593513`*^9},ExpressionUUID->"9d3adbe3-bc1f-492b-ad0b-\
4a1a3a9cbdef"],

Cell[BoxData[
 RowBox[{
  RowBox[{"(*", 
   RowBox[{
   "Mixing", " ", "coefficients", " ", "for", " ", "each", " ", 
    "macrochemical", " ", "equation", " ", "that", " ", "are", " ", "used", " ",
     "to", " ", "fit", " ", "mixing", " ", "functions", " ", 
    RowBox[{"to", "."}]}], "*)"}], "\[IndentingNewLine]", 
  RowBox[{
   RowBox[{
    RowBox[{"ResMixinglist", "=", 
     RowBox[{"Table", "[", 
      RowBox[{
       RowBox[{"{", 
        RowBox[{
         RowBox[{"LambdaTable", "[", 
          RowBox[{"[", 
           RowBox[{"i", ",", "1"}], "]"}], "]"}], ",", 
         RowBox[{"LambdaTable", "[", 
          RowBox[{"[", 
           RowBox[{"i", ",", "2"}], "]"}], "]"}]}], "}"}], ",", 
       RowBox[{"{", 
        RowBox[{"i", ",", "1", ",", "13"}], "}"}]}], "]"}]}], ";"}], "\[IndentingNewLine]", 
   RowBox[{
    RowBox[{"EthMixinglist", "=", 
     RowBox[{"Table", "[", 
      RowBox[{
       RowBox[{"{", 
        RowBox[{
         RowBox[{"LambdaTable", "[", 
          RowBox[{"[", 
           RowBox[{"i", ",", "1"}], "]"}], "]"}], ",", 
         RowBox[{"LambdaTable", "[", 
          RowBox[{"[", 
           RowBox[{"i", ",", "3"}], "]"}], "]"}]}], "}"}], ",", 
       RowBox[{"{", 
        RowBox[{"i", ",", "1", ",", "13"}], "}"}]}], "]"}]}], ";"}], "\[IndentingNewLine]", 
   RowBox[{
    RowBox[{"AceMixinglist", "=", 
     RowBox[{"Table", "[", 
      RowBox[{
       RowBox[{"{", 
        RowBox[{
         RowBox[{"LambdaTable", "[", 
          RowBox[{"[", 
           RowBox[{"i", ",", "1"}], "]"}], "]"}], ",", 
         RowBox[{"LambdaTable", "[", 
          RowBox[{"[", 
           RowBox[{"i", ",", "4"}], "]"}], "]"}]}], "}"}], ",", 
       RowBox[{"{", 
        RowBox[{"i", ",", "1", ",", "13"}], "}"}]}], "]"}]}], 
    ";"}]}]}]], "Input",
 CellChangeTimes->{{3.898768952691506*^9, 3.8987690179049463`*^9}, 
   3.898769376913659*^9, {3.902996314326723*^9, 3.902996543897203*^9}, 
   3.904204032895699*^9, {3.904204093139833*^9, 3.9042041078139257`*^9}, {
   3.9301955087773027`*^9, 3.930195565608884*^9}, 3.930195807696134*^9},
 CellLabel->
  "In[106]:=",ExpressionUUID->"7a09d603-9466-4b95-8371-fc8783b31f98"],

Cell[CellGroupData[{

Cell["\<\
Mixing function for 0.28 < D <=  0.35 for Ethanol fermentation\
\>", "Subsubsection",
 CellChangeTimes->{{3.902997869366501*^9, 3.902997881942363*^9}, 
   3.902998197969932*^9, 3.9030014965501957`*^9, {3.9030015273972397`*^9, 
   3.9030015333958273`*^9}, 3.904204228049489*^9, {3.90420427600358*^9, 
   3.90420428352249*^9}, {3.930195603510982*^9, 
   3.9301956082154284`*^9}},ExpressionUUID->"45e58090-2d3d-44d2-b606-\
32af057296ae"],

Cell[CellGroupData[{

Cell[BoxData[
 RowBox[{
  RowBox[{"(*", 
   RowBox[{
    RowBox[{
    "Different", " ", "mixing", " ", "functions", " ", "fitted", " ", "to", " ",
      "mixing", " ", "coefficients"}], ";", " ", 
    RowBox[{
    "Theoretical", " ", "form", " ", "and", " ", "the", " ", "Hyperbolic", " ", 
     RowBox[{"form", "."}]}]}], "*)"}], "\[IndentingNewLine]", 
  RowBox[{
   RowBox[{"nlfitEth", "=", 
    RowBox[{"NonlinearModelFit", "[", 
     RowBox[{
      RowBox[{"EthMixinglist", "[", 
       RowBox[{"[", 
        RowBox[{"1", ";;", "8"}], "]"}], "]"}], ",", 
      FractionBox[
       RowBox[{"Dm", 
        RowBox[{"(", 
         RowBox[{"D", "-", "Dc"}], ")"}]}], "D"], ",", 
      RowBox[{"{", 
       RowBox[{"Dm", ",", "Dc"}], "}"}], ",", "D"}], "]"}]}], "\[IndentingNewLine]", 
   RowBox[{"nlfittestEth", "=", 
    RowBox[{"NonlinearModelFit", "[", 
     RowBox[{
      RowBox[{"EthMixinglist", "[", 
       RowBox[{"[", 
        RowBox[{"1", ";;", "8"}], "]"}], "]"}], ",", 
      FractionBox[
       RowBox[{"(", 
        RowBox[{"D", "+", "A"}], ")"}], 
       RowBox[{
        RowBox[{"(", 
         RowBox[{"D", "+", "A"}], ")"}], "+", "Kd"}]], ",", 
      RowBox[{"{", 
       RowBox[{"Kd", ",", "A"}], "}"}], ",", "D"}], "]"}]}], 
   "\[IndentingNewLine]", "\[IndentingNewLine]", 
   RowBox[{"(*", 
    RowBox[{"R", "-", 
     RowBox[{
     "squared", " ", "values", " ", "and", " ", "plot", " ", "for", " ", 
      "the", " ", 
      RowBox[{"fits", "."}]}]}], "*)"}], "\[IndentingNewLine]", 
   RowBox[{"nlfitEth", "[", "\"\<RSquared\>\"", "]"}], "\[IndentingNewLine]", 
   
   RowBox[{"nlfittestEth", "[", "\"\<RSquared\>\"", "]"}]}]}]], "Input",
 CellChangeTimes->{{3.93019565074963*^9, 3.930195714426674*^9}},
 CellLabel->
  "In[109]:=",ExpressionUUID->"348ab355-2a35-48f8-80b9-8ed3dc740a3c"],

Cell[BoxData[
 InterpretationBox[
  RowBox[{
   TagBox["FittedModel",
    "SummaryHead"], "[", 
   DynamicModuleBox[{Typeset`open$$ = False, Typeset`embedState$$ = "Ready"}, 
    
    TemplateBox[{
      PaneSelectorBox[{False -> GridBox[{{
            GridBox[{{
               TagBox[
                TagBox[
                 FractionBox[
                  RowBox[{"2.758612559247295`", " ", 
                    RowBox[{"(", 
                    RowBox[{
                    RowBox[{"-", "0.2778351522253961`"}], "+", "D"}], ")"}]}],
                   "D"], Short], "SummaryItem"]}}, 
             GridBoxAlignment -> {
              "Columns" -> {{Left}}, "Rows" -> {{Automatic}}}, AutoDelete -> 
             False, GridBoxItemSize -> {
              "Columns" -> {{Automatic}}, "Rows" -> {{Automatic}}}, 
             GridBoxSpacings -> {"Columns" -> {{2}}, "Rows" -> {{Automatic}}},
              BaseStyle -> {
              ShowStringCharacters -> False, NumberMarks -> False, 
               PrintPrecision -> 3, ShowSyntaxStyles -> False}]}}, 
          GridBoxAlignment -> {"Columns" -> {{Left}}, "Rows" -> {{Top}}}, 
          AutoDelete -> False, 
          GridBoxItemSize -> {
           "Columns" -> {{Automatic}}, "Rows" -> {{Automatic}}}, 
          BaselinePosition -> {1, 1}], True -> GridBox[{{
            GridBox[{{
               TagBox[
                TagBox[
                 FractionBox[
                  RowBox[{"2.758612559247295`", " ", 
                    RowBox[{"(", 
                    RowBox[{
                    RowBox[{"-", "0.2778351522253961`"}], "+", "D"}], ")"}]}],
                   "D"], Short], "SummaryItem"]}}, 
             GridBoxAlignment -> {
              "Columns" -> {{Left}}, "Rows" -> {{Automatic}}}, AutoDelete -> 
             False, GridBoxItemSize -> {
              "Columns" -> {{Automatic}}, "Rows" -> {{Automatic}}}, 
             GridBoxSpacings -> {"Columns" -> {{2}}, "Rows" -> {{Automatic}}},
              BaseStyle -> {
              ShowStringCharacters -> False, NumberMarks -> False, 
               PrintPrecision -> 3, ShowSyntaxStyles -> False}]}}, 
          GridBoxAlignment -> {"Columns" -> {{Left}}, "Rows" -> {{Top}}}, 
          AutoDelete -> False, 
          GridBoxItemSize -> {
           "Columns" -> {{Automatic}}, "Rows" -> {{Automatic}}}, 
          BaselinePosition -> {1, 1}]}, 
       Dynamic[Typeset`open$$], ImageSize -> Automatic]},
     "SummaryPanel"],
    DynamicModuleValues:>{}], "]"}],
  FittedModel[<|
   "Type" -> "Nonlinear", 
    "Model" -> <|
     "FittedParameterRules" -> {$CellContext`Dm -> 
        2.758612559247295, $CellContext`Dc -> 0.2778351522253961}, 
      "IndependentVariables" -> {D}, "FitExpression" -> 
      D^(-1) (D - $CellContext`Dc) $CellContext`Dm, "ParameterConstraints" -> 
      True|>, "Weights" -> <|"ExampleWeights" -> 1|>, 
    "InputData" -> {{0.28, 0.02132848664243175}, {0.29, 0.1157175925943238}, {
     0.3, 0.2038140914827565}, {0.3100000000000001, 0.2862269452816121}, {
     0.32, 0.3634889957180394}, {0.33, 0.4360684976431685}, {0.34, 
     0.5043786171021136}, {0.35, 0.5687853011634048}}, "Localizer" -> 
    Function[Null, 
      Internal`LocalizedBlock[{D, $CellContext`Dc, $CellContext`Dm}, #], {
      HoldAll}], "Options" -> {}|>],
  Editable->False,
  SelectWithContents->True,
  Selectable->False]], "Output",
 CellChangeTimes->{3.9301975737194023`*^9, 3.942374021942645*^9, 
  3.9423745950913963`*^9, 3.9423851903906813`*^9, 3.942386907201195*^9, 
  3.949390868192672*^9, 3.949390949392315*^9},
 CellLabel->
  "Out[109]=",ExpressionUUID->"d3bb7815-fb13-4a21-a118-6ce778ab0630"],

Cell[BoxData[
 InterpretationBox[
  RowBox[{
   TagBox["FittedModel",
    "SummaryHead"], "[", 
   DynamicModuleBox[{Typeset`open$$ = False, Typeset`embedState$$ = "Ready"}, 
    
    TemplateBox[{
      PaneSelectorBox[{False -> GridBox[{{
            GridBox[{{
               TagBox[
                TagBox[
                 FractionBox[
                  RowBox[{
                    RowBox[{"-", "0.2805616428857136`"}], "+", "D"}], 
                  RowBox[{
                    RowBox[{"-", "0.21665954448368133`"}], "+", "D"}]], 
                 Short], "SummaryItem"]}}, 
             GridBoxAlignment -> {
              "Columns" -> {{Left}}, "Rows" -> {{Automatic}}}, AutoDelete -> 
             False, GridBoxItemSize -> {
              "Columns" -> {{Automatic}}, "Rows" -> {{Automatic}}}, 
             GridBoxSpacings -> {"Columns" -> {{2}}, "Rows" -> {{Automatic}}},
              BaseStyle -> {
              ShowStringCharacters -> False, NumberMarks -> False, 
               PrintPrecision -> 3, ShowSyntaxStyles -> False}]}}, 
          GridBoxAlignment -> {"Columns" -> {{Left}}, "Rows" -> {{Top}}}, 
          AutoDelete -> False, 
          GridBoxItemSize -> {
           "Columns" -> {{Automatic}}, "Rows" -> {{Automatic}}}, 
          BaselinePosition -> {1, 1}], True -> GridBox[{{
            GridBox[{{
               TagBox[
                TagBox[
                 FractionBox[
                  RowBox[{
                    RowBox[{"-", "0.2805616428857136`"}], "+", "D"}], 
                  RowBox[{
                    RowBox[{"-", "0.21665954448368133`"}], "+", "D"}]], 
                 Short], "SummaryItem"]}}, 
             GridBoxAlignment -> {
              "Columns" -> {{Left}}, "Rows" -> {{Automatic}}}, AutoDelete -> 
             False, GridBoxItemSize -> {
              "Columns" -> {{Automatic}}, "Rows" -> {{Automatic}}}, 
             GridBoxSpacings -> {"Columns" -> {{2}}, "Rows" -> {{Automatic}}},
              BaseStyle -> {
              ShowStringCharacters -> False, NumberMarks -> False, 
               PrintPrecision -> 3, ShowSyntaxStyles -> False}]}}, 
          GridBoxAlignment -> {"Columns" -> {{Left}}, "Rows" -> {{Top}}}, 
          AutoDelete -> False, 
          GridBoxItemSize -> {
           "Columns" -> {{Automatic}}, "Rows" -> {{Automatic}}}, 
          BaselinePosition -> {1, 1}]}, 
       Dynamic[Typeset`open$$], ImageSize -> Automatic]},
     "SummaryPanel"],
    DynamicModuleValues:>{}], "]"}],
  FittedModel[<|
   "Type" -> "Nonlinear", 
    "Model" -> <|
     "FittedParameterRules" -> {$CellContext`Kd -> 
        0.06390209840203229, $CellContext`A -> -0.2805616428857136}, 
      "IndependentVariables" -> {D}, 
      "FitExpression" -> ($CellContext`A + D)/($CellContext`A + 
       D + $CellContext`Kd), "ParameterConstraints" -> True|>, 
    "Weights" -> <|"ExampleWeights" -> 1|>, 
    "InputData" -> {{0.28, 0.02132848664243175}, {0.29, 0.1157175925943238}, {
     0.3, 0.2038140914827565}, {0.3100000000000001, 0.2862269452816121}, {
     0.32, 0.3634889957180394}, {0.33, 0.4360684976431685}, {0.34, 
     0.5043786171021136}, {0.35, 0.5687853011634048}}, "Localizer" -> 
    Function[Null, 
      Internal`LocalizedBlock[{$CellContext`A, D, $CellContext`Kd}, #], {
      HoldAll}], "Options" -> {}|>],
  Editable->False,
  SelectWithContents->True,
  Selectable->False]], "Output",
 CellChangeTimes->{3.9301975737194023`*^9, 3.942374021942645*^9, 
  3.9423745950913963`*^9, 3.9423851903906813`*^9, 3.942386907201195*^9, 
  3.949390868192672*^9, 3.949390949397471*^9},
 CellLabel->
  "Out[110]=",ExpressionUUID->"20838909-eaa6-4195-8c2d-176c905de0f1"],

Cell[BoxData["0.9999999999999999`"], "Output",
 CellChangeTimes->{3.9301975737194023`*^9, 3.942374021942645*^9, 
  3.9423745950913963`*^9, 3.9423851903906813`*^9, 3.942386907201195*^9, 
  3.949390868192672*^9, 3.949390949398718*^9},
 CellLabel->
  "Out[111]=",ExpressionUUID->"d5933435-ed13-4340-bcd8-1f70e7048606"],

Cell[BoxData["0.9942774890539141`"], "Output",
 CellChangeTimes->{3.9301975737194023`*^9, 3.942374021942645*^9, 
  3.9423745950913963`*^9, 3.9423851903906813`*^9, 3.942386907201195*^9, 
  3.949390868192672*^9, 3.949390949399283*^9},
 CellLabel->
  "Out[112]=",ExpressionUUID->"43a7966e-00c0-4864-9cfa-cfd0ffadfe44"]
}, Open  ]]
}, Open  ]],

Cell[CellGroupData[{

Cell["\<\
Mixing function for 0.28 < D <= 0.35 for Acetate fermentation\
\>", "Subsubsection",
 CellChangeTimes->{{3.902997869366501*^9, 3.902997881942363*^9}, 
   3.902998197969932*^9, 3.9030014965501957`*^9, {3.9030015273972397`*^9, 
   3.903001547012948*^9}, {3.9042045360519257`*^9, 
   3.9042045399860983`*^9}},ExpressionUUID->"dbf58b19-0f26-4c75-b64a-\
04c56c1f5184"],

Cell[CellGroupData[{

Cell[BoxData[
 RowBox[{
  RowBox[{"(*", 
   RowBox[{
    RowBox[{
    "Different", " ", "mixing", " ", "functions", " ", "fitted", " ", "to", " ",
      "mixing", " ", "coefficients"}], ";", " ", 
    RowBox[{
    "Theoretical", " ", "form", " ", "and", " ", "the", " ", "Hyperbolic", " ", 
     RowBox[{"form", "."}]}]}], "*)"}], "\[IndentingNewLine]", 
  RowBox[{
   RowBox[{"nlfitAce", "=", 
    RowBox[{"NonlinearModelFit", "[", 
     RowBox[{
      RowBox[{"AceMixinglist", "[", 
       RowBox[{"[", 
        RowBox[{"1", ";;", "8"}], "]"}], "]"}], ",", 
      FractionBox[
       RowBox[{"Dm", 
        RowBox[{"(", 
         RowBox[{"D", "-", "Dc"}], ")"}]}], "D"], ",", 
      RowBox[{"{", 
       RowBox[{"Dm", ",", "Dc"}], "}"}], ",", "D"}], "]"}]}], "\[IndentingNewLine]", 
   RowBox[{"nlfittestAce", "=", 
    RowBox[{"NonlinearModelFit", "[", 
     RowBox[{
      RowBox[{"AceMixinglist", "[", 
       RowBox[{"[", 
        RowBox[{"1", ";;", "8"}], "]"}], "]"}], ",", 
      FractionBox[
       RowBox[{"(", 
        RowBox[{"D", "+", "A"}], ")"}], 
       RowBox[{
        RowBox[{"(", 
         RowBox[{"D", "+", "A"}], ")"}], "+", "Kd"}]], ",", 
      RowBox[{"{", 
       RowBox[{"Kd", ",", "A"}], "}"}], ",", "D"}], "]"}]}], 
   "\[IndentingNewLine]", "\[IndentingNewLine]", 
   RowBox[{"(*", 
    RowBox[{"R", "-", 
     RowBox[{
     "squared", " ", "values", " ", "and", " ", "plot", " ", "for", " ", 
      "the", " ", 
      RowBox[{"fits", "."}]}]}], "*)"}], "\[IndentingNewLine]", 
   RowBox[{"nlfitAce", "[", "\"\<RSquared\>\"", "]"}], "\[IndentingNewLine]", 
   
   RowBox[{"nlfittestAce", "[", "\"\<RSquared\>\"", "]"}]}]}]], "Input",
 CellChangeTimes->{{3.9301962842090073`*^9, 3.930196310118375*^9}},
 CellLabel->
  "In[113]:=",ExpressionUUID->"0ca866dd-d7ca-48ab-abfe-5322bb025053"],

Cell[BoxData[
 InterpretationBox[
  RowBox[{
   TagBox["FittedModel",
    "SummaryHead"], "[", 
   DynamicModuleBox[{Typeset`open$$ = False, Typeset`embedState$$ = "Ready"}, 
    
    TemplateBox[{
      PaneSelectorBox[{False -> GridBox[{{
            GridBox[{{
               TagBox[
                TagBox[
                 FractionBox[
                  RowBox[{"0.8629823784833214`", " ", 
                    RowBox[{"(", 
                    RowBox[{
                    RowBox[{"-", "0.22286031042128668`"}], "+", "D"}], 
                    ")"}]}], "D"], Short], "SummaryItem"]}}, 
             GridBoxAlignment -> {
              "Columns" -> {{Left}}, "Rows" -> {{Automatic}}}, AutoDelete -> 
             False, GridBoxItemSize -> {
              "Columns" -> {{Automatic}}, "Rows" -> {{Automatic}}}, 
             GridBoxSpacings -> {"Columns" -> {{2}}, "Rows" -> {{Automatic}}},
              BaseStyle -> {
              ShowStringCharacters -> False, NumberMarks -> False, 
               PrintPrecision -> 3, ShowSyntaxStyles -> False}]}}, 
          GridBoxAlignment -> {"Columns" -> {{Left}}, "Rows" -> {{Top}}}, 
          AutoDelete -> False, 
          GridBoxItemSize -> {
           "Columns" -> {{Automatic}}, "Rows" -> {{Automatic}}}, 
          BaselinePosition -> {1, 1}], True -> GridBox[{{
            GridBox[{{
               TagBox[
                TagBox[
                 FractionBox[
                  RowBox[{"0.8629823784833214`", " ", 
                    RowBox[{"(", 
                    RowBox[{
                    RowBox[{"-", "0.22286031042128668`"}], "+", "D"}], 
                    ")"}]}], "D"], Short], "SummaryItem"]}}, 
             GridBoxAlignment -> {
              "Columns" -> {{Left}}, "Rows" -> {{Automatic}}}, AutoDelete -> 
             False, GridBoxItemSize -> {
              "Columns" -> {{Automatic}}, "Rows" -> {{Automatic}}}, 
             GridBoxSpacings -> {"Columns" -> {{2}}, "Rows" -> {{Automatic}}},
              BaseStyle -> {
              ShowStringCharacters -> False, NumberMarks -> False, 
               PrintPrecision -> 3, ShowSyntaxStyles -> False}]}}, 
          GridBoxAlignment -> {"Columns" -> {{Left}}, "Rows" -> {{Top}}}, 
          AutoDelete -> False, 
          GridBoxItemSize -> {
           "Columns" -> {{Automatic}}, "Rows" -> {{Automatic}}}, 
          BaselinePosition -> {1, 1}]}, 
       Dynamic[Typeset`open$$], ImageSize -> Automatic]},
     "SummaryPanel"],
    DynamicModuleValues:>{}], "]"}],
  FittedModel[<|
   "Type" -> "Nonlinear", 
    "Model" -> <|
     "FittedParameterRules" -> {$CellContext`Dm -> 
        0.8629823784833214, $CellContext`Dc -> 0.22286031042128668`}, 
      "IndependentVariables" -> {D}, "FitExpression" -> 
      D^(-1) (D - $CellContext`Dc) $CellContext`Dm, "ParameterConstraints" -> 
      True|>, "Weights" -> <|"ExampleWeights" -> 1|>, 
    "InputData" -> {{0.28, 0.1761090900658469}, {0.29, 0.1997943758733462}, {
     0.3, 0.2219006426270119}, {0.3100000000000001, 0.2425806986223763}, {
     0.32, 0.2619682511180307}, {0.33, 0.2801808004321308}, {0.34, 
     0.2973220233159897}, {0.35, 0.3134837477493419}}, "Localizer" -> 
    Function[Null, 
      Internal`LocalizedBlock[{D, $CellContext`Dc, $CellContext`Dm}, #], {
      HoldAll}], "Options" -> {}|>],
  Editable->False,
  SelectWithContents->True,
  Selectable->False]], "Output",
 CellChangeTimes->{3.930197573736817*^9, 3.9423740220497704`*^9, 
  3.94237459510611*^9, 3.942385190481251*^9, 3.942386907226035*^9, 
  3.9493908682166443`*^9, 3.949390949416648*^9},
 CellLabel->
  "Out[113]=",ExpressionUUID->"a91f5aa2-fece-4000-a7ea-e5505be9f370"],

Cell[BoxData[
 InterpretationBox[
  RowBox[{
   TagBox["FittedModel",
    "SummaryHead"], "[", 
   DynamicModuleBox[{Typeset`open$$ = False, Typeset`embedState$$ = "Ready"}, 
    
    TemplateBox[{
      PaneSelectorBox[{False -> GridBox[{{
            GridBox[{{
               TagBox[
                TagBox[
                 FractionBox[
                  RowBox[{
                    RowBox[{"-", "0.21820702180953347`"}], "+", "D"}], 
                  
                  RowBox[{
                   "0.06933563929143857`", "\[VeryThinSpace]", "+", "D"}]], 
                 Short], "SummaryItem"]}}, AutoDelete -> False, 
             BaseStyle -> {
              ShowStringCharacters -> False, NumberMarks -> False, 
               PrintPrecision -> 3, ShowSyntaxStyles -> False}, 
             GridBoxAlignment -> {
              "Columns" -> {{Left}}, "Rows" -> {{Automatic}}}, 
             GridBoxItemSize -> {
              "Columns" -> {{Automatic}}, "Rows" -> {{Automatic}}}, 
             GridBoxSpacings -> {
              "Columns" -> {{2}}, "Rows" -> {{Automatic}}}]}}, AutoDelete -> 
          False, BaselinePosition -> {1, 1}, 
          GridBoxAlignment -> {"Columns" -> {{Left}}, "Rows" -> {{Top}}}, 
          GridBoxItemSize -> {
           "Columns" -> {{Automatic}}, "Rows" -> {{Automatic}}}], True -> 
        GridBox[{{
            GridBox[{{
               TagBox[
                TagBox[
                 FractionBox[
                  RowBox[{
                    RowBox[{"-", "0.21820702180953347`"}], "+", "D"}], 
                  RowBox[{
                    RowBox[{"0.06933563929143857`", "\[VeryThinSpace]"}], "+",
                     "D"}]], Short], "SummaryItem"]}}, AutoDelete -> False, 
             BaseStyle -> {
              ShowStringCharacters -> False, NumberMarks -> False, 
               PrintPrecision -> 3, ShowSyntaxStyles -> False}, 
             GridBoxAlignment -> {
              "Columns" -> {{Left}}, "Rows" -> {{Automatic}}}, 
             GridBoxItemSize -> {
              "Columns" -> {{Automatic}}, "Rows" -> {{Automatic}}}, 
             GridBoxSpacings -> {
              "Columns" -> {{2}}, "Rows" -> {{Automatic}}}]}}, AutoDelete -> 
          False, BaselinePosition -> {1, 1}, 
          GridBoxAlignment -> {"Columns" -> {{Left}}, "Rows" -> {{Top}}}, 
          GridBoxItemSize -> {
           "Columns" -> {{Automatic}}, "Rows" -> {{Automatic}}}]}, 
       Dynamic[Typeset`open$$], ImageSize -> Automatic]},
     "SummaryPanel"],
    DynamicModuleValues:>{}], "]"}],
  FittedModel[<|
   "Type" -> "Nonlinear", 
    "Model" -> <|
     "FittedParameterRules" -> {$CellContext`Kd -> 
        0.28754266110097204`, $CellContext`A -> -0.21820702180953347`}, 
      "IndependentVariables" -> {D}, 
      "FitExpression" -> ($CellContext`A + D)/($CellContext`A + 
       D + $CellContext`Kd), "ParameterConstraints" -> True|>, 
    "Weights" -> <|"ExampleWeights" -> 1|>, 
    "InputData" -> {{0.28, 0.1761090900658469}, {0.29, 0.1997943758733462}, {
     0.3, 0.2219006426270119}, {0.3100000000000001, 0.2425806986223763}, {
     0.32, 0.2619682511180307}, {0.33, 0.2801808004321308}, {0.34, 
     0.2973220233159897}, {0.35, 0.3134837477493419}}, "Localizer" -> 
    Function[Null, 
      Internal`LocalizedBlock[{$CellContext`A, D, $CellContext`Kd}, #], {
      HoldAll}], "Options" -> {}|>],
  Editable->False,
  SelectWithContents->True,
  Selectable->False]], "Output",
 CellChangeTimes->{3.930197573736817*^9, 3.9423740220497704`*^9, 
  3.94237459510611*^9, 3.942385190481251*^9, 3.942386907226035*^9, 
  3.9493908682166443`*^9, 3.949390949417828*^9},
 CellLabel->
  "Out[114]=",ExpressionUUID->"0100e0c9-cea8-4ae4-829b-a90087fdd713"],

Cell[BoxData["1.`"], "Output",
 CellChangeTimes->{3.930197573736817*^9, 3.9423740220497704`*^9, 
  3.94237459510611*^9, 3.942385190481251*^9, 3.942386907226035*^9, 
  3.9493908682166443`*^9, 3.949390949418646*^9},
 CellLabel->
  "Out[115]=",ExpressionUUID->"920d5128-d3b9-426f-9cb7-6a5c94312ea1"],

Cell[BoxData["0.9999957627117233`"], "Output",
 CellChangeTimes->{3.930197573736817*^9, 3.9423740220497704`*^9, 
  3.94237459510611*^9, 3.942385190481251*^9, 3.942386907226035*^9, 
  3.9493908682166443`*^9, 3.949390949419133*^9},
 CellLabel->
  "Out[116]=",ExpressionUUID->"81ecf7c7-2cd5-4ab1-9511-e6db41c5dba6"]
}, Open  ]]
}, Open  ]],

Cell[CellGroupData[{

Cell["Mixing function for D > 0.35 for Ethanol fermentation", "Subsubsection",
 CellChangeTimes->{{3.902997869366501*^9, 3.902997881942363*^9}, 
   3.902998197969932*^9, 3.9030014965501957`*^9, {3.9030015273972397`*^9, 
   3.9030015333958273`*^9}, {3.9030017423114634`*^9, 3.903001745301399*^9}, {
   3.90420469452244*^9, 
   3.904204694946891*^9}},ExpressionUUID->"e04d12bb-1a98-48cf-afdc-\
3094e6928702"],

Cell[CellGroupData[{

Cell[BoxData[
 RowBox[{
  RowBox[{"(*", 
   RowBox[{
    RowBox[{
    "Different", " ", "mixing", " ", "functions", " ", "fitted", " ", "to", " ",
      "mixing", " ", "coefficients"}], ";", " ", 
    RowBox[{
    "Theoretical", " ", "form", " ", "and", " ", "the", " ", "Hyperbolic", " ", 
     RowBox[{"form", "."}]}]}], "*)"}], "\[IndentingNewLine]", 
  RowBox[{
   RowBox[{"nlfitEth2", "=", 
    RowBox[{"NonlinearModelFit", "[", 
     RowBox[{
      RowBox[{"EthMixinglist", "[", 
       RowBox[{"[", 
        RowBox[{"9", ";;"}], "]"}], "]"}], ",", 
      FractionBox[
       RowBox[{"Dm", 
        RowBox[{"(", 
         RowBox[{"D", "-", "Dc"}], ")"}]}], "D"], ",", 
      RowBox[{"{", 
       RowBox[{"Dm", ",", "Dc"}], "}"}], ",", "D"}], "]"}]}], "\[IndentingNewLine]", 
   RowBox[{"nlfittestEth2", "=", 
    RowBox[{"NonlinearModelFit", "[", 
     RowBox[{
      RowBox[{"EthMixinglist", "[", 
       RowBox[{"[", 
        RowBox[{"9", ";;"}], "]"}], "]"}], ",", 
      FractionBox[
       RowBox[{"(", 
        RowBox[{"D", "+", "A"}], ")"}], 
       RowBox[{
        RowBox[{"(", 
         RowBox[{"D", "+", "A"}], ")"}], "+", "Kd"}]], ",", 
      RowBox[{"{", 
       RowBox[{"Kd", ",", "A"}], "}"}], ",", "D"}], "]"}]}], 
   "\[IndentingNewLine]", "\[IndentingNewLine]", 
   RowBox[{"(*", 
    RowBox[{"R", "-", 
     RowBox[{
     "squared", " ", "values", " ", "and", " ", "plot", " ", "for", " ", 
      "the", " ", 
      RowBox[{"fits", "."}]}]}], "*)"}], "\[IndentingNewLine]", 
   RowBox[{"nlfitEth2", "[", "\"\<RSquared\>\"", "]"}], "\[IndentingNewLine]", 
   RowBox[{"nlfittestEth2", "[", "\"\<RSquared\>\"", "]"}]}]}]], "Input",
 CellChangeTimes->{{3.930196336688198*^9, 3.9301963566972313`*^9}},
 CellLabel->
  "In[117]:=",ExpressionUUID->"d537b799-54e5-4281-89d2-d6910bcc918d"],

Cell[BoxData[
 InterpretationBox[
  RowBox[{
   TagBox["FittedModel",
    "SummaryHead"], "[", 
   DynamicModuleBox[{Typeset`open$$ = False, Typeset`embedState$$ = "Ready"}, 
    
    TemplateBox[{
      PaneSelectorBox[{False -> GridBox[{{
            GridBox[{{
               TagBox[
                TagBox[
                 FractionBox[
                  RowBox[{"2.4282733874508926`", " ", 
                    RowBox[{"(", 
                    RowBox[{
                    RowBox[{"-", "0.31373525314448114`"}], "+", "D"}], 
                    ")"}]}], "D"], Short], "SummaryItem"]}}, 
             GridBoxAlignment -> {
              "Columns" -> {{Left}}, "Rows" -> {{Automatic}}}, AutoDelete -> 
             False, GridBoxItemSize -> {
              "Columns" -> {{Automatic}}, "Rows" -> {{Automatic}}}, 
             GridBoxSpacings -> {"Columns" -> {{2}}, "Rows" -> {{Automatic}}},
              BaseStyle -> {
              ShowStringCharacters -> False, NumberMarks -> False, 
               PrintPrecision -> 3, ShowSyntaxStyles -> False}]}}, 
          GridBoxAlignment -> {"Columns" -> {{Left}}, "Rows" -> {{Top}}}, 
          AutoDelete -> False, 
          GridBoxItemSize -> {
           "Columns" -> {{Automatic}}, "Rows" -> {{Automatic}}}, 
          BaselinePosition -> {1, 1}], True -> GridBox[{{
            GridBox[{{
               TagBox[
                TagBox[
                 FractionBox[
                  RowBox[{"2.4282733874508926`", " ", 
                    RowBox[{"(", 
                    RowBox[{
                    RowBox[{"-", "0.31373525314448114`"}], "+", "D"}], 
                    ")"}]}], "D"], Short], "SummaryItem"]}}, 
             GridBoxAlignment -> {
              "Columns" -> {{Left}}, "Rows" -> {{Automatic}}}, AutoDelete -> 
             False, GridBoxItemSize -> {
              "Columns" -> {{Automatic}}, "Rows" -> {{Automatic}}}, 
             GridBoxSpacings -> {"Columns" -> {{2}}, "Rows" -> {{Automatic}}},
              BaseStyle -> {
              ShowStringCharacters -> False, NumberMarks -> False, 
               PrintPrecision -> 3, ShowSyntaxStyles -> False}]}}, 
          GridBoxAlignment -> {"Columns" -> {{Left}}, "Rows" -> {{Top}}}, 
          AutoDelete -> False, 
          GridBoxItemSize -> {
           "Columns" -> {{Automatic}}, "Rows" -> {{Automatic}}}, 
          BaselinePosition -> {1, 1}]}, 
       Dynamic[Typeset`open$$], ImageSize -> Automatic]},
     "SummaryPanel"],
    DynamicModuleValues:>{}], "]"}],
  FittedModel[<|
   "Type" -> "Nonlinear", 
    "Model" -> <|
     "FittedParameterRules" -> {$CellContext`Dm -> 
        2.4282733874508926`, $CellContext`Dc -> 0.31373525314448114`}, 
      "IndependentVariables" -> {D}, "FitExpression" -> 
      D^(-1) (D - $CellContext`Dc) $CellContext`Dm, "ParameterConstraints" -> 
      True|>, "Weights" -> <|"ExampleWeights" -> 1|>, 
    "InputData" -> {{0.36, 0.3120651487955797}, {0.37, 0.3692599660565348}, {
     0.38, 0.4234445297774392}, {0.39, 0.4748503979229112}, {0.4, 
     0.5236859726611117}}, "Localizer" -> Function[Null, 
      Internal`LocalizedBlock[{D, $CellContext`Dc, $CellContext`Dm}, #], {
      HoldAll}], "Options" -> {}|>],
  Editable->False,
  SelectWithContents->True,
  Selectable->False]], "Output",
 CellChangeTimes->{3.930197573745185*^9, 3.94237402214529*^9, 
  3.942374595130292*^9, 3.9423851905876713`*^9, 3.942386907242404*^9, 
  3.9493908682528677`*^9, 3.949390949449623*^9},
 CellLabel->
  "Out[117]=",ExpressionUUID->"a37b96cb-a0f1-4e08-b390-751219b6d8d5"],

Cell[BoxData[
 InterpretationBox[
  RowBox[{
   TagBox["FittedModel",
    "SummaryHead"], "[", 
   DynamicModuleBox[{Typeset`open$$ = False, Typeset`embedState$$ = "Ready"}, 
    
    TemplateBox[{
      PaneSelectorBox[{False -> GridBox[{{
            GridBox[{{
               TagBox[
                TagBox[
                 FractionBox[
                  RowBox[{
                    RowBox[{"-", "0.33161482930768854`"}], "+", "D"}], 
                  RowBox[{
                    RowBox[{"-", "0.26743308113993036`"}], "+", "D"}]], 
                 Short], "SummaryItem"]}}, 
             GridBoxAlignment -> {
              "Columns" -> {{Left}}, "Rows" -> {{Automatic}}}, AutoDelete -> 
             False, GridBoxItemSize -> {
              "Columns" -> {{Automatic}}, "Rows" -> {{Automatic}}}, 
             GridBoxSpacings -> {"Columns" -> {{2}}, "Rows" -> {{Automatic}}},
              BaseStyle -> {
              ShowStringCharacters -> False, NumberMarks -> False, 
               PrintPrecision -> 3, ShowSyntaxStyles -> False}]}}, 
          GridBoxAlignment -> {"Columns" -> {{Left}}, "Rows" -> {{Top}}}, 
          AutoDelete -> False, 
          GridBoxItemSize -> {
           "Columns" -> {{Automatic}}, "Rows" -> {{Automatic}}}, 
          BaselinePosition -> {1, 1}], True -> GridBox[{{
            GridBox[{{
               TagBox[
                TagBox[
                 FractionBox[
                  RowBox[{
                    RowBox[{"-", "0.33161482930768854`"}], "+", "D"}], 
                  RowBox[{
                    RowBox[{"-", "0.26743308113993036`"}], "+", "D"}]], 
                 Short], "SummaryItem"]}}, 
             GridBoxAlignment -> {
              "Columns" -> {{Left}}, "Rows" -> {{Automatic}}}, AutoDelete -> 
             False, GridBoxItemSize -> {
              "Columns" -> {{Automatic}}, "Rows" -> {{Automatic}}}, 
             GridBoxSpacings -> {"Columns" -> {{2}}, "Rows" -> {{Automatic}}},
              BaseStyle -> {
              ShowStringCharacters -> False, NumberMarks -> False, 
               PrintPrecision -> 3, ShowSyntaxStyles -> False}]}}, 
          GridBoxAlignment -> {"Columns" -> {{Left}}, "Rows" -> {{Top}}}, 
          AutoDelete -> False, 
          GridBoxItemSize -> {
           "Columns" -> {{Automatic}}, "Rows" -> {{Automatic}}}, 
          BaselinePosition -> {1, 1}]}, 
       Dynamic[Typeset`open$$], ImageSize -> Automatic]},
     "SummaryPanel"],
    DynamicModuleValues:>{}], "]"}],
  FittedModel[<|
   "Type" -> "Nonlinear", 
    "Model" -> <|
     "FittedParameterRules" -> {$CellContext`Kd -> 
        0.06418174816775819, $CellContext`A -> -0.33161482930768854`}, 
      "IndependentVariables" -> {D}, 
      "FitExpression" -> ($CellContext`A + D)/($CellContext`A + 
       D + $CellContext`Kd), "ParameterConstraints" -> True|>, 
    "Weights" -> <|"ExampleWeights" -> 1|>, 
    "InputData" -> {{0.36, 0.3120651487955797}, {0.37, 0.3692599660565348}, {
     0.38, 0.4234445297774392}, {0.39, 0.4748503979229112}, {0.4, 
     0.5236859726611117}}, "Localizer" -> Function[Null, 
      Internal`LocalizedBlock[{$CellContext`A, D, $CellContext`Kd}, #], {
      HoldAll}], "Options" -> {}|>],
  Editable->False,
  SelectWithContents->True,
  Selectable->False]], "Output",
 CellChangeTimes->{3.930197573745185*^9, 3.94237402214529*^9, 
  3.942374595130292*^9, 3.9423851905876713`*^9, 3.942386907242404*^9, 
  3.9493908682528677`*^9, 3.949390949451046*^9},
 CellLabel->
  "Out[118]=",ExpressionUUID->"b63e99e2-8882-4d7c-b91b-b0c959fbeeeb"],

Cell[BoxData["1.`"], "Output",
 CellChangeTimes->{3.930197573745185*^9, 3.94237402214529*^9, 
  3.942374595130292*^9, 3.9423851905876713`*^9, 3.942386907242404*^9, 
  3.9493908682528677`*^9, 3.949390949451792*^9},
 CellLabel->
  "Out[119]=",ExpressionUUID->"da58b650-b17e-4774-8b46-540ac5f1f26d"],

Cell[BoxData["0.999826172074689`"], "Output",
 CellChangeTimes->{3.930197573745185*^9, 3.94237402214529*^9, 
  3.942374595130292*^9, 3.9423851905876713`*^9, 3.942386907242404*^9, 
  3.9493908682528677`*^9, 3.949390949452276*^9},
 CellLabel->
  "Out[120]=",ExpressionUUID->"3b074b89-0651-4442-bb6f-12bd9465c3e9"]
}, Open  ]]
}, Open  ]],

Cell[CellGroupData[{

Cell["Mixing function for D > 0.35 for Acetate fermentation", "Subsubsection",
 CellChangeTimes->{{3.902997869366501*^9, 3.902997881942363*^9}, 
   3.902998197969932*^9, 3.9030014965501957`*^9, {3.9030015273972397`*^9, 
   3.903001547012948*^9}, {3.903001748037031*^9, 3.903001750421863*^9}, {
   3.904204697378215*^9, 
   3.9042046976983356`*^9}},ExpressionUUID->"ce384872-f523-4cb1-9f70-\
56ad3297c0e1"],

Cell[CellGroupData[{

Cell[BoxData[
 RowBox[{
  RowBox[{"(*", 
   RowBox[{
    RowBox[{
    "Different", " ", "mixing", " ", "functions", " ", "fitted", " ", "to", " ",
      "mixing", " ", "coefficients"}], ";", " ", 
    RowBox[{
    "Theoretical", " ", "form", " ", "and", " ", "the", " ", "Hyperbolic", " ", 
     RowBox[{"form", "."}]}]}], "*)"}], "\[IndentingNewLine]", 
  RowBox[{
   RowBox[{"nlfitAce2", "=", 
    RowBox[{"NonlinearModelFit", "[", 
     RowBox[{
      RowBox[{"AceMixinglist", "[", 
       RowBox[{"[", 
        RowBox[{"9", ";;"}], "]"}], "]"}], ",", 
      RowBox[{"Dm", 
       FractionBox[
        RowBox[{"(", 
         RowBox[{"D", "-", "Dc"}], ")"}], "D"]}], ",", 
      RowBox[{"{", 
       RowBox[{"Dm", ",", "Dc"}], "}"}], ",", "D"}], "]"}]}], "\[IndentingNewLine]", 
   RowBox[{"nlfittestAce2", "=", 
    RowBox[{"NonlinearModelFit", "[", 
     RowBox[{
      RowBox[{"AceMixinglist", "[", 
       RowBox[{"[", 
        RowBox[{"9", ";;"}], "]"}], "]"}], ",", 
      FractionBox[
       RowBox[{"(", 
        RowBox[{"D", "+", "A"}], ")"}], 
       RowBox[{
        RowBox[{"(", 
         RowBox[{"D", "+", "A"}], ")"}], "+", "Kd"}]], ",", 
      RowBox[{"{", 
       RowBox[{"Kd", ",", "A"}], "}"}], ",", "D"}], "]"}]}], 
   "\[IndentingNewLine]", "\[IndentingNewLine]", 
   RowBox[{"(*", 
    RowBox[{"R", "-", 
     RowBox[{
     "squared", " ", "values", " ", "and", " ", "plot", " ", "for", " ", 
      "the", " ", 
      RowBox[{"fits", "."}]}]}], "*)"}], "\[IndentingNewLine]", 
   RowBox[{"nlfitAce2", "[", "\"\<RSquared\>\"", "]"}], "\[IndentingNewLine]", 
   RowBox[{"nlfittestAce2", "[", "\"\<RSquared\>\"", "]"}]}]}]], "Input",
 CellChangeTimes->{{3.930196381489697*^9, 3.93019640530455*^9}},
 CellLabel->
  "In[121]:=",ExpressionUUID->"c8e57ddf-3093-4432-baf1-0f4b29c60cea"],

Cell[BoxData[
 InterpretationBox[
  RowBox[{
   TagBox["FittedModel",
    "SummaryHead"], "[", 
   DynamicModuleBox[{Typeset`open$$ = False, Typeset`embedState$$ = "Ready"}, 
    
    TemplateBox[{
      PaneSelectorBox[{False -> GridBox[{{
            GridBox[{{
               TagBox[
                TagBox[
                 FractionBox[
                  RowBox[{"0.8629823784833154`", " ", 
                    RowBox[{"(", 
                    RowBox[{
                    RowBox[{"-", "0.22286031042128618`"}], "+", "D"}], 
                    ")"}]}], "D"], Short], "SummaryItem"]}}, 
             GridBoxAlignment -> {
              "Columns" -> {{Left}}, "Rows" -> {{Automatic}}}, AutoDelete -> 
             False, GridBoxItemSize -> {
              "Columns" -> {{Automatic}}, "Rows" -> {{Automatic}}}, 
             GridBoxSpacings -> {"Columns" -> {{2}}, "Rows" -> {{Automatic}}},
              BaseStyle -> {
              ShowStringCharacters -> False, NumberMarks -> False, 
               PrintPrecision -> 3, ShowSyntaxStyles -> False}]}}, 
          GridBoxAlignment -> {"Columns" -> {{Left}}, "Rows" -> {{Top}}}, 
          AutoDelete -> False, 
          GridBoxItemSize -> {
           "Columns" -> {{Automatic}}, "Rows" -> {{Automatic}}}, 
          BaselinePosition -> {1, 1}], True -> GridBox[{{
            GridBox[{{
               TagBox[
                TagBox[
                 FractionBox[
                  RowBox[{"0.8629823784833154`", " ", 
                    RowBox[{"(", 
                    RowBox[{
                    RowBox[{"-", "0.22286031042128618`"}], "+", "D"}], 
                    ")"}]}], "D"], Short], "SummaryItem"]}}, 
             GridBoxAlignment -> {
              "Columns" -> {{Left}}, "Rows" -> {{Automatic}}}, AutoDelete -> 
             False, GridBoxItemSize -> {
              "Columns" -> {{Automatic}}, "Rows" -> {{Automatic}}}, 
             GridBoxSpacings -> {"Columns" -> {{2}}, "Rows" -> {{Automatic}}},
              BaseStyle -> {
              ShowStringCharacters -> False, NumberMarks -> False, 
               PrintPrecision -> 3, ShowSyntaxStyles -> False}]}}, 
          GridBoxAlignment -> {"Columns" -> {{Left}}, "Rows" -> {{Top}}}, 
          AutoDelete -> False, 
          GridBoxItemSize -> {
           "Columns" -> {{Automatic}}, "Rows" -> {{Automatic}}}, 
          BaselinePosition -> {1, 1}]}, 
       Dynamic[Typeset`open$$], ImageSize -> Automatic]},
     "SummaryPanel"],
    DynamicModuleValues:>{}], "]"}],
  FittedModel[<|
   "Type" -> "Nonlinear", 
    "Model" -> <|
     "FittedParameterRules" -> {$CellContext`Dm -> 
        0.8629823784833154, $CellContext`Dc -> 0.22286031042128618`}, 
      "IndependentVariables" -> {D}, "FitExpression" -> 
      D^(-1) (D - $CellContext`Dc) $CellContext`Dm, "ParameterConstraints" -> 
      True|>, "Weights" -> <|"ExampleWeights" -> 1|>, 
    "InputData" -> {{0.36, 0.3287475986030619}, {0.37, 0.3431863764376631}, {
     0.38, 0.356865218596759}, {0.39, 0.3698425816707738}, {0.4, 
     0.3821710765910872}}, "Localizer" -> Function[Null, 
      Internal`LocalizedBlock[{D, $CellContext`Dc, $CellContext`Dm}, #], {
      HoldAll}], "Options" -> {}|>],
  Editable->False,
  SelectWithContents->True,
  Selectable->False]], "Output",
 CellChangeTimes->{3.930197573762416*^9, 3.9423740222472963`*^9, 
  3.94237459514362*^9, 3.9423851906890907`*^9, 3.94238690726538*^9, 
  3.949390868415403*^9, 3.9493909494777107`*^9},
 CellLabel->
  "Out[121]=",ExpressionUUID->"5557d303-f0a1-4dcd-a845-c9c35bd51309"],

Cell[BoxData[
 InterpretationBox[
  RowBox[{
   TagBox["FittedModel",
    "SummaryHead"], "[", 
   DynamicModuleBox[{Typeset`open$$ = False, Typeset`embedState$$ = "Ready"}, 
    
    TemplateBox[{
      PaneSelectorBox[{False -> GridBox[{{
            GridBox[{{
               TagBox[
                TagBox[
                 FractionBox[
                  RowBox[{
                    RowBox[{"-", "0.20792096104440544`"}], "+", "D"}], 
                  
                  RowBox[{
                   "0.10239741265472063`", "\[VeryThinSpace]", "+", "D"}]], 
                 Short], "SummaryItem"]}}, AutoDelete -> False, 
             BaseStyle -> {
              ShowStringCharacters -> False, NumberMarks -> False, 
               PrintPrecision -> 3, ShowSyntaxStyles -> False}, 
             GridBoxAlignment -> {
              "Columns" -> {{Left}}, "Rows" -> {{Automatic}}}, 
             GridBoxItemSize -> {
              "Columns" -> {{Automatic}}, "Rows" -> {{Automatic}}}, 
             GridBoxSpacings -> {
              "Columns" -> {{2}}, "Rows" -> {{Automatic}}}]}}, AutoDelete -> 
          False, BaselinePosition -> {1, 1}, 
          GridBoxAlignment -> {"Columns" -> {{Left}}, "Rows" -> {{Top}}}, 
          GridBoxItemSize -> {
           "Columns" -> {{Automatic}}, "Rows" -> {{Automatic}}}], True -> 
        GridBox[{{
            GridBox[{{
               TagBox[
                TagBox[
                 FractionBox[
                  RowBox[{
                    RowBox[{"-", "0.20792096104440544`"}], "+", "D"}], 
                  RowBox[{
                    RowBox[{"0.10239741265472063`", "\[VeryThinSpace]"}], "+",
                     "D"}]], Short], "SummaryItem"]}}, AutoDelete -> False, 
             BaseStyle -> {
              ShowStringCharacters -> False, NumberMarks -> False, 
               PrintPrecision -> 3, ShowSyntaxStyles -> False}, 
             GridBoxAlignment -> {
              "Columns" -> {{Left}}, "Rows" -> {{Automatic}}}, 
             GridBoxItemSize -> {
              "Columns" -> {{Automatic}}, "Rows" -> {{Automatic}}}, 
             GridBoxSpacings -> {
              "Columns" -> {{2}}, "Rows" -> {{Automatic}}}]}}, AutoDelete -> 
          False, BaselinePosition -> {1, 1}, 
          GridBoxAlignment -> {"Columns" -> {{Left}}, "Rows" -> {{Top}}}, 
          GridBoxItemSize -> {
           "Columns" -> {{Automatic}}, "Rows" -> {{Automatic}}}]}, 
       Dynamic[Typeset`open$$], ImageSize -> Automatic]},
     "SummaryPanel"],
    DynamicModuleValues:>{}], "]"}],
  FittedModel[<|
   "Type" -> "Nonlinear", 
    "Model" -> <|
     "FittedParameterRules" -> {$CellContext`Kd -> 
        0.31031837369912607`, $CellContext`A -> -0.20792096104440544`}, 
      "IndependentVariables" -> {D}, 
      "FitExpression" -> ($CellContext`A + D)/($CellContext`A + 
       D + $CellContext`Kd), "ParameterConstraints" -> True|>, 
    "Weights" -> <|"ExampleWeights" -> 1|>, 
    "InputData" -> {{0.36, 0.3287475986030619}, {0.37, 0.3431863764376631}, {
     0.38, 0.356865218596759}, {0.39, 0.3698425816707738}, {0.4, 
     0.3821710765910872}}, "Localizer" -> Function[Null, 
      Internal`LocalizedBlock[{$CellContext`A, D, $CellContext`Kd}, #], {
      HoldAll}], "Options" -> {}|>],
  Editable->False,
  SelectWithContents->True,
  Selectable->False]], "Output",
 CellChangeTimes->{3.930197573762416*^9, 3.9423740222472963`*^9, 
  3.94237459514362*^9, 3.9423851906890907`*^9, 3.94238690726538*^9, 
  3.949390868415403*^9, 3.9493909494790707`*^9},
 CellLabel->
  "Out[122]=",ExpressionUUID->"5bae0587-f743-468a-94e5-bac5561c4be1"],

Cell[BoxData["1.`"], "Output",
 CellChangeTimes->{3.930197573762416*^9, 3.9423740222472963`*^9, 
  3.94237459514362*^9, 3.9423851906890907`*^9, 3.94238690726538*^9, 
  3.949390868415403*^9, 3.949390949479878*^9},
 CellLabel->
  "Out[123]=",ExpressionUUID->"fa793287-9bb8-4727-b030-c42c278a1534"],

Cell[BoxData["0.9999998768867245`"], "Output",
 CellChangeTimes->{3.930197573762416*^9, 3.9423740222472963`*^9, 
  3.94237459514362*^9, 3.9423851906890907`*^9, 3.94238690726538*^9, 
  3.949390868415403*^9, 3.9493909494803762`*^9},
 CellLabel->
  "Out[124]=",ExpressionUUID->"3da3c34f-64e5-4e60-ad19-40c2922cf92f"]
}, Open  ]]
}, Open  ]],

Cell[CellGroupData[{

Cell["Mixing functions used in Model 3", "Subsubsection",
 CellChangeTimes->{{3.902997869366501*^9, 3.902997881942363*^9}, 
   3.902998197969932*^9, 3.9030014965501957`*^9, {3.9030015273972397`*^9, 
   3.9030015333958273`*^9}, 3.904204228049489*^9, {3.90420427600358*^9, 
   3.90420428352249*^9}, {3.930195603510982*^9, 3.9301956082154284`*^9}, {
   3.930195763281179*^9, 
   3.930195775200845*^9}},ExpressionUUID->"17d61a22-812f-4d24-978a-\
1c287f3fac22"],

Cell[TextData[StyleBox["Based on the criterion as presented in the \
Supplementary Sections, we have used the following mixing functions for \
simulating the metabolic shift in Model 3",
 FontColor->GrayLevel[0]]], "Text",
 CellChangeTimes->{
  3.8969578141327467`*^9, {3.8988244366003838`*^9, 3.898824470612769*^9}, {
   3.898830598286096*^9, 3.8988306569151907`*^9}, 3.9029924768211603`*^9, {
   3.902993061070415*^9, 3.9029930824326468`*^9}, {3.902993164238534*^9, 
   3.90299317271824*^9}, {3.903065497153943*^9, 3.903065542927946*^9}, {
   3.930191888246916*^9, 3.930192007592525*^9}, {3.930192038316608*^9, 
   3.930192054342802*^9}, {3.930192113052149*^9, 3.930192171571677*^9}, {
   3.930192230879356*^9, 3.930192265462102*^9}, {3.930194804509302*^9, 
   3.930194856709382*^9}, {3.930194911253927*^9, 3.930194963989209*^9}, {
   3.9301951205019283`*^9, 3.930195245381769*^9}, {3.930195348230818*^9, 
   3.9301953736385202`*^9}, {3.930195781071393*^9, 3.930195844656989*^9}, {
   3.943357644522232*^9, 
   3.943357650505045*^9}},ExpressionUUID->"09cad58e-2f54-4596-aefa-\
4e20100fc9ab"],

Cell[BoxData[
 RowBox[{
  RowBox[{"(*", 
   RowBox[{
    RowBox[{
    "Mixing", " ", "function", " ", "for", " ", "ethanol", " ", 
     "fermentation", " ", "for", " ", "Dc1"}], "<=", "D", "<=", "Dc2"}], 
   "*)"}], "\[IndentingNewLine]", 
  RowBox[{
   RowBox[{
    RowBox[{"EthMix1", "[", "D_", "]"}], ":=", 
    TagBox[
     TagBox[
      FractionBox[
       RowBox[{"2.758612559247295", " ", 
        RowBox[{"(", 
         RowBox[{
          RowBox[{"-", "0.2778351522253961"}], "+", "D"}], ")"}]}], "D"],
      Short[#, 2]& ],
     Short[#, 2]& ]}], "\[IndentingNewLine]", 
   RowBox[{"(*", 
    RowBox[{
     RowBox[{
     "Mixing", " ", "function", " ", "for", " ", "acetate", " ", 
      "fermentation", " ", "for", " ", "Dc1"}], "<=", "D", "<=", "Dc2"}], 
    "*)"}], "\[IndentingNewLine]", 
   RowBox[{
    RowBox[{"AceMix1", "[", "D_", "]"}], ":=", 
    FractionBox[
     RowBox[{"0.8629823784833205", " ", 
      RowBox[{"(", 
       RowBox[{
        RowBox[{"-", "0.22286031042128673"}], "+", "D"}], ")"}]}], "D"]}], 
   "\[IndentingNewLine]", 
   RowBox[{"(*", 
    RowBox[{
     RowBox[{
     "Mixing", " ", "function", " ", "for", " ", "ethanol", " ", 
      "fermentation", " ", "for", " ", "Dc2"}], "<=", "D"}], "*)"}], "\[IndentingNewLine]", 
   RowBox[{
    RowBox[{"EthMix2", "[", "D_", "]"}], ":=", 
    FractionBox[
     RowBox[{"2.428273387450893", 
      RowBox[{"(", 
       RowBox[{
        RowBox[{"-", "0.31373525314448114"}], "+", "D"}], ")"}]}], "D"]}], 
   "\[IndentingNewLine]", 
   RowBox[{"(*", 
    RowBox[{
     RowBox[{
     "Mixing", " ", "function", " ", "for", " ", "acetate", " ", 
      "fermentation", " ", "for", " ", "Dc2"}], "<=", "D"}], "*)"}], "\[IndentingNewLine]", 
   RowBox[{
    RowBox[{"AceMix2", "[", "D_", "]"}], ":=", 
    FractionBox[
     RowBox[{"0.8629823784833154", " ", 
      RowBox[{"(", 
       RowBox[{
        RowBox[{"-", "0.2228603104212869"}], "+", "D"}], ")"}]}], 
     "D"]}]}]}]], "Input",
 CellChangeTimes->{{3.898788696406385*^9, 3.898788698594845*^9}, {
  3.898788774358313*^9, 3.8987887911115828`*^9}, {3.898837175881619*^9, 
  3.898837180266416*^9}, {3.8988380621012793`*^9, 3.898838102521381*^9}, {
  3.8988382902444468`*^9, 3.898838296758553*^9}, {3.898838409282559*^9, 
  3.898838441371009*^9}, {3.901360403604207*^9, 3.901360414153483*^9}, {
  3.901612502943117*^9, 3.901612512291377*^9}, {3.9016161250362463`*^9, 
  3.901616125407509*^9}, {3.9030021999751587`*^9, 3.903002310251719*^9}, {
  3.904266744837634*^9, 3.904266749399598*^9}, {3.904266827614069*^9, 
  3.9042668945346212`*^9}, {3.904269752830165*^9, 3.904269756946289*^9}, {
  3.904270157585309*^9, 3.9042701928705263`*^9}, {3.93019585912315*^9, 
  3.93019594444803*^9}},
 CellLabel->
  "In[125]:=",ExpressionUUID->"30d69353-4118-4ce6-b268-f6dd9fea3a47"]
}, Open  ]]
}, Open  ]],

Cell[CellGroupData[{

Cell["Formulas & functions for Model 3", "Section",
 CellChangeTimes->{{3.9296952373039503`*^9, 3.929695237521764*^9}, {
   3.929695273523108*^9, 3.929695279993528*^9}, {3.930144210234776*^9, 
   3.930144219659198*^9}, 3.9301445504686213`*^9, 3.930144625037826*^9, {
   3.9301964308011227`*^9, 
   3.930196431121097*^9}},ExpressionUUID->"faf85c0e-7a10-4b18-b50b-\
21ddb72eb637"],

Cell[CellGroupData[{

Cell["Standard Gibbs energies for Model 3", "Subsection",
 CellChangeTimes->{{3.930144636510641*^9, 3.930144645413928*^9}, {
  3.930145641045166*^9, 3.930145646466255*^9}, {3.930196614832594*^9, 
  3.9301966151389112`*^9}, {3.930196725872779*^9, 
  3.9301967291390953`*^9}},ExpressionUUID->"589dbcd9-1c19-4ebd-9714-\
3032b9c2f0bc"],

Cell[TextData[{
 "Calculating standard Gibbs energies explicitly for each macrochemical \
equation in kJ/mol. We used the thermodynamic table from Heijnen & van Dijken \
(1992), with nonbiological standard conditions and concentrations in M. Note \
that ",
 StyleBox["Gibbs energy of CO2 is not reported by Heijnen & van Dijken, so we \
use the value in eQuilibrator at standard conditions and concentrations in M, \
which is -386 kJ/mol.",
  FontColor->GrayLevel[0]]
}], "Text",
 CellChangeTimes->{{3.930196808678117*^9, 3.930196811489574*^9}, {
  3.930196851697008*^9, 
  3.930196955152422*^9}},ExpressionUUID->"5157d0d8-a0d0-4554-9f42-\
03075f1af307"],

Cell[BoxData[
 RowBox[{
  RowBox[{"(*", 
   RowBox[{
   "Standard", " ", "Gibbs", " ", "energy", " ", "for", " ", "ethanol", " ", 
    "fermentation"}], "*)"}], "\[IndentingNewLine]", 
  RowBox[{
   RowBox[{
    RowBox[{"DG0ethHoekHD", "=", 
     RowBox[{
      RowBox[{
       RowBox[{
        RowBox[{"-", "Ynh4ethferM"}], "*", 
        RowBox[{"-", "80"}]}], "-", 
       RowBox[{"YglcethferM", "*", 
        RowBox[{"-", "918"}]}], "-", 
       RowBox[{"YhethferM", "*", 
        RowBox[{"-", "40"}]}], "-", 
       RowBox[{"Yo2ethferM", "*", "0"}], "+", 
       RowBox[{"Yco2ethferM", "*", 
        RowBox[{"-", "386"}]}], "+", 
       RowBox[{"Yh2oethferM", "*", 
        RowBox[{"-", "238"}]}], "+", 
       RowBox[{"Yc2h6oethferM", "*", 
        RowBox[{"-", "182"}]}], "+", 
       RowBox[{"Yc2h3o2ethferM", "*", 
        RowBox[{"-", "372"}]}], "+", 
       RowBox[{"1", "*", 
        RowBox[{"-", "72.69"}]}]}], "/.", "EthFerYieldsmol"}]}], ";"}], 
   "\[IndentingNewLine]", 
   RowBox[{"(*", 
    RowBox[{
    "Standard", " ", "Gibbs", " ", "energy", " ", "for", " ", "respiration", " ",
      "1"}], "*)"}], "\[IndentingNewLine]", 
   RowBox[{
    RowBox[{"DG0resHoekHD1", "=", 
     RowBox[{
      RowBox[{
       RowBox[{
        RowBox[{"-", "Ynh4res1"}], "*", 
        RowBox[{"-", "80"}]}], "-", 
       RowBox[{"Yglcres1", "*", 
        RowBox[{"-", "918"}]}], "-", 
       RowBox[{"Yhres1", "*", 
        RowBox[{"-", "40"}]}], "-", 
       RowBox[{"Yo2res1", "*", "0"}], "+", 
       RowBox[{"Yco2res1", "*", 
        RowBox[{"-", "386"}]}], "+", 
       RowBox[{"Yh2ores1", "*", 
        RowBox[{"-", "238"}]}], "+", 
       RowBox[{"Yc2h6ores1", "*", 
        RowBox[{"-", "182"}]}], "+", 
       RowBox[{"Yc2h3o2res1", "*", 
        RowBox[{"-", "372"}]}], "+", 
       RowBox[{"1", "*", 
        RowBox[{"-", "72.69"}]}]}], "/.", "Resp1Yieldsmol"}]}], ";"}], 
   "\[IndentingNewLine]", 
   RowBox[{"(*", 
    RowBox[{
    "Standard", " ", "Gibbs", " ", "energy", " ", "for", " ", "respiration", " ",
      "2"}], "*)"}], "\[IndentingNewLine]", 
   RowBox[{
    RowBox[{"DG0resHoekHD2", "=", 
     RowBox[{
      RowBox[{
       RowBox[{
        RowBox[{"-", "Ynh4res2"}], "*", 
        RowBox[{"-", "80"}]}], "-", 
       RowBox[{"Yglcres2", "*", 
        RowBox[{"-", "918"}]}], "-", 
       RowBox[{"Yhres2", "*", 
        RowBox[{"-", "40"}]}], "-", 
       RowBox[{"Yo2res2", "*", "0"}], "+", 
       RowBox[{"Yco2res2", "*", 
        RowBox[{"-", "386"}]}], "+", 
       RowBox[{"Yh2ores2", "*", 
        RowBox[{"-", "238"}]}], "+", 
       RowBox[{"Yc2h6ores2", "*", 
        RowBox[{"-", "182"}]}], "+", 
       RowBox[{"Yc2h3o2res2", "*", 
        RowBox[{"-", "372"}]}], "+", 
       RowBox[{"1", "*", 
        RowBox[{"-", "72.69"}]}]}], "/.", "Resp2Yieldsmol"}]}], ";"}], 
   "\[IndentingNewLine]", 
   RowBox[{"(*", 
    RowBox[{
    "Standard", " ", "Gibbs", " ", "energy", " ", "for", " ", "acetate", " ", 
     "fermentation", " ", "1"}], "*)"}], "\[IndentingNewLine]", 
   RowBox[{
    RowBox[{"DG0aceHoekHD1", "=", 
     RowBox[{
      RowBox[{
       RowBox[{
        RowBox[{"-", "Ynh4acefer1"}], "*", 
        RowBox[{"-", "80"}]}], "-", 
       RowBox[{"Yglcacefer1", "*", 
        RowBox[{"-", "918"}]}], "-", 
       RowBox[{"Yhacefer1", "*", 
        RowBox[{"-", "40"}]}], "-", 
       RowBox[{"Yo2acefer1", "*", "0"}], "+", 
       RowBox[{"Yco2acefer1", "*", 
        RowBox[{"-", "386"}]}], "+", 
       RowBox[{"Yh2oacefer1", "*", 
        RowBox[{"-", "238"}]}], "+", 
       RowBox[{"Yc2h6oacefer1", "*", 
        RowBox[{"-", "182"}]}], "+", 
       RowBox[{"Yc2h3o2acefer1", "*", 
        RowBox[{"-", "372"}]}], "+", 
       RowBox[{"1", "*", 
        RowBox[{"-", "72.69"}]}]}], "/.", "AceFer1Yieldsmol"}]}], ";"}], 
   "\[IndentingNewLine]", 
   RowBox[{"(*", 
    RowBox[{
    "Standard", " ", "Gibbs", " ", "energy", " ", "for", " ", "acetate", " ", 
     "fermentation", " ", "2"}], "*)"}], "\[IndentingNewLine]", 
   RowBox[{
    RowBox[{"DG0aceHoekHD2", "=", 
     RowBox[{
      RowBox[{
       RowBox[{
        RowBox[{"-", "Ynh4acefer2"}], "*", 
        RowBox[{"-", "80"}]}], "-", 
       RowBox[{"Yglcacefer2", "*", 
        RowBox[{"-", "918"}]}], "-", 
       RowBox[{"Yhacefer2", "*", 
        RowBox[{"-", "40"}]}], "-", 
       RowBox[{"Yo2acefer2", "*", "0"}], "+", 
       RowBox[{"Yco2acefer2", "*", 
        RowBox[{"-", "386"}]}], "+", 
       RowBox[{"Yh2oacefer2", "*", 
        RowBox[{"-", "238"}]}], "+", 
       RowBox[{"Yc2h6oacefer2", "*", 
        RowBox[{"-", "182"}]}], "+", 
       RowBox[{"Yc2h3o2acefer2", "*", 
        RowBox[{"-", "372"}]}], "+", 
       RowBox[{"1", "*", 
        RowBox[{"-", "72.69"}]}]}], "/.", "AceFer2Yieldsmol"}]}], 
    ";"}]}]}]], "Input",
 CellChangeTimes->{{3.898843865720682*^9, 3.898843867983569*^9}, {
   3.903004129294177*^9, 3.903004130203861*^9}, {3.9030042053287067`*^9, 
   3.903004236027656*^9}, {3.9030042934526253`*^9, 3.9030045157088823`*^9}, 
   3.903004597742311*^9, {3.90300463322405*^9, 3.90300465733521*^9}, {
   3.903004829607974*^9, 3.903004832694021*^9}, {3.903067173042783*^9, 
   3.903067174945387*^9}, {3.930196636755097*^9, 3.930196718100381*^9}, {
   3.930196757555688*^9, 3.930196763540599*^9}, {3.930196799164734*^9, 
   3.9301968006424837`*^9}},
 CellLabel->
  "In[129]:=",ExpressionUUID->"43d88ade-2805-490f-96bb-a47ace9eecc3"]
}, Open  ]],

Cell[CellGroupData[{

Cell["Other parameters for Model 3", "Subsection",
 CellChangeTimes->{{3.930144636510641*^9, 3.930144645413928*^9}, {
  3.930145641045166*^9, 3.930145646466255*^9}, {3.9301967364651546`*^9, 
  3.93019674193688*^9}},ExpressionUUID->"d9b30ab3-6f8d-43b8-bb2b-\
68dbc6e682cd"],

Cell[BoxData[
 RowBox[{
  RowBox[{"(*", 
   RowBox[{
   "References", " ", "for", " ", "parameter", " ", "values", " ", "can", " ",
     "be", " ", "found", " ", "in", " ", "Table", " ", "S1", " ", "in", " ", 
    "the", " ", "Supplementary", " ", 
    RowBox[{"text", "."}]}], "*)"}], "\[IndentingNewLine]", 
  RowBox[{
   RowBox[{"paramsHoek", "=", 
    RowBox[{"Join", "[", 
     RowBox[{
      RowBox[{"{", "\[IndentingNewLine]", 
       RowBox[{"(*", 
        RowBox[{"Growth", " ", "parameters"}], "*)"}], "\[IndentingNewLine]", 
       
       RowBox[{
        RowBox[{"Dc1", "->", "0.28"}], ",", 
        RowBox[{"Dc2", "->", "0.35"}], 
        RowBox[{"(*", 
         RowBox[{"Second", " ", "switch"}], "*)"}], ",", 
        RowBox[{"Dm", "->", "0.54"}], 
        RowBox[{"(*", "Dmax", "*)"}], ",", 
        RowBox[{"\[Lambda]max", "->", "0.42"}], ",", 
        RowBox[{"Ks", "->", 
         RowBox[{"0.12", "*", 
          SuperscriptBox["10", 
           RowBox[{"-", "3"}]]}]}], 
        RowBox[{"(*", "M", "*)"}], ",", "\[IndentingNewLine]", 
        "\[IndentingNewLine]", 
        RowBox[{"(*", 
         RowBox[{
         "Reservoir", " ", "medium", " ", "concentrations", " ", "in", " ", 
          "M"}], "*)"}], "\[IndentingNewLine]", 
        RowBox[{"Srglc", "->", 
         RowBox[{"0.25", "/", "6"}]}], ",", 
        RowBox[{"SrNH4", "->", "0.05"}], ",", 
        RowBox[{"SrO2", "->", "0.25"}], ",", 
        RowBox[{"SrH", "->", "0.05"}], ",", "\[IndentingNewLine]", 
        "\[IndentingNewLine]", 
        RowBox[{"(*", 
         RowBox[{
          RowBox[{
          "Standard", " ", "Gibbs", " ", "energies", " ", "for", " ", 
           "ethanol", " ", "fermentations"}], ",", " ", 
          RowBox[{
          "acetate", " ", "fermentations", " ", "and", " ", "respirations", " ",
            "in", " ", 
           RowBox[{"J", "/", "mol"}]}]}], "*)"}], "\[IndentingNewLine]", 
        RowBox[{"DG0ethHoek", "->", 
         RowBox[{"DG0ethHoekHD", "*", 
          SuperscriptBox["10", "3"]}]}], ",", 
        RowBox[{"DG0resHoek1", "->", 
         RowBox[{"DG0resHoekHD1", "*", 
          SuperscriptBox["10", "3"]}]}], ",", 
        RowBox[{"DG0resHoek2", "->", 
         RowBox[{"DG0resHoekHD2", "*", 
          SuperscriptBox["10", "3"]}]}], ",", 
        RowBox[{"DG0aceHoek1", "->", 
         RowBox[{"DG0aceHoekHD1", "*", 
          SuperscriptBox["10", "3"]}]}], ",", 
        RowBox[{"DG0aceHoek2", "->", 
         RowBox[{"DG0aceHoekHD2", "*", 
          SuperscriptBox["10", "3"]}]}]}], "}"}], ",", "\[IndentingNewLine]", 
      "\[IndentingNewLine]", 
      RowBox[{"(*", 
       RowBox[{
        RowBox[{
         RowBox[{"Yields", " ", "per", " ", "C"}], "-", 
         RowBox[{"mole", " ", "biomass"}]}], ";", " ", 
        RowBox[{"see", " ", "computation", " ", "above"}]}], "*)"}], 
      "\[IndentingNewLine]", "Resp1Yieldsmol", ",", "EthFerYieldsmol", ",", 
      "AceFer1Yieldsmol", ",", "Resp2Yieldsmol", ",", "AceFer2Yieldsmol"}], 
     "]"}]}], ";"}]}]], "Input",
 CellChangeTimes->{{3.930196474914377*^9, 3.93019660059478*^9}, {
  3.94335765589639*^9, 3.943357661081238*^9}},
 CellLabel->
  "In[134]:=",ExpressionUUID->"def231ec-7dab-43c0-b326-998adbd3efd6"]
}, Open  ]],

Cell[CellGroupData[{

Cell["Standard functions & parameters", "Subsection",
 CellChangeTimes->{{3.930144636510641*^9, 
  3.930144645413928*^9}},ExpressionUUID->"a0713cf9-eefb-453f-8c85-\
89feff3e3998"],

Cell[BoxData[
 RowBox[{
  RowBox[{"(*", 
   RowBox[{
   "Define", " ", "mixed", " ", "yields", " ", "standard", " ", "Gibbs", " ", 
    "energies", " ", "and", " ", "Equilibrium", " ", "constant", " ", "for", " ",
     "the", " ", "chemostat", " ", 
    RowBox[{"model", "."}]}], "*)"}], "\[IndentingNewLine]", 
  RowBox[{
   RowBox[{
    RowBox[{"YHoek", "[", 
     RowBox[{
     "D_", ",", "Dc1_", ",", "Dc2_", ",", "Yres1_", ",", "Yeth_", ",", 
      "Yace1_", ",", "Yres2_", ",", "Yace2_"}], "]"}], ":=", 
    RowBox[{"Piecewise", "[", 
     RowBox[{"{", 
      RowBox[{
       RowBox[{"{", 
        RowBox[{"Yres1", ",", 
         RowBox[{"D", "<", "Dc1"}]}], "}"}], ",", 
       RowBox[{"{", 
        RowBox[{
         RowBox[{
          RowBox[{"Yres1", 
           RowBox[{"(", 
            RowBox[{"1", "-", 
             RowBox[{"EthMix1", "[", "D", "]"}], "-", 
             RowBox[{"AceMix1", "[", "D", "]"}]}], ")"}]}], " ", "+", " ", 
          RowBox[{"Yeth", " ", 
           RowBox[{"EthMix1", "[", "D", "]"}]}], "+", 
          RowBox[{"Yace1", " ", 
           RowBox[{"AceMix1", "[", "D", "]"}]}]}], ",", 
         RowBox[{"Dc1", "<=", "D", "<=", "Dc2"}]}], "}"}], ",", 
       RowBox[{"{", 
        RowBox[{
         RowBox[{
          RowBox[{"Yres2", 
           RowBox[{"(", 
            RowBox[{"1", "-", 
             RowBox[{"EthMix2", "[", "D", "]"}], "-", 
             RowBox[{"AceMix2", "[", "D", "]"}]}], ")"}]}], " ", "+", " ", 
          RowBox[{"Yeth", " ", 
           RowBox[{"EthMix2", "[", "D", "]"}]}], "+", 
          RowBox[{"Yace2", " ", 
           RowBox[{"AceMix2", "[", "D", "]"}]}]}], ",", 
         RowBox[{"D", ">", "Dc2"}]}], "}"}]}], "}"}], "]"}]}], " ", "\[IndentingNewLine]", 
   RowBox[{
    RowBox[{"DG0SCerevovHoek", "[", "D_", "]"}], ":=", 
    RowBox[{
     RowBox[{"Piecewise", "[", 
      RowBox[{"{", 
       RowBox[{
        RowBox[{"{", 
         RowBox[{"DG0resHoek1", ",", 
          RowBox[{"D", "<", "Dc1"}]}], "}"}], ",", 
        RowBox[{"{", 
         RowBox[{
          RowBox[{
           RowBox[{"DG0resHoek1", 
            RowBox[{"(", 
             RowBox[{"1", "-", 
              RowBox[{"EthMix1", "[", "D", "]"}], "-", 
              RowBox[{"AceMix1", "[", "D", "]"}]}], ")"}]}], " ", "+", " ", 
           RowBox[{"DG0ethHoek", " ", 
            RowBox[{"EthMix1", "[", "D", "]"}]}], "+", 
           RowBox[{"DG0aceHoek1", " ", 
            RowBox[{"AceMix1", "[", "D", "]"}]}]}], ",", 
          RowBox[{"Dc1", "<=", "D", "<=", "Dc2"}]}], "}"}], ",", 
        RowBox[{"{", 
         RowBox[{
          RowBox[{
           RowBox[{"DG0resHoek2", 
            RowBox[{"(", 
             RowBox[{"1", "-", 
              RowBox[{"EthMix2", "[", "D", "]"}], "-", 
              RowBox[{"AceMix2", "[", "D", "]"}]}], ")"}]}], " ", "+", " ", 
           RowBox[{"DG0ethHoek", " ", 
            RowBox[{"EthMix2", "[", "D", "]"}]}], "+", 
           RowBox[{"DG0aceHoek2", " ", 
            RowBox[{"AceMix2", "[", "D", "]"}]}]}], ",", 
          RowBox[{"D", ">", "Dc2"}]}], "}"}]}], "}"}], "]"}], "/.", " ", 
     "paramsHoek"}]}], "\[IndentingNewLine]", 
   RowBox[{
    RowBox[{"KeqSCerevHoek", "[", "D_", "]"}], ":=", 
    RowBox[{
     RowBox[{"Exp", "[", 
      RowBox[{
       RowBox[{"-", 
        RowBox[{"DG0SCerevovHoek", "[", "D", "]"}]}], "/", 
       RowBox[{"(", 
        RowBox[{"R", " ", "T"}], ")"}]}], "]"}], "/.", "paramsHoek"}]}], 
   "\[IndentingNewLine]", "\[IndentingNewLine]", 
   RowBox[{"(*", 
    RowBox[{"Steady", "-", 
     RowBox[{
     "state", " ", "solutions", " ", "for", " ", "product", " ", "and", " ", 
      "substrate", " ", "concentrations", " ", "in", " ", "the", " ", 
      RowBox[{"chemostat", ".", " ", "Biomass"}], " ", "is", " ", "denoted", " ",
       "by", " ", 
      RowBox[{"X", "."}]}]}], "*)"}], "\[IndentingNewLine]", 
   RowBox[{
    RowBox[{"prodststovHoek", "[", 
     RowBox[{
     "X_", ",", "D_", ",", "Dc1_", ",", "Dc2_", ",", "Yres1_", ",", "Yeth_", ",",
       "Yace1_", ",", "Yres2_", ",", "Yace2_"}], "]"}], ":=", 
    RowBox[{
     RowBox[{"YHoek", "[", 
      RowBox[{
      "D", ",", "Dc1", ",", "Dc2", ",", "Yres1", ",", "Yeth", ",", "Yace1", ",",
        "Yres2", ",", "Yace2"}], "]"}], " ", "X"}]}], " ", "\[IndentingNewLine]", 
   RowBox[{
    RowBox[{"subststovHoek", "[", 
     RowBox[{
     "X_", ",", "D_", ",", "Dc1_", ",", "Dc2_", ",", "Yres1_", ",", "Yeth_", ",",
       "Yace1_", ",", "Yres2_", ",", "Yace2_", ",", "Sr_"}], "]"}], ":=", 
    RowBox[{"Sr", "-", 
     RowBox[{
      RowBox[{"YHoek", "[", 
       RowBox[{
       "D", ",", "Dc1", ",", "Dc2", ",", "Yres1", ",", "Yeth", ",", "Yace1", ",",
         "Yres2", ",", "Yace2"}], "]"}], " ", "X"}]}]}], " ", 
   "\[IndentingNewLine]", "\[IndentingNewLine]", 
   RowBox[{
    RowBox[{"R", "=", "8.3145"}], ";"}], " ", 
   RowBox[{"(*", 
    RowBox[{"Gas", " ", "constant", " ", "in", " ", "units", " ", 
     RowBox[{"J", "/", "K"}], " ", "mol"}], "*)"}], "\[IndentingNewLine]", 
   RowBox[{
    RowBox[{"T", "=", "298"}], ";"}], " ", 
   RowBox[{"(*", 
    RowBox[{
    "Temperature", " ", "at", " ", "standard", " ", "biochemical", " ", 
     "conditions", " ", "in", " ", "units", " ", "K"}], "*)"}]}]}]], "Input",
 CellChangeTimes->{{3.930196994401786*^9, 3.930197000824554*^9}, {
  3.93019703373353*^9, 3.9301970631208763`*^9}},
 CellLabel->
  "In[135]:=",ExpressionUUID->"0a98fdfa-9477-4f21-9a87-924908c6bf1e"]
}, Open  ]],

Cell[CellGroupData[{

Cell["Yield functions for each compound", "Subsection",
 CellChangeTimes->{{3.930144636510641*^9, 3.930144645413928*^9}, {
  3.9301461640699043`*^9, 3.930146166799138*^9}, {3.930146205150778*^9, 
  3.93014620816574*^9}},ExpressionUUID->"48cf25bc-c78c-427d-8fb3-\
08be47f5ab7c"],

Cell[BoxData[
 RowBox[{
  RowBox[{"(*", 
   RowBox[{
   "Water", " ", "is", " ", "not", " ", "included", " ", "as", " ", "its", " ",
     "concentration", " ", "does", " ", "not", " ", 
    RowBox[{"change", "."}]}], "*)"}], "\[IndentingNewLine]", 
  RowBox[{
   RowBox[{
    RowBox[{"Yc2h6oHoek", "[", "D_", "]"}], ":=", 
    RowBox[{
     RowBox[{"YHoek", "[", 
      RowBox[{
      "D", ",", "Dc1", ",", "Dc2", ",", "Yc2h6ores1", ",", "Yc2h6oethferM", ",",
        "Yc2h6oacefer1", ",", "Yc2h6ores2", ",", "Yc2h6oacefer2"}], "]"}], "/.",
      "paramsHoek"}]}], "\[IndentingNewLine]", 
   RowBox[{
    RowBox[{"Yc2h3o2Hoek", "[", "D_", "]"}], ":=", 
    RowBox[{
     RowBox[{"YHoek", "[", 
      RowBox[{
      "D", ",", "Dc1", ",", "Dc2", ",", "Yc2h3o2res1", ",", "Yc2h3o2ethferM", 
       ",", "Yc2h3o2acefer1", ",", "Yc2h3o2res2", ",", "Yc2h3o2acefer2"}], 
      "]"}], "/.", "paramsHoek"}]}], "\[IndentingNewLine]", 
   RowBox[{
    RowBox[{"YglcHoek", "[", "D_", "]"}], ":=", 
    RowBox[{
     RowBox[{"YHoek", "[", 
      RowBox[{
      "D", ",", "Dc1", ",", "Dc2", ",", "Yglcres1", ",", "YglcethferM", ",", 
       "Yglcacefer1", ",", "Yglcres2", ",", "Yglcacefer2"}], "]"}], "/.", 
     "paramsHoek"}]}], "\[IndentingNewLine]", 
   RowBox[{
    RowBox[{"Yo2Hoek", "[", "D_", "]"}], ":=", 
    RowBox[{
     RowBox[{"YHoek", "[", 
      RowBox[{
      "D", ",", "Dc1", ",", "Dc2", ",", "Yo2res1", ",", "Yo2ethferM", ",", 
       "Yo2acefer1", ",", "Yo2res2", ",", "Yo2acefer2"}], "]"}], "/.", 
     "paramsHoek"}]}], "\[IndentingNewLine]", 
   RowBox[{
    RowBox[{"Ynh4Hoek", "[", "D_", "]"}], ":=", 
    RowBox[{
     RowBox[{"YHoek", "[", 
      RowBox[{
      "D", ",", "Dc1", ",", "Dc2", ",", "Ynh4res1", ",", "Ynh4ethferM", ",", 
       "Ynh4acefer1", ",", "Ynh4res2", ",", "Ynh4acefer2"}], "]"}], "/.", 
     "paramsHoek"}]}], "\[IndentingNewLine]", 
   RowBox[{
    RowBox[{"Yco2Hoek", "[", "D_", "]"}], ":=", 
    RowBox[{
     RowBox[{"YHoek", "[", 
      RowBox[{
      "D", ",", "Dc1", ",", "Dc2", ",", "Yco2res1", ",", "Yco2ethferM", ",", 
       "Yco2acefer1", ",", "Yco2res2", ",", "Yco2acefer2"}], "]"}], "/.", 
     "paramsHoek"}]}], "\[IndentingNewLine]", 
   RowBox[{
    RowBox[{"YhHoek", "[", "D_", "]"}], ":=", 
    RowBox[{
     RowBox[{"YHoek", "[", 
      RowBox[{
      "D", ",", "Dc1", ",", "Dc2", ",", "Yhres1", ",", "YhethferM", ",", 
       "Yhacefer1", ",", "Yhres2", ",", "Yhacefer2"}], "]"}], "/.", 
     "paramsHoek"}]}], "\[IndentingNewLine]", 
   RowBox[{
    RowBox[{"YXHoek", "[", "D_", "]"}], ":=", 
    RowBox[{
     RowBox[{"YHoek", "[", 
      RowBox[{
      "D", ",", "Dc1", ",", "Dc2", ",", "1", ",", "1", ",", "1", ",", "1", ",",
        "1"}], "]"}], "/.", "paramsHoek"}]}]}]}]], "Input",
 CellChangeTimes->{{3.898833147113434*^9, 3.8988331526647243`*^9}, {
   3.8988332000852747`*^9, 3.898833217225417*^9}, {3.898833317508531*^9, 
   3.898833341612586*^9}, {3.89883355086432*^9, 3.898833560487351*^9}, {
   3.903005326674327*^9, 3.903005463202693*^9}, {3.9030056167876*^9, 
   3.903005720352125*^9}, 3.903007463175579*^9, {3.90300765548582*^9, 
   3.90300766426867*^9}, 3.903007907202511*^9, {3.930197107057859*^9, 
   3.930197112835643*^9}},
 CellLabel->
  "In[142]:=",ExpressionUUID->"209e0356-bbcb-4dfd-9d61-8a1179573f3a"]
}, Open  ]],

Cell[CellGroupData[{

Cell["Steady-state equations for each compound", "Subsection",
 CellChangeTimes->{{3.930144636510641*^9, 3.930144645413928*^9}, {
  3.9301461640699043`*^9, 3.930146166799138*^9}, {3.930146205150778*^9, 
  3.93014620816574*^9}, {3.9301470716643267`*^9, 
  3.930147078552949*^9}},ExpressionUUID->"e4e28fb9-d2bd-41ba-be0c-\
e903ebf9d6a4"],

Cell[BoxData[
 RowBox[{
  RowBox[{"(*", 
   RowBox[{
   "We", " ", "add", " ", "a", " ", "insignificantly", " ", "small", " ", 
    "value", " ", "to", " ", "the", " ", "product", " ", "concentrations", " ",
     "due", " ", "to", " ", "numerical", " ", "issues", " ", 
    RowBox[{"otherwise", "."}]}], "*)"}], "\[IndentingNewLine]", 
  RowBox[{
   RowBox[{
    RowBox[{"C2H6OSCerevHoek", "[", 
     RowBox[{"X_", ",", "D_"}], "]"}], ":=", 
    RowBox[{
     RowBox[{"0.00000001", "+", 
      RowBox[{"prodststovHoek", "[", 
       RowBox[{
       "X", ",", "D", ",", "Dc1", ",", "Dc2", ",", "Yc2h6ores1", ",", 
        "Yc2h6oethferM", ",", "Yc2h6oacefer1", ",", "Yc2h6ores2", ",", 
        "Yc2h6oacefer2"}], "]"}]}], "/.", "paramsHoek"}]}], "\[IndentingNewLine]", 
   RowBox[{
    RowBox[{"C2H3O2SCerevHoek", "[", 
     RowBox[{"X_", ",", "D_"}], "]"}], ":=", 
    RowBox[{
     RowBox[{"0.00000001", "+", 
      RowBox[{"prodststovHoek", "[", 
       RowBox[{
       "X", ",", "D", ",", "Dc1", ",", "Dc2", ",", "Yc2h3o2res1", ",", 
        "Yc2h3o2ethferM", ",", "Yc2h3o2acefer1", ",", "Yc2h3o2res2", ",", 
        "Yc2h3o2acefer2"}], "]"}]}], "/.", "paramsHoek"}]}], "\[IndentingNewLine]", 
   RowBox[{
    RowBox[{"CO2SCerevHoek", "[", 
     RowBox[{"X_", ",", "D_"}], "]"}], ":=", 
    RowBox[{
     RowBox[{"0.00000001", "+", 
      RowBox[{"prodststovHoek", "[", 
       RowBox[{
       "X", ",", "D", ",", "Dc1", ",", "Dc2", ",", "Yco2res1", ",", 
        "Yco2ethferM", ",", "Yco2acefer1", ",", "Yco2res2", ",", 
        "Yco2acefer2"}], "]"}]}], "/.", "paramsHoek"}]}], "\[IndentingNewLine]", 
   RowBox[{
    RowBox[{"C6H12O6SCerevHoek", "[", 
     RowBox[{"X_", ",", "D_"}], "]"}], ":=", 
    RowBox[{
     RowBox[{"subststovHoek", "[", 
      RowBox[{
      "X", ",", "D", ",", "Dc1", ",", "Dc2", ",", "Yglcres1", ",", 
       "YglcethferM", ",", "Yglcacefer1", ",", "Yglcres2", ",", "Yglcacefer2",
        ",", "Srglc"}], "]"}], "/.", "paramsHoek"}]}], "\[IndentingNewLine]", 
   
   RowBox[{
    RowBox[{"O2SCerevHoek", "[", 
     RowBox[{"X_", ",", "D_"}], "]"}], ":=", 
    RowBox[{
     RowBox[{"subststovHoek", "[", 
      RowBox[{
      "X", ",", "D", ",", "Dc1", ",", "Dc2", ",", "Yo2res1", ",", 
       "Yo2ethferM", ",", "Yo2acefer1", ",", "Yo2res2", ",", "Yo2acefer2", ",",
        "SrO2"}], "]"}], "/.", "paramsHoek"}]}], "\[IndentingNewLine]", 
   RowBox[{
    RowBox[{"NH4SCerevHoek", "[", 
     RowBox[{"X_", ",", "D_"}], "]"}], ":=", 
    RowBox[{
     RowBox[{"subststovHoek", "[", 
      RowBox[{
      "X", ",", "D", ",", "Dc1", ",", "Dc2", ",", "Ynh4res1", ",", 
       "Ynh4ethferM", ",", "Ynh4acefer1", ",", "Ynh4res2", ",", "Ynh4acefer2",
        ",", "SrNH4"}], "]"}], "/.", "paramsHoek"}]}], "\[IndentingNewLine]", 
   
   RowBox[{
    RowBox[{"HSCerevHoek", "[", 
     RowBox[{"X_", ",", "D_"}], "]"}], ":=", 
    RowBox[{
     RowBox[{"subststovHoek", "[", 
      RowBox[{
      "X", ",", "D", ",", "Dc1", ",", "Dc2", ",", "Yhres1", ",", "YhethferM", 
       ",", "Yhacefer1", ",", "Yhres2", ",", "Yhacefer2", ",", "SrH"}], "]"}],
      "/.", "paramsHoek"}]}]}]}]], "Input",
 CellChangeTimes->{{3.9301971840498457`*^9, 3.9301972095574427`*^9}},
 CellLabel->
  "In[150]:=",ExpressionUUID->"7bfbb4c6-f8a2-4cbf-ad4d-2ceb212dde96"]
}, Open  ]],

Cell[CellGroupData[{

Cell["Growth rate equation", "Subsection",
 CellChangeTimes->{{3.930144636510641*^9, 3.930144645413928*^9}, {
  3.9301461640699043`*^9, 3.930146166799138*^9}, {3.930146205150778*^9, 
  3.93014620816574*^9}, {3.9301470716643267`*^9, 3.930147078552949*^9}, {
  3.930147190885906*^9, 
  3.930147193557427*^9}},ExpressionUUID->"52ea6242-8684-4f00-972e-\
aaf4a9d4a655"],

Cell[BoxData[
 RowBox[{
  RowBox[{"(*", 
   RowBox[{
   "Products", " ", "of", " ", "compounds", " ", "for", " ", "in", " ", 
    "contribution", " ", "from", " ", "reversibility"}], "*)"}], 
  "\[IndentingNewLine]", 
  RowBox[{
   RowBox[{
    RowBox[{"prodSCerevHoek", "[", 
     RowBox[{"X_", ",", "D_"}], "]"}], ":=", 
    RowBox[{
     SuperscriptBox[
      RowBox[{"C2H6OSCerevHoek", "[", 
       RowBox[{"X", ",", "D"}], "]"}], 
      RowBox[{"Yc2h6oHoek", "[", "D", "]"}]], "*", 
     SuperscriptBox[
      RowBox[{"CO2SCerevHoek", "[", 
       RowBox[{"X", ",", "D"}], "]"}], 
      RowBox[{"Yco2Hoek", "[", "D", "]"}]], "*", 
     SuperscriptBox[
      RowBox[{"C2H3O2SCerevHoek", "[", 
       RowBox[{"X", ",", "D"}], "]"}], 
      RowBox[{"Yc2h3o2Hoek", "[", "D", "]"}]]}]}], "\[IndentingNewLine]", 
   RowBox[{
    RowBox[{"subSCerevHoek", "[", 
     RowBox[{"X_", ",", "D_"}], "]"}], ":=", 
    RowBox[{
     SuperscriptBox[
      RowBox[{"C6H12O6SCerevHoek", "[", 
       RowBox[{"X", ",", "D"}], "]"}], 
      RowBox[{"YglcHoek", "[", "D", "]"}]], "*", 
     SuperscriptBox[
      RowBox[{"NH4SCerevHoek", "[", 
       RowBox[{"X", ",", "D"}], "]"}], 
      RowBox[{"Ynh4Hoek", "[", "D", "]"}]], "*", 
     SuperscriptBox[
      RowBox[{"O2SCerevHoek", "[", 
       RowBox[{"X", ",", "D"}], "]"}], 
      RowBox[{"Yo2Hoek", "[", "D", "]"}]], "*", 
     SuperscriptBox[
      RowBox[{"HSCerevHoek", "[", 
       RowBox[{"X", ",", "D"}], "]"}], 
      RowBox[{"YhHoek", "[", "D", "]"}]]}]}], "\[IndentingNewLine]", 
   "\[IndentingNewLine]", 
   RowBox[{"(*", 
    RowBox[{"Dilution", " ", "rate", " ", "D", " ", 
     RowBox[{"(", 
      StyleBox[
       RowBox[{"in", " ", 
        RowBox[{"hr", "^", 
         RowBox[{"-", "1"}]}]}],
       FontWeight->"Bold"], ")"}], " ", "as", " ", "function", " ", "of", " ",
      "X", " ", "and", " ", 
     StyleBox["itself",
      FontWeight->"Bold"]}], "*)"}], "\[IndentingNewLine]", 
   RowBox[{
    RowBox[{"DfuncSCerevHoek", "[", 
     RowBox[{"X_", ",", "D_"}], "]"}], ":=", " ", 
    RowBox[{
     RowBox[{"\[Lambda]max", " ", 
      FractionBox[
       RowBox[{"C6H12O6SCerevHoek", "[", 
        RowBox[{"X", ",", "D"}], "]"}], 
       RowBox[{
        RowBox[{"C6H12O6SCerevHoek", "[", 
         RowBox[{"X", ",", "D"}], "]"}], "+", "Ks"}]], 
      RowBox[{"(", 
       RowBox[{"1", "-", 
        FractionBox[
         RowBox[{"prodSCerevHoek", "[", 
          RowBox[{"X", ",", "D"}], "]"}], 
         RowBox[{
          RowBox[{"subSCerevHoek", "[", 
           RowBox[{"X", ",", "D"}], "]"}], 
          RowBox[{"KeqSCerevHoek", "[", "D", "]"}]}]]}], ")"}]}], "/.", 
     "paramsHoek"}]}]}]}]], "Input",
 CellChangeTimes->{{3.930197215138069*^9, 3.9301972318483353`*^9}},
 CellLabel->
  "In[157]:=",ExpressionUUID->"92bdb7ca-8f04-4d81-96b6-f43af12aab92"]
}, Open  ]],

Cell[CellGroupData[{

Cell["Thermodynamic quantities", "Subsection",
 CellChangeTimes->{{3.930144636510641*^9, 3.930144645413928*^9}, {
  3.9301461640699043`*^9, 3.930146166799138*^9}, {3.930146205150778*^9, 
  3.93014620816574*^9}, {3.9301470716643267`*^9, 3.930147078552949*^9}, {
  3.930147173862646*^9, 
  3.930147179773513*^9}},ExpressionUUID->"b6b5d67c-14cc-450c-abf7-\
aaa8452abc5e"],

Cell[BoxData[
 RowBox[{
  RowBox[{"(*", 
   RowBox[{"Driving", " ", "force", " ", "in", " ", 
    RowBox[{"kJ", "/", "mol"}]}], "*)"}], "\[IndentingNewLine]", 
  RowBox[{
   RowBox[{
    RowBox[{"DrivForceSCerevHoek", "[", 
     RowBox[{"X_", ",", "D_"}], "]"}], ":=", 
    RowBox[{
     RowBox[{
      FractionBox[
       RowBox[{"R", " ", "T"}], 
       SuperscriptBox["10", "3"]], " ", 
      RowBox[{"Log", "[", 
       FractionBox[
        RowBox[{"prodSCerevHoek", "[", 
         RowBox[{"X", ",", "D"}], "]"}], 
        RowBox[{
         RowBox[{"subSCerevHoek", "[", 
          RowBox[{"X", ",", "D"}], "]"}], 
         RowBox[{"KeqSCerevHoek", "[", "D", "]"}]}]], "]"}]}], "/.", 
     "paramsHoek"}]}], "\[IndentingNewLine]", 
   RowBox[{"(*", 
    RowBox[{"sEPR", " ", "in", " ", 
     RowBox[{"kJ", "/", 
      RowBox[{"(", 
       RowBox[{"mol", " ", "h"}], ")"}]}]}], "*)"}], "\[IndentingNewLine]", 
   RowBox[{
    RowBox[{"EntroProdSCerevHoek", "[", 
     RowBox[{"X_", ",", "D_"}], "]"}], ":=", 
    RowBox[{
     RowBox[{
      RowBox[{"-", 
       FractionBox[
        RowBox[{"R", " ", "T"}], 
        SuperscriptBox["10", "3"]]}], 
      RowBox[{"DfuncSCerevHoek", "[", 
       RowBox[{"X", ",", "D"}], "]"}], "*", 
      RowBox[{"Log", "[", 
       FractionBox[
        RowBox[{"prodSCerevHoek", "[", 
         RowBox[{"X", ",", "D"}], "]"}], 
        RowBox[{
         RowBox[{"subSCerevHoek", "[", 
          RowBox[{"X", ",", "D"}], "]"}], 
         RowBox[{"KeqSCerevHoek", "[", "D", "]"}]}]], "]"}]}], "/.", 
     "paramsHoek"}]}]}]}]], "Input",
 CellChangeTimes->{{3.930197256620376*^9, 3.930197263763302*^9}},
 CellLabel->
  "In[160]:=",ExpressionUUID->"8e125395-e592-4432-82bd-98a105700d02"]
}, Open  ]]
}, Open  ]],

Cell[CellGroupData[{

Cell["Numerical solution for Model 3", "Section",
 CellChangeTimes->{{3.9296952373039503`*^9, 3.929695237521764*^9}, {
   3.929695273523108*^9, 3.929695279993528*^9}, {3.930144210234776*^9, 
   3.930144219659198*^9}, 3.9301445504686213`*^9, 3.930144625037826*^9, {
   3.930147626693025*^9, 3.9301476339489403`*^9}, {3.930197272513213*^9, 
   3.930197272768991*^9}},ExpressionUUID->"f7b04a51-f615-4386-9dab-\
2117902d81a3"],

Cell[TextData[StyleBox["Note: It could be that Mathematica gives the error \
\[OpenCurlyQuote]symbol D is protected\[CloseCurlyQuote]. In that case \
running the model twice usually works. If not, please contact the \
corresponding author.",
 FontColor->RGBColor[1, 0, 0]]], "Text",
 CellChangeTimes->{{3.8805479740127077`*^9, 3.8805479740451393`*^9}, {
  3.880548026428586*^9, 3.880548076662838*^9}, {3.88054825788204*^9, 
  3.880548296782118*^9}, {3.880548378911397*^9, 3.880548432120843*^9}, {
  3.882176341093424*^9, 3.882176355428088*^9}, {3.930148427618472*^9, 
  3.930148463371084*^9}},ExpressionUUID->"2d1b24b9-ec58-4181-9534-\
918a2881838a"],

Cell[CellGroupData[{

Cell[BoxData[
 RowBox[{
  RowBox[{"(*", 
   RowBox[{
    RowBox[{
     RowBox[{"Table", " ", "to", " ", "solve", " ", "the", " ", 
      StyleBox["implicit",
       FontWeight->"Bold"], " ", "function", " ", 
      StyleBox[
       RowBox[{"DfuncSCerevov", "[", 
        RowBox[{"X", ",", "D"}], "]"}],
       FontSlant->"Italic"]}], 
     StyleBox["=",
      FontSlant->"Italic"], 
     RowBox[{
      StyleBox["D",
       FontSlant->"Italic"], " ", "with", " ", "variables", " ", "X"}]}], ",",
     " ", 
    RowBox[{
     RowBox[{
     "D", " ", "for", " ", "values", " ", "of", " ", "D", " ", "between", " ",
       "0", " ", "and", " ", "the", " ", "maximal", " ", "growth", " ", 
      RowBox[{"rate", ".", " ", "The"}], " ", "model", " ", "is", " ", 
      "rewritten", " ", "in", " ", "terms", " ", "of", " ", "only", " ", 
      "biomass", " ", "X", " ", "and", " ", "dilution", " ", "rate", " ", 
      RowBox[{"D", ".", " ", "This"}], " ", "finds", " ", "the", " ", 
      "unique", " ", "steady"}], "-", 
     RowBox[{
     "state", " ", "biomass", " ", "concentration", " ", "at", " ", "every", " ",
       "dilution", " ", "rate", " ", 
      RowBox[{"D", "."}]}]}]}], "*)"}], "\[IndentingNewLine]", 
  RowBox[{
   RowBox[{"valsdxHoek", "=", 
    RowBox[{"Table", "[", 
     RowBox[{
      RowBox[{"{", 
       RowBox[{
        RowBox[{
         RowBox[{"Solve", "[", 
          RowBox[{"DR", "==", "D"}], "]"}], "[", 
         RowBox[{"[", 
          RowBox[{"1", ",", "1"}], "]"}], "]"}], ",", 
        RowBox[{
         RowBox[{"FindRoot", "[", 
          RowBox[{
           RowBox[{
            RowBox[{"DfuncSCerevHoek", "[", 
             RowBox[{"X", ",", "D"}], "]"}], "==", "D"}], ",", 
           RowBox[{"{", 
            RowBox[{"X", ",", "0.01"}], "}"}]}], "]"}], "[", 
         RowBox[{"[", "1", "]"}], "]"}]}], "}"}], ",", 
      RowBox[{"{", 
       RowBox[{"D", ",", "0.01", ",", 
        RowBox[{
         RowBox[{"(", 
          RowBox[{"\[Lambda]max", "/.", "paramsHoek"}], ")"}], "-", "0.01"}], 
        ",", "0.01"}], "}"}]}], "]"}]}], "\[IndentingNewLine]", 
   RowBox[{
    RowBox[{"nvaluesHoek", "=", 
     RowBox[{"Length", "[", "valsdxHoek", "]"}]}], ";"}]}]}]], "Input",
 CellChangeTimes->{{3.9301973173298273`*^9, 3.930197317577684*^9}},
 CellLabel->
  "In[162]:=",ExpressionUUID->"8da72233-a60e-48e7-bf41-d53e369e9204"],

Cell[BoxData[
 RowBox[{"{", 
  RowBox[{
   RowBox[{"{", 
    RowBox[{
     RowBox[{"DR", "\[Rule]", "0.01`"}], ",", 
     RowBox[{"X", "\[Rule]", "0.15288474025079557`"}]}], "}"}], ",", 
   RowBox[{"{", 
    RowBox[{
     RowBox[{"DR", "\[Rule]", "0.02`"}], ",", 
     RowBox[{"X", "\[Rule]", "0.15287346327686407`"}]}], "}"}], ",", 
   RowBox[{"{", 
    RowBox[{
     RowBox[{"DR", "\[Rule]", "0.03`"}], ",", 
     RowBox[{"X", "\[Rule]", "0.15286160799655768`"}]}], "}"}], ",", 
   RowBox[{"{", 
    RowBox[{
     RowBox[{"DR", "\[Rule]", "0.04`"}], ",", 
     RowBox[{"X", "\[Rule]", "0.15284912875408865`"}]}], "}"}], ",", 
   RowBox[{"{", 
    RowBox[{
     RowBox[{"DR", "\[Rule]", "0.05`"}], ",", 
     RowBox[{"X", "\[Rule]", "0.1528359749580125`"}]}], "}"}], ",", 
   RowBox[{"{", 
    RowBox[{
     RowBox[{"DR", "\[Rule]", "0.06`"}], ",", 
     RowBox[{"X", "\[Rule]", "0.15282209039548028`"}]}], "}"}], ",", 
   RowBox[{"{", 
    RowBox[{
     RowBox[{"DR", "\[Rule]", "0.07`"}], ",", 
     RowBox[{"X", "\[Rule]", "0.1528074124293787`"}]}], "}"}], ",", 
   RowBox[{"{", 
    RowBox[{
     RowBox[{"DR", "\[Rule]", "0.08`"}], ",", 
     RowBox[{"X", "\[Rule]", "0.15279187105359282`"}]}], "}"}], ",", 
   RowBox[{"{", 
    RowBox[{
     RowBox[{"DR", "\[Rule]", "0.09`"}], ",", 
     RowBox[{"X", "\[Rule]", "0.15277538777606622`"}]}], "}"}], ",", 
   RowBox[{"{", 
    RowBox[{
     RowBox[{"DR", "\[Rule]", "0.1`"}], ",", 
     RowBox[{"X", "\[Rule]", "0.15275787429378535`"}]}], "}"}], ",", 
   RowBox[{"{", 
    RowBox[{
     RowBox[{"DR", "\[Rule]", "0.11`"}], ",", 
     RowBox[{"X", "\[Rule]", "0.1527392309094253`"}]}], "}"}], ",", 
   RowBox[{"{", 
    RowBox[{
     RowBox[{"DR", "\[Rule]", "0.12`"}], ",", 
     RowBox[{"X", "\[Rule]", "0.1527193446327684`"}]}], "}"}], ",", 
   RowBox[{"{", 
    RowBox[{
     RowBox[{"DR", "\[Rule]", "0.13`"}], ",", 
     RowBox[{"X", "\[Rule]", "0.15269808688876094`"}]}], "}"}], ",", 
   RowBox[{"{", 
    RowBox[{
     RowBox[{"DR", "\[Rule]", "0.14`"}], ",", 
     RowBox[{"X", "\[Rule]", "0.1526753107345625`"}]}], "}"}], ",", 
   RowBox[{"{", 
    RowBox[{
     RowBox[{"DR", "\[Rule]", "0.15`"}], ",", 
     RowBox[{"X", "\[Rule]", "0.15265084745767044`"}]}], "}"}], ",", 
   RowBox[{"{", 
    RowBox[{
     RowBox[{"DR", "\[Rule]", "0.16`"}], ",", 
     RowBox[{"X", "\[Rule]", "0.1526245023902654`"}]}], "}"}], ",", 
   RowBox[{"{", 
    RowBox[{
     RowBox[{"DR", "\[Rule]", "0.17`"}], ",", 
     RowBox[{"X", "\[Rule]", "0.15259604971751414`"}]}], "}"}], ",", 
   RowBox[{"{", 
    RowBox[{
     RowBox[{"DR", "\[Rule]", "0.18`"}], ",", 
     RowBox[{"X", "\[Rule]", "0.1525652259887586`"}]}], "}"}], ",", 
   RowBox[{"{", 
    RowBox[{
     RowBox[{"DR", "\[Rule]", "0.19`"}], ",", 
     RowBox[{"X", "\[Rule]", "0.15253172193564238`"}]}], "}"}], ",", 
   RowBox[{"{", 
    RowBox[{
     RowBox[{"DR", "\[Rule]", "0.2`"}], ",", 
     RowBox[{"X", "\[Rule]", "0.15249517205957885`"}]}], "}"}], ",", 
   RowBox[{"{", 
    RowBox[{
     RowBox[{"DR", "\[Rule]", "0.21`"}], ",", 
     RowBox[{"X", "\[Rule]", "0.15245514124293788`"}]}], "}"}], ",", 
   RowBox[{"{", 
    RowBox[{
     RowBox[{"DR", "\[Rule]", "0.22`"}], ",", 
     RowBox[{"X", "\[Rule]", "0.15241110734463278`"}]}], "}"}], ",", 
   RowBox[{"{", 
    RowBox[{
     RowBox[{"DR", "\[Rule]", "0.23`"}], ",", 
     RowBox[{"X", "\[Rule]", "0.15236243829913768`"}]}], "}"}], ",", 
   RowBox[{"{", 
    RowBox[{
     RowBox[{"DR", "\[Rule]", "0.24`"}], ",", 
     RowBox[{"X", "\[Rule]", "0.15230836158193184`"}]}], "}"}], ",", 
   RowBox[{"{", 
    RowBox[{
     RowBox[{"DR", "\[Rule]", "0.25`"}], ",", 
     RowBox[{"X", "\[Rule]", "0.15224792289797293`"}]}], "}"}], ",", 
   RowBox[{"{", 
    RowBox[{
     RowBox[{"DR", "\[Rule]", "0.26`"}], ",", 
     RowBox[{"X", "\[Rule]", "0.15217992937853111`"}]}], "}"}], ",", 
   RowBox[{"{", 
    RowBox[{
     RowBox[{"DR", "\[Rule]", "0.27`"}], ",", 
     RowBox[{"X", "\[Rule]", "0.1521028700564972`"}]}], "}"}], ",", 
   RowBox[{"{", 
    RowBox[{
     RowBox[{"DR", "\[Rule]", "0.28`"}], ",", 
     RowBox[{"X", "\[Rule]", "0.14403285746366837`"}]}], "}"}], ",", 
   RowBox[{"{", 
    RowBox[{
     RowBox[{"DR", "\[Rule]", "0.29`"}], ",", 
     RowBox[{"X", "\[Rule]", "0.1254433770426547`"}]}], "}"}], ",", 
   RowBox[{"{", 
    RowBox[{
     RowBox[{"DR", "\[Rule]", "0.3`"}], ",", 
     RowBox[{"X", "\[Rule]", "0.11192398801303052`"}]}], "}"}], ",", 
   RowBox[{"{", 
    RowBox[{
     RowBox[{"DR", "\[Rule]", "0.31`"}], ",", 
     RowBox[{"X", "\[Rule]", "0.10163965311350173`"}]}], "}"}], ",", 
   RowBox[{"{", 
    RowBox[{
     RowBox[{"DR", "\[Rule]", "0.32`"}], ",", 
     RowBox[{"X", "\[Rule]", "0.09354243983533422`"}]}], "}"}], ",", 
   RowBox[{"{", 
    RowBox[{
     RowBox[{"DR", "\[Rule]", "0.33`"}], ",", 
     RowBox[{"X", "\[Rule]", "0.08698896858932897`"}]}], "}"}], ",", 
   RowBox[{"{", 
    RowBox[{
     RowBox[{"DR", "\[Rule]", "0.34`"}], ",", 
     RowBox[{"X", "\[Rule]", "0.08156033210929976`"}]}], "}"}], ",", 
   RowBox[{"{", 
    RowBox[{
     RowBox[{"DR", "\[Rule]", "0.35000000000000003`"}], ",", 
     RowBox[{"X", "\[Rule]", "0.07696885972230944`"}]}], "}"}], ",", 
   RowBox[{"{", 
    RowBox[{
     RowBox[{"DR", "\[Rule]", "0.36`"}], ",", 
     RowBox[{"X", "\[Rule]", "0.07308499620971384`"}]}], "}"}], ",", 
   RowBox[{"{", 
    RowBox[{
     RowBox[{"DR", "\[Rule]", "0.37`"}], ",", 
     RowBox[{"X", "\[Rule]", "0.06956112445032378`"}]}], "}"}], ",", 
   RowBox[{"{", 
    RowBox[{
     RowBox[{"DR", "\[Rule]", "0.38`"}], ",", 
     RowBox[{"X", "\[Rule]", "0.06634709422453554`"}]}], "}"}], ",", 
   RowBox[{"{", 
    RowBox[{
     RowBox[{"DR", "\[Rule]", "0.39`"}], ",", 
     RowBox[{"X", "\[Rule]", "0.0632430939310234`"}]}], "}"}], ",", 
   RowBox[{"{", 
    RowBox[{
     RowBox[{"DR", "\[Rule]", "0.4`"}], ",", 
     RowBox[{"X", "\[Rule]", "0.05982685370085463`"}]}], "}"}], ",", 
   RowBox[{"{", 
    RowBox[{
     RowBox[{"DR", "\[Rule]", "0.41000000000000003`"}], ",", 
     RowBox[{"X", "\[Rule]", "0.05424433210668855`"}]}], "}"}]}], 
  "}"}]], "Output",
 CellChangeTimes->{{3.9301975739273157`*^9, 3.930197591621688*^9}, 
   3.9423740224316483`*^9, 3.942374595252462*^9, 3.942385190865128*^9, 
   3.942386907378365*^9, 3.949390868742128*^9, 3.9493909495858603`*^9},
 CellLabel->
  "Out[162]=",ExpressionUUID->"af3aeae9-b937-4224-93ec-3835f7895328"]
}, Open  ]],

Cell[BoxData[
 RowBox[{
  RowBox[{"(*", 
   RowBox[{
    RowBox[{
    "Numerical", " ", "solution", " ", "for", " ", "other", " ", "variables", 
     " ", 
     RowBox[{"(", 
      RowBox[{
       RowBox[{"concentrations", " ", "of", " ", "interest"}], ",", " ", 
       RowBox[{"driving", " ", "force"}], ",", " ", 
       RowBox[{"entropy", " ", "production"}]}], ")"}], " ", "for", " ", 
     "the", " ", "values", " ", "of", " ", "X"}], ",", 
    RowBox[{"D", " ", "found", " ", 
     RowBox[{"above", "."}]}]}], " ", "*)"}], "\[IndentingNewLine]", 
  RowBox[{
   RowBox[{
    RowBox[{"XvalHoekpaper", "=", 
     RowBox[{"Table", "[", 
      RowBox[{
       RowBox[{"{", 
        RowBox[{
         RowBox[{"DR", "/.", 
          RowBox[{"valsdxHoek", "[", 
           RowBox[{"[", "i", "]"}], "]"}]}], ",", 
         RowBox[{
          RowBox[{
           SuperscriptBox["10", "3"], "*", "X"}], "/.", 
          RowBox[{"valsdxHoek", "[", 
           RowBox[{"[", "i", "]"}], "]"}]}]}], "}"}], ",", 
       RowBox[{"{", 
        RowBox[{"i", ",", "1", ",", "nvaluesHoek"}], "}"}]}], "]"}]}], ";"}], 
   "\[IndentingNewLine]", 
   RowBox[{
    RowBox[{"C2H6OvalHoekpaper", "=", 
     RowBox[{"Table", "[", 
      RowBox[{
       RowBox[{"{", 
        RowBox[{
         RowBox[{"DR", "/.", 
          RowBox[{"valsdxHoek", "[", 
           RowBox[{"[", "i", "]"}], "]"}]}], ",", 
         RowBox[{
          SuperscriptBox["10", "3"], "*", 
          RowBox[{"C2H6OSCerevHoek", "[", 
           RowBox[{
            RowBox[{"X", "/.", 
             RowBox[{"valsdxHoek", "[", 
              RowBox[{"[", "i", "]"}], "]"}]}], ",", 
            RowBox[{"DR", "/.", 
             RowBox[{"valsdxHoek", "[", 
              RowBox[{"[", "i", "]"}], "]"}]}]}], "]"}]}]}], "}"}], ",", 
       RowBox[{"{", 
        RowBox[{"i", ",", "1", ",", "nvaluesHoek"}], "}"}]}], "]"}]}], ";"}], 
   "\[IndentingNewLine]", 
   RowBox[{
    RowBox[{"C6H12O6valHoekpaper", "=", 
     RowBox[{"Table", "[", 
      RowBox[{
       RowBox[{"{", 
        RowBox[{
         RowBox[{"DR", "/.", 
          RowBox[{"valsdxHoek", "[", 
           RowBox[{"[", "i", "]"}], "]"}]}], ",", 
         RowBox[{
          SuperscriptBox["10", "3"], "*", 
          RowBox[{"C6H12O6SCerevHoek", "[", 
           RowBox[{
            RowBox[{"X", "/.", 
             RowBox[{"valsdxHoek", "[", 
              RowBox[{"[", "i", "]"}], "]"}]}], ",", 
            RowBox[{"DR", "/.", 
             RowBox[{"valsdxHoek", "[", 
              RowBox[{"[", "i", "]"}], "]"}]}]}], "]"}]}]}], "}"}], ",", 
       RowBox[{"{", 
        RowBox[{"i", ",", "1", ",", "nvaluesHoek"}], "}"}]}], "]"}]}], ";"}], 
   "\[IndentingNewLine]", 
   RowBox[{
    RowBox[{"C2H3O2valHoekpaper", "=", 
     RowBox[{"Table", "[", 
      RowBox[{
       RowBox[{"{", 
        RowBox[{
         RowBox[{"DR", "/.", 
          RowBox[{"valsdxHoek", "[", 
           RowBox[{"[", "i", "]"}], "]"}]}], ",", 
         RowBox[{
          SuperscriptBox["10", "3"], "*", 
          RowBox[{"C2H3O2SCerevHoek", "[", 
           RowBox[{
            RowBox[{"X", "/.", 
             RowBox[{"valsdxHoek", "[", 
              RowBox[{"[", "i", "]"}], "]"}]}], ",", 
            RowBox[{"DR", "/.", 
             RowBox[{"valsdxHoek", "[", 
              RowBox[{"[", "i", "]"}], "]"}]}]}], "]"}]}]}], "}"}], ",", 
       RowBox[{"{", 
        RowBox[{"i", ",", "1", ",", "nvaluesHoek"}], "}"}]}], "]"}]}], ";"}], 
   "\[IndentingNewLine]", "\[IndentingNewLine]", 
   RowBox[{
    RowBox[{"mindriforvalHoekHD", "=", 
     RowBox[{"Table", "[", 
      RowBox[{
       RowBox[{"{", 
        RowBox[{
         RowBox[{"DR", "/.", 
          RowBox[{"valsdxHoek", "[", 
           RowBox[{"[", "i", "]"}], "]"}]}], ",", 
         RowBox[{"-", 
          RowBox[{"DrivForceSCerevHoek", "[", 
           RowBox[{
            RowBox[{"X", "/.", 
             RowBox[{"valsdxHoek", "[", 
              RowBox[{"[", "i", "]"}], "]"}]}], ",", 
            RowBox[{"DR", "/.", 
             RowBox[{"valsdxHoek", "[", 
              RowBox[{"[", "i", "]"}], "]"}]}]}], "]"}]}]}], "}"}], ",", 
       RowBox[{"{", 
        RowBox[{"i", ",", "1", ",", "nvaluesHoek"}], "}"}]}], "]"}]}], ";"}], 
   "\[IndentingNewLine]", 
   RowBox[{
    RowBox[{"entrprodvalHoek", "=", 
     RowBox[{"Table", "[", 
      RowBox[{
       RowBox[{"{", 
        RowBox[{
         RowBox[{"DR", "/.", 
          RowBox[{"valsdxHoek", "[", 
           RowBox[{"[", "i", "]"}], "]"}]}], ",", 
         RowBox[{"EntroProdSCerevHoek", "[", 
          RowBox[{
           RowBox[{"X", "/.", 
            RowBox[{"valsdxHoek", "[", 
             RowBox[{"[", "i", "]"}], "]"}]}], ",", 
           RowBox[{"DR", "/.", 
            RowBox[{"valsdxHoek", "[", 
             RowBox[{"[", "i", "]"}], "]"}]}]}], "]"}]}], "}"}], ",", 
       RowBox[{"{", 
        RowBox[{"i", ",", "1", ",", "nvaluesHoek"}], "}"}]}], "]"}]}], ";"}], 
   "\[IndentingNewLine]", "\[IndentingNewLine]", 
   RowBox[{"(*", 
    RowBox[{
    "To", " ", "plot", " ", "critical", " ", "growth", " ", "rates", " ", 
     "as", " ", "vertical", " ", 
     RowBox[{"line", "."}]}], "*)"}], "\[IndentingNewLine]", 
   RowBox[{
    RowBox[{"critvals1HoekHD", "=", 
     RowBox[{
      RowBox[{"{", 
       RowBox[{
        RowBox[{"{", 
         RowBox[{"Dc1", ",", 
          RowBox[{"-", "10"}]}], "}"}], ",", 
        RowBox[{"{", 
         RowBox[{"Dc1", ",", "0"}], "}"}], ",", 
        RowBox[{"{", 
         RowBox[{"Dc1", ",", "100"}], "}"}], ",", 
        RowBox[{"{", 
         RowBox[{"Dc1", ",", "500"}], "}"}], ",", 
        RowBox[{"{", 
         RowBox[{"Dc1", ",", "1000"}], "}"}], ",", 
        RowBox[{"{", 
         RowBox[{"Dc1", ",", "1200"}], "}"}]}], "}"}], "/.", "paramsHoek"}]}],
     ";"}], "\[IndentingNewLine]", 
   RowBox[{
    RowBox[{"critvals2HoekHD", "=", 
     RowBox[{
      RowBox[{"{", 
       RowBox[{
        RowBox[{"{", 
         RowBox[{"Dc2", ",", 
          RowBox[{"-", "10"}]}], "}"}], ",", 
        RowBox[{"{", 
         RowBox[{"Dc2", ",", "0"}], "}"}], ",", 
        RowBox[{"{", 
         RowBox[{"Dc2", ",", "100"}], "}"}], ",", 
        RowBox[{"{", 
         RowBox[{"Dc2", ",", "500"}], "}"}], ",", 
        RowBox[{"{", 
         RowBox[{"Dc2", ",", "1000"}], "}"}], ",", 
        RowBox[{"{", 
         RowBox[{"Dc2", ",", "1200"}], "}"}]}], "}"}], "/.", "paramsHoek"}]}],
     ";"}]}]}]], "Input",
 CellChangeTimes->{{3.930197344432187*^9, 3.930197382585589*^9}, 
   3.942376535674144*^9, {3.942382146263062*^9, 3.942382156880196*^9}},
 CellLabel->
  "In[164]:=",ExpressionUUID->"4502a7d0-18be-4682-a891-cbf1b2cc6504"]
}, Open  ]],

Cell[CellGroupData[{

Cell["Figures for Model 3", "Section",
 CellChangeTimes->{{3.9296952373039503`*^9, 3.929695237521764*^9}, {
   3.929695273523108*^9, 3.929695279993528*^9}, {3.930144210234776*^9, 
   3.930144219659198*^9}, 3.9301445504686213`*^9, 3.930144625037826*^9, {
   3.930147626693025*^9, 3.9301476339489403`*^9}, {3.930148092745531*^9, 
   3.9301480934732523`*^9}, {3.9301895116795053`*^9, 
   3.9301895130234947`*^9}, {3.9301973906253433`*^9, 
   3.930197390817196*^9}},ExpressionUUID->"de371c4d-47ad-4add-a7e7-\
273d55c2c249"],

Cell[CellGroupData[{

Cell["Yields", "Subsection",
 CellChangeTimes->{{3.930144636510641*^9, 3.930144645413928*^9}, {
  3.9301461640699043`*^9, 3.930146166799138*^9}, {3.930146205150778*^9, 
  3.93014620816574*^9}, {3.9301470716643267`*^9, 3.930147078552949*^9}, {
  3.930147173862646*^9, 3.930147179773513*^9}, {3.930197703664774*^9, 
  3.930197704241375*^9}},ExpressionUUID->"15ad8b65-b029-4782-9862-\
f9a4597794c2"],

Cell[CellGroupData[{

Cell[BoxData[
 RowBox[{
  RowBox[{"(*", 
   RowBox[{"Yields", " ", "as", " ", "function", " ", "of", " ", "dilution", " ", 
    RowBox[{"rate", "."}]}], "*)"}], "\[IndentingNewLine]", 
  RowBox[{"Plot", "[", 
   RowBox[{
    RowBox[{"{", 
     RowBox[{
      RowBox[{"Yco2Hoek", "[", "D", "]"}], ",", 
      RowBox[{"Yo2Hoek", "[", "D", "]"}], ",", 
      RowBox[{"YglcHoek", "[", "D", "]"}], ",", 
      RowBox[{"Yc2h6oHoek", "[", "D", "]"}], ",", 
      RowBox[{"Yc2h3o2Hoek", "[", "D", "]"}]}], "}"}], ",", 
    RowBox[{"{", 
     RowBox[{"D", ",", "0", ",", 
      RowBox[{"\[Lambda]max", "/.", "paramsHoek"}]}], "}"}], ",", 
    RowBox[{"PlotLegends", "\[Rule]", 
     RowBox[{"Placed", "[", 
      RowBox[{
       RowBox[{"LineLegend", "[", 
        RowBox[{
         RowBox[{"{", 
          
          RowBox[{"\"\<Carbiondioxide\>\"", ",", " ", "\"\<Oxygen\>\"", 
           ",", "\"\<Glucose\>\"", ",", "\"\<Ethanol\>\"", ",", 
           " ", "\"\<Acetate\>\""}], "}"}], ",", 
         RowBox[{"LegendFunction", "\[Rule]", "\"\<Frame\>\""}], ",", 
         RowBox[{"LabelStyle", "\[Rule]", 
          RowBox[{"{", 
           RowBox[{
            RowBox[{"FontFamily", "\[Rule]", "\"\<Helvetica\>\""}], ",", 
            RowBox[{"FontSize", "\[Rule]", "18"}]}], "}"}]}]}], "]"}], ",", 
       RowBox[{"{", 
        RowBox[{"0.22", ",", "0.75"}], "}"}]}], "]"}]}], ",", 
    RowBox[{"ImagePadding", "->", 
     RowBox[{"{", 
      RowBox[{
       RowBox[{"{", 
        RowBox[{"70", ",", "10"}], "}"}], ",", 
       RowBox[{"{", 
        RowBox[{"70", ",", "10"}], "}"}]}], "}"}]}], ",", 
    RowBox[{"PlotRange", "\[Rule]", 
     RowBox[{"{", 
      RowBox[{
       RowBox[{"{", 
        RowBox[{"0", ",", 
         RowBox[{"(", 
          RowBox[{"\[Lambda]max", "/.", "paramsHoek"}], ")"}]}], "}"}], ",", 
       RowBox[{"{", 
        RowBox[{
         RowBox[{"-", "0.03"}], ",", "1.3"}], "}"}]}], "}"}]}], ",", 
    RowBox[{"PlotStyle", "\[Rule]", 
     RowBox[{"{", 
      RowBox[{
       RowBox[{"{", 
        RowBox[{
         RowBox[{
          RowBox[{"ColorData", "[", 
           RowBox[{"68", ",", "\"\<ColorList\>\""}], "]"}], "[", 
          RowBox[{"[", "7", "]"}], "]"}], ",", 
         RowBox[{"Thickness", "[", "0.005", "]"}]}], "}"}], ",", 
       RowBox[{"{", 
        RowBox[{
         RowBox[{
          RowBox[{"ColorData", "[", 
           RowBox[{"68", ",", "\"\<ColorList\>\""}], "]"}], "[", 
          RowBox[{"[", "8", "]"}], "]"}], ",", "Dashed", ",", 
         RowBox[{"Thickness", "[", "0.01", "]"}]}], "}"}], ",", 
       RowBox[{"{", 
        RowBox[{
         RowBox[{
          RowBox[{"ColorData", "[", 
           RowBox[{"68", ",", "\"\<ColorList\>\""}], "]"}], "[", 
          RowBox[{"[", "1", "]"}], "]"}], ",", "Dashed", ",", 
         RowBox[{"Thickness", "[", "0.01", "]"}]}], "}"}], ",", 
       RowBox[{"{", 
        RowBox[{
         RowBox[{
          RowBox[{"ColorData", "[", 
           RowBox[{"68", ",", "\"\<ColorList\>\""}], "]"}], "[", 
          RowBox[{"[", "2", "]"}], "]"}], ",", 
         RowBox[{"Thickness", "[", "0.005", "]"}]}], "}"}], ",", 
       RowBox[{"{", 
        RowBox[{
         RowBox[{
          RowBox[{"ColorData", "[", 
           RowBox[{"68", ",", "\"\<ColorList\>\""}], "]"}], "[", 
          RowBox[{"[", "4", "]"}], "]"}], ",", 
         RowBox[{"Thickness", "[", "0.005", "]"}]}], "}"}]}], "}"}]}], ",", 
    RowBox[{"Epilog", "->", 
     RowBox[{"{", 
      RowBox[{
       RowBox[{"{", 
        RowBox[{"Gray", ",", "Dashed", ",", 
         RowBox[{"Thickness", "[", "0.007", "]"}], ",", 
         RowBox[{"Line", "[", 
          RowBox[{"{", 
           RowBox[{
            RowBox[{"{", 
             RowBox[{"0.28", ",", 
              RowBox[{"-", "0.03"}]}], "}"}], ",", 
            RowBox[{"{", 
             RowBox[{"0.28", ",", "1.3"}], "}"}]}], "}"}], "]"}]}], "}"}], ",", 
       RowBox[{"{", 
        RowBox[{
         RowBox[{
          RowBox[{"ColorData", "[", 
           RowBox[{"68", ",", "\"\<ColorList\>\""}], "]"}], "[", 
          RowBox[{"[", "6", "]"}], "]"}], ",", "Dashed", ",", 
         RowBox[{"Thickness", "[", "0.007", "]"}], ",", 
         RowBox[{"Line", "[", 
          RowBox[{"{", 
           RowBox[{
            RowBox[{"{", 
             RowBox[{"0.35", ",", 
              RowBox[{"-", "0.03"}]}], "}"}], ",", 
            RowBox[{"{", 
             RowBox[{"0.35", ",", "1.3"}], "}"}]}], "}"}], "]"}]}], "}"}]}], 
      "}"}]}], ",", 
    RowBox[{"FrameLabel", "\[Rule]", 
     RowBox[{"{", 
      RowBox[{"\"\<Dilution rate (h\!\(\*SuperscriptBox[\(\\\ \), \
\(-1\)]\))\>\"", 
       ",", "\"\<Yield (mmol mmol B\!\(\*SuperscriptBox[\(\\\ \), \
\(-1\)]\))\>\""}], "}"}]}]}], "]"}]}]], "Input",
 CellChangeTimes->{{3.930197454145338*^9, 3.930197454425776*^9}, 
   3.942373901411254*^9, {3.942374172785293*^9, 3.94237417293139*^9}, {
   3.942374524100151*^9, 3.942374524373238*^9}, {3.942374875770856*^9, 
   3.942374875956194*^9}, {3.942374968833028*^9, 3.94237498568795*^9}, {
   3.942375099081555*^9, 3.942375105855208*^9}, {3.9423812623192596`*^9, 
   3.942381288941366*^9}, {3.942381358923236*^9, 3.942381359153091*^9}, {
   3.949391189995202*^9, 3.94939128494034*^9}, {3.9493913594216633`*^9, 
   3.949391378597375*^9}, {3.94939145426272*^9, 3.949391475844387*^9}, {
   3.9493915765794497`*^9, 3.949391614298624*^9}},
 CellLabel->
  "In[188]:=",ExpressionUUID->"eee262a7-6dfb-4b69-aab1-27e7d6442aa4"],

Cell[BoxData[
 TagBox[
  GraphicsBox[{
    InterpretationBox[{
      TagBox[{{{}, {}, 
         TagBox[
          {Hue[0.08, 1, 0.7], Thickness[0.005], Opacity[1.], 
           LineBox[CompressedData["
1:eJxTTMoPSmViYGDQAGIQfWSOZohhhpPdpV0sFUeDntgzbVPWdHxUYA/j71+w
gMnhUQOcr/TzyFz2GRPh/G9fkqauUZ4F57+xnP/G2GkhnH//1f6lpWeXwvnR
rqU8Ytyr4PzIibFdsxavg/Pz/Y3EQydvhPO/azE48KzbDOc71KeXmH7bCuf7
asz83yu+A86XM7olq6O3C87fsGWLu03RHjifrSfyRHX/Pjif7533KrHcA3B+
9bFPlkK9B+F8r5P/SpbOPATnV3Vc3/pxz2E4n6dIdNHVM0fg/P/iClOKPh+F
84PzNvlvEjkO53O9X7mtU+kEnK+ok6cs5X4Szp81ebq1U8QpOL90tYcsb8pp
OH9j/TGWiW1n4Hz/upXT10w9C+f7WUYaNO4+B+evWzJh0o/b5+F8i7liF5pL
LiD853b6ZjrbRTi/t8Vo5/Q+BF/Ly5brx3oE/zi/R3TERQRf72BX/oabCP60
orPNHI8QfK/T73pNniH4f94wJQW/RPABDXRFmg==
            "]], 
           LineBox[{{0.2801339285714286, 0.6484367996224563}, {
            0.2803122170813742, 0.6496133095876908}, {0.28043953731988425`, 
            0.6504525688986631}, {0.2824766611360446, 0.6637778262685947}, {
            0.28261481642358643`, 0.6646745734209791}, {0.28275297171112823`, 
            0.6655704442581829}, {0.28302928228621194`, 0.6673595621201267}, {
            0.28358190343637923`, 0.6709273383856491}, {0.28468714573671383`, 
            0.6780213373308802}, {0.2868976303373831, 0.6920453620082443}, {
            0.2913185995387216, 0.719454937390398}, {0.29956826679371995`, 
            0.7684387296526713}, {0.308511377186754, 0.8185807228268878}, {
            0.3168622164321094, 0.862846539013584}, {0.3250493559583576, 
            0.9040365984897463}, {0.33392993862264153`, 0.9464318080790053}, {
            0.34221825013924684`, 0.9840144697774373}, {0.3498660714285714, 
            1.0171133063997204`}}], LineBox[CompressedData["
1:eJwB8QEO/iFib1JlAgAAAB4AAAACAAAAVssbI5ho1j/V1Ig7qkfwP6B2IDCJ
Ctc/ZLd+j57u8D/7CjegTpHXP7qzK7K6cvE/hv0zk3Aj2D/JujLqdvvxP0KF
41veq9g/IIidrWh18j8v5VaJnTHZPweVs7jy5/I/TKOwObnC2T/n6Ghj9l7z
P5v2vL8gSto/jbxJoGPJ8z9KhFFbfUzaP6h5UB41y/M/+BHm9tlO2j/1bsNI
Bs3zP1QtDy6TU9o/JvtHo6fQ8z8OZGGcBV3aP5KlP3Hm1/M/gtEFeepv2j8G
U2+EVObzP2msTjK0ldo/vE9gIvMC9D8YOuPNEJjaP/Ye7Fi6BPQ/xsd3aW2a
2j9Az6Q+gQb0PyLjoKAmn9o/cN7yFw4K9D/cGfMOmajaP0RcWgQkEfQ/UIeX
63272j/hHQPXQB/0P/4ULIfavdo/WZ1iCgMh9D+tosAiN8DaPxu9Q+7EIvQ/
Cr7pWfDE2j+rBt/HRyb0P8T0O8hizto/I0PFxEkt9D9ygtBjv9DaPzN6fX4J
L/Q/IRBl/xvT2j+J417pyDD0P34rjjbV19o/EYrw0kY09D8suSLSMdraP3pT
ylEFNvQ/2ka3bY7c2j+eZyCCwzf0P4jUSwnr3to/WXoHZIE59D83YuCkR+Ha
P0M4lPc+O/Q/Gsz3Tw==
            "]]},
          Annotation[#, "Charting`Private`Tag#1"]& ], 
         TagBox[
          {Hue[0.5, 0.8, 0.75], Thickness[0.01], Opacity[1.], 
           Dashing[{Small, Small}], LineBox[CompressedData["
1:eJxTTMoPSmViYGDQAGIQfWSOZohhhpPdm3NO9qqCj+2ZtilrOj4qsIfx9y9Y
wOTwqAHOV/p5ZC77jIlw/rcvSVPXKM+C899Yzn9j7LQQzr//av/S0rNL4fxo
11IeMe5VcH7kxNiuWYvXwfn5/kbioZM3wvnftRgceNZthvMd6tNLTL9thfN9
NWb+7xXfAefLGd2S1dHbBedv2LLF3aZoD5zP1hN5orp/H5zP9857lVjuATi/
+tgnS6Heg3C+18l/JUtnHoLzqzqub/245zCcz1MkuujqmSNw/n9xhSlFn4/C
+cF5m/w3iRyH87ner9zWqXQCzlfUyVOWcj8J58+aPN3aKeIUnF+62kOWN+U0
nL+x/hjLxLYzcL5/3crpa6aehfP9LCMNGnefg/PXLZkw6cft83C+xVyxC80l
FxD+czt9M53tIpzf22K0c3ofgq/lZcv1Yz2Cf5zfIzriIoKvd7Arf8NNBH9a
0dlmjkcIvtfpd70mzxD8P2+YkoJfIvgAeWYqQg==
            "]], LineBox[CompressedData["
1:eJwBcQGO/iFib1JlAgAAABYAAAACAAAA3LZt27bt0T/CBz32EMfiPwopQqei
8NE/CpS2AZ3C4j9k1VKsuPLRP7VP2NJvv+I/voFjsc700T++LepgQ7ziPxgu
dLbk9tE/ulyqqxe54j/LhpXAEPvRP6gAL3bCsuI/MjjY1GgD0j9vTSHYIKbi
PwGbXf0YFNI/FHvMlgCN4j/U4Hl0XBbSP4P7TbSbieI/piaW658Y0j8QSi2r
N4biP0yyztkmHdI/iF6/I3J/4j+WyT+2NCbSP6GkUDfxceI/Kvghb1A40j8I
/aWhF1fiP1NV5uCHXNI/mKM0VwMi4j+lD2/E9qTSP/gPM2VFuuE/ehkzYSAs
0z/NVDKO3wDhP3+B3YCmvtM/XKsngBdD4D+1fjp2eEfUP0QQ9xcaN98/HFRb
0JvN1D88PJORTf/dP7SHYq0bX9U/kl/9oWG+3D99UBxg5+bVP28qYLzjods/
dgGxqTRk1j80zgLcVqfaP22Csfs=
            "]], LineBox[CompressedData["
1:eJwB8QEO/iFib1JlAgAAAB4AAAACAAAAVssbI5ho1j8cxfnoEqTaP6B2IDCJ
Ctc/jFQF10xx2T/7CjegTpHXP5GGGluNftg/hv0zk3Aj2D8W0XInToPXP0KF
41veq9g/S8Fgczyj1j8v5VaJnTHZP9IDdBPG0NU/TKOwObnC2T/p6gWnFvbU
P5v2vL8gSto/iadzWIgy1D9KhFFbfUzaPwhIdAQxL9Q/+BHm9tlO2j9SAwdK
2ivUP1QtDy6TU9o/yHc9oS4l1D8OZGGcBV3aP3dUbHveF9Q/gtEFeepv2j/F
EfK6Wv3TP2msTjK0ldo/dyScSsTI0z8YOuPNEJjaP1zW4Nl/xdM/xsd3aW2a
2j+M2Kj9O8LTPyLjoKAmn9o/ILMkAra70z/cGfMOmajaP2UWfPqwrtM/UIeX
63272j+T9VmGwpTTP/4ULIfavdo/aWtpS4eR0z+tosAiN8DaP8kUiqJMjtM/
Cr7pWfDE2j+NXWQG2YfTP8T0O8hizto/eEFFoPh60z9ygtBjv9DaPz9upvHB
d9M/IRBl/xvT2j/N5uTTi3TTP34rjjbV19o/jshgSiFu0z8suSLSMdraPwTa
Ud7satM/2ka3bY7c2j/Dh4cCuWfTP4jUSwnr3to/c8fbtoVk0z83YuCkR+Ha
PxucKPtSYdM/jj74Dw==
            "]]},
          Annotation[#, "Charting`Private`Tag#2"]& ], 
         TagBox[
          {Hue[0.55, 1, 0.7], Thickness[0.01], Opacity[1.], 
           Dashing[{Small, Small}], LineBox[CompressedData["
1:eJxTTMoPSmViYGDQAGIQfWSOZohhhpPdhxdhtW8KLtozbVPWdHxUYA/j71+w
gMnhUQOcr/TzyFz2GRPh/G9fkqauUZ4F57+xnP/G2GkhnH//1f6lpWeXwvnR
rqU8Ytyr4PzIibFdsxavg/Pz/Y3EQydvhPO/azE48KzbDOc71KeXmH7bCuf7
asz83yu+A86XM7olq6O3C87fsGWLu03RHjifrSfyRHX/Pjif7533KrHcA3B+
9bFPlkK9B+F8r5P/SpbOPATnV3Vc3/pxz2E4n6dIdNHVM0fg/P/iClOKPh+F
84PzNvlvEjkO53O9X7mtU+kEnK+ok6cs5X4Szp81ebq1U8QpOL90tYcsb8pp
OH9j/TGWiW1n4Hz/upXT10w9C+f7WUYaNO4+B+evWzJh0o/b5+F8i7liF5pL
LiD853b6ZjrbRTi/t8Vo5/Q+BF/Ly5brx3oE/zi/R3TERQRf72BX/oabCP60
orPNHI8QfK/T73pNniH4f94wJQW/RPABaLNm4g==
            "]], LineBox[CompressedData["
1:eJwBcQGO/iFib1JlAgAAABYAAAACAAAA3LZt27bt0T8Booia/XHSPwopQqei
8NE//zQVZsx+0j9k1VKsuPLRP+Uq31Dvh9I/voFjsc700T+rUjocEJHSPxgu
dLbk9tE/Z/vjyC6a0j/LhpXAEPvRP9dUFsllrNI/MjjY1GgD0j/ip4x5utDS
PwGbXf0YFNI/tMxOPv8Y0z/U4Hl0XBbSPx1sVV/CItM/piaW658Y0j9K2CgP
gyzTP0yyztkmHdI/3JnfHv0/0z+WyT+2NCbSP2HBFRjUZtM/Kvghb1A40j8s
8m88DrTTP1NV5uCHXNI/hGnGi7lM1D+lD2/E9qTSP7yuV9Acd9U/ehkzYSAs
0z8cZwDkXIzXP3+B3YCmvtM/pWfDvDiu2T+1fjp2eEfUP+4Gbl4ckNs/HFRb
0JvN1D+t9EQ6hFDdP7SHYq0bX9U/fpm9sgoe3z99UBxg5+bVP9wv3JSWW+A/
dgGxqTRk1j+gyuzdvw/hP1Jtti0=
            "]], LineBox[CompressedData["
1:eJwB8QEO/iFib1JlAgAAAB4AAAACAAAAVssbI5ho1j8trn2o4A/hP6B2IDCJ
Ctc/8rf2XQ3u4T/7CjegTpHXPyH1rYbbneI/hv0zk3Aj2D8Kq5Rn0VPjP0KF
41veq9g/NSy3dBj24z8v5VaJnTHZP9Hv6caEjuQ/TKOwObnC2T95xBaj5Szl
P5v2vL8gSto/ulSWP4a65T9KhFFbfUzaP9FK07PxvOU/+BHm9tlO2j9Wz9e4
XL/lP1QtDy6TU9o/3z6vdTHE5T8OZGGcBV3aP4B9273VzeU/gtEFeepv2j8k
piSiCeHlP2msTjK0ldo/EBspiB8H5j8YOuPNEJjaPxQsjk59CeY/xsd3aW2a
2j9qhWSp2gvmPyLjoKAmn9o/CpLXHJQQ5j/cGfMOmajaP/Vh9v0BGuY/UIeX
63272j8mOfDBySzmP/4ULIfavdo/HAPA3CAv5j+tosAiN8DaP2GIxo13MeY/
Cr7pWfDE2j8WxOeyIzbmP8T0O8hizto/pNKIDHc/5j9ygtBjv9DaP9WOHNzK
QeY/IRBl/xvT2j/YBMZCHkTmP34rjjbV19o/UePI1cNI5j8suSLSMdraP/CV
WQIWS+Y/2ka3bY7c2j+1lm7GZ03mP4jUSwnr3to/anIjIrlP5j83YuCkR+Ha
Py+skxUKUuY/g5342A==
            "]]},
          Annotation[#, "Charting`Private`Tag#3"]& ], 
         TagBox[
          {Hue[0.06, 1, 0.9], Thickness[0.005], Opacity[1.], 
           LineBox[CompressedData["
1:eJxTTMoPSmViYGAwAWIQfWSOZohhhpMdAxQo33lU0/FIwR7Gv2DcsCb5kQGc
v+y+n0vgIwc4f6KpmYDHowA4v/2BZpnzowQ4n2mbsqbjowI4f/+CBUwOjxrg
fKWfR+ayz5gI53/7kjR1jfIsOP+N5fw3xk4L4fz7r/YvLT27FM6Pdi3lEeNe
BedHToztmrV4HZyf728kHjp5I5z/XYvBgWfdZjjfoT69xPTbVjjfV2Pm/17x
HXC+nNEtWR29XXD+hi1b3G2K9sD5bD2RJ6r798H5fO+8V4nlHoDzq499shTq
PQjne538V7J05iE4v6rj+taPew7D+TxFoouunjkC5/8XV5hS9PkonB+ct8l/
k8hxOJ/r/cptnUon4HxFnTxlKfeTcP6sydOtnSJOwfmlqz1keVNOw/kb64+x
TGw7A+f7162cvmbqWTjfzzLSoHH3OTh/3ZIJk37cPg/nW8wVu9BccgHhP7fT
N9PZLsL5vS1GO6f3IfjPDJz3rZ2A4DvcDT58eBKC/8W09Oz7aQh+zPPtD93n
I/haXrZcP9Yj+Mf5PaIjLiL4CnsiEvIuI/hVGZmpLVcRfL2DXfkbbiL404rO
NnM8QvA/yN3rkHuC4Hudftdr8gzB//OGKSn4JYIPAAHGzPk=
            "]], LineBox[CompressedData["
1:eJwBcQGO/iFib1JlAgAAABYAAAACAAAA3LZt27bt0T+ah7wfq+mWPwopQqei
8NE/uN/W75OsmD9k1VKsuPLRP7byy4g77pk/voFjsc700T+rXrtlmC+bPxgu
dLbk9tE/geytoKpwnD/LhpXAEPvRP7Iog5jv8Z4/MjjY1GgD0j+evE0yf/ih
PwGbXf0YFNI/dfVd9qLwpj/U4Hl0XBbSPw5gqPV6nKc/piaW658Y0j+Vcpj3
J0ioP0yyztkmHdI/noHgQwGfqT+WyT+2NCbSP4mdjr+ySqw/Kvghb1A40j/l
QZSaD82wP1NV5uCHXNI/Ggh4BcYMtj+lD2/E9qTSP+fcsPmCJ8A/ehkzYSAs
0z8RQZoqNFLJP3+B3YCmvtM/Ci6Y9DBa0T+1fjp2eEfUP5oFJyeGftU/HFRb
0JvN1D93jiJPLlnZP7SHYq0bX9U/JcRkpLRQ3T99UBxg5+bVP/iC3dJ5auA/
dgGxqTRk1j/0sqaN5fbhP5RpuBY=
            "]], LineBox[CompressedData["
1:eJwB8QEO/iFib1JlAgAAAB4AAAACAAAAVssbI5ho1j+1D5DthgbiP6B2IDCJ
Ctc/RlmtPULt4z/7CjegTpHXP7iMKgJobuU/hv0zk3Aj2D/a8ELNCf3mP0KF
41veq9g/VQzHuYxg6D8v5VaJnTHZP1487vJ4ruk/TKOwObnC2T/Mp98ScQnr
P5v2vL8gSto/ko3nqrY/7D9KhFFbfUzaP5beaL4DRew/+BHm9tlO2j8j2UHe
T0rsP1QtDy6TU9o/UBgBROVU7D8OZGGcBV3aPwm5264Eauw/gtEFeepv2j9N
qOw6FpTsP2msTjK0ldo/A88Y74Xn7D8YOuPNEJjaPzrf5Qq17Ow/xsd3aW2a
2j+a7hA74/HsPyLjoKAmn9o/lOR72Tz87D/cGfMOmajaP2FFfBXlEO0/UIeX
63272j+6FJfACTrtP/4ULIfavdo/ict7Pyo/7T+tosAiN8DaP6bnn9ZJRO0/
Cr7pWfDE2j+xq5tOhk7tP8T0O8hizto/ISwSbPRi7T9ygtBjv9DaP3Fuo7MN
aO0/IRBl/xvT2j8BnVwVJm3tP34rjjbV19o/TWo5KFR37T8suSLSMdraP2op
1tlpfO0/2ka3bY7c2j+VFY2mfoHtP4jUSwnr3to/y4majpKG7T83YuCkR+Ha
P9PLOpKli+0/3Hv4jA==
            "]]},
          Annotation[#, "Charting`Private`Tag#4"]& ], 
         TagBox[
          {Hue[0.11, 0.9, 0.85], Thickness[0.005], Opacity[1.], 
           LineBox[CompressedData["
1:eJxTTMoPSmViYGAwAWIQfWSOZohhhpMdAxQo33lU0/FIwR7Gv2DcsCb5kQGc
v+y+n0vgIwc4f6KpmYDHowA4v/2BZpnzowQ4n2mbsqbjowI4f/+CBUwOjxrg
fKWfR+ayz5gI53/7kjR1jfIsOP+N5fw3xk4L4fz7r/YvLT27FM6Pdi3lEeNe
BedHToztmrV4HZyf728kHjp5I5z/XYvBgWfdZjjfoT69xPTbVjjfV2Pm/17x
HXC+nNEtWR29XXD+hi1b3G2K9sD5bD2RJ6r798H5fO+8V4nlHoDzq499shTq
PQjne538V7J05iE4v6rj+taPew7D+TxFoouunjkC5/8XV5hS9PkonB+ct8l/
k8hxOJ/r/cptnUon4HxFnTxlKfeTcP6sydOtnSJOwfmlqz1keVNOw/kb64+x
TGw7A+f7162cvmbqWTjfzzLSoHH3OTh/3ZIJk37cPg/nW8wVu9BccgHhP7fT
N9PZLsL5vS1GO6f3IfjPDJz3rZ2A4DvcDT58eBKC/8W09Oz7aQh+zPPtD93n
I/haXrZcP9Yj+Mf5PaIjLiL4CnsiEvIuI/hVGZmpLVcRfL2DXfkbbiL404rO
NnM8QvA/yN3rkHuC4Hudftdr8gzB//OGKSn4JYIPAAHGzPk=
            "]], LineBox[CompressedData["
1:eJwBcQGO/iFib1JlAgAAABYAAAACAAAA3LZt27bt0T/TOjTxJ9ySPwopQqei
8NE/LJxp8xrokj9k1VKsuPLRPw34gxWh8JI/voFjsc700T8aCJ08JfmSPxgu
dLbk9tE/0mplaacBkz/LhpXAEPvRP1IIxdalEpM/MjjY1GgD0j9I6fMTizST
PwGbXf0YFNI/UoeosPd3kz/U4Hl0XBbSP+AGtEsTgZM/piaW658Y0j8v/XSf
LIqTP0yyztkmHdI/4fiBdFickz+WyT+2NCbSP9r6muyUwJM/Kvghb1A40j9S
c/zRoQiUP1NV5uCHXNI/K8Y5RRGXlD+lD2/E9qTSP/7Z7xd0rZU/ehkzYSAs
0z/kJ7Zl9Z6XP3+B3YCmvtM/tvnbGjqcmT+1fjp2eEfUP4Yt11bQXZs/HFRb
0JvN1D85rstjKQCdP7SHYq0bX9U/M21b6r+unj99UBxg5+bVP8ogNr06FqA/
dgGxqTRk1j8eTuhjUL6gP0hGsao=
            "]], LineBox[CompressedData["
1:eJwB8QEO/iFib1JlAgAAAB4AAAACAAAAVssbI5ho1j+XEoRjEcSgP6B2IDCJ
Ctc/Ugm9a2eSoT/7CjegTpHXP6p3LSStNaI/hv0zk3Aj2D95Cv8/qt6iP0KF
41veq9g/LDZovl91oz8v5VaJnTHZP8O5llnuAqQ/TKOwObnC2T9SqvvPBJak
P5v2vL8gSto/HZUJu4wZpT9KhFFbfUzaP1qwRAbMG6U/+BHm9tlO2j/IHjXq
Ch6lP1QtDy6TU9o/SCelfIcipT8OZGGcBV3aP7cXys57K6U/gtEFeepv2j+9
e0hAUT2lP2msTjK0ldo/4wYdF7BgpT8YOuPNEJjaP8m2JK7iYqU/xsd3aW2a
2j9NmkjhFGWlPyLjoKAmn9o/eFNPHHhppT/cGfMOmajaP+rhPug5cqU/UIeX
63272j9PTbruqoOlP/4ULIfavdo/0wXoU9eFpT+tosAiN8DaP4ER11YDiKU/
Cr7pWfDE2j+3JWE2WoylP8T0O8hizto/s1f7XgOVpT9ygtBjv9DaPzkACrUs
l6U/IRBl/xvT2j/NFKmpVZmlP34rjjbV19o/lGH/bqadpT8suSLSMdraP+fy
6T/On6U/2ka3bY7c2j+Iosuv9aGlP4jUSwnr3to/fQa+vhykpT83YuCkR+Ha
P8mr2mxDpqU/etfukw==
            "]]},
          Annotation[#, "Charting`Private`Tag#5"]& ], {}}, {}},
       {"WolframDynamicHighlight", <|
        "Label" -> {"XYLabel"}, "Ball" -> {"InterpolatedBall"}|>}], 
      StyleBox[
       DynamicBox[(Charting`HighlightActionBox["DynamicHighlight", {}, 
         Slot["HighlightElements"], 
         Slot["LayoutOptions"], 
         Slot["Meta"], 
         Charting`HighlightActionFunction["DynamicHighlight", {{{{}, {}, 
             Annotation[{
               Directive[
                Opacity[1.], 
                AbsoluteThickness[2], 
                Hue[0.08, 1, 0.7], 
                Thickness[0.005]], 
               Line[CompressedData["
1:eJxTTMoPSmViYGDQAGIQfWSOZohhhpPdpV0sFUeDntgzbVPWdHxUYA/j71+w
gMnhUQOcr/TzyFz2GRPh/G9fkqauUZ4F57+xnP/G2GkhnH//1f6lpWeXwvnR
rqU8Ytyr4PzIibFdsxavg/Pz/Y3EQydvhPO/azE48KzbDOc71KeXmH7bCuf7
asz83yu+A86XM7olq6O3C87fsGWLu03RHjifrSfyRHX/Pjif7533KrHcA3B+
9bFPlkK9B+F8r5P/SpbOPATnV3Vc3/pxz2E4n6dIdNHVM0fg/P/iClOKPh+F
84PzNvlvEjkO53O9X7mtU+kEnK+ok6cs5X4Szp81ebq1U8QpOL90tYcsb8pp
OH9j/TGWiW1n4Hz/upXT10w9C+f7WUYaNO4+B+evWzJh0o/b5+F8i7liF5pL
LiD853b6ZjrbRTi/t8Vo5/Q+BF/Ly5brx3oE/zi/R3TERQRf72BX/oabCP60
orPNHI8QfK/T73pNniH4f94wJQW/RPABDXRFmg==
                "]], 
               
               Line[{{0.2801339285714286, 0.6484367996224563}, {
                0.2803122170813742, 0.6496133095876908}, {
                0.28043953731988425`, 0.6504525688986631}, {
                0.2824766611360446, 0.6637778262685947}, {
                0.28261481642358643`, 0.6646745734209791}, {
                0.28275297171112823`, 0.6655704442581829}, {
                0.28302928228621194`, 0.6673595621201267}, {
                0.28358190343637923`, 0.6709273383856491}, {
                0.28468714573671383`, 0.6780213373308802}, {
                0.2868976303373831, 0.6920453620082443}, {0.2913185995387216, 
                0.719454937390398}, {0.29956826679371995`, 
                0.7684387296526713}, {0.308511377186754, 
                0.8185807228268878}, {0.3168622164321094, 
                0.862846539013584}, {0.3250493559583576, 
                0.9040365984897463}, {0.33392993862264153`, 
                0.9464318080790053}, {0.34221825013924684`, 
                0.9840144697774373}, {0.3498660714285714, 
                1.0171133063997204`}}], 
               Line[CompressedData["
1:eJwB8QEO/iFib1JlAgAAAB4AAAACAAAAVssbI5ho1j/V1Ig7qkfwP6B2IDCJ
Ctc/ZLd+j57u8D/7CjegTpHXP7qzK7K6cvE/hv0zk3Aj2D/JujLqdvvxP0KF
41veq9g/IIidrWh18j8v5VaJnTHZPweVs7jy5/I/TKOwObnC2T/n6Ghj9l7z
P5v2vL8gSto/jbxJoGPJ8z9KhFFbfUzaP6h5UB41y/M/+BHm9tlO2j/1bsNI
Bs3zP1QtDy6TU9o/JvtHo6fQ8z8OZGGcBV3aP5KlP3Hm1/M/gtEFeepv2j8G
U2+EVObzP2msTjK0ldo/vE9gIvMC9D8YOuPNEJjaP/Ye7Fi6BPQ/xsd3aW2a
2j9Az6Q+gQb0PyLjoKAmn9o/cN7yFw4K9D/cGfMOmajaP0RcWgQkEfQ/UIeX
63272j/hHQPXQB/0P/4ULIfavdo/WZ1iCgMh9D+tosAiN8DaPxu9Q+7EIvQ/
Cr7pWfDE2j+rBt/HRyb0P8T0O8hizto/I0PFxEkt9D9ygtBjv9DaPzN6fX4J
L/Q/IRBl/xvT2j+J417pyDD0P34rjjbV19o/EYrw0kY09D8suSLSMdraP3pT
ylEFNvQ/2ka3bY7c2j+eZyCCwzf0P4jUSwnr3to/WXoHZIE59D83YuCkR+Ha
P0M4lPc+O/Q/Gsz3Tw==
                "]]}, "Charting`Private`Tag#1"], 
             Annotation[{
               Directive[
                Opacity[1.], 
                AbsoluteThickness[2], 
                Hue[0.5, 0.8, 0.75], 
                Dashing[{Small, Small}], 
                Thickness[0.01]], 
               Line[CompressedData["
1:eJxTTMoPSmViYGDQAGIQfWSOZohhhpPdm3NO9qqCj+2ZtilrOj4qsIfx9y9Y
wOTwqAHOV/p5ZC77jIlw/rcvSVPXKM+C899Yzn9j7LQQzr//av/S0rNL4fxo
11IeMe5VcH7kxNiuWYvXwfn5/kbioZM3wvnftRgceNZthvMd6tNLTL9thfN9
NWb+7xXfAefLGd2S1dHbBedv2LLF3aZoD5zP1hN5orp/H5zP9857lVjuATi/
+tgnS6Heg3C+18l/JUtnHoLzqzqub/245zCcz1MkuujqmSNw/n9xhSlFn4/C
+cF5m/w3iRyH87ner9zWqXQCzlfUyVOWcj8J58+aPN3aKeIUnF+62kOWN+U0
nL+x/hjLxLYzcL5/3crpa6aehfP9LCMNGnefg/PXLZkw6cft83C+xVyxC80l
FxD+czt9M53tIpzf22K0c3ofgq/lZcv1Yz2Cf5zfIzriIoKvd7Arf8NNBH9a
0dlmjkcIvtfpd70mzxD8P2+YkoJfIvgAeWYqQg==
                "]], 
               Line[CompressedData["
1:eJwBcQGO/iFib1JlAgAAABYAAAACAAAA3LZt27bt0T/CBz32EMfiPwopQqei
8NE/CpS2AZ3C4j9k1VKsuPLRP7VP2NJvv+I/voFjsc700T++LepgQ7ziPxgu
dLbk9tE/ulyqqxe54j/LhpXAEPvRP6gAL3bCsuI/MjjY1GgD0j9vTSHYIKbi
PwGbXf0YFNI/FHvMlgCN4j/U4Hl0XBbSP4P7TbSbieI/piaW658Y0j8QSi2r
N4biP0yyztkmHdI/iF6/I3J/4j+WyT+2NCbSP6GkUDfxceI/Kvghb1A40j8I
/aWhF1fiP1NV5uCHXNI/mKM0VwMi4j+lD2/E9qTSP/gPM2VFuuE/ehkzYSAs
0z/NVDKO3wDhP3+B3YCmvtM/XKsngBdD4D+1fjp2eEfUP0QQ9xcaN98/HFRb
0JvN1D88PJORTf/dP7SHYq0bX9U/kl/9oWG+3D99UBxg5+bVP28qYLzjods/
dgGxqTRk1j80zgLcVqfaP22Csfs=
                "]], 
               Line[CompressedData["
1:eJwB8QEO/iFib1JlAgAAAB4AAAACAAAAVssbI5ho1j8cxfnoEqTaP6B2IDCJ
Ctc/jFQF10xx2T/7CjegTpHXP5GGGluNftg/hv0zk3Aj2D8W0XInToPXP0KF
41veq9g/S8Fgczyj1j8v5VaJnTHZP9IDdBPG0NU/TKOwObnC2T/p6gWnFvbU
P5v2vL8gSto/iadzWIgy1D9KhFFbfUzaPwhIdAQxL9Q/+BHm9tlO2j9SAwdK
2ivUP1QtDy6TU9o/yHc9oS4l1D8OZGGcBV3aP3dUbHveF9Q/gtEFeepv2j/F
EfK6Wv3TP2msTjK0ldo/dyScSsTI0z8YOuPNEJjaP1zW4Nl/xdM/xsd3aW2a
2j+M2Kj9O8LTPyLjoKAmn9o/ILMkAra70z/cGfMOmajaP2UWfPqwrtM/UIeX
63272j+T9VmGwpTTP/4ULIfavdo/aWtpS4eR0z+tosAiN8DaP8kUiqJMjtM/
Cr7pWfDE2j+NXWQG2YfTP8T0O8hizto/eEFFoPh60z9ygtBjv9DaPz9upvHB
d9M/IRBl/xvT2j/N5uTTi3TTP34rjjbV19o/jshgSiFu0z8suSLSMdraPwTa
Ud7satM/2ka3bY7c2j/Dh4cCuWfTP4jUSwnr3to/c8fbtoVk0z83YuCkR+Ha
PxucKPtSYdM/jj74Dw==
                "]]}, "Charting`Private`Tag#2"], 
             Annotation[{
               Directive[
                Opacity[1.], 
                AbsoluteThickness[2], 
                Hue[0.55, 1, 0.7], 
                Dashing[{Small, Small}], 
                Thickness[0.01]], 
               Line[CompressedData["
1:eJxTTMoPSmViYGDQAGIQfWSOZohhhpPdhxdhtW8KLtozbVPWdHxUYA/j71+w
gMnhUQOcr/TzyFz2GRPh/G9fkqauUZ4F57+xnP/G2GkhnH//1f6lpWeXwvnR
rqU8Ytyr4PzIibFdsxavg/Pz/Y3EQydvhPO/azE48KzbDOc71KeXmH7bCuf7
asz83yu+A86XM7olq6O3C87fsGWLu03RHjifrSfyRHX/Pjif7533KrHcA3B+
9bFPlkK9B+F8r5P/SpbOPATnV3Vc3/pxz2E4n6dIdNHVM0fg/P/iClOKPh+F
84PzNvlvEjkO53O9X7mtU+kEnK+ok6cs5X4Szp81ebq1U8QpOL90tYcsb8pp
OH9j/TGWiW1n4Hz/upXT10w9C+f7WUYaNO4+B+evWzJh0o/b5+F8i7liF5pL
LiD853b6ZjrbRTi/t8Vo5/Q+BF/Ly5brx3oE/zi/R3TERQRf72BX/oabCP60
orPNHI8QfK/T73pNniH4f94wJQW/RPABaLNm4g==
                "]], 
               Line[CompressedData["
1:eJwBcQGO/iFib1JlAgAAABYAAAACAAAA3LZt27bt0T8Booia/XHSPwopQqei
8NE//zQVZsx+0j9k1VKsuPLRP+Uq31Dvh9I/voFjsc700T+rUjocEJHSPxgu
dLbk9tE/Z/vjyC6a0j/LhpXAEPvRP9dUFsllrNI/MjjY1GgD0j/ip4x5utDS
PwGbXf0YFNI/tMxOPv8Y0z/U4Hl0XBbSPx1sVV/CItM/piaW658Y0j9K2CgP
gyzTP0yyztkmHdI/3JnfHv0/0z+WyT+2NCbSP2HBFRjUZtM/Kvghb1A40j8s
8m88DrTTP1NV5uCHXNI/hGnGi7lM1D+lD2/E9qTSP7yuV9Acd9U/ehkzYSAs
0z8cZwDkXIzXP3+B3YCmvtM/pWfDvDiu2T+1fjp2eEfUP+4Gbl4ckNs/HFRb
0JvN1D+t9EQ6hFDdP7SHYq0bX9U/fpm9sgoe3z99UBxg5+bVP9wv3JSWW+A/
dgGxqTRk1j+gyuzdvw/hP1Jtti0=
                "]], 
               Line[CompressedData["
1:eJwB8QEO/iFib1JlAgAAAB4AAAACAAAAVssbI5ho1j8trn2o4A/hP6B2IDCJ
Ctc/8rf2XQ3u4T/7CjegTpHXPyH1rYbbneI/hv0zk3Aj2D8Kq5Rn0VPjP0KF
41veq9g/NSy3dBj24z8v5VaJnTHZP9Hv6caEjuQ/TKOwObnC2T95xBaj5Szl
P5v2vL8gSto/ulSWP4a65T9KhFFbfUzaP9FK07PxvOU/+BHm9tlO2j9Wz9e4
XL/lP1QtDy6TU9o/3z6vdTHE5T8OZGGcBV3aP4B9273VzeU/gtEFeepv2j8k
piSiCeHlP2msTjK0ldo/EBspiB8H5j8YOuPNEJjaPxQsjk59CeY/xsd3aW2a
2j9qhWSp2gvmPyLjoKAmn9o/CpLXHJQQ5j/cGfMOmajaP/Vh9v0BGuY/UIeX
63272j8mOfDBySzmP/4ULIfavdo/HAPA3CAv5j+tosAiN8DaP2GIxo13MeY/
Cr7pWfDE2j8WxOeyIzbmP8T0O8hizto/pNKIDHc/5j9ygtBjv9DaP9WOHNzK
QeY/IRBl/xvT2j/YBMZCHkTmP34rjjbV19o/UePI1cNI5j8suSLSMdraP/CV
WQIWS+Y/2ka3bY7c2j+1lm7GZ03mP4jUSwnr3to/anIjIrlP5j83YuCkR+Ha
Py+skxUKUuY/g5342A==
                "]]}, "Charting`Private`Tag#3"], 
             Annotation[{
               Directive[
                Opacity[1.], 
                AbsoluteThickness[2], 
                Hue[0.06, 1, 0.9], 
                Thickness[0.005]], 
               Line[CompressedData["
1:eJxTTMoPSmViYGAwAWIQfWSOZohhhpMdAxQo33lU0/FIwR7Gv2DcsCb5kQGc
v+y+n0vgIwc4f6KpmYDHowA4v/2BZpnzowQ4n2mbsqbjowI4f/+CBUwOjxrg
fKWfR+ayz5gI53/7kjR1jfIsOP+N5fw3xk4L4fz7r/YvLT27FM6Pdi3lEeNe
BedHToztmrV4HZyf728kHjp5I5z/XYvBgWfdZjjfoT69xPTbVjjfV2Pm/17x
HXC+nNEtWR29XXD+hi1b3G2K9sD5bD2RJ6r798H5fO+8V4nlHoDzq499shTq
PQjne538V7J05iE4v6rj+taPew7D+TxFoouunjkC5/8XV5hS9PkonB+ct8l/
k8hxOJ/r/cptnUon4HxFnTxlKfeTcP6sydOtnSJOwfmlqz1keVNOw/kb64+x
TGw7A+f7162cvmbqWTjfzzLSoHH3OTh/3ZIJk37cPg/nW8wVu9BccgHhP7fT
N9PZLsL5vS1GO6f3IfjPDJz3rZ2A4DvcDT58eBKC/8W09Oz7aQh+zPPtD93n
I/haXrZcP9Yj+Mf5PaIjLiL4CnsiEvIuI/hVGZmpLVcRfL2DXfkbbiL404rO
NnM8QvA/yN3rkHuC4Hudftdr8gzB//OGKSn4JYIPAAHGzPk=
                "]], 
               Line[CompressedData["
1:eJwBcQGO/iFib1JlAgAAABYAAAACAAAA3LZt27bt0T+ah7wfq+mWPwopQqei
8NE/uN/W75OsmD9k1VKsuPLRP7byy4g77pk/voFjsc700T+rXrtlmC+bPxgu
dLbk9tE/geytoKpwnD/LhpXAEPvRP7Iog5jv8Z4/MjjY1GgD0j+evE0yf/ih
PwGbXf0YFNI/dfVd9qLwpj/U4Hl0XBbSPw5gqPV6nKc/piaW658Y0j+Vcpj3
J0ioP0yyztkmHdI/noHgQwGfqT+WyT+2NCbSP4mdjr+ySqw/Kvghb1A40j/l
QZSaD82wP1NV5uCHXNI/Ggh4BcYMtj+lD2/E9qTSP+fcsPmCJ8A/ehkzYSAs
0z8RQZoqNFLJP3+B3YCmvtM/Ci6Y9DBa0T+1fjp2eEfUP5oFJyeGftU/HFRb
0JvN1D93jiJPLlnZP7SHYq0bX9U/JcRkpLRQ3T99UBxg5+bVP/iC3dJ5auA/
dgGxqTRk1j/0sqaN5fbhP5RpuBY=
                "]], 
               Line[CompressedData["
1:eJwB8QEO/iFib1JlAgAAAB4AAAACAAAAVssbI5ho1j+1D5DthgbiP6B2IDCJ
Ctc/RlmtPULt4z/7CjegTpHXP7iMKgJobuU/hv0zk3Aj2D/a8ELNCf3mP0KF
41veq9g/VQzHuYxg6D8v5VaJnTHZP1487vJ4ruk/TKOwObnC2T/Mp98ScQnr
P5v2vL8gSto/ko3nqrY/7D9KhFFbfUzaP5beaL4DRew/+BHm9tlO2j8j2UHe
T0rsP1QtDy6TU9o/UBgBROVU7D8OZGGcBV3aPwm5264Eauw/gtEFeepv2j9N
qOw6FpTsP2msTjK0ldo/A88Y74Xn7D8YOuPNEJjaPzrf5Qq17Ow/xsd3aW2a
2j+a7hA74/HsPyLjoKAmn9o/lOR72Tz87D/cGfMOmajaP2FFfBXlEO0/UIeX
63272j+6FJfACTrtP/4ULIfavdo/ict7Pyo/7T+tosAiN8DaP6bnn9ZJRO0/
Cr7pWfDE2j+xq5tOhk7tP8T0O8hizto/ISwSbPRi7T9ygtBjv9DaP3Fuo7MN
aO0/IRBl/xvT2j8BnVwVJm3tP34rjjbV19o/TWo5KFR37T8suSLSMdraP2op
1tlpfO0/2ka3bY7c2j+VFY2mfoHtP4jUSwnr3to/y4majpKG7T83YuCkR+Ha
P9PLOpKli+0/3Hv4jA==
                "]]}, "Charting`Private`Tag#4"], 
             Annotation[{
               Directive[
                Opacity[1.], 
                AbsoluteThickness[2], 
                Hue[0.11, 0.9, 0.85], 
                Thickness[0.005]], 
               Line[CompressedData["
1:eJxTTMoPSmViYGAwAWIQfWSOZohhhpMdAxQo33lU0/FIwR7Gv2DcsCb5kQGc
v+y+n0vgIwc4f6KpmYDHowA4v/2BZpnzowQ4n2mbsqbjowI4f/+CBUwOjxrg
fKWfR+ayz5gI53/7kjR1jfIsOP+N5fw3xk4L4fz7r/YvLT27FM6Pdi3lEeNe
BedHToztmrV4HZyf728kHjp5I5z/XYvBgWfdZjjfoT69xPTbVjjfV2Pm/17x
HXC+nNEtWR29XXD+hi1b3G2K9sD5bD2RJ6r798H5fO+8V4nlHoDzq499shTq
PQjne538V7J05iE4v6rj+taPew7D+TxFoouunjkC5/8XV5hS9PkonB+ct8l/
k8hxOJ/r/cptnUon4HxFnTxlKfeTcP6sydOtnSJOwfmlqz1keVNOw/kb64+x
TGw7A+f7162cvmbqWTjfzzLSoHH3OTh/3ZIJk37cPg/nW8wVu9BccgHhP7fT
N9PZLsL5vS1GO6f3IfjPDJz3rZ2A4DvcDT58eBKC/8W09Oz7aQh+zPPtD93n
I/haXrZcP9Yj+Mf5PaIjLiL4CnsiEvIuI/hVGZmpLVcRfL2DXfkbbiL404rO
NnM8QvA/yN3rkHuC4Hudftdr8gzB//OGKSn4JYIPAAHGzPk=
                "]], 
               Line[CompressedData["
1:eJwBcQGO/iFib1JlAgAAABYAAAACAAAA3LZt27bt0T/TOjTxJ9ySPwopQqei
8NE/LJxp8xrokj9k1VKsuPLRPw34gxWh8JI/voFjsc700T8aCJ08JfmSPxgu
dLbk9tE/0mplaacBkz/LhpXAEPvRP1IIxdalEpM/MjjY1GgD0j9I6fMTizST
PwGbXf0YFNI/UoeosPd3kz/U4Hl0XBbSP+AGtEsTgZM/piaW658Y0j8v/XSf
LIqTP0yyztkmHdI/4fiBdFickz+WyT+2NCbSP9r6muyUwJM/Kvghb1A40j9S
c/zRoQiUP1NV5uCHXNI/K8Y5RRGXlD+lD2/E9qTSP/7Z7xd0rZU/ehkzYSAs
0z/kJ7Zl9Z6XP3+B3YCmvtM/tvnbGjqcmT+1fjp2eEfUP4Yt11bQXZs/HFRb
0JvN1D85rstjKQCdP7SHYq0bX9U/M21b6r+unj99UBxg5+bVP8ogNr06FqA/
dgGxqTRk1j8eTuhjUL6gP0hGsao=
                "]], 
               Line[CompressedData["
1:eJwB8QEO/iFib1JlAgAAAB4AAAACAAAAVssbI5ho1j+XEoRjEcSgP6B2IDCJ
Ctc/Ugm9a2eSoT/7CjegTpHXP6p3LSStNaI/hv0zk3Aj2D95Cv8/qt6iP0KF
41veq9g/LDZovl91oz8v5VaJnTHZP8O5llnuAqQ/TKOwObnC2T9SqvvPBJak
P5v2vL8gSto/HZUJu4wZpT9KhFFbfUzaP1qwRAbMG6U/+BHm9tlO2j/IHjXq
Ch6lP1QtDy6TU9o/SCelfIcipT8OZGGcBV3aP7cXys57K6U/gtEFeepv2j+9
e0hAUT2lP2msTjK0ldo/4wYdF7BgpT8YOuPNEJjaP8m2JK7iYqU/xsd3aW2a
2j9NmkjhFGWlPyLjoKAmn9o/eFNPHHhppT/cGfMOmajaP+rhPug5cqU/UIeX
63272j9PTbruqoOlP/4ULIfavdo/0wXoU9eFpT+tosAiN8DaP4ER11YDiKU/
Cr7pWfDE2j+3JWE2WoylP8T0O8hizto/s1f7XgOVpT9ygtBjv9DaPzkACrUs
l6U/IRBl/xvT2j/NFKmpVZmlP34rjjbV19o/lGH/bqadpT8suSLSMdraP+fy
6T/On6U/2ka3bY7c2j+Iosuv9aGlP4jUSwnr3to/fQa+vhykpT83YuCkR+Ha
P8mr2mxDpqU/etfukw==
                "]]}, "Charting`Private`Tag#5"], {}}}, {}}, <|
          "HighlightElements" -> <|
            "Label" -> {"XYLabel"}, "Ball" -> {"InterpolatedBall"}|>, 
           "LayoutOptions" -> <|
            "PanelPlotLayout" -> <||>, 
             "PlotRange" -> {{0., 0.42}, {-0.03, 1.3}}, 
             "Frame" -> {{True, True}, {True, True}}, "AxesOrigin" -> {0, 0}, 
             "ImageSize" -> {550, 550}, "Axes" -> {True, True}, 
             "LabelStyle" -> {FontSize -> 22, FontColor -> GrayLevel[0]}, 
             "AspectRatio" -> 1, "DefaultStyle" -> {
               Directive[
                Opacity[1.], 
                AbsoluteThickness[2], 
                Hue[0.11, 0.9, 0.85], 
                Thickness[0.005]], 
               Directive[
                Opacity[1.], 
                AbsoluteThickness[2], 
                Hue[0.06, 1, 0.9], 
                Thickness[0.005]], 
               Directive[
                Opacity[1.], 
                AbsoluteThickness[2], 
                Hue[0.55, 1, 0.7], 
                Dashing[{Small, Small}], 
                Thickness[0.01]], 
               Directive[
                Opacity[1.], 
                AbsoluteThickness[2], 
                Hue[0.5, 0.8, 0.75], 
                Dashing[{Small, Small}], 
                Thickness[0.01]], 
               Directive[
                Opacity[1.], 
                AbsoluteThickness[2], 
                Hue[0.08, 1, 0.7], 
                Thickness[0.005]]}, 
             "HighlightLabelingFunctions" -> <|"CoordinatesToolOptions" -> ({
                 (Identity[#]& )[
                  Part[#, 1]], 
                 (Identity[#]& )[
                  Part[#, 2]]}& ), 
               "ScalingFunctions" -> {{Identity, Identity}, {
                 Identity, Identity}}|>, "Primitives" -> {}, "GCFlag" -> 
             False|>, 
           "Meta" -> <|
            "DefaultHighlight" -> {"Dynamic", None}, "Index" -> {}, 
             "Function" -> Plot, "GroupHighlight" -> False|>|>]]& )[<|
         "HighlightElements" -> <|
           "Label" -> {"XYLabel"}, "Ball" -> {"InterpolatedBall"}|>, 
          "LayoutOptions" -> <|
           "PanelPlotLayout" -> <||>, 
            "PlotRange" -> {{0., 0.42}, {-0.03, 1.3}}, 
            "Frame" -> {{True, True}, {True, True}}, "AxesOrigin" -> {0, 0}, 
            "ImageSize" -> {550, 550}, "Axes" -> {True, True}, 
            "LabelStyle" -> {FontSize -> 22, FontColor -> GrayLevel[0]}, 
            "AspectRatio" -> 1, "DefaultStyle" -> {
              Directive[
               Opacity[1.], 
               AbsoluteThickness[2], 
               Hue[0.11, 0.9, 0.85], 
               Thickness[0.005]], 
              Directive[
               Opacity[1.], 
               AbsoluteThickness[2], 
               Hue[0.06, 1, 0.9], 
               Thickness[0.005]], 
              Directive[
               Opacity[1.], 
               AbsoluteThickness[2], 
               Hue[0.55, 1, 0.7], 
               Dashing[{Small, Small}], 
               Thickness[0.01]], 
              Directive[
               Opacity[1.], 
               AbsoluteThickness[2], 
               Hue[0.5, 0.8, 0.75], 
               Dashing[{Small, Small}], 
               Thickness[0.01]], 
              Directive[
               Opacity[1.], 
               AbsoluteThickness[2], 
               Hue[0.08, 1, 0.7], 
               Thickness[0.005]]}, 
            "HighlightLabelingFunctions" -> <|"CoordinatesToolOptions" -> ({
                (Identity[#]& )[
                 Part[#, 1]], 
                (Identity[#]& )[
                 Part[#, 2]]}& ), 
              "ScalingFunctions" -> {{Identity, Identity}, {
                Identity, Identity}}|>, "Primitives" -> {}, "GCFlag" -> 
            False|>, 
          "Meta" -> <|
           "DefaultHighlight" -> {"Dynamic", None}, "Index" -> {}, "Function" -> 
            Plot, "GroupHighlight" -> False|>|>],
        ImageSizeCache->{{4.503599627370496*^15, -4.503599627370496*^15}, {
         4.503599627370496*^15, -4.503599627370496*^15}}],
       Selectable->False]},
     Annotation[{{{{}, {}, 
         Annotation[{
           Directive[
            Opacity[1.], 
            AbsoluteThickness[2], 
            Hue[0.08, 1, 0.7], 
            Thickness[0.005]], 
           Line[CompressedData["
1:eJxTTMoPSmViYGDQAGIQfWSOZohhhpPdpV0sFUeDntgzbVPWdHxUYA/j71+w
gMnhUQOcr/TzyFz2GRPh/G9fkqauUZ4F57+xnP/G2GkhnH//1f6lpWeXwvnR
rqU8Ytyr4PzIibFdsxavg/Pz/Y3EQydvhPO/azE48KzbDOc71KeXmH7bCuf7
asz83yu+A86XM7olq6O3C87fsGWLu03RHjifrSfyRHX/Pjif7533KrHcA3B+
9bFPlkK9B+F8r5P/SpbOPATnV3Vc3/pxz2E4n6dIdNHVM0fg/P/iClOKPh+F
84PzNvlvEjkO53O9X7mtU+kEnK+ok6cs5X4Szp81ebq1U8QpOL90tYcsb8pp
OH9j/TGWiW1n4Hz/upXT10w9C+f7WUYaNO4+B+evWzJh0o/b5+F8i7liF5pL
LiD853b6ZjrbRTi/t8Vo5/Q+BF/Ly5brx3oE/zi/R3TERQRf72BX/oabCP60
orPNHI8QfK/T73pNniH4f94wJQW/RPABDXRFmg==
            "]], 
           
           Line[{{0.2801339285714286, 0.6484367996224563}, {
            0.2803122170813742, 0.6496133095876908}, {0.28043953731988425`, 
            0.6504525688986631}, {0.2824766611360446, 0.6637778262685947}, {
            0.28261481642358643`, 0.6646745734209791}, {0.28275297171112823`, 
            0.6655704442581829}, {0.28302928228621194`, 0.6673595621201267}, {
            0.28358190343637923`, 0.6709273383856491}, {0.28468714573671383`, 
            0.6780213373308802}, {0.2868976303373831, 0.6920453620082443}, {
            0.2913185995387216, 0.719454937390398}, {0.29956826679371995`, 
            0.7684387296526713}, {0.308511377186754, 0.8185807228268878}, {
            0.3168622164321094, 0.862846539013584}, {0.3250493559583576, 
            0.9040365984897463}, {0.33392993862264153`, 0.9464318080790053}, {
            0.34221825013924684`, 0.9840144697774373}, {0.3498660714285714, 
            1.0171133063997204`}}], 
           Line[CompressedData["
1:eJwB8QEO/iFib1JlAgAAAB4AAAACAAAAVssbI5ho1j/V1Ig7qkfwP6B2IDCJ
Ctc/ZLd+j57u8D/7CjegTpHXP7qzK7K6cvE/hv0zk3Aj2D/JujLqdvvxP0KF
41veq9g/IIidrWh18j8v5VaJnTHZPweVs7jy5/I/TKOwObnC2T/n6Ghj9l7z
P5v2vL8gSto/jbxJoGPJ8z9KhFFbfUzaP6h5UB41y/M/+BHm9tlO2j/1bsNI
Bs3zP1QtDy6TU9o/JvtHo6fQ8z8OZGGcBV3aP5KlP3Hm1/M/gtEFeepv2j8G
U2+EVObzP2msTjK0ldo/vE9gIvMC9D8YOuPNEJjaP/Ye7Fi6BPQ/xsd3aW2a
2j9Az6Q+gQb0PyLjoKAmn9o/cN7yFw4K9D/cGfMOmajaP0RcWgQkEfQ/UIeX
63272j/hHQPXQB/0P/4ULIfavdo/WZ1iCgMh9D+tosAiN8DaPxu9Q+7EIvQ/
Cr7pWfDE2j+rBt/HRyb0P8T0O8hizto/I0PFxEkt9D9ygtBjv9DaPzN6fX4J
L/Q/IRBl/xvT2j+J417pyDD0P34rjjbV19o/EYrw0kY09D8suSLSMdraP3pT
ylEFNvQ/2ka3bY7c2j+eZyCCwzf0P4jUSwnr3to/WXoHZIE59D83YuCkR+Ha
P0M4lPc+O/Q/Gsz3Tw==
            "]]}, "Charting`Private`Tag#1"], 
         Annotation[{
           Directive[
            Opacity[1.], 
            AbsoluteThickness[2], 
            Hue[0.5, 0.8, 0.75], 
            Dashing[{Small, Small}], 
            Thickness[0.01]], 
           Line[CompressedData["
1:eJxTTMoPSmViYGDQAGIQfWSOZohhhpPdm3NO9qqCj+2ZtilrOj4qsIfx9y9Y
wOTwqAHOV/p5ZC77jIlw/rcvSVPXKM+C899Yzn9j7LQQzr//av/S0rNL4fxo
11IeMe5VcH7kxNiuWYvXwfn5/kbioZM3wvnftRgceNZthvMd6tNLTL9thfN9
NWb+7xXfAefLGd2S1dHbBedv2LLF3aZoD5zP1hN5orp/H5zP9857lVjuATi/
+tgnS6Heg3C+18l/JUtnHoLzqzqub/245zCcz1MkuujqmSNw/n9xhSlFn4/C
+cF5m/w3iRyH87ner9zWqXQCzlfUyVOWcj8J58+aPN3aKeIUnF+62kOWN+U0
nL+x/hjLxLYzcL5/3crpa6aehfP9LCMNGnefg/PXLZkw6cft83C+xVyxC80l
FxD+czt9M53tIpzf22K0c3ofgq/lZcv1Yz2Cf5zfIzriIoKvd7Arf8NNBH9a
0dlmjkcIvtfpd70mzxD8P2+YkoJfIvgAeWYqQg==
            "]], 
           Line[CompressedData["
1:eJwBcQGO/iFib1JlAgAAABYAAAACAAAA3LZt27bt0T/CBz32EMfiPwopQqei
8NE/CpS2AZ3C4j9k1VKsuPLRP7VP2NJvv+I/voFjsc700T++LepgQ7ziPxgu
dLbk9tE/ulyqqxe54j/LhpXAEPvRP6gAL3bCsuI/MjjY1GgD0j9vTSHYIKbi
PwGbXf0YFNI/FHvMlgCN4j/U4Hl0XBbSP4P7TbSbieI/piaW658Y0j8QSi2r
N4biP0yyztkmHdI/iF6/I3J/4j+WyT+2NCbSP6GkUDfxceI/Kvghb1A40j8I
/aWhF1fiP1NV5uCHXNI/mKM0VwMi4j+lD2/E9qTSP/gPM2VFuuE/ehkzYSAs
0z/NVDKO3wDhP3+B3YCmvtM/XKsngBdD4D+1fjp2eEfUP0QQ9xcaN98/HFRb
0JvN1D88PJORTf/dP7SHYq0bX9U/kl/9oWG+3D99UBxg5+bVP28qYLzjods/
dgGxqTRk1j80zgLcVqfaP22Csfs=
            "]], 
           Line[CompressedData["
1:eJwB8QEO/iFib1JlAgAAAB4AAAACAAAAVssbI5ho1j8cxfnoEqTaP6B2IDCJ
Ctc/jFQF10xx2T/7CjegTpHXP5GGGluNftg/hv0zk3Aj2D8W0XInToPXP0KF
41veq9g/S8Fgczyj1j8v5VaJnTHZP9IDdBPG0NU/TKOwObnC2T/p6gWnFvbU
P5v2vL8gSto/iadzWIgy1D9KhFFbfUzaPwhIdAQxL9Q/+BHm9tlO2j9SAwdK
2ivUP1QtDy6TU9o/yHc9oS4l1D8OZGGcBV3aP3dUbHveF9Q/gtEFeepv2j/F
EfK6Wv3TP2msTjK0ldo/dyScSsTI0z8YOuPNEJjaP1zW4Nl/xdM/xsd3aW2a
2j+M2Kj9O8LTPyLjoKAmn9o/ILMkAra70z/cGfMOmajaP2UWfPqwrtM/UIeX
63272j+T9VmGwpTTP/4ULIfavdo/aWtpS4eR0z+tosAiN8DaP8kUiqJMjtM/
Cr7pWfDE2j+NXWQG2YfTP8T0O8hizto/eEFFoPh60z9ygtBjv9DaPz9upvHB
d9M/IRBl/xvT2j/N5uTTi3TTP34rjjbV19o/jshgSiFu0z8suSLSMdraPwTa
Ud7satM/2ka3bY7c2j/Dh4cCuWfTP4jUSwnr3to/c8fbtoVk0z83YuCkR+Ha
PxucKPtSYdM/jj74Dw==
            "]]}, "Charting`Private`Tag#2"], 
         Annotation[{
           Directive[
            Opacity[1.], 
            AbsoluteThickness[2], 
            Hue[0.55, 1, 0.7], 
            Dashing[{Small, Small}], 
            Thickness[0.01]], 
           Line[CompressedData["
1:eJxTTMoPSmViYGDQAGIQfWSOZohhhpPdhxdhtW8KLtozbVPWdHxUYA/j71+w
gMnhUQOcr/TzyFz2GRPh/G9fkqauUZ4F57+xnP/G2GkhnH//1f6lpWeXwvnR
rqU8Ytyr4PzIibFdsxavg/Pz/Y3EQydvhPO/azE48KzbDOc71KeXmH7bCuf7
asz83yu+A86XM7olq6O3C87fsGWLu03RHjifrSfyRHX/Pjif7533KrHcA3B+
9bFPlkK9B+F8r5P/SpbOPATnV3Vc3/pxz2E4n6dIdNHVM0fg/P/iClOKPh+F
84PzNvlvEjkO53O9X7mtU+kEnK+ok6cs5X4Szp81ebq1U8QpOL90tYcsb8pp
OH9j/TGWiW1n4Hz/upXT10w9C+f7WUYaNO4+B+evWzJh0o/b5+F8i7liF5pL
LiD853b6ZjrbRTi/t8Vo5/Q+BF/Ly5brx3oE/zi/R3TERQRf72BX/oabCP60
orPNHI8QfK/T73pNniH4f94wJQW/RPABaLNm4g==
            "]], 
           Line[CompressedData["
1:eJwBcQGO/iFib1JlAgAAABYAAAACAAAA3LZt27bt0T8Booia/XHSPwopQqei
8NE//zQVZsx+0j9k1VKsuPLRP+Uq31Dvh9I/voFjsc700T+rUjocEJHSPxgu
dLbk9tE/Z/vjyC6a0j/LhpXAEPvRP9dUFsllrNI/MjjY1GgD0j/ip4x5utDS
PwGbXf0YFNI/tMxOPv8Y0z/U4Hl0XBbSPx1sVV/CItM/piaW658Y0j9K2CgP
gyzTP0yyztkmHdI/3JnfHv0/0z+WyT+2NCbSP2HBFRjUZtM/Kvghb1A40j8s
8m88DrTTP1NV5uCHXNI/hGnGi7lM1D+lD2/E9qTSP7yuV9Acd9U/ehkzYSAs
0z8cZwDkXIzXP3+B3YCmvtM/pWfDvDiu2T+1fjp2eEfUP+4Gbl4ckNs/HFRb
0JvN1D+t9EQ6hFDdP7SHYq0bX9U/fpm9sgoe3z99UBxg5+bVP9wv3JSWW+A/
dgGxqTRk1j+gyuzdvw/hP1Jtti0=
            "]], 
           Line[CompressedData["
1:eJwB8QEO/iFib1JlAgAAAB4AAAACAAAAVssbI5ho1j8trn2o4A/hP6B2IDCJ
Ctc/8rf2XQ3u4T/7CjegTpHXPyH1rYbbneI/hv0zk3Aj2D8Kq5Rn0VPjP0KF
41veq9g/NSy3dBj24z8v5VaJnTHZP9Hv6caEjuQ/TKOwObnC2T95xBaj5Szl
P5v2vL8gSto/ulSWP4a65T9KhFFbfUzaP9FK07PxvOU/+BHm9tlO2j9Wz9e4
XL/lP1QtDy6TU9o/3z6vdTHE5T8OZGGcBV3aP4B9273VzeU/gtEFeepv2j8k
piSiCeHlP2msTjK0ldo/EBspiB8H5j8YOuPNEJjaPxQsjk59CeY/xsd3aW2a
2j9qhWSp2gvmPyLjoKAmn9o/CpLXHJQQ5j/cGfMOmajaP/Vh9v0BGuY/UIeX
63272j8mOfDBySzmP/4ULIfavdo/HAPA3CAv5j+tosAiN8DaP2GIxo13MeY/
Cr7pWfDE2j8WxOeyIzbmP8T0O8hizto/pNKIDHc/5j9ygtBjv9DaP9WOHNzK
QeY/IRBl/xvT2j/YBMZCHkTmP34rjjbV19o/UePI1cNI5j8suSLSMdraP/CV
WQIWS+Y/2ka3bY7c2j+1lm7GZ03mP4jUSwnr3to/anIjIrlP5j83YuCkR+Ha
Py+skxUKUuY/g5342A==
            "]]}, "Charting`Private`Tag#3"], 
         Annotation[{
           Directive[
            Opacity[1.], 
            AbsoluteThickness[2], 
            Hue[0.06, 1, 0.9], 
            Thickness[0.005]], 
           Line[CompressedData["
1:eJxTTMoPSmViYGAwAWIQfWSOZohhhpMdAxQo33lU0/FIwR7Gv2DcsCb5kQGc
v+y+n0vgIwc4f6KpmYDHowA4v/2BZpnzowQ4n2mbsqbjowI4f/+CBUwOjxrg
fKWfR+ayz5gI53/7kjR1jfIsOP+N5fw3xk4L4fz7r/YvLT27FM6Pdi3lEeNe
BedHToztmrV4HZyf728kHjp5I5z/XYvBgWfdZjjfoT69xPTbVjjfV2Pm/17x
HXC+nNEtWR29XXD+hi1b3G2K9sD5bD2RJ6r798H5fO+8V4nlHoDzq499shTq
PQjne538V7J05iE4v6rj+taPew7D+TxFoouunjkC5/8XV5hS9PkonB+ct8l/
k8hxOJ/r/cptnUon4HxFnTxlKfeTcP6sydOtnSJOwfmlqz1keVNOw/kb64+x
TGw7A+f7162cvmbqWTjfzzLSoHH3OTh/3ZIJk37cPg/nW8wVu9BccgHhP7fT
N9PZLsL5vS1GO6f3IfjPDJz3rZ2A4DvcDT58eBKC/8W09Oz7aQh+zPPtD93n
I/haXrZcP9Yj+Mf5PaIjLiL4CnsiEvIuI/hVGZmpLVcRfL2DXfkbbiL404rO
NnM8QvA/yN3rkHuC4Hudftdr8gzB//OGKSn4JYIPAAHGzPk=
            "]], 
           Line[CompressedData["
1:eJwBcQGO/iFib1JlAgAAABYAAAACAAAA3LZt27bt0T+ah7wfq+mWPwopQqei
8NE/uN/W75OsmD9k1VKsuPLRP7byy4g77pk/voFjsc700T+rXrtlmC+bPxgu
dLbk9tE/geytoKpwnD/LhpXAEPvRP7Iog5jv8Z4/MjjY1GgD0j+evE0yf/ih
PwGbXf0YFNI/dfVd9qLwpj/U4Hl0XBbSPw5gqPV6nKc/piaW658Y0j+Vcpj3
J0ioP0yyztkmHdI/noHgQwGfqT+WyT+2NCbSP4mdjr+ySqw/Kvghb1A40j/l
QZSaD82wP1NV5uCHXNI/Ggh4BcYMtj+lD2/E9qTSP+fcsPmCJ8A/ehkzYSAs
0z8RQZoqNFLJP3+B3YCmvtM/Ci6Y9DBa0T+1fjp2eEfUP5oFJyeGftU/HFRb
0JvN1D93jiJPLlnZP7SHYq0bX9U/JcRkpLRQ3T99UBxg5+bVP/iC3dJ5auA/
dgGxqTRk1j/0sqaN5fbhP5RpuBY=
            "]], 
           Line[CompressedData["
1:eJwB8QEO/iFib1JlAgAAAB4AAAACAAAAVssbI5ho1j+1D5DthgbiP6B2IDCJ
Ctc/RlmtPULt4z/7CjegTpHXP7iMKgJobuU/hv0zk3Aj2D/a8ELNCf3mP0KF
41veq9g/VQzHuYxg6D8v5VaJnTHZP1487vJ4ruk/TKOwObnC2T/Mp98ScQnr
P5v2vL8gSto/ko3nqrY/7D9KhFFbfUzaP5beaL4DRew/+BHm9tlO2j8j2UHe
T0rsP1QtDy6TU9o/UBgBROVU7D8OZGGcBV3aPwm5264Eauw/gtEFeepv2j9N
qOw6FpTsP2msTjK0ldo/A88Y74Xn7D8YOuPNEJjaPzrf5Qq17Ow/xsd3aW2a
2j+a7hA74/HsPyLjoKAmn9o/lOR72Tz87D/cGfMOmajaP2FFfBXlEO0/UIeX
63272j+6FJfACTrtP/4ULIfavdo/ict7Pyo/7T+tosAiN8DaP6bnn9ZJRO0/
Cr7pWfDE2j+xq5tOhk7tP8T0O8hizto/ISwSbPRi7T9ygtBjv9DaP3Fuo7MN
aO0/IRBl/xvT2j8BnVwVJm3tP34rjjbV19o/TWo5KFR37T8suSLSMdraP2op
1tlpfO0/2ka3bY7c2j+VFY2mfoHtP4jUSwnr3to/y4majpKG7T83YuCkR+Ha
P9PLOpKli+0/3Hv4jA==
            "]]}, "Charting`Private`Tag#4"], 
         Annotation[{
           Directive[
            Opacity[1.], 
            AbsoluteThickness[2], 
            Hue[0.11, 0.9, 0.85], 
            Thickness[0.005]], 
           Line[CompressedData["
1:eJxTTMoPSmViYGAwAWIQfWSOZohhhpMdAxQo33lU0/FIwR7Gv2DcsCb5kQGc
v+y+n0vgIwc4f6KpmYDHowA4v/2BZpnzowQ4n2mbsqbjowI4f/+CBUwOjxrg
fKWfR+ayz5gI53/7kjR1jfIsOP+N5fw3xk4L4fz7r/YvLT27FM6Pdi3lEeNe
BedHToztmrV4HZyf728kHjp5I5z/XYvBgWfdZjjfoT69xPTbVjjfV2Pm/17x
HXC+nNEtWR29XXD+hi1b3G2K9sD5bD2RJ6r798H5fO+8V4nlHoDzq499shTq
PQjne538V7J05iE4v6rj+taPew7D+TxFoouunjkC5/8XV5hS9PkonB+ct8l/
k8hxOJ/r/cptnUon4HxFnTxlKfeTcP6sydOtnSJOwfmlqz1keVNOw/kb64+x
TGw7A+f7162cvmbqWTjfzzLSoHH3OTh/3ZIJk37cPg/nW8wVu9BccgHhP7fT
N9PZLsL5vS1GO6f3IfjPDJz3rZ2A4DvcDT58eBKC/8W09Oz7aQh+zPPtD93n
I/haXrZcP9Yj+Mf5PaIjLiL4CnsiEvIuI/hVGZmpLVcRfL2DXfkbbiL404rO
NnM8QvA/yN3rkHuC4Hudftdr8gzB//OGKSn4JYIPAAHGzPk=
            "]], 
           Line[CompressedData["
1:eJwBcQGO/iFib1JlAgAAABYAAAACAAAA3LZt27bt0T/TOjTxJ9ySPwopQqei
8NE/LJxp8xrokj9k1VKsuPLRPw34gxWh8JI/voFjsc700T8aCJ08JfmSPxgu
dLbk9tE/0mplaacBkz/LhpXAEPvRP1IIxdalEpM/MjjY1GgD0j9I6fMTizST
PwGbXf0YFNI/UoeosPd3kz/U4Hl0XBbSP+AGtEsTgZM/piaW658Y0j8v/XSf
LIqTP0yyztkmHdI/4fiBdFickz+WyT+2NCbSP9r6muyUwJM/Kvghb1A40j9S
c/zRoQiUP1NV5uCHXNI/K8Y5RRGXlD+lD2/E9qTSP/7Z7xd0rZU/ehkzYSAs
0z/kJ7Zl9Z6XP3+B3YCmvtM/tvnbGjqcmT+1fjp2eEfUP4Yt11bQXZs/HFRb
0JvN1D85rstjKQCdP7SHYq0bX9U/M21b6r+unj99UBxg5+bVP8ogNr06FqA/
dgGxqTRk1j8eTuhjUL6gP0hGsao=
            "]], 
           Line[CompressedData["
1:eJwB8QEO/iFib1JlAgAAAB4AAAACAAAAVssbI5ho1j+XEoRjEcSgP6B2IDCJ
Ctc/Ugm9a2eSoT/7CjegTpHXP6p3LSStNaI/hv0zk3Aj2D95Cv8/qt6iP0KF
41veq9g/LDZovl91oz8v5VaJnTHZP8O5llnuAqQ/TKOwObnC2T9SqvvPBJak
P5v2vL8gSto/HZUJu4wZpT9KhFFbfUzaP1qwRAbMG6U/+BHm9tlO2j/IHjXq
Ch6lP1QtDy6TU9o/SCelfIcipT8OZGGcBV3aP7cXys57K6U/gtEFeepv2j+9
e0hAUT2lP2msTjK0ldo/4wYdF7BgpT8YOuPNEJjaP8m2JK7iYqU/xsd3aW2a
2j9NmkjhFGWlPyLjoKAmn9o/eFNPHHhppT/cGfMOmajaP+rhPug5cqU/UIeX
63272j9PTbruqoOlP/4ULIfavdo/0wXoU9eFpT+tosAiN8DaP4ER11YDiKU/
Cr7pWfDE2j+3JWE2WoylP8T0O8hizto/s1f7XgOVpT9ygtBjv9DaPzkACrUs
l6U/IRBl/xvT2j/NFKmpVZmlP34rjjbV19o/lGH/bqadpT8suSLSMdraP+fy
6T/On6U/2ka3bY7c2j+Iosuv9aGlP4jUSwnr3to/fQa+vhykpT83YuCkR+Ha
P8mr2mxDpqU/etfukw==
            "]]}, "Charting`Private`Tag#5"], {}}}, {}}, <|
      "HighlightElements" -> <|
        "Label" -> {"XYLabel"}, "Ball" -> {"InterpolatedBall"}|>, 
       "LayoutOptions" -> <|
        "PanelPlotLayout" -> <||>, "PlotRange" -> {{0., 0.42}, {-0.03, 1.3}}, 
         "Frame" -> {{True, True}, {True, True}}, "AxesOrigin" -> {0, 0}, 
         "ImageSize" -> {550, 550}, "Axes" -> {True, True}, 
         "LabelStyle" -> {FontSize -> 22, FontColor -> GrayLevel[0]}, 
         "AspectRatio" -> 1, "DefaultStyle" -> {
           Directive[
            Opacity[1.], 
            AbsoluteThickness[2], 
            Hue[0.11, 0.9, 0.85], 
            Thickness[0.005]], 
           Directive[
            Opacity[1.], 
            AbsoluteThickness[2], 
            Hue[0.06, 1, 0.9], 
            Thickness[0.005]], 
           Directive[
            Opacity[1.], 
            AbsoluteThickness[2], 
            Hue[0.55, 1, 0.7], 
            Dashing[{Small, Small}], 
            Thickness[0.01]], 
           Directive[
            Opacity[1.], 
            AbsoluteThickness[2], 
            Hue[0.5, 0.8, 0.75], 
            Dashing[{Small, Small}], 
            Thickness[0.01]], 
           Directive[
            Opacity[1.], 
            AbsoluteThickness[2], 
            Hue[0.08, 1, 0.7], 
            Thickness[0.005]]}, 
         "HighlightLabelingFunctions" -> <|"CoordinatesToolOptions" -> ({
             (Identity[#]& )[
              Part[#, 1]], 
             (Identity[#]& )[
              Part[#, 2]]}& ), 
           "ScalingFunctions" -> {{Identity, Identity}, {
             Identity, Identity}}|>, "Primitives" -> {}, "GCFlag" -> False|>, 
       "Meta" -> <|
        "DefaultHighlight" -> {"Dynamic", None}, "Index" -> {}, "Function" -> 
         Plot, "GroupHighlight" -> False|>|>, "DynamicHighlight"]], InsetBox[
     TemplateBox[{
      "\"Carbiondioxide\"", "\"Oxygen\"", "\"Glucose\"", "\"Ethanol\"", 
       "\"Acetate\""},
      "LineLegend",
      DisplayFunction->(FormBox[
        FrameBox[
         StyleBox[
          StyleBox[
           PaneBox[
            TagBox[
             GridBox[{{
                TagBox[
                 GridBox[{{
                    GraphicsBox[{{
                    Directive[
                    EdgeForm[
                    Directive[
                    Opacity[0.3], 
                    GrayLevel[0]]], 
                    PointSize[0.5], FontSize -> 22, FontColor -> GrayLevel[0], 
                    Opacity[1.], 
                    AbsoluteThickness[2], 
                    Hue[0.08, 1, 0.7], 
                    Thickness[0.045]], {
                    LineBox[{{0, 12.5}, {40, 12.5}}]}}, {
                    Directive[
                    EdgeForm[
                    Directive[
                    Opacity[0.3], 
                    GrayLevel[0]]], 
                    PointSize[0.5], FontSize -> 22, FontColor -> GrayLevel[0], 
                    Opacity[1.], 
                    AbsoluteThickness[2], 
                    Hue[0.08, 1, 0.7], 
                    Thickness[0.045]], {}}}, AspectRatio -> Full, 
                    ImageSize -> {40, 12.5}, PlotRangePadding -> None, 
                    ImagePadding -> Automatic, 
                    BaselinePosition -> (Scaled[-0.03639999999999999] -> 
                    Baseline)], #}, {
                    GraphicsBox[{{
                    Directive[
                    EdgeForm[
                    Directive[
                    Opacity[0.3], 
                    GrayLevel[0]]], 
                    PointSize[0.5], FontSize -> 22, FontColor -> GrayLevel[0], 
                    Opacity[1.], 
                    AbsoluteThickness[2], 
                    Hue[0.5, 0.8, 0.75], 
                    Dashing[{Small, Small}], 
                    Thickness[0.09]], {
                    LineBox[{{0, 12.5}, {40, 12.5}}]}}, {
                    Directive[
                    EdgeForm[
                    Directive[
                    Opacity[0.3], 
                    GrayLevel[0]]], 
                    PointSize[0.5], FontSize -> 22, FontColor -> GrayLevel[0], 
                    Opacity[1.], 
                    AbsoluteThickness[2], 
                    Hue[0.5, 0.8, 0.75], 
                    Dashing[{Small, Small}], 
                    Thickness[0.09]], {}}}, AspectRatio -> Full, 
                    ImageSize -> {40, 12.5}, PlotRangePadding -> None, 
                    ImagePadding -> Automatic, 
                    BaselinePosition -> (Scaled[-0.03639999999999999] -> 
                    Baseline)], #2}, {
                    GraphicsBox[{{
                    Directive[
                    EdgeForm[
                    Directive[
                    Opacity[0.3], 
                    GrayLevel[0]]], 
                    PointSize[0.5], FontSize -> 22, FontColor -> GrayLevel[0], 
                    Opacity[1.], 
                    AbsoluteThickness[2], 
                    Hue[0.55, 1, 0.7], 
                    Dashing[{Small, Small}], 
                    Thickness[0.09]], {
                    LineBox[{{0, 12.5}, {40, 12.5}}]}}, {
                    Directive[
                    EdgeForm[
                    Directive[
                    Opacity[0.3], 
                    GrayLevel[0]]], 
                    PointSize[0.5], FontSize -> 22, FontColor -> GrayLevel[0], 
                    Opacity[1.], 
                    AbsoluteThickness[2], 
                    Hue[0.55, 1, 0.7], 
                    Dashing[{Small, Small}], 
                    Thickness[0.09]], {}}}, AspectRatio -> Full, 
                    ImageSize -> {40, 12.5}, PlotRangePadding -> None, 
                    ImagePadding -> Automatic, 
                    BaselinePosition -> (Scaled[-0.03639999999999999] -> 
                    Baseline)], #3}, {
                    GraphicsBox[{{
                    Directive[
                    EdgeForm[
                    Directive[
                    Opacity[0.3], 
                    GrayLevel[0]]], 
                    PointSize[0.5], FontSize -> 22, FontColor -> GrayLevel[0], 
                    Opacity[1.], 
                    AbsoluteThickness[2], 
                    Hue[0.06, 1, 0.9], 
                    Thickness[0.045]], {
                    LineBox[{{0, 12.5}, {40, 12.5}}]}}, {
                    Directive[
                    EdgeForm[
                    Directive[
                    Opacity[0.3], 
                    GrayLevel[0]]], 
                    PointSize[0.5], FontSize -> 22, FontColor -> GrayLevel[0], 
                    Opacity[1.], 
                    AbsoluteThickness[2], 
                    Hue[0.06, 1, 0.9], 
                    Thickness[0.045]], {}}}, AspectRatio -> Full, 
                    ImageSize -> {40, 12.5}, PlotRangePadding -> None, 
                    ImagePadding -> Automatic, 
                    BaselinePosition -> (Scaled[-0.03639999999999999] -> 
                    Baseline)], #4}, {
                    GraphicsBox[{{
                    Directive[
                    EdgeForm[
                    Directive[
                    Opacity[0.3], 
                    GrayLevel[0]]], 
                    PointSize[0.5], FontSize -> 22, FontColor -> GrayLevel[0], 
                    Opacity[1.], 
                    AbsoluteThickness[2], 
                    Hue[0.11, 0.9, 0.85], 
                    Thickness[0.045]], {
                    LineBox[{{0, 12.5}, {40, 12.5}}]}}, {
                    Directive[
                    EdgeForm[
                    Directive[
                    Opacity[0.3], 
                    GrayLevel[0]]], 
                    PointSize[0.5], FontSize -> 22, FontColor -> GrayLevel[0], 
                    Opacity[1.], 
                    AbsoluteThickness[2], 
                    Hue[0.11, 0.9, 0.85], 
                    Thickness[0.045]], {}}}, AspectRatio -> Full, 
                    ImageSize -> {40, 12.5}, PlotRangePadding -> None, 
                    ImagePadding -> Automatic, 
                    BaselinePosition -> (Scaled[-0.03639999999999999] -> 
                    Baseline)], #5}}, 
                  GridBoxAlignment -> {
                   "Columns" -> {Center, Left}, "Rows" -> {{Baseline}}}, 
                  AutoDelete -> False, 
                  GridBoxDividers -> {
                   "Columns" -> {{False}}, "Rows" -> {{False}}}, 
                  GridBoxItemSize -> {
                   "Columns" -> {{All}}, "Rows" -> {{All}}}, 
                  GridBoxSpacings -> {
                   "Columns" -> {{0.5}}, "Rows" -> {{0.8}}}], "Grid"]}}, 
              GridBoxAlignment -> {"Columns" -> {{Left}}, "Rows" -> {{Top}}}, 
              AutoDelete -> False, 
              GridBoxItemSize -> {
               "Columns" -> {{Automatic}}, "Rows" -> {{Automatic}}}, 
              GridBoxSpacings -> {"Columns" -> {{1}}, "Rows" -> {{0}}}], 
             "Grid"], Alignment -> Left, AppearanceElements -> None, 
            ImageSizeAction -> "ResizeToFit"], LineIndent -> 0, StripOnInput -> 
           False], {FontFamily -> "Helvetica", FontSize -> 18}, StripOnInput -> 
          False], Background -> Automatic, RoundingRadius -> 5, 
         ContentPadding -> True, FrameMargins -> {{5, 5}, {5, 5}}, FrameStyle -> 
         Thickness[1], StripOnInput -> False], TraditionalForm]& ),
      Editable->True,
      InterpretationFunction:>(RowBox[{"LineLegend", "[", 
         RowBox[{
           RowBox[{"{", 
             RowBox[{
               RowBox[{"Directive", "[", 
                 RowBox[{
                   RowBox[{"FontSize", "\[Rule]", "22"}], ",", 
                   RowBox[{"FontColor", "\[Rule]", 
                    
                    TemplateBox[<|"color" -> GrayLevel[0]|>, 
                    "GrayLevelColorSwatchTemplate"]}], ",", 
                   RowBox[{"Opacity", "[", "1.`", "]"}], ",", 
                   RowBox[{"AbsoluteThickness", "[", "2", "]"}], ",", 
                   
                   TemplateBox[<|"color" -> Hue[0.08, 1, 0.7]|>, 
                    "HueColorSwatchTemplate"], ",", 
                   RowBox[{"Thickness", "[", "0.005`", "]"}]}], "]"}], ",", 
               RowBox[{"Directive", "[", 
                 RowBox[{
                   RowBox[{"FontSize", "\[Rule]", "22"}], ",", 
                   RowBox[{"FontColor", "\[Rule]", 
                    TemplateBox[<|"color" -> GrayLevel[0]|>, 
                    "GrayLevelColorSwatchTemplate"]}], ",", 
                   RowBox[{"Opacity", "[", "1.`", "]"}], ",", 
                   RowBox[{"AbsoluteThickness", "[", "2", "]"}], ",", 
                   
                   TemplateBox[<|"color" -> Hue[0.5, 0.8, 0.75]|>, 
                    "HueColorSwatchTemplate"], ",", 
                   RowBox[{"Dashing", "[", 
                    RowBox[{"{", 
                    RowBox[{"Small", ",", "Small"}], "}"}], "]"}], ",", 
                   RowBox[{"Thickness", "[", "0.01`", "]"}]}], "]"}], ",", 
               RowBox[{"Directive", "[", 
                 RowBox[{
                   RowBox[{"FontSize", "\[Rule]", "22"}], ",", 
                   RowBox[{"FontColor", "\[Rule]", 
                    
                    TemplateBox[<|"color" -> GrayLevel[0]|>, 
                    "GrayLevelColorSwatchTemplate"]}], ",", 
                   RowBox[{"Opacity", "[", "1.`", "]"}], ",", 
                   RowBox[{"AbsoluteThickness", "[", "2", "]"}], ",", 
                   
                   TemplateBox[<|"color" -> Hue[0.55, 1, 0.7]|>, 
                    "HueColorSwatchTemplate"], ",", 
                   RowBox[{"Dashing", "[", 
                    RowBox[{"{", 
                    RowBox[{"Small", ",", "Small"}], "}"}], "]"}], ",", 
                   RowBox[{"Thickness", "[", "0.01`", "]"}]}], "]"}], ",", 
               RowBox[{"Directive", "[", 
                 RowBox[{
                   RowBox[{"FontSize", "\[Rule]", "22"}], ",", 
                   RowBox[{"FontColor", "\[Rule]", 
                    
                    TemplateBox[<|"color" -> GrayLevel[0]|>, 
                    "GrayLevelColorSwatchTemplate"]}], ",", 
                   RowBox[{"Opacity", "[", "1.`", "]"}], ",", 
                   RowBox[{"AbsoluteThickness", "[", "2", "]"}], ",", 
                   
                   TemplateBox[<|"color" -> Hue[0.06, 1, 0.9]|>, 
                    "HueColorSwatchTemplate"], ",", 
                   RowBox[{"Thickness", "[", "0.005`", "]"}]}], "]"}], ",", 
               RowBox[{"Directive", "[", 
                 RowBox[{
                   RowBox[{"FontSize", "\[Rule]", "22"}], ",", 
                   RowBox[{"FontColor", "\[Rule]", 
                    
                    TemplateBox[<|"color" -> GrayLevel[0]|>, 
                    "GrayLevelColorSwatchTemplate"]}], ",", 
                   RowBox[{"Opacity", "[", "1.`", "]"}], ",", 
                   RowBox[{"AbsoluteThickness", "[", "2", "]"}], ",", 
                   
                   TemplateBox[<|"color" -> Hue[0.11, 0.9, 0.85]|>, 
                    "HueColorSwatchTemplate"], ",", 
                   RowBox[{"Thickness", "[", "0.005`", "]"}]}], "]"}]}], 
             "}"}], ",", 
           RowBox[{"{", 
             RowBox[{#, ",", #2, ",", #3, ",", #4, ",", #5}], "}"}], ",", 
           RowBox[{"LegendMarkers", "\[Rule]", "None"}], ",", 
           RowBox[{"LabelStyle", "\[Rule]", 
             RowBox[{"{", 
               RowBox[{
                 RowBox[{"FontFamily", "\[Rule]", "\"Helvetica\""}], ",", 
                 RowBox[{"FontSize", "\[Rule]", "18"}]}], "}"}]}], ",", 
           RowBox[{"LegendFunction", "\[Rule]", "\"Frame\""}], ",", 
           RowBox[{"LegendLayout", "\[Rule]", "\"Column\""}]}], "]"}]& )], 
     Scaled[{0.22, 0.75}], ImageScaled[{0.5, 0.5}],
     BaseStyle->{FontSize -> Larger},
     FormatType->StandardForm]},
   AspectRatio->1,
   Axes->{True, True},
   AxesLabel->{None, None},
   AxesOrigin->{0, 0},
   BaseStyle->{FontSize -> 22, FontColor -> GrayLevel[0]},
   DisplayFunction->Identity,
   Epilog->{{
      GrayLevel[0.5], 
      Dashing[{Small, Small}], 
      Thickness[0.007], 
      LineBox[{{0.28, -0.03}, {0.28, 1.3}}]}, {
      Hue[0.2, 1, 0.7], 
      Dashing[{Small, Small}], 
      Thickness[0.007], 
      LineBox[{{0.35, -0.03}, {0.35, 1.3}}]}},
   Frame->{{True, True}, {True, True}},
   FrameLabel->{{
      FormBox[
       TagBox[
       "\"Yield (mmol mmol B\\!\\(\\*SuperscriptBox[\\(\\\\ \\), \
\\(-1\\)]\\))\"", HoldForm], TraditionalForm], None}, {
      FormBox[
       TagBox[
       "\"Dilution rate (h\\!\\(\\*SuperscriptBox[\\(\\\\ \\), \
\\(-1\\)]\\))\"", HoldForm], TraditionalForm], None}},
   FrameStyle->Directive[
     GrayLevel[0], 22, Thickness -> 0.005, PlotTheme -> "Marketing"],
   FrameTicks->{{Automatic, Automatic}, {Automatic, Automatic}},
   GridLines->{None, None},
   GridLinesStyle->Directive[
     GrayLevel[0.5, 0.4]],
   ImagePadding->{{70, 10}, {70, 10}},
   ImageSize->550,
   Method->{
    "DefaultBoundaryStyle" -> Automatic, 
     "DefaultGraphicsInteraction" -> {
      "Version" -> 1.2, "TrackMousePosition" -> {True, False}, 
       "Effects" -> {
        "Highlight" -> {"ratio" -> 2}, "HighlightPoint" -> {"ratio" -> 2}, 
         "Droplines" -> {
          "freeformCursorMode" -> True, 
           "placement" -> {"x" -> "All", "y" -> "None"}}}}, 
     "DefaultMeshStyle" -> AbsolutePointSize[6], "ScalingFunctions" -> None, 
     "CoordinatesToolOptions" -> {"DisplayFunction" -> ({
         (Identity[#]& )[
          Part[#, 1]], 
         (Identity[#]& )[
          Part[#, 2]]}& ), "CopiedValueFunction" -> ({
         (Identity[#]& )[
          Part[#, 1]], 
         (Identity[#]& )[
          Part[#, 2]]}& )}},
   PlotRange->{{0., 0.42}, {-0.03, 1.3}},
   PlotRangeClipping->True,
   PlotRangePadding->{{0, 0}, {0, 0}},
   Prolog->{
     RGBColor[
      NCache[{
        Rational[223, 255], 
        Rational[72, 85], 
        Rational[40, 51]}, {0.8745098039215686, 0.8470588235294118, 
       0.7843137254901961}]], 
     RectangleBox[
      Scaled[{0, 0}], 
      Scaled[{1, 1}]]},
   Ticks->{Automatic, Automatic}],
  InterpretTemplate[Legended[
    Graphics[
     Annotation[{{{{}, {}, 
         Annotation[{
           Directive[
            Opacity[1.], 
            AbsoluteThickness[2], 
            Hue[0.08, 1, 0.7], 
            Thickness[0.005]], 
           Line[CompressedData["
1:eJxTTMoPSmViYGDQAGIQfWSOZohhhpPdpV0sFUeDntgzbVPWdHxUYA/j71+w
gMnhUQOcr/TzyFz2GRPh/G9fkqauUZ4F57+xnP/G2GkhnH//1f6lpWeXwvnR
rqU8Ytyr4PzIibFdsxavg/Pz/Y3EQydvhPO/azE48KzbDOc71KeXmH7bCuf7
asz83yu+A86XM7olq6O3C87fsGWLu03RHjifrSfyRHX/Pjif7533KrHcA3B+
9bFPlkK9B+F8r5P/SpbOPATnV3Vc3/pxz2E4n6dIdNHVM0fg/P/iClOKPh+F
84PzNvlvEjkO53O9X7mtU+kEnK+ok6cs5X4Szp81ebq1U8QpOL90tYcsb8pp
OH9j/TGWiW1n4Hz/upXT10w9C+f7WUYaNO4+B+evWzJh0o/b5+F8i7liF5pL
LiD853b6ZjrbRTi/t8Vo5/Q+BF/Ly5brx3oE/zi/R3TERQRf72BX/oabCP60
orPNHI8QfK/T73pNniH4f94wJQW/RPABDXRFmg==
            "]], 
           
           Line[{{0.2801339285714286, 0.6484367996224563}, {
            0.2803122170813742, 0.6496133095876908}, {0.28043953731988425`, 
            0.6504525688986631}, {0.2824766611360446, 0.6637778262685947}, {
            0.28261481642358643`, 0.6646745734209791}, {0.28275297171112823`, 
            0.6655704442581829}, {0.28302928228621194`, 0.6673595621201267}, {
            0.28358190343637923`, 0.6709273383856491}, {0.28468714573671383`, 
            0.6780213373308802}, {0.2868976303373831, 0.6920453620082443}, {
            0.2913185995387216, 0.719454937390398}, {0.29956826679371995`, 
            0.7684387296526713}, {0.308511377186754, 0.8185807228268878}, {
            0.3168622164321094, 0.862846539013584}, {0.3250493559583576, 
            0.9040365984897463}, {0.33392993862264153`, 0.9464318080790053}, {
            0.34221825013924684`, 0.9840144697774373}, {0.3498660714285714, 
            1.0171133063997204`}}], 
           Line[CompressedData["
1:eJwB8QEO/iFib1JlAgAAAB4AAAACAAAAVssbI5ho1j/V1Ig7qkfwP6B2IDCJ
Ctc/ZLd+j57u8D/7CjegTpHXP7qzK7K6cvE/hv0zk3Aj2D/JujLqdvvxP0KF
41veq9g/IIidrWh18j8v5VaJnTHZPweVs7jy5/I/TKOwObnC2T/n6Ghj9l7z
P5v2vL8gSto/jbxJoGPJ8z9KhFFbfUzaP6h5UB41y/M/+BHm9tlO2j/1bsNI
Bs3zP1QtDy6TU9o/JvtHo6fQ8z8OZGGcBV3aP5KlP3Hm1/M/gtEFeepv2j8G
U2+EVObzP2msTjK0ldo/vE9gIvMC9D8YOuPNEJjaP/Ye7Fi6BPQ/xsd3aW2a
2j9Az6Q+gQb0PyLjoKAmn9o/cN7yFw4K9D/cGfMOmajaP0RcWgQkEfQ/UIeX
63272j/hHQPXQB/0P/4ULIfavdo/WZ1iCgMh9D+tosAiN8DaPxu9Q+7EIvQ/
Cr7pWfDE2j+rBt/HRyb0P8T0O8hizto/I0PFxEkt9D9ygtBjv9DaPzN6fX4J
L/Q/IRBl/xvT2j+J417pyDD0P34rjjbV19o/EYrw0kY09D8suSLSMdraP3pT
ylEFNvQ/2ka3bY7c2j+eZyCCwzf0P4jUSwnr3to/WXoHZIE59D83YuCkR+Ha
P0M4lPc+O/Q/Gsz3Tw==
            "]]}, "Charting`Private`Tag#1"], 
         Annotation[{
           Directive[
            Opacity[1.], 
            AbsoluteThickness[2], 
            Hue[0.5, 0.8, 0.75], 
            Dashing[{Small, Small}], 
            Thickness[0.01]], 
           Line[CompressedData["
1:eJxTTMoPSmViYGDQAGIQfWSOZohhhpPdm3NO9qqCj+2ZtilrOj4qsIfx9y9Y
wOTwqAHOV/p5ZC77jIlw/rcvSVPXKM+C899Yzn9j7LQQzr//av/S0rNL4fxo
11IeMe5VcH7kxNiuWYvXwfn5/kbioZM3wvnftRgceNZthvMd6tNLTL9thfN9
NWb+7xXfAefLGd2S1dHbBedv2LLF3aZoD5zP1hN5orp/H5zP9857lVjuATi/
+tgnS6Heg3C+18l/JUtnHoLzqzqub/245zCcz1MkuujqmSNw/n9xhSlFn4/C
+cF5m/w3iRyH87ner9zWqXQCzlfUyVOWcj8J58+aPN3aKeIUnF+62kOWN+U0
nL+x/hjLxLYzcL5/3crpa6aehfP9LCMNGnefg/PXLZkw6cft83C+xVyxC80l
FxD+czt9M53tIpzf22K0c3ofgq/lZcv1Yz2Cf5zfIzriIoKvd7Arf8NNBH9a
0dlmjkcIvtfpd70mzxD8P2+YkoJfIvgAeWYqQg==
            "]], 
           Line[CompressedData["
1:eJwBcQGO/iFib1JlAgAAABYAAAACAAAA3LZt27bt0T/CBz32EMfiPwopQqei
8NE/CpS2AZ3C4j9k1VKsuPLRP7VP2NJvv+I/voFjsc700T++LepgQ7ziPxgu
dLbk9tE/ulyqqxe54j/LhpXAEPvRP6gAL3bCsuI/MjjY1GgD0j9vTSHYIKbi
PwGbXf0YFNI/FHvMlgCN4j/U4Hl0XBbSP4P7TbSbieI/piaW658Y0j8QSi2r
N4biP0yyztkmHdI/iF6/I3J/4j+WyT+2NCbSP6GkUDfxceI/Kvghb1A40j8I
/aWhF1fiP1NV5uCHXNI/mKM0VwMi4j+lD2/E9qTSP/gPM2VFuuE/ehkzYSAs
0z/NVDKO3wDhP3+B3YCmvtM/XKsngBdD4D+1fjp2eEfUP0QQ9xcaN98/HFRb
0JvN1D88PJORTf/dP7SHYq0bX9U/kl/9oWG+3D99UBxg5+bVP28qYLzjods/
dgGxqTRk1j80zgLcVqfaP22Csfs=
            "]], 
           Line[CompressedData["
1:eJwB8QEO/iFib1JlAgAAAB4AAAACAAAAVssbI5ho1j8cxfnoEqTaP6B2IDCJ
Ctc/jFQF10xx2T/7CjegTpHXP5GGGluNftg/hv0zk3Aj2D8W0XInToPXP0KF
41veq9g/S8Fgczyj1j8v5VaJnTHZP9IDdBPG0NU/TKOwObnC2T/p6gWnFvbU
P5v2vL8gSto/iadzWIgy1D9KhFFbfUzaPwhIdAQxL9Q/+BHm9tlO2j9SAwdK
2ivUP1QtDy6TU9o/yHc9oS4l1D8OZGGcBV3aP3dUbHveF9Q/gtEFeepv2j/F
EfK6Wv3TP2msTjK0ldo/dyScSsTI0z8YOuPNEJjaP1zW4Nl/xdM/xsd3aW2a
2j+M2Kj9O8LTPyLjoKAmn9o/ILMkAra70z/cGfMOmajaP2UWfPqwrtM/UIeX
63272j+T9VmGwpTTP/4ULIfavdo/aWtpS4eR0z+tosAiN8DaP8kUiqJMjtM/
Cr7pWfDE2j+NXWQG2YfTP8T0O8hizto/eEFFoPh60z9ygtBjv9DaPz9upvHB
d9M/IRBl/xvT2j/N5uTTi3TTP34rjjbV19o/jshgSiFu0z8suSLSMdraPwTa
Ud7satM/2ka3bY7c2j/Dh4cCuWfTP4jUSwnr3to/c8fbtoVk0z83YuCkR+Ha
PxucKPtSYdM/jj74Dw==
            "]]}, "Charting`Private`Tag#2"], 
         Annotation[{
           Directive[
            Opacity[1.], 
            AbsoluteThickness[2], 
            Hue[0.55, 1, 0.7], 
            Dashing[{Small, Small}], 
            Thickness[0.01]], 
           Line[CompressedData["
1:eJxTTMoPSmViYGDQAGIQfWSOZohhhpPdhxdhtW8KLtozbVPWdHxUYA/j71+w
gMnhUQOcr/TzyFz2GRPh/G9fkqauUZ4F57+xnP/G2GkhnH//1f6lpWeXwvnR
rqU8Ytyr4PzIibFdsxavg/Pz/Y3EQydvhPO/azE48KzbDOc71KeXmH7bCuf7
asz83yu+A86XM7olq6O3C87fsGWLu03RHjifrSfyRHX/Pjif7533KrHcA3B+
9bFPlkK9B+F8r5P/SpbOPATnV3Vc3/pxz2E4n6dIdNHVM0fg/P/iClOKPh+F
84PzNvlvEjkO53O9X7mtU+kEnK+ok6cs5X4Szp81ebq1U8QpOL90tYcsb8pp
OH9j/TGWiW1n4Hz/upXT10w9C+f7WUYaNO4+B+evWzJh0o/b5+F8i7liF5pL
LiD853b6ZjrbRTi/t8Vo5/Q+BF/Ly5brx3oE/zi/R3TERQRf72BX/oabCP60
orPNHI8QfK/T73pNniH4f94wJQW/RPABaLNm4g==
            "]], 
           Line[CompressedData["
1:eJwBcQGO/iFib1JlAgAAABYAAAACAAAA3LZt27bt0T8Booia/XHSPwopQqei
8NE//zQVZsx+0j9k1VKsuPLRP+Uq31Dvh9I/voFjsc700T+rUjocEJHSPxgu
dLbk9tE/Z/vjyC6a0j/LhpXAEPvRP9dUFsllrNI/MjjY1GgD0j/ip4x5utDS
PwGbXf0YFNI/tMxOPv8Y0z/U4Hl0XBbSPx1sVV/CItM/piaW658Y0j9K2CgP
gyzTP0yyztkmHdI/3JnfHv0/0z+WyT+2NCbSP2HBFRjUZtM/Kvghb1A40j8s
8m88DrTTP1NV5uCHXNI/hGnGi7lM1D+lD2/E9qTSP7yuV9Acd9U/ehkzYSAs
0z8cZwDkXIzXP3+B3YCmvtM/pWfDvDiu2T+1fjp2eEfUP+4Gbl4ckNs/HFRb
0JvN1D+t9EQ6hFDdP7SHYq0bX9U/fpm9sgoe3z99UBxg5+bVP9wv3JSWW+A/
dgGxqTRk1j+gyuzdvw/hP1Jtti0=
            "]], 
           Line[CompressedData["
1:eJwB8QEO/iFib1JlAgAAAB4AAAACAAAAVssbI5ho1j8trn2o4A/hP6B2IDCJ
Ctc/8rf2XQ3u4T/7CjegTpHXPyH1rYbbneI/hv0zk3Aj2D8Kq5Rn0VPjP0KF
41veq9g/NSy3dBj24z8v5VaJnTHZP9Hv6caEjuQ/TKOwObnC2T95xBaj5Szl
P5v2vL8gSto/ulSWP4a65T9KhFFbfUzaP9FK07PxvOU/+BHm9tlO2j9Wz9e4
XL/lP1QtDy6TU9o/3z6vdTHE5T8OZGGcBV3aP4B9273VzeU/gtEFeepv2j8k
piSiCeHlP2msTjK0ldo/EBspiB8H5j8YOuPNEJjaPxQsjk59CeY/xsd3aW2a
2j9qhWSp2gvmPyLjoKAmn9o/CpLXHJQQ5j/cGfMOmajaP/Vh9v0BGuY/UIeX
63272j8mOfDBySzmP/4ULIfavdo/HAPA3CAv5j+tosAiN8DaP2GIxo13MeY/
Cr7pWfDE2j8WxOeyIzbmP8T0O8hizto/pNKIDHc/5j9ygtBjv9DaP9WOHNzK
QeY/IRBl/xvT2j/YBMZCHkTmP34rjjbV19o/UePI1cNI5j8suSLSMdraP/CV
WQIWS+Y/2ka3bY7c2j+1lm7GZ03mP4jUSwnr3to/anIjIrlP5j83YuCkR+Ha
Py+skxUKUuY/g5342A==
            "]]}, "Charting`Private`Tag#3"], 
         Annotation[{
           Directive[
            Opacity[1.], 
            AbsoluteThickness[2], 
            Hue[0.06, 1, 0.9], 
            Thickness[0.005]], 
           Line[CompressedData["
1:eJxTTMoPSmViYGAwAWIQfWSOZohhhpMdAxQo33lU0/FIwR7Gv2DcsCb5kQGc
v+y+n0vgIwc4f6KpmYDHowA4v/2BZpnzowQ4n2mbsqbjowI4f/+CBUwOjxrg
fKWfR+ayz5gI53/7kjR1jfIsOP+N5fw3xk4L4fz7r/YvLT27FM6Pdi3lEeNe
BedHToztmrV4HZyf728kHjp5I5z/XYvBgWfdZjjfoT69xPTbVjjfV2Pm/17x
HXC+nNEtWR29XXD+hi1b3G2K9sD5bD2RJ6r798H5fO+8V4nlHoDzq499shTq
PQjne538V7J05iE4v6rj+taPew7D+TxFoouunjkC5/8XV5hS9PkonB+ct8l/
k8hxOJ/r/cptnUon4HxFnTxlKfeTcP6sydOtnSJOwfmlqz1keVNOw/kb64+x
TGw7A+f7162cvmbqWTjfzzLSoHH3OTh/3ZIJk37cPg/nW8wVu9BccgHhP7fT
N9PZLsL5vS1GO6f3IfjPDJz3rZ2A4DvcDT58eBKC/8W09Oz7aQh+zPPtD93n
I/haXrZcP9Yj+Mf5PaIjLiL4CnsiEvIuI/hVGZmpLVcRfL2DXfkbbiL404rO
NnM8QvA/yN3rkHuC4Hudftdr8gzB//OGKSn4JYIPAAHGzPk=
            "]], 
           Line[CompressedData["
1:eJwBcQGO/iFib1JlAgAAABYAAAACAAAA3LZt27bt0T+ah7wfq+mWPwopQqei
8NE/uN/W75OsmD9k1VKsuPLRP7byy4g77pk/voFjsc700T+rXrtlmC+bPxgu
dLbk9tE/geytoKpwnD/LhpXAEPvRP7Iog5jv8Z4/MjjY1GgD0j+evE0yf/ih
PwGbXf0YFNI/dfVd9qLwpj/U4Hl0XBbSPw5gqPV6nKc/piaW658Y0j+Vcpj3
J0ioP0yyztkmHdI/noHgQwGfqT+WyT+2NCbSP4mdjr+ySqw/Kvghb1A40j/l
QZSaD82wP1NV5uCHXNI/Ggh4BcYMtj+lD2/E9qTSP+fcsPmCJ8A/ehkzYSAs
0z8RQZoqNFLJP3+B3YCmvtM/Ci6Y9DBa0T+1fjp2eEfUP5oFJyeGftU/HFRb
0JvN1D93jiJPLlnZP7SHYq0bX9U/JcRkpLRQ3T99UBxg5+bVP/iC3dJ5auA/
dgGxqTRk1j/0sqaN5fbhP5RpuBY=
            "]], 
           Line[CompressedData["
1:eJwB8QEO/iFib1JlAgAAAB4AAAACAAAAVssbI5ho1j+1D5DthgbiP6B2IDCJ
Ctc/RlmtPULt4z/7CjegTpHXP7iMKgJobuU/hv0zk3Aj2D/a8ELNCf3mP0KF
41veq9g/VQzHuYxg6D8v5VaJnTHZP1487vJ4ruk/TKOwObnC2T/Mp98ScQnr
P5v2vL8gSto/ko3nqrY/7D9KhFFbfUzaP5beaL4DRew/+BHm9tlO2j8j2UHe
T0rsP1QtDy6TU9o/UBgBROVU7D8OZGGcBV3aPwm5264Eauw/gtEFeepv2j9N
qOw6FpTsP2msTjK0ldo/A88Y74Xn7D8YOuPNEJjaPzrf5Qq17Ow/xsd3aW2a
2j+a7hA74/HsPyLjoKAmn9o/lOR72Tz87D/cGfMOmajaP2FFfBXlEO0/UIeX
63272j+6FJfACTrtP/4ULIfavdo/ict7Pyo/7T+tosAiN8DaP6bnn9ZJRO0/
Cr7pWfDE2j+xq5tOhk7tP8T0O8hizto/ISwSbPRi7T9ygtBjv9DaP3Fuo7MN
aO0/IRBl/xvT2j8BnVwVJm3tP34rjjbV19o/TWo5KFR37T8suSLSMdraP2op
1tlpfO0/2ka3bY7c2j+VFY2mfoHtP4jUSwnr3to/y4majpKG7T83YuCkR+Ha
P9PLOpKli+0/3Hv4jA==
            "]]}, "Charting`Private`Tag#4"], 
         Annotation[{
           Directive[
            Opacity[1.], 
            AbsoluteThickness[2], 
            Hue[0.11, 0.9, 0.85], 
            Thickness[0.005]], 
           Line[CompressedData["
1:eJxTTMoPSmViYGAwAWIQfWSOZohhhpMdAxQo33lU0/FIwR7Gv2DcsCb5kQGc
v+y+n0vgIwc4f6KpmYDHowA4v/2BZpnzowQ4n2mbsqbjowI4f/+CBUwOjxrg
fKWfR+ayz5gI53/7kjR1jfIsOP+N5fw3xk4L4fz7r/YvLT27FM6Pdi3lEeNe
BedHToztmrV4HZyf728kHjp5I5z/XYvBgWfdZjjfoT69xPTbVjjfV2Pm/17x
HXC+nNEtWR29XXD+hi1b3G2K9sD5bD2RJ6r798H5fO+8V4nlHoDzq499shTq
PQjne538V7J05iE4v6rj+taPew7D+TxFoouunjkC5/8XV5hS9PkonB+ct8l/
k8hxOJ/r/cptnUon4HxFnTxlKfeTcP6sydOtnSJOwfmlqz1keVNOw/kb64+x
TGw7A+f7162cvmbqWTjfzzLSoHH3OTh/3ZIJk37cPg/nW8wVu9BccgHhP7fT
N9PZLsL5vS1GO6f3IfjPDJz3rZ2A4DvcDT58eBKC/8W09Oz7aQh+zPPtD93n
I/haXrZcP9Yj+Mf5PaIjLiL4CnsiEvIuI/hVGZmpLVcRfL2DXfkbbiL404rO
NnM8QvA/yN3rkHuC4Hudftdr8gzB//OGKSn4JYIPAAHGzPk=
            "]], 
           Line[CompressedData["
1:eJwBcQGO/iFib1JlAgAAABYAAAACAAAA3LZt27bt0T/TOjTxJ9ySPwopQqei
8NE/LJxp8xrokj9k1VKsuPLRPw34gxWh8JI/voFjsc700T8aCJ08JfmSPxgu
dLbk9tE/0mplaacBkz/LhpXAEPvRP1IIxdalEpM/MjjY1GgD0j9I6fMTizST
PwGbXf0YFNI/UoeosPd3kz/U4Hl0XBbSP+AGtEsTgZM/piaW658Y0j8v/XSf
LIqTP0yyztkmHdI/4fiBdFickz+WyT+2NCbSP9r6muyUwJM/Kvghb1A40j9S
c/zRoQiUP1NV5uCHXNI/K8Y5RRGXlD+lD2/E9qTSP/7Z7xd0rZU/ehkzYSAs
0z/kJ7Zl9Z6XP3+B3YCmvtM/tvnbGjqcmT+1fjp2eEfUP4Yt11bQXZs/HFRb
0JvN1D85rstjKQCdP7SHYq0bX9U/M21b6r+unj99UBxg5+bVP8ogNr06FqA/
dgGxqTRk1j8eTuhjUL6gP0hGsao=
            "]], 
           Line[CompressedData["
1:eJwB8QEO/iFib1JlAgAAAB4AAAACAAAAVssbI5ho1j+XEoRjEcSgP6B2IDCJ
Ctc/Ugm9a2eSoT/7CjegTpHXP6p3LSStNaI/hv0zk3Aj2D95Cv8/qt6iP0KF
41veq9g/LDZovl91oz8v5VaJnTHZP8O5llnuAqQ/TKOwObnC2T9SqvvPBJak
P5v2vL8gSto/HZUJu4wZpT9KhFFbfUzaP1qwRAbMG6U/+BHm9tlO2j/IHjXq
Ch6lP1QtDy6TU9o/SCelfIcipT8OZGGcBV3aP7cXys57K6U/gtEFeepv2j+9
e0hAUT2lP2msTjK0ldo/4wYdF7BgpT8YOuPNEJjaP8m2JK7iYqU/xsd3aW2a
2j9NmkjhFGWlPyLjoKAmn9o/eFNPHHhppT/cGfMOmajaP+rhPug5cqU/UIeX
63272j9PTbruqoOlP/4ULIfavdo/0wXoU9eFpT+tosAiN8DaP4ER11YDiKU/
Cr7pWfDE2j+3JWE2WoylP8T0O8hizto/s1f7XgOVpT9ygtBjv9DaPzkACrUs
l6U/IRBl/xvT2j/NFKmpVZmlP34rjjbV19o/lGH/bqadpT8suSLSMdraP+fy
6T/On6U/2ka3bY7c2j+Iosuv9aGlP4jUSwnr3to/fQa+vhykpT83YuCkR+Ha
P8mr2mxDpqU/etfukw==
            "]]}, "Charting`Private`Tag#5"], {}}}, {}}, <|
      "HighlightElements" -> <|
        "Label" -> {"XYLabel"}, "Ball" -> {"InterpolatedBall"}|>, 
       "LayoutOptions" -> <|
        "PanelPlotLayout" -> <||>, "PlotRange" -> {{0., 0.42}, {-0.03, 1.3}}, 
         "Frame" -> {{True, True}, {True, True}}, "AxesOrigin" -> {0, 0}, 
         "ImageSize" -> {550, 550}, "Axes" -> {True, True}, 
         "LabelStyle" -> {FontSize -> 22, FontColor -> GrayLevel[0]}, 
         "AspectRatio" -> 1, "DefaultStyle" -> {
           Directive[
            Opacity[1.], 
            AbsoluteThickness[2], 
            Hue[0.11, 0.9, 0.85], 
            Thickness[0.005]], 
           Directive[
            Opacity[1.], 
            AbsoluteThickness[2], 
            Hue[0.06, 1, 0.9], 
            Thickness[0.005]], 
           Directive[
            Opacity[1.], 
            AbsoluteThickness[2], 
            Hue[0.55, 1, 0.7], 
            Dashing[{Small, Small}], 
            Thickness[0.01]], 
           Directive[
            Opacity[1.], 
            AbsoluteThickness[2], 
            Hue[0.5, 0.8, 0.75], 
            Dashing[{Small, Small}], 
            Thickness[0.01]], 
           Directive[
            Opacity[1.], 
            AbsoluteThickness[2], 
            Hue[0.08, 1, 0.7], 
            Thickness[0.005]]}, 
         "HighlightLabelingFunctions" -> <|"CoordinatesToolOptions" -> ({
             (Identity[#]& )[
              Part[#, 1]], 
             (Identity[#]& )[
              Part[#, 2]]}& ), 
           "ScalingFunctions" -> {{Identity, Identity}, {
             Identity, Identity}}|>, "Primitives" -> {}, "GCFlag" -> False|>, 
       "Meta" -> <|
        "DefaultHighlight" -> {"Dynamic", None}, "Index" -> {}, "Function" -> 
         Plot, "GroupHighlight" -> False|>|>, "DynamicHighlight"], {
     DisplayFunction -> Identity, DisplayFunction -> Identity, 
      Ticks -> {Automatic, Automatic}, AxesOrigin -> {0, 0}, 
      FrameTicks -> {{Automatic, Automatic}, {Automatic, Automatic}}, 
      GridLines -> {None, None}, DisplayFunction -> Identity, 
      PlotRangePadding -> {{0, 0}, {0, 0}}, PlotRangeClipping -> True, 
      ImagePadding -> {{70, 10}, {70, 10}}, DisplayFunction -> Identity, 
      AspectRatio -> 1, Axes -> {True, True}, AxesLabel -> {None, None}, 
      AxesOrigin -> {0, 0}, 
      BaseStyle -> {FontSize -> 22, FontColor -> GrayLevel[0]}, 
      DisplayFunction :> Identity, Epilog -> {{
         GrayLevel[0.5], 
         Dashing[{Small, Small}], 
         Thickness[0.007], 
         Line[{{0.28, -0.03}, {0.28, 1.3}}]}, {
         Hue[0.2, 1, 0.7], 
         Dashing[{Small, Small}], 
         Thickness[0.007], 
         Line[{{0.35, -0.03}, {0.35, 1.3}}]}}, 
      Frame -> {{True, True}, {True, True}}, FrameLabel -> {{
         HoldForm[
         "Yield (mmol mmol B\!\(\*SuperscriptBox[\(\\ \), \(-1\)]\))"], 
         None}, {
         HoldForm["Dilution rate (h\!\(\*SuperscriptBox[\(\\ \), \(-1\)]\))"],
          None}}, FrameStyle -> Directive[
        GrayLevel[0], 22, Thickness -> 0.005, PlotTheme -> "Marketing"], 
      FrameTicks -> {{Automatic, Automatic}, {Automatic, Automatic}}, 
      GridLines -> {None, None}, GridLinesStyle -> Directive[
        GrayLevel[0.5, 0.4]], ImagePadding -> {{70, 10}, {70, 10}}, ImageSize -> 
      550, Method -> {
       "DefaultBoundaryStyle" -> Automatic, 
        "DefaultGraphicsInteraction" -> {
         "Version" -> 1.2, "TrackMousePosition" -> {True, False}, 
          "Effects" -> {
           "Highlight" -> {"ratio" -> 2}, "HighlightPoint" -> {"ratio" -> 2}, 
            "Droplines" -> {
             "freeformCursorMode" -> True, 
              "placement" -> {"x" -> "All", "y" -> "None"}}}}, 
        "DefaultMeshStyle" -> AbsolutePointSize[6], "ScalingFunctions" -> 
        None, "CoordinatesToolOptions" -> {"DisplayFunction" -> ({
            (Identity[#]& )[
             Part[#, 1]], 
            (Identity[#]& )[
             Part[#, 2]]}& ), "CopiedValueFunction" -> ({
            (Identity[#]& )[
             Part[#, 1]], 
            (Identity[#]& )[
             Part[#, 2]]}& )}}, PlotRange -> {{0., 0.42}, {-0.03, 1.3}}, 
      PlotRangeClipping -> True, 
      PlotRangePadding -> {{Automatic, Automatic}, {Automatic, Automatic}}, 
      Prolog -> {
        RGBColor[{
          Rational[223, 255], 
          Rational[72, 85], 
          Rational[40, 51]}], 
        Rectangle[
         Scaled[{0, 0}], 
         Scaled[{1, 1}]]}, Ticks -> {Automatic, Automatic}}], 
    Placed[
     Unevaluated[
      LineLegend[{
        Directive[FontSize -> 22, FontColor -> GrayLevel[0], 
         Opacity[1.], 
         AbsoluteThickness[2], 
         Hue[0.08, 1, 0.7], 
         Thickness[0.005]], 
        Directive[FontSize -> 22, FontColor -> GrayLevel[0], 
         Opacity[1.], 
         AbsoluteThickness[2], 
         Hue[0.5, 0.8, 0.75], 
         Dashing[{Small, Small}], 
         Thickness[0.01]], 
        Directive[FontSize -> 22, FontColor -> GrayLevel[0], 
         Opacity[1.], 
         AbsoluteThickness[2], 
         Hue[0.55, 1, 0.7], 
         Dashing[{Small, Small}], 
         Thickness[0.01]], 
        Directive[FontSize -> 22, FontColor -> GrayLevel[0], 
         Opacity[1.], 
         AbsoluteThickness[2], 
         Hue[0.06, 1, 0.9], 
         Thickness[0.005]], 
        Directive[FontSize -> 22, FontColor -> GrayLevel[0], 
         Opacity[1.], 
         AbsoluteThickness[2], 
         Hue[0.11, 0.9, 0.85], 
         Thickness[0.005]]}, {
       "Carbiondioxide", "Oxygen", "Glucose", "Ethanol", "Acetate"}, 
       LegendMarkers -> None, 
       LabelStyle -> {FontFamily -> "Helvetica", FontSize -> 18}, 
       LegendFunction -> "Frame", LegendLayout -> "Column"]], {0.22, 0.75}, 
     Identity]]& ],
  AutoDelete->True,
  Editable->True,
  SelectWithContents->False,
  Selectable->True]], "Output",
 CellChangeTimes->{{3.930197574327258*^9, 3.930197599331361*^9}, 
   3.942374022725849*^9, 3.942374084774559*^9, 3.942374173685491*^9, 
   3.942374524946917*^9, 3.942374595408737*^9, 3.942374880609255*^9, {
   3.9423749696618423`*^9, 3.942374987121209*^9}, {3.942375099974155*^9, 
   3.942375106549312*^9}, {3.942381283645268*^9, 3.942381289424489*^9}, 
   3.942381359888319*^9, 3.942385191161364*^9, 3.942386907538163*^9, 
   3.9493908690956507`*^9, 3.949390949765476*^9, 3.949391325228629*^9, {
   3.949391462526847*^9, 3.949391476552988*^9}, {3.949391577745351*^9, 
   3.949391615224428*^9}},
 CellLabel->
  "Out[188]=",ExpressionUUID->"7953c36e-392d-4e40-a0e5-ca17574a0b35"]
}, Open  ]]
}, Open  ]],

Cell[CellGroupData[{

Cell["Specific fluxes", "Subsection",
 CellChangeTimes->{{3.930144636510641*^9, 3.930144645413928*^9}, {
  3.9301461640699043`*^9, 3.930146166799138*^9}, {3.930146205150778*^9, 
  3.93014620816574*^9}, {3.9301470716643267`*^9, 3.930147078552949*^9}, {
  3.930147173862646*^9, 3.930147179773513*^9}, {3.930197708368688*^9, 
  3.9301977111207247`*^9}},ExpressionUUID->"73b0ab51-a989-45ed-924f-\
567587b7ab24"],

Cell[CellGroupData[{

Cell[BoxData[
 RowBox[{
  RowBox[{"(*", 
   RowBox[{
   "Specific", " ", "fluxes", " ", "as", " ", "function", " ", "of", " ", 
    "dilution", " ", 
    RowBox[{"rate", "."}]}], "*)"}], "\[IndentingNewLine]", 
  "\[IndentingNewLine]", 
  RowBox[{"(*", 
   RowBox[{"Unit", " ", "conversion"}], "*)"}], "\[IndentingNewLine]", 
  RowBox[{
   RowBox[{"MassSCerevM", "=", 
    RowBox[{
     RowBox[{"(", 
      RowBox[{"12.001", "+", 
       RowBox[{"\[Beta]Hres1", "*", "1.00797"}], "+", 
       RowBox[{"\[Gamma]Ores1", "*", "15.9994"}], "+", 
       RowBox[{"\[Delta]Nres1", "*", "14.0067"}]}], ")"}], "/", 
     SuperscriptBox["10", "3"]}]}], 
   RowBox[{"(*", 
    RowBox[{
     RowBox[{
      RowBox[{"gdW", "/", "mmol"}], " ", "biomass"}], ",", " ", 
     RowBox[{
      RowBox[{"normalized", " ", "per", " ", "C"}], "-", "mole"}]}], "*)"}], 
   "\[IndentingNewLine]", "\[IndentingNewLine]", 
   RowBox[{
    RowBox[{"fluxesHoek", "=", 
     RowBox[{"Plot", "[", 
      RowBox[{
       RowBox[{"{", 
        RowBox[{
         RowBox[{"D", " ", 
          RowBox[{
           RowBox[{"Yco2Hoek", "[", "D", "]"}], "/", "MassSCerevM"}]}], ",", 
         RowBox[{"D", " ", 
          RowBox[{
           RowBox[{"Yo2Hoek", "[", "D", "]"}], "/", "MassSCerevM"}]}], ",", 
         RowBox[{"D", " ", 
          RowBox[{
           RowBox[{"YglcHoek", "[", "D", "]"}], "/", "MassSCerevM"}]}], ",", 
         " ", 
         RowBox[{"D", " ", 
          RowBox[{
           RowBox[{"Yc2h6oHoek", "[", "D", "]"}], "/", "MassSCerevM"}]}], ",", 
         RowBox[{"D", " ", 
          RowBox[{
           RowBox[{"Yc2h3o2Hoek", "[", "D", "]"}], "/", "MassSCerevM"}]}]}], 
        "}"}], ",", 
       RowBox[{"{", 
        RowBox[{"D", ",", "0", ",", 
         RowBox[{"\[Lambda]max", "/.", "paramsHoek"}]}], "}"}], ",", 
       RowBox[{"PlotLegends", "\[Rule]", 
        RowBox[{"Placed", "[", 
         RowBox[{
          RowBox[{"LineLegend", "[", 
           RowBox[{
            RowBox[{"{", 
             
             RowBox[{"\"\<Carbiondioxide\>\"", ",", " ", "\"\<Oxygen\>\"", 
              ",", "\"\<Glucose\>\"", ",", "\"\<Ethanol\>\"", ",", 
              " ", "\"\<Acetate\>\""}], "}"}], ",", 
            RowBox[{"LegendFunction", "\[Rule]", "\"\<Frame\>\""}], ",", 
            RowBox[{"LabelStyle", "\[Rule]", 
             RowBox[{"{", 
              RowBox[{
               RowBox[{"FontFamily", "\[Rule]", "\"\<Helvetica\>\""}], ",", 
               RowBox[{"FontSize", "\[Rule]", "18"}]}], "}"}]}]}], "]"}], ",", 
          RowBox[{"{", 
           RowBox[{"0.22", ",", "0.75"}], "}"}]}], "]"}]}], ",", 
       RowBox[{"PlotStyle", "\[Rule]", 
        RowBox[{"{", 
         RowBox[{
          RowBox[{"{", 
           RowBox[{
            RowBox[{
             RowBox[{"ColorData", "[", 
              RowBox[{"68", ",", "\"\<ColorList\>\""}], "]"}], "[", 
             RowBox[{"[", "7", "]"}], "]"}], ",", 
            RowBox[{"Thickness", "[", "0.005", "]"}]}], "}"}], ",", 
          RowBox[{"{", 
           RowBox[{
            RowBox[{
             RowBox[{"ColorData", "[", 
              RowBox[{"68", ",", "\"\<ColorList\>\""}], "]"}], "[", 
             RowBox[{"[", "8", "]"}], "]"}], ",", "Dashed", ",", 
            RowBox[{"Thickness", "[", "0.01", "]"}]}], "}"}], ",", 
          RowBox[{"{", 
           RowBox[{
            RowBox[{
             RowBox[{"ColorData", "[", 
              RowBox[{"68", ",", "\"\<ColorList\>\""}], "]"}], "[", 
             RowBox[{"[", "1", "]"}], "]"}], ",", "Dashed", ",", 
            RowBox[{"Thickness", "[", "0.01", "]"}]}], "}"}], ",", 
          RowBox[{"{", 
           RowBox[{
            RowBox[{
             RowBox[{"ColorData", "[", 
              RowBox[{"68", ",", "\"\<ColorList\>\""}], "]"}], "[", 
             RowBox[{"[", "2", "]"}], "]"}], ",", 
            RowBox[{"Thickness", "[", "0.005", "]"}]}], "}"}], ",", 
          RowBox[{"{", 
           RowBox[{
            RowBox[{
             RowBox[{"ColorData", "[", 
              RowBox[{"68", ",", "\"\<ColorList\>\""}], "]"}], "[", 
             RowBox[{"[", "4", "]"}], "]"}], ",", 
            RowBox[{"Thickness", "[", "0.005", "]"}]}], "}"}]}], "}"}]}], ",", 
       RowBox[{"FrameLabel", "\[Rule]", 
        RowBox[{"{", 
         RowBox[{"\"\<Dilution rate (\!\(\*SuperscriptBox[\(h\), \(-1\)]\))\>\
\"", ",", "\"\<Specific lux (mmol \!\(\*SuperscriptBox[\(gDW\), \(-1\)]\) \
\!\(\*SuperscriptBox[\(h\), \(-1\)]\))\>\""}], "}"}]}]}], "]"}]}], ";"}], 
   "\[IndentingNewLine]", "\[IndentingNewLine]", 
   RowBox[{"(*", 
    RowBox[{"Data", " ", "from", " ", "vHoek", " ", 
     RowBox[{"(", "1998", ")"}], " ", "to", " ", "compare", " ", "with", " ", 
     "specific", " ", "fluxes", " ", "from", " ", "Model", " ", "3."}], 
    "*)"}], "\[IndentingNewLine]", 
   RowBox[{
    RowBox[{"hoekdata", "=", 
     RowBox[{"{", "\[IndentingNewLine]", 
      RowBox[{
       RowBox[{"{", 
        RowBox[{
        "0.025", ",", "0.45", ",", "0.8", ",", "0.8", ",", "0.3", ",", "0", ",",
          "0", ",", "0"}], "}"}], ",", "\[IndentingNewLine]", 
       RowBox[{"{", 
        RowBox[{
        "0.05", ",", "0.47", ",", "1.3", ",", "1.4", ",", "0.6", ",", "0", ",",
          "0", ",", "0"}], "}"}], ",", "\[IndentingNewLine]", 
       RowBox[{"{", 
        RowBox[{
        "0.1", ",", "0.48", ",", "2.5", ",", "2.7", ",", "1.1", ",", "0", ",",
          "0", ",", "0"}], "}"}], ",", "\[IndentingNewLine]", 
       RowBox[{"{", 
        RowBox[{
        "0.15", ",", "0.49", ",", "3.9", ",", "4.2", ",", "1.7", ",", "0", ",",
          "0", ",", "0"}], "}"}], ",", "\[IndentingNewLine]", 
       RowBox[{"{", 
        RowBox[{
        "0.2", ",", "0.48", ",", "5.3", ",", "5.7", ",", "2.3", ",", "0", ",",
          "0", ",", "0"}], "}"}], ",", "\[IndentingNewLine]", 
       RowBox[{"{", 
        RowBox[{
        "0.25", ",", "0.48", ",", "7", ",", "7.5", ",", "2.8", ",", "0", ",", 
         "0", ",", "0"}], "}"}], ",", "\[IndentingNewLine]", 
       RowBox[{"{", 
        RowBox[{
        "0.28", ",", "0.46", ",", "7.4", ",", "8", ",", "3.4", ",", "0.11", ",",
          "0.08", ",", "0.01"}], "}"}], ",", "\[IndentingNewLine]", 
       RowBox[{"{", 
        RowBox[{
        "0.3", ",", "0.37", ",", "6.1", ",", "8.8", ",", "4.5", ",", "2.3", ",",
          "0.41", ",", "0.01"}], "}"}], ",", "\[IndentingNewLine]", 
       RowBox[{"{", 
        RowBox[{
        "0.35", ",", "0.23", ",", "5.1", ",", "14.9", ",", "8.6", ",", "9.5", 
         ",", "0.62", ",", "0.03"}], "}"}], ",", "\[IndentingNewLine]", 
       RowBox[{"{", 
        RowBox[{
        "0.4", ",", "0.2", ",", "3.7", ",", "18.9", ",", "11.1", ",", "13.9", 
         ",", "0.6", ",", "0.05"}], "}"}]}], "\[IndentingNewLine]", "}"}]}], 
    ";"}], "\[IndentingNewLine]", "\[IndentingNewLine]", 
   RowBox[{
    RowBox[{"hoekdataplot", "=", 
     RowBox[{"ListPlot", "[", 
      RowBox[{
       RowBox[{"{", 
        RowBox[{
         RowBox[{"(", 
          RowBox[{
           RowBox[{
            RowBox[{"{", 
             RowBox[{
              RowBox[{"#", "[", 
               RowBox[{"[", "1", "]"}], "]"}], ",", 
              RowBox[{"#", "[", 
               RowBox[{"[", "4", "]"}], "]"}]}], "}"}], "&"}], "/@", 
           "hoekdata"}], ")"}], ",", 
         RowBox[{"(", 
          RowBox[{
           RowBox[{
            RowBox[{"{", 
             RowBox[{
              RowBox[{"#", "[", 
               RowBox[{"[", "1", "]"}], "]"}], ",", 
              RowBox[{"#", "[", 
               RowBox[{"[", "3", "]"}], "]"}]}], "}"}], "&"}], "/@", 
           "hoekdata"}], ")"}], ",", 
         RowBox[{"(", 
          RowBox[{
           RowBox[{
            RowBox[{"{", 
             RowBox[{
              RowBox[{"#", "[", 
               RowBox[{"[", "1", "]"}], "]"}], ",", 
              RowBox[{"#", "[", 
               RowBox[{"[", "5", "]"}], "]"}]}], "}"}], "&"}], "/@", 
           "hoekdata"}], ")"}], ",", 
         RowBox[{"(", 
          RowBox[{
           RowBox[{
            RowBox[{"{", 
             RowBox[{
              RowBox[{"#", "[", 
               RowBox[{"[", "1", "]"}], "]"}], ",", 
              RowBox[{"#", "[", 
               RowBox[{"[", "6", "]"}], "]"}]}], "}"}], "&"}], "/@", 
           "hoekdata"}], ")"}], ",", 
         RowBox[{"(", 
          RowBox[{
           RowBox[{
            RowBox[{"{", 
             RowBox[{
              RowBox[{"#", "[", 
               RowBox[{"[", "1", "]"}], "]"}], ",", 
              RowBox[{"#", "[", 
               RowBox[{"[", "7", "]"}], "]"}]}], "}"}], "&"}], "/@", 
           "hoekdata"}], ")"}]}], "}"}], ",", 
       RowBox[{"PlotRange", "\[Rule]", 
        RowBox[{"{", 
         RowBox[{
          RowBox[{"{", 
           RowBox[{"0", ",", 
            RowBox[{"(", 
             RowBox[{"\[Lambda]max", "/.", "paramsHoek"}], ")"}]}], "}"}], ",", 
          RowBox[{"{", 
           RowBox[{
            RowBox[{"-", "0.5"}], ",", "19.8"}], "}"}]}], "}"}]}], ",", 
       RowBox[{"PlotStyle", "\[Rule]", 
        RowBox[{"{", 
         RowBox[{
          RowBox[{"{", 
           RowBox[{
            RowBox[{
             RowBox[{"ColorData", "[", 
              RowBox[{"68", ",", "\"\<ColorList\>\""}], "]"}], "[", 
             RowBox[{"[", "7", "]"}], "]"}], ",", 
            RowBox[{"Thickness", "[", "0.007", "]"}]}], "}"}], ",", 
          RowBox[{"{", 
           RowBox[{
            RowBox[{
             RowBox[{"ColorData", "[", 
              RowBox[{"68", ",", "\"\<ColorList\>\""}], "]"}], "[", 
             RowBox[{"[", "8", "]"}], "]"}], ",", 
            RowBox[{"Thickness", "[", "0.007", "]"}]}], "}"}], ",", 
          RowBox[{"{", 
           RowBox[{
            RowBox[{
             RowBox[{"ColorData", "[", 
              RowBox[{"68", ",", "\"\<ColorList\>\""}], "]"}], "[", 
             RowBox[{"[", "1", "]"}], "]"}], ",", "Dashed", ",", 
            RowBox[{"Thickness", "[", "0.01", "]"}]}], "}"}], ",", 
          RowBox[{"{", 
           RowBox[{
            RowBox[{
             RowBox[{"ColorData", "[", 
              RowBox[{"68", ",", "\"\<ColorList\>\""}], "]"}], "[", 
             RowBox[{"[", "2", "]"}], "]"}], ",", 
            RowBox[{"Thickness", "[", "0.007", "]"}]}], "}"}], ",", 
          RowBox[{"{", 
           RowBox[{
            RowBox[{
             RowBox[{"ColorData", "[", 
              RowBox[{"68", ",", "\"\<ColorList\>\""}], "]"}], "[", 
             RowBox[{"[", "4", "]"}], "]"}], ",", 
            RowBox[{"Thickness", "[", "0.007", "]"}]}], "}"}]}], "}"}]}], ",", 
       RowBox[{"PlotMarkers", "\[Rule]", 
        RowBox[{"Graphics", "[", 
         RowBox[{
          RowBox[{"{", 
           RowBox[{
            RowBox[{"EdgeForm", "[", 
             RowBox[{"Directive", "[", 
              RowBox[{"Thick", ",", "Black"}], "]"}], "]"}], ",", 
            RowBox[{"Disk", "[", "]"}]}], "}"}], ",", 
          RowBox[{"ImageSize", "\[Rule]", "10"}]}], "]"}]}], ",", 
       "\[IndentingNewLine]", 
       RowBox[{"Epilog", "->", 
        RowBox[{"{", 
         RowBox[{
          RowBox[{"{", 
           RowBox[{"Gray", ",", "Dashed", ",", 
            RowBox[{"Thickness", "[", "0.007", "]"}], ",", 
            RowBox[{"Line", "[", 
             RowBox[{"{", 
              RowBox[{
               RowBox[{"{", 
                RowBox[{"0.28", ",", 
                 RowBox[{"-", "0.5"}]}], "}"}], ",", 
               RowBox[{"{", 
                RowBox[{"0.28", ",", "19.8"}], "}"}]}], "}"}], "]"}]}], "}"}],
           ",", 
          RowBox[{"{", 
           RowBox[{
            RowBox[{
             RowBox[{"ColorData", "[", 
              RowBox[{"68", ",", "\"\<ColorList\>\""}], "]"}], "[", 
             RowBox[{"[", "6", "]"}], "]"}], ",", "Dashed", ",", 
            RowBox[{"Thickness", "[", "0.007", "]"}], ",", 
            RowBox[{"Line", "[", 
             RowBox[{"{", 
              RowBox[{
               RowBox[{"{", 
                RowBox[{"0.35", ",", 
                 RowBox[{"-", "0.5"}]}], "}"}], ",", 
               RowBox[{"{", 
                RowBox[{"0.35", ",", "19.8"}], "}"}]}], "}"}], "]"}]}], 
           "}"}]}], "}"}]}], ",", 
       RowBox[{"ImagePadding", "->", 
        RowBox[{"{", 
         RowBox[{
          RowBox[{"{", 
           RowBox[{"70", ",", "10"}], "}"}], ",", 
          RowBox[{"{", 
           RowBox[{"70", ",", "10"}], "}"}]}], "}"}]}], ",", 
       RowBox[{"FrameLabel", "\[Rule]", 
        RowBox[{"{", 
         RowBox[{"\"\<Dilution rate (h\!\(\*SuperscriptBox[\(\\\ \), \
\(-1\)]\))\>\"", 
          ",", "\"\<Specific flux (mmol \!\(\*SuperscriptBox[\(gDW\), \(-1\)]\
\) h\!\(\*SuperscriptBox[\(\\\ \), \(-1\)]\))\>\""}], "}"}]}]}], "]"}]}], 
    ";"}], "\[IndentingNewLine]", 
   RowBox[{"Show", "[", 
    RowBox[{"hoekdataplot", ",", "fluxesHoek"}], "]"}]}]}]], "Input",
 CellChangeTimes->{{3.930197474257608*^9, 3.930197474548616*^9}, {
   3.930197516775496*^9, 3.930197549447225*^9}, {3.930197638937636*^9, 
   3.930197647399036*^9}, 3.942373922982974*^9, {3.942374104392379*^9, 
   3.9423741339037943`*^9}, {3.94237419392741*^9, 3.94237419416663*^9}, {
   3.9423744606986437`*^9, 3.942374504770451*^9}, {3.9423748996030407`*^9, 
   3.942374900153688*^9}, {3.942374997136291*^9, 3.942374999810845*^9}, {
   3.9423764270023403`*^9, 3.942376429844715*^9}, {3.9423814337995768`*^9, 
   3.942381456021797*^9}, {3.9423840695851097`*^9, 3.942384072786846*^9}, {
   3.942384109842517*^9, 3.9423841344977818`*^9}, {3.9493917111059027`*^9, 
   3.9493917642391043`*^9}},
 CellLabel->
  "In[206]:=",ExpressionUUID->"eee77a48-c3d7-4aeb-9236-f82b7eb4cd91"],

Cell[BoxData["0.02226433463787529`"], "Output",
 CellChangeTimes->{
  3.930197574470241*^9, 3.930197608659917*^9, 3.9301976499095583`*^9, 
   3.9423740227941647`*^9, {3.942374105239299*^9, 3.942374134753792*^9}, 
   3.942374195074122*^9, {3.942374481851713*^9, 3.9423745053609962`*^9}, 
   3.9423745954208384`*^9, {3.942374903462738*^9, 3.9423749054431257`*^9}, 
   3.9423750003697357`*^9, 3.942376430853043*^9, 3.942381456786509*^9, 
   3.942384073312097*^9, {3.942384111054737*^9, 3.942384135352803*^9}, 
   3.942385191187066*^9, 3.9423869075523577`*^9, 3.9493908691180573`*^9, 
   3.94939094979195*^9, {3.949391716490868*^9, 3.94939176494236*^9}},
 CellLabel->
  "Out[206]=",ExpressionUUID->"d772da0a-205c-4e78-bcf5-8fd8d372ed2a"],

Cell[BoxData[
 TagBox[
  GraphicsBox[{{{{}, 
      InterpretationBox[{
        TagBox[{
          TagBox[
           {Hue[0.08, 1, 0.7], PointSize[0.011000000000000001`], Thickness[
            0.007], 
            StyleBox[GeometricTransformationBox[InsetBox[
               FormBox[
                StyleBox[
                 GraphicsBox[
                  {EdgeForm[{GrayLevel[0], Thickness[Large]}], 
                   DiskBox[{0, 0}]},
                  ImageSize->10],
                 StripOnInput->False,
                 GraphicsBoxOptions->{DefaultBaseStyle->Directive[
                   PointSize[0.011000000000000001`], 
                   AbsoluteThickness[2], FontSize -> 22, FontColor -> 
                   GrayLevel[0], 
                   Hue[0.08, 1, 0.7], 
                   Thickness[0.007]]}],
                TraditionalForm], {0., 0.}], {{{0.025, 0.8}}, {{0.05, 
              1.4}}, {{0.1, 2.7}}, {{0.15, 4.2}}, {{0.2, 5.7}}, {{0.25, 
              7.5}}, {{0.28, 8.}}, {{0.3, 8.8}}, {{0.35, 14.9}}, {{0.4, 
              18.9}}}],
             FontSize->22]},
           Annotation[#, "Charting`Private`Tag#1"]& ], 
          TagBox[
           {Hue[0.5, 0.8, 0.75], PointSize[0.011000000000000001`], Thickness[
            0.007], 
            StyleBox[GeometricTransformationBox[InsetBox[
               FormBox[
                StyleBox[
                 GraphicsBox[
                  {EdgeForm[{GrayLevel[0], Thickness[Large]}], 
                   DiskBox[{0, 0}]},
                  ImageSize->10],
                 StripOnInput->False,
                 GraphicsBoxOptions->{DefaultBaseStyle->Directive[
                   PointSize[0.011000000000000001`], 
                   AbsoluteThickness[2], FontSize -> 22, FontColor -> 
                   GrayLevel[0], 
                   Hue[0.5, 0.8, 0.75], 
                   Thickness[0.007]]}],
                TraditionalForm], {0., 0.}], {{{0.025, 0.8}}, {{0.05, 
              1.3}}, {{0.1, 2.5}}, {{0.15, 3.9}}, {{0.2, 5.3}}, {{0.25, 
              7.}}, {{0.28, 7.4}}, {{0.3, 6.1}}, {{0.35, 5.1}}, {{0.4, 3.7}}}],
             FontSize->22]},
           Annotation[#, "Charting`Private`Tag#2"]& ], 
          TagBox[
           {Hue[0.55, 1, 0.7], PointSize[0.011000000000000001`], Thickness[
            0.01], Dashing[{Small, Small}], 
            StyleBox[GeometricTransformationBox[InsetBox[
               FormBox[
                StyleBox[
                 GraphicsBox[
                  {EdgeForm[{GrayLevel[0], Thickness[Large]}], 
                   DiskBox[{0, 0}]},
                  ImageSize->10],
                 StripOnInput->False,
                 GraphicsBoxOptions->{DefaultBaseStyle->Directive[
                   PointSize[0.011000000000000001`], 
                   AbsoluteThickness[2], FontSize -> 22, FontColor -> 
                   GrayLevel[0], 
                   Hue[0.55, 1, 0.7], 
                   Dashing[{Small, Small}], 
                   Thickness[0.01]]}],
                TraditionalForm], {0., 0.}], {{{0.025, 0.3}}, {{0.05, 
              0.6}}, {{0.1, 1.1}}, {{0.15, 1.7}}, {{0.2, 2.3}}, {{0.25, 
              2.8}}, {{0.28, 3.4}}, {{0.3, 4.5}}, {{0.35, 8.6}}, {{0.4, 
              11.1}}}],
             FontSize->22]},
           Annotation[#, "Charting`Private`Tag#3"]& ], 
          TagBox[
           {Hue[0.06, 1, 0.9], PointSize[0.011000000000000001`], Thickness[
            0.007], 
            StyleBox[GeometricTransformationBox[InsetBox[
               FormBox[
                StyleBox[
                 GraphicsBox[
                  {EdgeForm[{GrayLevel[0], Thickness[Large]}], 
                   DiskBox[{0, 0}]},
                  ImageSize->10],
                 StripOnInput->False,
                 GraphicsBoxOptions->{DefaultBaseStyle->Directive[
                   PointSize[0.011000000000000001`], 
                   AbsoluteThickness[2], FontSize -> 22, FontColor -> 
                   GrayLevel[0], 
                   Hue[0.06, 1, 0.9], 
                   Thickness[0.007]]}],
                TraditionalForm], {0., 0.}], {{{0.025, 0.}}, {{0.05, 0.}}, {{
              0.1, 0.}}, {{0.15, 0.}}, {{0.2, 0.}}, {{0.25, 0.}}, {{0.28, 
              0.11}}, {{0.3, 2.3}}, {{0.35, 9.5}}, {{0.4, 13.9}}}],
             FontSize->22]},
           Annotation[#, "Charting`Private`Tag#4"]& ], 
          TagBox[
           {Hue[0.11, 0.9, 0.85], PointSize[0.011000000000000001`], Thickness[
            0.007], 
            StyleBox[GeometricTransformationBox[InsetBox[
               FormBox[
                StyleBox[
                 GraphicsBox[
                  {EdgeForm[{GrayLevel[0], Thickness[Large]}], 
                   DiskBox[{0, 0}]},
                  ImageSize->10],
                 StripOnInput->False,
                 GraphicsBoxOptions->{DefaultBaseStyle->Directive[
                   PointSize[0.011000000000000001`], 
                   AbsoluteThickness[2], FontSize -> 22, FontColor -> 
                   GrayLevel[0], 
                   Hue[0.11, 0.9, 0.85], 
                   Thickness[0.007]]}],
                TraditionalForm], {0., 0.}], {{{0.025, 0.}}, {{0.05, 0.}}, {{
              0.1, 0.}}, {{0.15, 0.}}, {{0.2, 0.}}, {{0.25, 0.}}, {{0.28, 
              0.08}}, {{0.3, 0.41}}, {{0.35, 0.62}}, {{0.4, 0.6}}}],
             FontSize->22]},
           Annotation[#, "Charting`Private`Tag#5"]& ]},
         {
         "WolframDynamicHighlight", <|
          "Label" -> {"XYLabel"}, "Ball" -> {"IndicatedBall"}|>}], 
        StyleBox[
         DynamicBox[(Charting`HighlightActionBox["DynamicHighlight", {}, 
           Slot["HighlightElements"], 
           Slot["LayoutOptions"], 
           Slot["Meta"], 
           Charting`HighlightActionFunction["DynamicHighlight", {{
              Annotation[{
                Directive[
                 PointSize[0.011000000000000001`], 
                 AbsoluteThickness[2], FontSize -> 22, FontColor -> 
                 GrayLevel[0], 
                 Hue[0.08, 1, 0.7], 
                 Thickness[0.007]], 
                GeometricTransformation[
                 Inset[
                  Style[
                   Graphics[{
                    EdgeForm[
                    Directive[
                    Thickness[Large], 
                    GrayLevel[0]]], 
                    Disk[{0, 0}]}, ImageSize -> 10], 
                   GraphicsBoxOptions -> {DefaultBaseStyle -> Directive[
                    PointSize[0.011000000000000001`], 
                    AbsoluteThickness[2], FontSize -> 22, FontColor -> 
                    GrayLevel[0], 
                    Hue[0.08, 1, 0.7], 
                    Thickness[0.007]]}], {0., 0.}], {{{0.025, 0.8}}, {{0.05, 
                 1.4}}, {{0.1, 2.7}}, {{0.15, 4.2}}, {{0.2, 5.7}}, {{0.25, 
                 7.5}}, {{0.28, 8.}}, {{0.3, 8.8}}, {{0.35, 14.9}}, {{0.4, 
                 18.9}}}]}, "Charting`Private`Tag#1"], 
              Annotation[{
                Directive[
                 PointSize[0.011000000000000001`], 
                 AbsoluteThickness[2], FontSize -> 22, FontColor -> 
                 GrayLevel[0], 
                 Hue[0.5, 0.8, 0.75], 
                 Thickness[0.007]], 
                GeometricTransformation[
                 Inset[
                  Style[
                   Graphics[{
                    EdgeForm[
                    Directive[
                    Thickness[Large], 
                    GrayLevel[0]]], 
                    Disk[{0, 0}]}, ImageSize -> 10], 
                   GraphicsBoxOptions -> {DefaultBaseStyle -> Directive[
                    PointSize[0.011000000000000001`], 
                    AbsoluteThickness[2], FontSize -> 22, FontColor -> 
                    GrayLevel[0], 
                    Hue[0.5, 0.8, 0.75], 
                    Thickness[0.007]]}], {0., 0.}], {{{0.025, 0.8}}, {{0.05, 
                 1.3}}, {{0.1, 2.5}}, {{0.15, 3.9}}, {{0.2, 5.3}}, {{0.25, 
                 7.}}, {{0.28, 7.4}}, {{0.3, 6.1}}, {{0.35, 5.1}}, {{0.4, 
                 3.7}}}]}, "Charting`Private`Tag#2"], 
              Annotation[{
                Directive[
                 PointSize[0.011000000000000001`], 
                 AbsoluteThickness[2], FontSize -> 22, FontColor -> 
                 GrayLevel[0], 
                 Hue[0.55, 1, 0.7], 
                 Dashing[{Small, Small}], 
                 Thickness[0.01]], 
                GeometricTransformation[
                 Inset[
                  Style[
                   Graphics[{
                    EdgeForm[
                    Directive[
                    Thickness[Large], 
                    GrayLevel[0]]], 
                    Disk[{0, 0}]}, ImageSize -> 10], 
                   GraphicsBoxOptions -> {DefaultBaseStyle -> Directive[
                    PointSize[0.011000000000000001`], 
                    AbsoluteThickness[2], FontSize -> 22, FontColor -> 
                    GrayLevel[0], 
                    Hue[0.55, 1, 0.7], 
                    Dashing[{Small, Small}], 
                    Thickness[0.01]]}], {0., 0.}], {{{0.025, 0.3}}, {{0.05, 
                 0.6}}, {{0.1, 1.1}}, {{0.15, 1.7}}, {{0.2, 2.3}}, {{0.25, 
                 2.8}}, {{0.28, 3.4}}, {{0.3, 4.5}}, {{0.35, 8.6}}, {{0.4, 
                 11.1}}}]}, "Charting`Private`Tag#3"], 
              Annotation[{
                Directive[
                 PointSize[0.011000000000000001`], 
                 AbsoluteThickness[2], FontSize -> 22, FontColor -> 
                 GrayLevel[0], 
                 Hue[0.06, 1, 0.9], 
                 Thickness[0.007]], 
                GeometricTransformation[
                 Inset[
                  Style[
                   Graphics[{
                    EdgeForm[
                    Directive[
                    Thickness[Large], 
                    GrayLevel[0]]], 
                    Disk[{0, 0}]}, ImageSize -> 10], 
                   GraphicsBoxOptions -> {DefaultBaseStyle -> Directive[
                    PointSize[0.011000000000000001`], 
                    AbsoluteThickness[2], FontSize -> 22, FontColor -> 
                    GrayLevel[0], 
                    Hue[0.06, 1, 0.9], 
                    Thickness[0.007]]}], {0., 0.}], {{{0.025, 0.}}, {{0.05, 
                 0.}}, {{0.1, 0.}}, {{0.15, 0.}}, {{0.2, 0.}}, {{0.25, 
                 0.}}, {{0.28, 0.11}}, {{0.3, 2.3}}, {{0.35, 9.5}}, {{0.4, 
                 13.9}}}]}, "Charting`Private`Tag#4"], 
              Annotation[{
                Directive[
                 PointSize[0.011000000000000001`], 
                 AbsoluteThickness[2], FontSize -> 22, FontColor -> 
                 GrayLevel[0], 
                 Hue[0.11, 0.9, 0.85], 
                 Thickness[0.007]], 
                GeometricTransformation[
                 Inset[
                  Style[
                   Graphics[{
                    EdgeForm[
                    Directive[
                    Thickness[Large], 
                    GrayLevel[0]]], 
                    Disk[{0, 0}]}, ImageSize -> 10], 
                   GraphicsBoxOptions -> {DefaultBaseStyle -> Directive[
                    PointSize[0.011000000000000001`], 
                    AbsoluteThickness[2], FontSize -> 22, FontColor -> 
                    GrayLevel[0], 
                    Hue[0.11, 0.9, 0.85], 
                    Thickness[0.007]]}], {0., 0.}], {{{0.025, 0.}}, {{0.05, 
                 0.}}, {{0.1, 0.}}, {{0.15, 0.}}, {{0.2, 0.}}, {{0.25, 
                 0.}}, {{0.28, 0.08}}, {{0.3, 0.41}}, {{0.35, 0.62}}, {{0.4, 
                 0.6}}}]}, "Charting`Private`Tag#5"]}}, <|
            "HighlightElements" -> <|
              "Label" -> {"XYLabel"}, "Ball" -> {"IndicatedBall"}|>, 
             "LayoutOptions" -> <|
              "PanelPlotLayout" -> <||>, 
               "PlotRange" -> {{0., 0.42}, {-0.5, 19.8}}, 
               "Frame" -> {{True, True}, {True, True}}, 
               "AxesOrigin" -> {0, 0}, "ImageSize" -> {550, 550}, 
               "Axes" -> {True, True}, 
               "LabelStyle" -> {FontSize -> 22, FontColor -> GrayLevel[0]}, 
               "AspectRatio" -> 1, "DefaultStyle" -> {
                 Directive[
                  PointSize[0.011000000000000001`], 
                  AbsoluteThickness[2], FontSize -> 22, FontColor -> 
                  GrayLevel[0], 
                  Hue[0.11, 0.9, 0.85], 
                  Thickness[0.007]], 
                 Directive[
                  PointSize[0.011000000000000001`], 
                  AbsoluteThickness[2], FontSize -> 22, FontColor -> 
                  GrayLevel[0], 
                  Hue[0.06, 1, 0.9], 
                  Thickness[0.007]], 
                 Directive[
                  PointSize[0.011000000000000001`], 
                  AbsoluteThickness[2], FontSize -> 22, FontColor -> 
                  GrayLevel[0], 
                  Hue[0.55, 1, 0.7], 
                  Dashing[{Small, Small}], 
                  Thickness[0.01]], 
                 Directive[
                  PointSize[0.011000000000000001`], 
                  AbsoluteThickness[2], FontSize -> 22, FontColor -> 
                  GrayLevel[0], 
                  Hue[0.5, 0.8, 0.75], 
                  Thickness[0.007]], 
                 Directive[
                  PointSize[0.011000000000000001`], 
                  AbsoluteThickness[2], FontSize -> 22, FontColor -> 
                  GrayLevel[0], 
                  Hue[0.08, 1, 0.7], 
                  Thickness[0.007]]}, 
               "HighlightLabelingFunctions" -> <|"CoordinatesToolOptions" -> ({
                   (Identity[#]& )[
                    Part[#, 1]], 
                   (Identity[#]& )[
                    Part[#, 2]]}& ), 
                 "ScalingFunctions" -> {{Identity, Identity}, {
                   Identity, Identity}}|>, "Primitives" -> {}, "GCFlag" -> 
               False|>, 
             "Meta" -> <|
              "DefaultHighlight" -> {"Dynamic", None}, "Index" -> {}, 
               "Function" -> ListPlot, "GroupHighlight" -> False|>|>]]& )[<|
           "HighlightElements" -> <|
             "Label" -> {"XYLabel"}, "Ball" -> {"IndicatedBall"}|>, 
            "LayoutOptions" -> <|
             "PanelPlotLayout" -> <||>, 
              "PlotRange" -> {{0., 0.42}, {-0.5, 19.8}}, 
              "Frame" -> {{True, True}, {True, True}}, "AxesOrigin" -> {0, 0},
               "ImageSize" -> {550, 550}, "Axes" -> {True, True}, 
              "LabelStyle" -> {FontSize -> 22, FontColor -> GrayLevel[0]}, 
              "AspectRatio" -> 1, "DefaultStyle" -> {
                Directive[
                 PointSize[0.011000000000000001`], 
                 AbsoluteThickness[2], FontSize -> 22, FontColor -> 
                 GrayLevel[0], 
                 Hue[0.11, 0.9, 0.85], 
                 Thickness[0.007]], 
                Directive[
                 PointSize[0.011000000000000001`], 
                 AbsoluteThickness[2], FontSize -> 22, FontColor -> 
                 GrayLevel[0], 
                 Hue[0.06, 1, 0.9], 
                 Thickness[0.007]], 
                Directive[
                 PointSize[0.011000000000000001`], 
                 AbsoluteThickness[2], FontSize -> 22, FontColor -> 
                 GrayLevel[0], 
                 Hue[0.55, 1, 0.7], 
                 Dashing[{Small, Small}], 
                 Thickness[0.01]], 
                Directive[
                 PointSize[0.011000000000000001`], 
                 AbsoluteThickness[2], FontSize -> 22, FontColor -> 
                 GrayLevel[0], 
                 Hue[0.5, 0.8, 0.75], 
                 Thickness[0.007]], 
                Directive[
                 PointSize[0.011000000000000001`], 
                 AbsoluteThickness[2], FontSize -> 22, FontColor -> 
                 GrayLevel[0], 
                 Hue[0.08, 1, 0.7], 
                 Thickness[0.007]]}, 
              "HighlightLabelingFunctions" -> <|
               "CoordinatesToolOptions" -> ({
                  (Identity[#]& )[
                   Part[#, 1]], 
                  (Identity[#]& )[
                   Part[#, 2]]}& ), 
                "ScalingFunctions" -> {{Identity, Identity}, {
                  Identity, Identity}}|>, "Primitives" -> {}, "GCFlag" -> 
              False|>, 
            "Meta" -> <|
             "DefaultHighlight" -> {"Dynamic", None}, "Index" -> {}, 
              "Function" -> ListPlot, "GroupHighlight" -> False|>|>],
          
          ImageSizeCache->{{4.503599627370496*^15, -4.503599627370496*^15}, {
           4.503599627370496*^15, -4.503599627370496*^15}}],
         Selectable->False]},
       Annotation[{{
          Annotation[{
            Directive[
             PointSize[0.011000000000000001`], 
             AbsoluteThickness[2], FontSize -> 22, FontColor -> GrayLevel[0], 
             
             Hue[0.08, 1, 0.7], 
             Thickness[0.007]], 
            GeometricTransformation[
             Inset[
              Style[
               Graphics[{
                 EdgeForm[
                  Directive[
                   Thickness[Large], 
                   GrayLevel[0]]], 
                 Disk[{0, 0}]}, ImageSize -> 10], 
               GraphicsBoxOptions -> {DefaultBaseStyle -> Directive[
                   PointSize[0.011000000000000001`], 
                   AbsoluteThickness[2], FontSize -> 22, FontColor -> 
                   GrayLevel[0], 
                   Hue[0.08, 1, 0.7], 
                   Thickness[0.007]]}], {0., 0.}], {{{0.025, 0.8}}, {{0.05, 
             1.4}}, {{0.1, 2.7}}, {{0.15, 4.2}}, {{0.2, 5.7}}, {{0.25, 
             7.5}}, {{0.28, 8.}}, {{0.3, 8.8}}, {{0.35, 14.9}}, {{0.4, 
             18.9}}}]}, "Charting`Private`Tag#1"], 
          Annotation[{
            Directive[
             PointSize[0.011000000000000001`], 
             AbsoluteThickness[2], FontSize -> 22, FontColor -> GrayLevel[0], 
             
             Hue[0.5, 0.8, 0.75], 
             Thickness[0.007]], 
            GeometricTransformation[
             Inset[
              Style[
               Graphics[{
                 EdgeForm[
                  Directive[
                   Thickness[Large], 
                   GrayLevel[0]]], 
                 Disk[{0, 0}]}, ImageSize -> 10], 
               GraphicsBoxOptions -> {DefaultBaseStyle -> Directive[
                   PointSize[0.011000000000000001`], 
                   AbsoluteThickness[2], FontSize -> 22, FontColor -> 
                   GrayLevel[0], 
                   Hue[0.5, 0.8, 0.75], 
                   Thickness[0.007]]}], {0., 0.}], {{{0.025, 0.8}}, {{0.05, 
             1.3}}, {{0.1, 2.5}}, {{0.15, 3.9}}, {{0.2, 5.3}}, {{0.25, 
             7.}}, {{0.28, 7.4}}, {{0.3, 6.1}}, {{0.35, 5.1}}, {{0.4, 
             3.7}}}]}, "Charting`Private`Tag#2"], 
          Annotation[{
            Directive[
             PointSize[0.011000000000000001`], 
             AbsoluteThickness[2], FontSize -> 22, FontColor -> GrayLevel[0], 
             
             Hue[0.55, 1, 0.7], 
             Dashing[{Small, Small}], 
             Thickness[0.01]], 
            GeometricTransformation[
             Inset[
              Style[
               Graphics[{
                 EdgeForm[
                  Directive[
                   Thickness[Large], 
                   GrayLevel[0]]], 
                 Disk[{0, 0}]}, ImageSize -> 10], 
               GraphicsBoxOptions -> {DefaultBaseStyle -> Directive[
                   PointSize[0.011000000000000001`], 
                   AbsoluteThickness[2], FontSize -> 22, FontColor -> 
                   GrayLevel[0], 
                   Hue[0.55, 1, 0.7], 
                   Dashing[{Small, Small}], 
                   Thickness[0.01]]}], {0., 0.}], {{{0.025, 0.3}}, {{0.05, 
             0.6}}, {{0.1, 1.1}}, {{0.15, 1.7}}, {{0.2, 2.3}}, {{0.25, 
             2.8}}, {{0.28, 3.4}}, {{0.3, 4.5}}, {{0.35, 8.6}}, {{0.4, 
             11.1}}}]}, "Charting`Private`Tag#3"], 
          Annotation[{
            Directive[
             PointSize[0.011000000000000001`], 
             AbsoluteThickness[2], FontSize -> 22, FontColor -> GrayLevel[0], 
             
             Hue[0.06, 1, 0.9], 
             Thickness[0.007]], 
            GeometricTransformation[
             Inset[
              Style[
               Graphics[{
                 EdgeForm[
                  Directive[
                   Thickness[Large], 
                   GrayLevel[0]]], 
                 Disk[{0, 0}]}, ImageSize -> 10], 
               GraphicsBoxOptions -> {DefaultBaseStyle -> Directive[
                   PointSize[0.011000000000000001`], 
                   AbsoluteThickness[2], FontSize -> 22, FontColor -> 
                   GrayLevel[0], 
                   Hue[0.06, 1, 0.9], 
                   Thickness[0.007]]}], {0., 0.}], {{{0.025, 0.}}, {{0.05, 
             0.}}, {{0.1, 0.}}, {{0.15, 0.}}, {{0.2, 0.}}, {{0.25, 0.}}, {{
             0.28, 0.11}}, {{0.3, 2.3}}, {{0.35, 9.5}}, {{0.4, 13.9}}}]}, 
           "Charting`Private`Tag#4"], 
          Annotation[{
            Directive[
             PointSize[0.011000000000000001`], 
             AbsoluteThickness[2], FontSize -> 22, FontColor -> GrayLevel[0], 
             
             Hue[0.11, 0.9, 0.85], 
             Thickness[0.007]], 
            GeometricTransformation[
             Inset[
              Style[
               Graphics[{
                 EdgeForm[
                  Directive[
                   Thickness[Large], 
                   GrayLevel[0]]], 
                 Disk[{0, 0}]}, ImageSize -> 10], 
               GraphicsBoxOptions -> {DefaultBaseStyle -> Directive[
                   PointSize[0.011000000000000001`], 
                   AbsoluteThickness[2], FontSize -> 22, FontColor -> 
                   GrayLevel[0], 
                   Hue[0.11, 0.9, 0.85], 
                   Thickness[0.007]]}], {0., 0.}], {{{0.025, 0.}}, {{0.05, 
             0.}}, {{0.1, 0.}}, {{0.15, 0.}}, {{0.2, 0.}}, {{0.25, 0.}}, {{
             0.28, 0.08}}, {{0.3, 0.41}}, {{0.35, 0.62}}, {{0.4, 0.6}}}]}, 
           "Charting`Private`Tag#5"]}}, <|
        "HighlightElements" -> <|
          "Label" -> {"XYLabel"}, "Ball" -> {"IndicatedBall"}|>, 
         "LayoutOptions" -> <|
          "PanelPlotLayout" -> <||>, 
           "PlotRange" -> {{0., 0.42}, {-0.5, 19.8}}, 
           "Frame" -> {{True, True}, {True, True}}, "AxesOrigin" -> {0, 0}, 
           "ImageSize" -> {550, 550}, "Axes" -> {True, True}, 
           "LabelStyle" -> {FontSize -> 22, FontColor -> GrayLevel[0]}, 
           "AspectRatio" -> 1, "DefaultStyle" -> {
             Directive[
              PointSize[0.011000000000000001`], 
              AbsoluteThickness[2], FontSize -> 22, FontColor -> GrayLevel[0], 
              Hue[0.11, 0.9, 0.85], 
              Thickness[0.007]], 
             Directive[
              PointSize[0.011000000000000001`], 
              AbsoluteThickness[2], FontSize -> 22, FontColor -> GrayLevel[0], 
              Hue[0.06, 1, 0.9], 
              Thickness[0.007]], 
             Directive[
              PointSize[0.011000000000000001`], 
              AbsoluteThickness[2], FontSize -> 22, FontColor -> GrayLevel[0], 
              Hue[0.55, 1, 0.7], 
              Dashing[{Small, Small}], 
              Thickness[0.01]], 
             Directive[
              PointSize[0.011000000000000001`], 
              AbsoluteThickness[2], FontSize -> 22, FontColor -> GrayLevel[0], 
              Hue[0.5, 0.8, 0.75], 
              Thickness[0.007]], 
             Directive[
              PointSize[0.011000000000000001`], 
              AbsoluteThickness[2], FontSize -> 22, FontColor -> GrayLevel[0], 
              Hue[0.08, 1, 0.7], 
              Thickness[0.007]]}, 
           "HighlightLabelingFunctions" -> <|"CoordinatesToolOptions" -> ({
               (Identity[#]& )[
                Part[#, 1]], 
               (Identity[#]& )[
                Part[#, 2]]}& ), 
             "ScalingFunctions" -> {{Identity, Identity}, {
               Identity, Identity}}|>, "Primitives" -> {}, "GCFlag" -> 
           False|>, 
         "Meta" -> <|
          "DefaultHighlight" -> {"Dynamic", None}, "Index" -> {}, "Function" -> 
           ListPlot, "GroupHighlight" -> False|>|>, 
        "DynamicHighlight"]], {{}, {}}}, 
     InterpretationBox[{
       TagBox[{{{}, {}, 
          TagBox[
           {Hue[0.08, 1, 0.7], Thickness[0.005], Opacity[1.], 
            LineBox[CompressedData["
1:eJwVkHs01HkYh10q91uJRvn9kpxNR5NLF1brfVdtaaxbUiTWZW1GoTONLCYq
UzurlCFNdLPEFkONJtm0aiRDk/JdqS33sSVEZaw4lLV/POfz3/M557GKiN8W
paGmprZ5lv+3/oLtdododzen9QelwugsN+sOJU+gXArG7AMf4izioMXpsDhS
aQ/OIjvvVRapUNLtvclPicBi6hzStzgFwrXrjD2UvvAsKdF0mnEJfumxPbhR
GQb5l5k9KkYFaFRZ236r3A88R92G94xauFdQoIHKwzA89al6mPEElk3WX9Q6
J4RUBrtRM7QbxscicsXW+bBzt/MqK69+eOdy+Z2T+2/gGZ53fKZ+BLoH7xUn
NBfDDlnKLW68CoK/S9A30yuFDxwHk3XrP0GQMCQjv6gCZJVRjp99piDex9E8
IEcCkNnYXhQwA59WqqF+xU0ImBOUqHdCHTFtD3ft+C2w0cnsk+dooteKvJlM
82qICeXzB5PmIuX4ytKOeQe01HMGeDu08IZUumUD5y7cGwxzyA7WwXkngxpT
TtfC0PLRcgM3PTQc8Sw1i70PDiXuBvpbDTClYdRlfqYMnnJL7ZNZRshq+sIt
zquDj00xm34/Y4zJghe3Pt59ANqfu3u3nTNBfc7CwrbH9bDr76o8ScZ8nDFf
eoajegguO4fr/IQL0D+u0qfSVA71vNVPbHNMUff9tapflzVCBqtVJU1fiFZ2
cdYWW5qgo+Z5xhGBGebniFzdAx8Bu811gzrPHBPKPCwNflRAYa74aXXMIpSk
NcwRHn8M7EneM0ksA31Sr4nEuc0QM/e6KuQHC/R2CbI/UvMEJqXI94xajBVX
srIn2p+Ck17X+P6flqDzRbOWdG4LXNXpTN+6wxJZmxUv98wjUFbmejRyF4Ub
+zzyBNoEnokvVTFDKdxwuCHwmi6Bz+XqQ5PhFDLvyF4MGhLwviH3z2JTOJ9Z
3RZrTmBU6m/z588Uti8sJgdWEHCt3dtoJqJw3+vUpjQWgUct5w0ftVIYdXRa
UPA9ARX54p77gsJQOtlD5k1gSWt4Ylg7hb5BCXINfwJxbV/1jCspXNO89+Gx
YAImr25KrEcpnJYGyk7sIxDYp9h+yJjGTL7jH6JTBN7+O5Vv70XjG/uNteVZ
BEpt+ive+tKInf4PHmTP+gL+qivYTuPY2oTm92cJjEuvDhrvpnF3/+3eLZcJ
zOMGfP0xhsaVrG90J64TsB6teCkR0Mgf9zIyrCTQb5U/zD5JY1dhqOly6Wwv
v2Pqy7JoFE6lUb7VBBwkwbbZIhonxHWOV+8TgP3aSZwSGuVGHsGBhEDISPgi
p3oal94NDItrJUBTXnZDchqTo9lR/DYCfV7OWKSgkSnLiL/xksDecsPoBa00
CmLPcxvaCazunExRPKdRyRAndXTO9tN/fTr9FY1nOc3p2koCKftqbqt6afxA
dQmof2b/L5Qoyl7TyFKMZK55Q0DzsbA7coDGK4kz2ay3BORTPNXiYRqn32lE
+A8QYL5pMB4bofE/JLcUdQ==
             "]], 
            LineBox[{{0.2801339285714286, 8.15875035400824}, {
             0.2803122170813742, 8.178755395920165}, {0.28043953731988425`, 
             8.193041491577178}, {0.2824766611360446, 8.421619022089384}, {
             0.28261481642358643`, 8.437120875341016}, {0.28275297171112823`, 
             8.452622728592639}, {0.28302928228621194`, 8.483626435095902}, {
             0.28358190343637923`, 8.545633848102415}, {0.28468714573671383`, 
             8.669648674115438}, {0.2868976303373831, 8.917678326141491}, {
             0.2913185995387216, 9.413737630193598}, {0.29956826679371995`, 
             10.33939985736699}, {0.308511377186754, 11.342870570595771`}, {
             0.3168622164321094, 12.279884902893732`}, {0.3250493559583576, 
             13.198531143256272`}, {0.33392993862264153`, 
             14.194985869674214`}, {0.34221825013924684`, 
             15.12498421516133}, {0.3498660714285714, 15.983115709302622`}}], 
            LineBox[CompressedData["
1:eJwB8QEO/iFib1JlAgAAAB4AAAACAAAAVssbI5ho1j/A1LIrWgAwQKB2IDCJ
Ctc/+h/xdrgcMUD7CjegTpHXPy5QFMBgCTJAhv0zk3Aj2D8Nhppc/AkzQEKF
41veq9g/vkTUy435M0Av5VaJnTHZPzYL/I1p5DRATKOwObnC2T9a14ajOOM1
QJv2vL8gSto/VCzFi/3QNkBKhFFbfUzaP6zoozsj1TZA+BHm9tlO2j8CpYLr
SNk2QFQtDy6TU9o/rh1AS5ThNkAOZGGcBV3aPwsPuwor8jZAgtEFeepv2j/E
8bCJWBM3QGmsTjK0ldo/Mrech7NVN0AYOuPNEJjaP4pzezfZWTdAxsd3aW2a
2j/gL1rn/l03QCLjoKAmn9o/jKgXR0pmN0DcGfMOmajaP+iZkgbhdjdAUIeX
63272j+hfIiFDpg3QP4ULIfavdo/9zhnNTScN0CtosAiN8DaP0/1ReVZoDdA
Cr7pWfDE2j/+bQNFpag3QMT0O8hizto/WV9+BDy5N0BygtBjv9DaP7AbXbRh
vTdAIRBl/xvT2j8G2Dtkh8E3QH4rjjbV19o/tVD5w9LJN0AsuSLSMdraPwwN
2HP4zTdA2ka3bY7c2j9iybYjHtI3QIjUSwnr3to/uIWV00PWN0A3YuCkR+Ha
PxBCdINp2jdA49/nVg==
             "]]},
           Annotation[#, "Charting`Private`Tag#1"]& ], 
          TagBox[
           {Hue[0.5, 0.8, 0.75], Thickness[0.01], Opacity[1.], 
            Dashing[{Small, Small}], LineBox[CompressedData["
1:eJwVkXk4FHgch+2w7iQ5kvmJHKXDytFuMX2/y4ZGObIbVhLbPKkcLWaLWlct
U5tjSI7YrEbnZHMk29qpQcPEWL/KIxGZDkeikJW1rP3j87x/v+/HNDRqJ4eh
oKDgurD/2Vhk9fWGMOct46clOS3SjC1mPfLjPLkJXI98YaK2JRza7ZKE38lt
wNhte3oL6zhc6vP8ykeO4FeV1CBknQG+w0Ztd7k3xAwV7ilmFUHac6sfXOR7
IUVptTCXJQRGjZnVl/LDoJ49+pDPqoO7JSUMlCeB7InP60xWK6z82Fisks+H
QisLy+KIZzA1GZorNCsEi6Cl7L09r2Bk04URO+df4SXPKEardwT6hu+WcWVl
INxa2N3vOA6BW7ma+hrXQGIUptne9AEC+EGnCy+Ww+Yg0QPxhY8Q5WVr8E1O
BYR6L6sXc/6Fv9cooGZ5FTi0GgoOchUQE/fHOkzdgoGyN+unghi4Y3XBfLpB
LaiuMU7UsFRCY9unZJ31HVBMeziy6tWneLO62s0pug6Ehh6mrg9UUPlMQPOx
TBE07jInoxlqqDXqcU0/4h7wpOK+vDgNPCYZ36STLoZVev0i98BFyJbOxZYV
1IO9RgjnBHMxxvM6b72va4Cj53cO9SVro2a0XmlHayNkKJcpunCW4LyBydno
ifsQfybgk8uBOugbWelVqdsEj+Y80zN2LEX1sas1p1Y2A0cyObv5M100XRdp
ttxNCq1XZr0GzfSwMCfP0dn/AYQ/r079VlUfudfdyaJ9LXBUqdzDe1AfKxIl
SvzUVtjtojbp2m2AXglX84S5MjjSqZvEEC1Dz00BNsl/tMGB1JQxUZUhlguy
sqe7/4Im0w1v5wTL8Yti/fYTse0QpJPVpphqhGzXlq79yhRaiE+OWjwTXV64
F/BUKXi+GP8z/0cmOiVJ/K+qU2i/cnZwVTITre+IO4e1KHTYPWG58pioY13b
EWFA4fm24MGUc0zs1iujMaspfOBGsGYrmRj+KkGayKawou3UwOgbJnJSZnkl
2ymU5qzVSRhj4p4V8e5iTwrmATKnRRNM9A7gNjF8KVi91M5eO8NEe9mh+z8F
UrCbyXMKUyU4W+0v/jmcgpvlJX6/OcH0k7a/52VQ+D6h3vFxEMHXNi6iG1kU
BG7FsT4hBPGZb0NDNoUu7aM32vYRnHTgysbOUXC+uH6F9BDB3QO3+90uUNBt
zmeI4giuYbPUp3+jULMkSno5l+DJqR2LtSopDD/dxrAoINhbukfXvHrBR2Du
WFpEkP9PorF3LYW0jU+FRRcJTgvrba/co+AXuDWLX0GwabF7oD+lMCMw8jsm
I2hS57838hGF9ZFTmdPtBOPDDnBOdlAI/Zw2cx8TtBafjrrZtfCHNHXz4W6C
vIjzsZJuCgo5ITFvewnKDYVxPc8o2O92Eh6UEzwXLTuhKqfwy+h7whki+M64
l2f8ksLD26275CME2S2j6favKagkX84MfkdQcGQ+mz1IwZGd0twzsdBzhBHq
O0ShJzi4Ju8Dwf8A4ycPjw==
             "]], LineBox[CompressedData["
1:eJwBcQGO/iFib1JlAgAAABYAAAACAAAA3LZt27bt0T/BQqddbIgdQAopQqei
8NE//kLqJDqGHUBk1VKsuPLRPwwR16WohB1AvoFjsc700T8c38MmF4MdQBgu
dLbk9tE/Kq2wp4WBHUDLhpXAEPvRP0dJiqlifh1AMjjY1GgD0j+CgT2tHHgd
QAGbXf0YFNI/+PGjtJBrHUDU4Hl0XBbSP9/MpQrdaR1ApiaW658Y0j/Fp6dg
KWgdQEyyztkmHdI/kV2rDMJkHUCWyT+2NCbSPy3JsmTzXR1AKvghb1A40j9h
oMEUVlAdQFNV5uCHXNI/y07fdBs1HUClD2/E9qTSP6CrGjWm/hxAehkzYSAs
0z9JzS9mB5kcQH+B3YCmvtM/8CSI3N0qHEC1fjp2eEfUP5TkfgMAxBtAHFRb
0JvN1D84pvVhJl8bQLSHYq0bX9U/1p2vBcLxGkB9UBxg5+bVP3f9B1qpixpA
dgGxqTRk1j8ag0ptdC0aQFvxpP4=
             "]], LineBox[CompressedData["
1:eJwB8QEO/iFib1JlAgAAAB4AAAACAAAAVssbI5ho1j/3hN04YC8aQKB2IDCJ
Ctc/4x3+p5K2GUD7CjegTpHXP4z4ZL4JUhlAhv0zk3Aj2D9AVfktB+UYQEKF
41veq9g/z2IcuEF/GEAv5VaJnTHZP0u8rXF8GxhATKOwObnC2T/Rl2yEPa8X
QJv2vL8gSto/MSS6sTtKF0BKhFFbfUzaPzJkXa14SBdA+BHm9tlO2j81pACp
tUYXQFQtDy6TU9o/OiRHoC9DF0AOZGGcBV3aP0Qk1I4jPBdAgtEFeepv2j9Y
JO5rCy4XQGmsTjK0ldo/fyQiJtsRF0AYOuPNEJjaP4JkxSEYEBdAxsd3aW2a
2j+CpGgdVQ4XQCLjoKAmn9o/iiSvFM8KF0DcGfMOmajaP5QkPAPDAxdAUIeX
63272j+mJFbgqvUWQP4ULIfavdo/qWT52+fzFkCtosAiN8DaP6qknNck8hZA
Cr7pWfDE2j+vJOPOnu4WQMT0O8hizto/uSRwvZLnFkBygtBjv9DaP7xkE7nP
5RZAIRBl/xvT2j+9pLa0DOQWQH4rjjbV19o/wyT9q4bgFkAsuSLSMdraP8Rk
oKfD3hZA2ka3bY7c2j/IpEOjAN0WQIjUSwnr3to/y+Tmnj3bFkA3YuCkR+Ha
P8wkipp62RZAU+/i2g==
             "]]},
           Annotation[#, "Charting`Private`Tag#2"]& ], 
          TagBox[
           {Hue[0.55, 1, 0.7], Thickness[0.01], Opacity[1.], 
            Dashing[{Small, Small}], LineBox[CompressedData["
1:eJwVxX841HccAPDrCPt+D5txpLr59ZSz6+ZHv65V73cO2TU/SpN7WMoyPIWe
O1ePlKNOju1aNEnyOEaLLpPULpkSnTrd5lNdvyR1ipLUJGozt+2P1/NyT0hf
l8hkMBgh//n/zmPc9X7JgStvq88Im7m7V3o+MO1WmtxgSlEcn2cUQ09AjuYb
ky+U/MNlhRlT4Hh/eNBaE8Lj8zKTrzETihYt/jDUFAnWR8oNHsYCyH/E3SE0
bQLXfH7HbGMZMM95cleZtkPN9OQKF2MdXFSrmWjKgeSWuCy28Tx4vO+ssD5S
BC/PBUsWv9DDxHhCicbzKNyx2JruY74JI4LKkYDAKjgptM9/mnQf+ocv1soM
tZCckpR399QjiA2Wsdh0PfyWFuwUOzIA4qKvC4/+1AAXZvv1Jm4fgvQIf+ev
Dp0GyS19kdWTYZj0YSCr4Qy81Cewg+aMAsqTMhZNnAXlQsUzS8NrCPMuM6uc
tZDlcZu3OG0MOP735/L4LbCGLU/xtx6Hxubm1cslrfCqj98+dvktWH0vvpr1
QxtkdPbJZ2yeBLvRNfXs1EtwPfuQ+Jb7e8jSjQkcVO3ABPWnkvt/gejadEZt
2WVw4Wi2bJRNwS7lnbN/tnaAJWnT2gVMA0viVG283gk91T1S25tmMDu7/Sh5
cwUENeNez/QMjEprimhy7ILJTB7rsxMzkHpVd67A4yrM7x+YV7GDie68NE/X
1dcAGzgRqdEWePRQ6eeBMXrQs+7Vb5lvibKToXNtt3SDcLRt76pxSzwt11kW
7b8OxwXeyTk3ZmJEdl2ppsQAmY4f5Q5WWWG4QOybe+F3WCLe83PDXmtsqDlY
/K73DzC5OYni4m1waQW7Z19GD5h38tz8FnyAopDue0lWBKwEXRbJLAqFA6Fl
ShsCodWeu+vsKVyeo4upowgU0jnjww4U8lva7wzbEbB9uPRp6iwKHfhaY6oz
Acd99TrpPAp7nWqJ1JuAl0FVIEcKtz3NviYXERBuXm9fmkFh4t4ppfpLAgp9
Y/7dnRRu/GRXaHs4AV2ALcM1i8JIsayLGUVAZKV7fSyXwoWGrVfyYgmsPbnk
RvUBCqeaY9q/20Yg/q1rScMJClUK//OlBwhkFzx21T2gcNBX2HbqIAG9ms+d
7KcQ+6I6OooJuGizlngPUDi+SGZ4dZhA86DT+sLnFMYN/fp4dSWBF0KRKnyC
Qh/RCurdLwQ2TDeZb9vTqJgIs7drIlDrxLCz+ZjGh9UbHb2aCbzhhc0RsGks
+lvOidQSUMUOLS2fQ+M7zWX/E5cIdGhnS+K5NHbZh8bGEAJ+UsWToUAa3Vpj
NqXdJLCnkIy5hNC4KzklUWEk0F3FmSH6gkZ+e2F64z0CST3auZoIGpWp5Rm6
XgJnh2by+tbRaJqlyXzQR8DCvG6ZXTSNhyWGfTYmApULXkZvj6PxNeehkvOE
wEjQssSqeBpF3aOqhYMElsXlS28k0Fiz01wsekZAKb2Va/EtjVMjzISo5wQa
N+jrjyTR+C8o7Qfz
             "]], LineBox[CompressedData["
1:eJwBcQGO/iFib1JlAgAAABYAAAACAAAA3LZt27bt0T8FvuthngINQAopQqei
8NE/tLlLeYAbDUBk1VKsuPLRP2lWgoNFLQ1AvoFjsc700T8g87iNCj8NQBgu
dLbk9tE/14/vl89QDUDLhpXAEPvRPzzJXKxZdA1AMjjY1GgD0j8MPDfVbbsN
QAGbXf0YFNI/tyHsJpZJDkDU4Hl0XBbSP6iFlVHeXA5ApiaW658Y0j+N6T58
JnAOQEyyztkmHdI/bbGR0baWDkCWyT+2NCbSPxlBN3zX4w5AKvghb1A40j9x
YILRGH4PQFNV5uCHXNI/lE8Mvk1ZEEClD2/E9qTSP0yOomjQjRFAehkzYSAs
0z9sBhMUgc0TQH+B3YCmvtM/YWXczZU9FkC1fjp2eEfUPwS/6d1VhBhAHFRb
0JvN1D8MYpeBqb8aQLSHYq0bX9U/7uudM2ErHUB9UBxg5+bVP35w6DvEbR9A
dgGxqTRk1j+iM2uYusEgQNLNo5I=
             "]], LineBox[CompressedData["
1:eJwB8QEO/iFib1JlAgAAAB4AAAACAAAAVssbI5ho1j+k636VI8UgQKB2IDCJ
Ctc//1WAvd4eIkD7CjegTpHXPy5SUUaYPiNAhv0zk3Aj2D/0L5Q5k3YkQEKF
41veq9g/Sfxus9aZJUAv5VaJnTHZP4RdKlVgtyZATKOwObnC2T9XoFdhK+0n
QJv2vL8gSto/u9Ec9D4OKUBKhFFbfUzaP0w65rxJEylA+BHm9tlO2j/aoq+F
VBgpQFQtDy6TU9o/9nNCF2oiKUAOZGGcBV3aPzMWaDqVNilAgtEFeepv2j+v
WrOA614pQGmsTjK0ldo/peNJDZivKUAYOuPNEJjaPzRME9aitClAxsd3aW2a
2j/DtNyerbkpQCLjoKAmn9o/34VvMMPDKUDcGfMOmajaPxwolVPu1ylAUIeX
63272j+YbOCZRAAqQP4ULIfavdo/JtWpYk8FKkCtosAiN8DaP7g9cytaCipA
Cr7pWfDE2j/WDga9bxQqQMT0O8hizto/E7Er4JooKkBygtBjv9DaP6MZ9ail
LSpAIRBl/xvT2j80gr5xsDIqQH4rjjbV19o/UVNRA8Y8KkAsuSLSMdraP+C7
GszQQSpA2ka3bY7c2j9wJOSU20YqQIjUSwnr3to//YytXeZLKkA3YuCkR+Ha
P431dibxUCpARRXh4w==
             "]]},
           Annotation[#, "Charting`Private`Tag#3"]& ], 
          TagBox[
           {Hue[0.06, 1, 0.9], Thickness[0.005], Opacity[1.], 
            LineBox[CompressedData["
1:eJxN0GtIkwEUBuAxwsRMQ3SjwKWuHyoy1nSRZLVmubHyUivYWIlYopHOWFuR
hrNc9WWt3ExNSzRzkbaW2jSzoc7L1HQ1CRGbl/oqKxHtIrZIWgV1ji8cXp6f
5w1Ozd6XRqVQKHF/7m/33ArbvzGDv43yL8xx8gxBBm3/b0dkvvEwyQbfnUrY
uZfkgXXcTWuEZBL44uuwk7FkCpjawgzbQR4Hd1RXU3lkPjjkR0/lyhs68OJC
aomRWQGeja6ajeTfBk/NdBhUdgNYtkvlTVtVD5bqDhVW3DGBsxM59APFjeDv
4RSet+kRmKdOV3IXm8HxoeVuLb0VzOC8CoxgtYEbzGZBjMIC9rgi7c+91g72
mdtdT8vqBOfavkb7aa1g0cAvpaG8C5xDjDZ/sXSDvRUBNSNDPWA3Pei64lsv
WCxvSmzy7wN7zde1XArpBwdHyJnrBAPgiuKyLXzJM7DqvjBw9ZFBcKPatkJ3
YQicmFdXZiyxgxOipeyzT5+DTbVFepfzBXhzJc1RoHTgf3GDY+kew+DYt8Jy
whMdk2+T1HmhWW3W0RkftB+rdSSLjnYGGIZPhKIz3+cNqEXotHNLRPUedPL6
HKE1AZ0kVfVRxego+7He8zL0kllivZyJ1mo4T8quoqfZse0PitC8CXF3tx69
wFXZ50vRBz88fiOoQoeLtnq5HqI1i/G+Pk3oyZpk/w1mtO6nmpHUinYZuzj3
OtF9vkKZZBgdZJGkyF+iczKOpmlGlu1rLcxuGEMTWTeVNieaXGs8PT6BLlXY
CzxJ9GfGJMF4hxYNzmmjptG1p9x60cdle85SU8Wf0L8BCiYYJg==
             "]], LineBox[CompressedData["
1:eJwBcQGO/iFib1JlAgAAABYAAAACAAAA3LZt27bt0T/KzcGargTSPwopQqei
8NE/pI50tm5q0z9k1VKsuPLRP9LeCTHpadQ/voFjsc700T8BL5+rY2nVPxgu
dLbk9tE/MH80Jt5o1j/LhpXAEPvRPxQfXxvTZ9g/MjjY1GgD0j9WX7QFvWXc
PwGbXf0YFNI/KnAvbcgw4j/U4Hl0XBbSP0J79ZBku+I/piaW658Y0j8bhru0
AEbjP0yyztkmHdI/S5xH/Dhb5D+WyT+2NCbSPy7IX4upheY/Kvghb1A40j/z
H5CpitrqP1NV5uCHXNI/3Wf4cibC8T+lD2/E9qTSP6UXWa/oa/o/ehkzYSAs
0z/AGvh8KEsFQH+B3YCmvtM/s9j5CUsODkC1fjp2eEfUP+U6879vHhNAHFRb
0JvN1D//MNZZMiEXQLSHYq0bX9U/pz6UJ+x6G0B9UBxg5+bVP+C7x+leih9A
dgGxqTRk1j9vU+5Ev6QhQEkFsHE=
             "]], LineBox[CompressedData["
1:eJwB8QEO/iFib1JlAgAAAB4AAAACAAAAVssbI5ho1j89DtVtkbchQKB2IDCJ
Ctc/n1r7eoMjJED7CjegTpHXP9qGkAZyJyZAhv0zk3Aj2D/q3SHy3lYoQEKF
41veq9g/Ad13+SVhKkAv5VaJnTHZPxEFpYgoYSxATKOwObnC2T/3V853qYwu
QJv2vL8gSto/dCleQYJJMEBKhFFbfUzaP/tJR4kHTjBA+BHm9tlO2j+BajDR
jFIwQFQtDy6TU9o/i6sCYZdbMEAOZGGcBV3aP6Ytp4CsbTBAgtEFeepv2j/Y
MfC/1pEwQGmsTjK0ldo/PjqCPivaMEAYOuPNEJjaP8Raa4aw3jBAxsd3aW2a
2j9Le1TONeMwQCLjoKAmn9o/VbwmXkDsMEDcGfMOmajaP24+y31V/jBAUIeX
63272j+hQhS9fyIxQP4ULIfavdo/J2P9BAUnMUCtosAiN8DaP6+D5kyKKzFA
Cr7pWfDE2j+8xLjclDQxQMT0O8hizto/1UZd/KlGMUBygtBjv9DaP1tnRkQv
SzFAIRBl/xvT2j/jhy+MtE8xQH4rjjbV19o/7sgBHL9YMUAsuSLSMdraP3Tp
6mNEXTFA2ka3bY7c2j/6CdSryWExQIjUSwnr3to/gCq9805mMUA3YuCkR+Ha
PwZLpjvUajFAd0zipw==
             "]]},
           Annotation[#, "Charting`Private`Tag#4"]& ], 
          TagBox[
           {Hue[0.11, 0.9, 0.85], Thickness[0.005], Opacity[1.], 
            LineBox[CompressedData["
1:eJxN0GtIkwEUBuAxwsRMQ3SjwKWuHyoy1nSRZLVmubHyUivYWIlYopHOWFuR
hrNc9WWt3ExNSzRzkbaW2jSzoc7L1HQ1CRGbl/oqKxHtIrZIWgV1ji8cXp6f
5w1Ozd6XRqVQKHF/7m/33ArbvzGDv43yL8xx8gxBBm3/b0dkvvEwyQbfnUrY
uZfkgXXcTWuEZBL44uuwk7FkCpjawgzbQR4Hd1RXU3lkPjjkR0/lyhs68OJC
aomRWQGeja6ajeTfBk/NdBhUdgNYtkvlTVtVD5bqDhVW3DGBsxM59APFjeDv
4RSet+kRmKdOV3IXm8HxoeVuLb0VzOC8CoxgtYEbzGZBjMIC9rgi7c+91g72
mdtdT8vqBOfavkb7aa1g0cAvpaG8C5xDjDZ/sXSDvRUBNSNDPWA3Pei64lsv
WCxvSmzy7wN7zde1XArpBwdHyJnrBAPgiuKyLXzJM7DqvjBw9ZFBcKPatkJ3
YQicmFdXZiyxgxOipeyzT5+DTbVFepfzBXhzJc1RoHTgf3GDY+kew+DYt8Jy
whMdk2+T1HmhWW3W0RkftB+rdSSLjnYGGIZPhKIz3+cNqEXotHNLRPUedPL6
HKE1AZ0kVfVRxego+7He8zL0kllivZyJ1mo4T8quoqfZse0PitC8CXF3tx69
wFXZ50vRBz88fiOoQoeLtnq5HqI1i/G+Pk3oyZpk/w1mtO6nmpHUinYZuzj3
OtF9vkKZZBgdZJGkyF+iczKOpmlGlu1rLcxuGEMTWTeVNieaXGs8PT6BLlXY
CzxJ9GfGJMF4hxYNzmmjptG1p9x60cdle85SU8Wf0L8BCiYYJg==
             "]], LineBox[CompressedData["
1:eJwBcQGO/iFib1JlAgAAABYAAAACAAAA3LZt27bt0T9Wlku8l6nNPwopQqei
8NE/AOExIzvBzT9k1VKsuPLRP3oo6pcc0s0/voFjsc700T/wb6IM/uLNPxgu
dLbk9tE/a7dagd/zzT/LhpXAEPvRP1RGy2qiFc4/MjjY1GgD0j8vZKw9KFnO
PwGbXf0YFNI/7J9u4zPgzj/U4Hl0XBbSP+/BgBqF8s4/piaW658Y0j/s45JR
1gTPP0yyztkmHdI/9ie3v3gpzz+WyT+2NCbSP/Sv/5u9cs8/Kvghb1A40j/5
X0iqowLQP1NV5uCHXNI//W/ZYi2V0D+lD2/E9qTSPwSQ+9NAutE/ehkzYSAs
0z8vz5NjJN3TP3+B3YCmvtM/gV9nPgAu1j+1fjp2eEfUP+7ujsaYV9g/HFRb
0JvN1D8s7qwwV3baP7SHYq0bX9U/kj4G5g3D3D99UBxg5+bVPxSOs0iB6N4/
dgGxqTRk1j8oaseDv3HgP3bBuLo=
             "]], LineBox[CompressedData["
1:eJwB8QEO/iFib1JlAgAAAB4AAAACAAAAVssbI5ho1j8+LTpkoHrgP6B2IDCJ
Ctc/eJ89Qz/C4T/7CjegTpHXPz8n12Hm0uI/hv0zk3Aj2D+dVw6mifrjP0KF
41veq9g/hofvQIsO5T8v5VaJnTHZP1fvy8wfHeY/TKOwObnC2T+7/0V+sELn
P5v2vL8gSto/rw9qhp9U6D9KhFFbfUzaP3iNqrFmWeg/+BHm9tlO2j9CC+vc
LV7oP1QtDy6TU9o/0gZsM7xn6D8OZGGcBV3aP/f9beDYeug/gtEFeepv2j9A
7HE6EqHoP2msTjK0ldo/08h57oTt6D8YOuPNEJjaP5xGuhlM8ug/xsd3aW2a
2j9lxPpEE/foPyLjoKAmn9o/9L97m6EA6T/cGfMOmajaPxm3fUi+E+k/UIeX
63272j9jpYGi9znpP/4ULIfavdo/LSPCzb4+6T+tosAiN8DaP/agAvmFQ+k/
Cr7pWfDE2j+JnINPFE3pP8T0O8hizto/rpOF/DBg6T9ygtBjv9DaP3YRxif4
ZOk/IRBl/xvT2j9BjwZTv2npP34rjjbV19o/0oqHqU1z6T8suSLSMdraP5wI
yNQUeOk/2ka3bY7c2j9jhggA3HzpP4jUSwnr3to/LARJK6OB6T83YuCkR+Ha
P/WBiVZqhuk/njX52g==
             "]]},
           Annotation[#, "Charting`Private`Tag#5"]& ], {}}, {}},
        {"WolframDynamicHighlight", <|
         "Label" -> {"XYLabel"}, "Ball" -> {"InterpolatedBall"}|>}], 
       StyleBox[
        DynamicBox[(Charting`HighlightActionBox["DynamicHighlight", {}, 
          Slot["HighlightElements"], 
          Slot["LayoutOptions"], 
          Slot["Meta"], 
          Charting`HighlightActionFunction["DynamicHighlight", {{{{}, {}, 
              Annotation[{
                Directive[
                 Opacity[1.], 
                 AbsoluteThickness[2], 
                 Hue[0.08, 1, 0.7], 
                 Thickness[0.005]], 
                Line[CompressedData["
1:eJwVkHs01HkYh10q91uJRvn9kpxNR5NLF1brfVdtaaxbUiTWZW1GoTONLCYq
UzurlCFNdLPEFkONJtm0aiRDk/JdqS33sSVEZaw4lLV/POfz3/M557GKiN8W
paGmprZ5lv+3/oLtdododzen9QelwugsN+sOJU+gXArG7AMf4izioMXpsDhS
aQ/OIjvvVRapUNLtvclPicBi6hzStzgFwrXrjD2UvvAsKdF0mnEJfumxPbhR
GQb5l5k9KkYFaFRZ236r3A88R92G94xauFdQoIHKwzA89al6mPEElk3WX9Q6
J4RUBrtRM7QbxscicsXW+bBzt/MqK69+eOdy+Z2T+2/gGZ53fKZ+BLoH7xUn
NBfDDlnKLW68CoK/S9A30yuFDxwHk3XrP0GQMCQjv6gCZJVRjp99piDex9E8
IEcCkNnYXhQwA59WqqF+xU0ImBOUqHdCHTFtD3ft+C2w0cnsk+dooteKvJlM
82qICeXzB5PmIuX4ytKOeQe01HMGeDu08IZUumUD5y7cGwxzyA7WwXkngxpT
TtfC0PLRcgM3PTQc8Sw1i70PDiXuBvpbDTClYdRlfqYMnnJL7ZNZRshq+sIt
zquDj00xm34/Y4zJghe3Pt59ANqfu3u3nTNBfc7CwrbH9bDr76o8ScZ8nDFf
eoajegguO4fr/IQL0D+u0qfSVA71vNVPbHNMUff9tapflzVCBqtVJU1fiFZ2
cdYWW5qgo+Z5xhGBGebniFzdAx8Bu811gzrPHBPKPCwNflRAYa74aXXMIpSk
NcwRHn8M7EneM0ksA31Sr4nEuc0QM/e6KuQHC/R2CbI/UvMEJqXI94xajBVX
srIn2p+Ck17X+P6flqDzRbOWdG4LXNXpTN+6wxJZmxUv98wjUFbmejRyF4Ub
+zzyBNoEnokvVTFDKdxwuCHwmi6Bz+XqQ5PhFDLvyF4MGhLwviH3z2JTOJ9Z
3RZrTmBU6m/z588Uti8sJgdWEHCt3dtoJqJw3+vUpjQWgUct5w0ftVIYdXRa
UPA9ARX54p77gsJQOtlD5k1gSWt4Ylg7hb5BCXINfwJxbV/1jCspXNO89+Gx
YAImr25KrEcpnJYGyk7sIxDYp9h+yJjGTL7jH6JTBN7+O5Vv70XjG/uNteVZ
BEpt+ive+tKInf4PHmTP+gL+qivYTuPY2oTm92cJjEuvDhrvpnF3/+3eLZcJ
zOMGfP0xhsaVrG90J64TsB6teCkR0Mgf9zIyrCTQb5U/zD5JY1dhqOly6Wwv
v2Pqy7JoFE6lUb7VBBwkwbbZIhonxHWOV+8TgP3aSZwSGuVGHsGBhEDISPgi
p3oal94NDItrJUBTXnZDchqTo9lR/DYCfV7OWKSgkSnLiL/xksDecsPoBa00
CmLPcxvaCazunExRPKdRyRAndXTO9tN/fTr9FY1nOc3p2koCKftqbqt6afxA
dQmof2b/L5Qoyl7TyFKMZK55Q0DzsbA7coDGK4kz2ay3BORTPNXiYRqn32lE
+A8QYL5pMB4bofE/JLcUdQ==
                 "]], 
                
                Line[{{0.2801339285714286, 8.15875035400824}, {
                 0.2803122170813742, 8.178755395920165}, {
                 0.28043953731988425`, 8.193041491577178}, {
                 0.2824766611360446, 8.421619022089384}, {
                 0.28261481642358643`, 8.437120875341016}, {
                 0.28275297171112823`, 8.452622728592639}, {
                 0.28302928228621194`, 8.483626435095902}, {
                 0.28358190343637923`, 8.545633848102415}, {
                 0.28468714573671383`, 8.669648674115438}, {
                 0.2868976303373831, 8.917678326141491}, {0.2913185995387216, 
                 9.413737630193598}, {0.29956826679371995`, 
                 10.33939985736699}, {0.308511377186754, 
                 11.342870570595771`}, {0.3168622164321094, 
                 12.279884902893732`}, {0.3250493559583576, 
                 13.198531143256272`}, {0.33392993862264153`, 
                 14.194985869674214`}, {0.34221825013924684`, 
                 15.12498421516133}, {0.3498660714285714, 
                 15.983115709302622`}}], 
                Line[CompressedData["
1:eJwB8QEO/iFib1JlAgAAAB4AAAACAAAAVssbI5ho1j/A1LIrWgAwQKB2IDCJ
Ctc/+h/xdrgcMUD7CjegTpHXPy5QFMBgCTJAhv0zk3Aj2D8Nhppc/AkzQEKF
41veq9g/vkTUy435M0Av5VaJnTHZPzYL/I1p5DRATKOwObnC2T9a14ajOOM1
QJv2vL8gSto/VCzFi/3QNkBKhFFbfUzaP6zoozsj1TZA+BHm9tlO2j8CpYLr
SNk2QFQtDy6TU9o/rh1AS5ThNkAOZGGcBV3aPwsPuwor8jZAgtEFeepv2j/E
8bCJWBM3QGmsTjK0ldo/Mrech7NVN0AYOuPNEJjaP4pzezfZWTdAxsd3aW2a
2j/gL1rn/l03QCLjoKAmn9o/jKgXR0pmN0DcGfMOmajaP+iZkgbhdjdAUIeX
63272j+hfIiFDpg3QP4ULIfavdo/9zhnNTScN0CtosAiN8DaP0/1ReVZoDdA
Cr7pWfDE2j/+bQNFpag3QMT0O8hizto/WV9+BDy5N0BygtBjv9DaP7AbXbRh
vTdAIRBl/xvT2j8G2Dtkh8E3QH4rjjbV19o/tVD5w9LJN0AsuSLSMdraPwwN
2HP4zTdA2ka3bY7c2j9iybYjHtI3QIjUSwnr3to/uIWV00PWN0A3YuCkR+Ha
PxBCdINp2jdA49/nVg==
                 "]]}, "Charting`Private`Tag#1"], 
              Annotation[{
                Directive[
                 Opacity[1.], 
                 AbsoluteThickness[2], 
                 Hue[0.5, 0.8, 0.75], 
                 Dashing[{Small, Small}], 
                 Thickness[0.01]], 
                Line[CompressedData["
1:eJwVkXk4FHgch+2w7iQ5kvmJHKXDytFuMX2/y4ZGObIbVhLbPKkcLWaLWlct
U5tjSI7YrEbnZHMk29qpQcPEWL/KIxGZDkeikJW1rP3j87x/v+/HNDRqJ4eh
oKDgurD/2Vhk9fWGMOct46clOS3SjC1mPfLjPLkJXI98YaK2JRza7ZKE38lt
wNhte3oL6zhc6vP8ykeO4FeV1CBknQG+w0Ztd7k3xAwV7ilmFUHac6sfXOR7
IUVptTCXJQRGjZnVl/LDoJ49+pDPqoO7JSUMlCeB7InP60xWK6z82Fisks+H
QisLy+KIZzA1GZorNCsEi6Cl7L09r2Bk04URO+df4SXPKEardwT6hu+WcWVl
INxa2N3vOA6BW7ma+hrXQGIUptne9AEC+EGnCy+Ww+Yg0QPxhY8Q5WVr8E1O
BYR6L6sXc/6Fv9cooGZ5FTi0GgoOchUQE/fHOkzdgoGyN+unghi4Y3XBfLpB
LaiuMU7UsFRCY9unZJ31HVBMeziy6tWneLO62s0pug6Ehh6mrg9UUPlMQPOx
TBE07jInoxlqqDXqcU0/4h7wpOK+vDgNPCYZ36STLoZVev0i98BFyJbOxZYV
1IO9RgjnBHMxxvM6b72va4Cj53cO9SVro2a0XmlHayNkKJcpunCW4LyBydno
ifsQfybgk8uBOugbWelVqdsEj+Y80zN2LEX1sas1p1Y2A0cyObv5M100XRdp
ttxNCq1XZr0GzfSwMCfP0dn/AYQ/r079VlUfudfdyaJ9LXBUqdzDe1AfKxIl
SvzUVtjtojbp2m2AXglX84S5MjjSqZvEEC1Dz00BNsl/tMGB1JQxUZUhlguy
sqe7/4Im0w1v5wTL8Yti/fYTse0QpJPVpphqhGzXlq79yhRaiE+OWjwTXV64
F/BUKXi+GP8z/0cmOiVJ/K+qU2i/cnZwVTITre+IO4e1KHTYPWG58pioY13b
EWFA4fm24MGUc0zs1iujMaspfOBGsGYrmRj+KkGayKawou3UwOgbJnJSZnkl
2ymU5qzVSRhj4p4V8e5iTwrmATKnRRNM9A7gNjF8KVi91M5eO8NEe9mh+z8F
UrCbyXMKUyU4W+0v/jmcgpvlJX6/OcH0k7a/52VQ+D6h3vFxEMHXNi6iG1kU
BG7FsT4hBPGZb0NDNoUu7aM32vYRnHTgysbOUXC+uH6F9BDB3QO3+90uUNBt
zmeI4giuYbPUp3+jULMkSno5l+DJqR2LtSopDD/dxrAoINhbukfXvHrBR2Du
WFpEkP9PorF3LYW0jU+FRRcJTgvrba/co+AXuDWLX0GwabF7oD+lMCMw8jsm
I2hS57838hGF9ZFTmdPtBOPDDnBOdlAI/Zw2cx8TtBafjrrZtfCHNHXz4W6C
vIjzsZJuCgo5ITFvewnKDYVxPc8o2O92Eh6UEzwXLTuhKqfwy+h7whki+M64
l2f8ksLD26275CME2S2j6favKagkX84MfkdQcGQ+mz1IwZGd0twzsdBzhBHq
O0ShJzi4Ju8Dwf8A4ycPjw==
                 "]], 
                Line[CompressedData["
1:eJwBcQGO/iFib1JlAgAAABYAAAACAAAA3LZt27bt0T/BQqddbIgdQAopQqei
8NE//kLqJDqGHUBk1VKsuPLRPwwR16WohB1AvoFjsc700T8c38MmF4MdQBgu
dLbk9tE/Kq2wp4WBHUDLhpXAEPvRP0dJiqlifh1AMjjY1GgD0j+CgT2tHHgd
QAGbXf0YFNI/+PGjtJBrHUDU4Hl0XBbSP9/MpQrdaR1ApiaW658Y0j/Fp6dg
KWgdQEyyztkmHdI/kV2rDMJkHUCWyT+2NCbSPy3JsmTzXR1AKvghb1A40j9h
oMEUVlAdQFNV5uCHXNI/y07fdBs1HUClD2/E9qTSP6CrGjWm/hxAehkzYSAs
0z9JzS9mB5kcQH+B3YCmvtM/8CSI3N0qHEC1fjp2eEfUP5TkfgMAxBtAHFRb
0JvN1D84pvVhJl8bQLSHYq0bX9U/1p2vBcLxGkB9UBxg5+bVP3f9B1qpixpA
dgGxqTRk1j8ag0ptdC0aQFvxpP4=
                 "]], 
                Line[CompressedData["
1:eJwB8QEO/iFib1JlAgAAAB4AAAACAAAAVssbI5ho1j/3hN04YC8aQKB2IDCJ
Ctc/4x3+p5K2GUD7CjegTpHXP4z4ZL4JUhlAhv0zk3Aj2D9AVfktB+UYQEKF
41veq9g/z2IcuEF/GEAv5VaJnTHZP0u8rXF8GxhATKOwObnC2T/Rl2yEPa8X
QJv2vL8gSto/MSS6sTtKF0BKhFFbfUzaPzJkXa14SBdA+BHm9tlO2j81pACp
tUYXQFQtDy6TU9o/OiRHoC9DF0AOZGGcBV3aP0Qk1I4jPBdAgtEFeepv2j9Y
JO5rCy4XQGmsTjK0ldo/fyQiJtsRF0AYOuPNEJjaP4JkxSEYEBdAxsd3aW2a
2j+CpGgdVQ4XQCLjoKAmn9o/iiSvFM8KF0DcGfMOmajaP5QkPAPDAxdAUIeX
63272j+mJFbgqvUWQP4ULIfavdo/qWT52+fzFkCtosAiN8DaP6qknNck8hZA
Cr7pWfDE2j+vJOPOnu4WQMT0O8hizto/uSRwvZLnFkBygtBjv9DaP7xkE7nP
5RZAIRBl/xvT2j+9pLa0DOQWQH4rjjbV19o/wyT9q4bgFkAsuSLSMdraP8Rk
oKfD3hZA2ka3bY7c2j/IpEOjAN0WQIjUSwnr3to/y+Tmnj3bFkA3YuCkR+Ha
P8wkipp62RZAU+/i2g==
                 "]]}, "Charting`Private`Tag#2"], 
              Annotation[{
                Directive[
                 Opacity[1.], 
                 AbsoluteThickness[2], 
                 Hue[0.55, 1, 0.7], 
                 Dashing[{Small, Small}], 
                 Thickness[0.01]], 
                Line[CompressedData["
1:eJwVxX841HccAPDrCPt+D5txpLr59ZSz6+ZHv65V73cO2TU/SpN7WMoyPIWe
O1ePlKNOju1aNEnyOEaLLpPULpkSnTrd5lNdvyR1ipLUJGozt+2P1/NyT0hf
l8hkMBgh//n/zmPc9X7JgStvq88Im7m7V3o+MO1WmtxgSlEcn2cUQ09AjuYb
ky+U/MNlhRlT4Hh/eNBaE8Lj8zKTrzETihYt/jDUFAnWR8oNHsYCyH/E3SE0
bQLXfH7HbGMZMM95cleZtkPN9OQKF2MdXFSrmWjKgeSWuCy28Tx4vO+ssD5S
BC/PBUsWv9DDxHhCicbzKNyx2JruY74JI4LKkYDAKjgptM9/mnQf+ocv1soM
tZCckpR399QjiA2Wsdh0PfyWFuwUOzIA4qKvC4/+1AAXZvv1Jm4fgvQIf+ev
Dp0GyS19kdWTYZj0YSCr4Qy81Cewg+aMAsqTMhZNnAXlQsUzS8NrCPMuM6uc
tZDlcZu3OG0MOP735/L4LbCGLU/xtx6Hxubm1cslrfCqj98+dvktWH0vvpr1
QxtkdPbJZ2yeBLvRNfXs1EtwPfuQ+Jb7e8jSjQkcVO3ABPWnkvt/gejadEZt
2WVw4Wi2bJRNwS7lnbN/tnaAJWnT2gVMA0viVG283gk91T1S25tmMDu7/Sh5
cwUENeNez/QMjEprimhy7ILJTB7rsxMzkHpVd67A4yrM7x+YV7GDie68NE/X
1dcAGzgRqdEWePRQ6eeBMXrQs+7Vb5lvibKToXNtt3SDcLRt76pxSzwt11kW
7b8OxwXeyTk3ZmJEdl2ppsQAmY4f5Q5WWWG4QOybe+F3WCLe83PDXmtsqDlY
/K73DzC5OYni4m1waQW7Z19GD5h38tz8FnyAopDue0lWBKwEXRbJLAqFA6Fl
ShsCodWeu+vsKVyeo4upowgU0jnjww4U8lva7wzbEbB9uPRp6iwKHfhaY6oz
Acd99TrpPAp7nWqJ1JuAl0FVIEcKtz3NviYXERBuXm9fmkFh4t4ppfpLAgp9
Y/7dnRRu/GRXaHs4AV2ALcM1i8JIsayLGUVAZKV7fSyXwoWGrVfyYgmsPbnk
RvUBCqeaY9q/20Yg/q1rScMJClUK//OlBwhkFzx21T2gcNBX2HbqIAG9ms+d
7KcQ+6I6OooJuGizlngPUDi+SGZ4dZhA86DT+sLnFMYN/fp4dSWBF0KRKnyC
Qh/RCurdLwQ2TDeZb9vTqJgIs7drIlDrxLCz+ZjGh9UbHb2aCbzhhc0RsGks
+lvOidQSUMUOLS2fQ+M7zWX/E5cIdGhnS+K5NHbZh8bGEAJ+UsWToUAa3Vpj
NqXdJLCnkIy5hNC4KzklUWEk0F3FmSH6gkZ+e2F64z0CST3auZoIGpWp5Rm6
XgJnh2by+tbRaJqlyXzQR8DCvG6ZXTSNhyWGfTYmApULXkZvj6PxNeehkvOE
wEjQssSqeBpF3aOqhYMElsXlS28k0Fiz01wsekZAKb2Va/EtjVMjzISo5wQa
N+jrjyTR+C8o7Qfz
                 "]], 
                Line[CompressedData["
1:eJwBcQGO/iFib1JlAgAAABYAAAACAAAA3LZt27bt0T8FvuthngINQAopQqei
8NE/tLlLeYAbDUBk1VKsuPLRP2lWgoNFLQ1AvoFjsc700T8g87iNCj8NQBgu
dLbk9tE/14/vl89QDUDLhpXAEPvRPzzJXKxZdA1AMjjY1GgD0j8MPDfVbbsN
QAGbXf0YFNI/tyHsJpZJDkDU4Hl0XBbSP6iFlVHeXA5ApiaW658Y0j+N6T58
JnAOQEyyztkmHdI/bbGR0baWDkCWyT+2NCbSPxlBN3zX4w5AKvghb1A40j9x
YILRGH4PQFNV5uCHXNI/lE8Mvk1ZEEClD2/E9qTSP0yOomjQjRFAehkzYSAs
0z9sBhMUgc0TQH+B3YCmvtM/YWXczZU9FkC1fjp2eEfUPwS/6d1VhBhAHFRb
0JvN1D8MYpeBqb8aQLSHYq0bX9U/7uudM2ErHUB9UBxg5+bVP35w6DvEbR9A
dgGxqTRk1j+iM2uYusEgQNLNo5I=
                 "]], 
                Line[CompressedData["
1:eJwB8QEO/iFib1JlAgAAAB4AAAACAAAAVssbI5ho1j+k636VI8UgQKB2IDCJ
Ctc//1WAvd4eIkD7CjegTpHXPy5SUUaYPiNAhv0zk3Aj2D/0L5Q5k3YkQEKF
41veq9g/Sfxus9aZJUAv5VaJnTHZP4RdKlVgtyZATKOwObnC2T9XoFdhK+0n
QJv2vL8gSto/u9Ec9D4OKUBKhFFbfUzaP0w65rxJEylA+BHm9tlO2j/aoq+F
VBgpQFQtDy6TU9o/9nNCF2oiKUAOZGGcBV3aPzMWaDqVNilAgtEFeepv2j+v
WrOA614pQGmsTjK0ldo/peNJDZivKUAYOuPNEJjaPzRME9aitClAxsd3aW2a
2j/DtNyerbkpQCLjoKAmn9o/34VvMMPDKUDcGfMOmajaPxwolVPu1ylAUIeX
63272j+YbOCZRAAqQP4ULIfavdo/JtWpYk8FKkCtosAiN8DaP7g9cytaCipA
Cr7pWfDE2j/WDga9bxQqQMT0O8hizto/E7Er4JooKkBygtBjv9DaP6MZ9ail
LSpAIRBl/xvT2j80gr5xsDIqQH4rjjbV19o/UVNRA8Y8KkAsuSLSMdraP+C7
GszQQSpA2ka3bY7c2j9wJOSU20YqQIjUSwnr3to//YytXeZLKkA3YuCkR+Ha
P431dibxUCpARRXh4w==
                 "]]}, "Charting`Private`Tag#3"], 
              Annotation[{
                Directive[
                 Opacity[1.], 
                 AbsoluteThickness[2], 
                 Hue[0.06, 1, 0.9], 
                 Thickness[0.005]], 
                Line[CompressedData["
1:eJxN0GtIkwEUBuAxwsRMQ3SjwKWuHyoy1nSRZLVmubHyUivYWIlYopHOWFuR
hrNc9WWt3ExNSzRzkbaW2jSzoc7L1HQ1CRGbl/oqKxHtIrZIWgV1ji8cXp6f
5w1Ozd6XRqVQKHF/7m/33ArbvzGDv43yL8xx8gxBBm3/b0dkvvEwyQbfnUrY
uZfkgXXcTWuEZBL44uuwk7FkCpjawgzbQR4Hd1RXU3lkPjjkR0/lyhs68OJC
aomRWQGeja6ajeTfBk/NdBhUdgNYtkvlTVtVD5bqDhVW3DGBsxM59APFjeDv
4RSet+kRmKdOV3IXm8HxoeVuLb0VzOC8CoxgtYEbzGZBjMIC9rgi7c+91g72
mdtdT8vqBOfavkb7aa1g0cAvpaG8C5xDjDZ/sXSDvRUBNSNDPWA3Pei64lsv
WCxvSmzy7wN7zde1XArpBwdHyJnrBAPgiuKyLXzJM7DqvjBw9ZFBcKPatkJ3
YQicmFdXZiyxgxOipeyzT5+DTbVFepfzBXhzJc1RoHTgf3GDY+kew+DYt8Jy
whMdk2+T1HmhWW3W0RkftB+rdSSLjnYGGIZPhKIz3+cNqEXotHNLRPUedPL6
HKE1AZ0kVfVRxego+7He8zL0kllivZyJ1mo4T8quoqfZse0PitC8CXF3tx69
wFXZ50vRBz88fiOoQoeLtnq5HqI1i/G+Pk3oyZpk/w1mtO6nmpHUinYZuzj3
OtF9vkKZZBgdZJGkyF+iczKOpmlGlu1rLcxuGEMTWTeVNieaXGs8PT6BLlXY
CzxJ9GfGJMF4hxYNzmmjptG1p9x60cdle85SU8Wf0L8BCiYYJg==
                 "]], 
                Line[CompressedData["
1:eJwBcQGO/iFib1JlAgAAABYAAAACAAAA3LZt27bt0T/KzcGargTSPwopQqei
8NE/pI50tm5q0z9k1VKsuPLRP9LeCTHpadQ/voFjsc700T8BL5+rY2nVPxgu
dLbk9tE/MH80Jt5o1j/LhpXAEPvRPxQfXxvTZ9g/MjjY1GgD0j9WX7QFvWXc
PwGbXf0YFNI/KnAvbcgw4j/U4Hl0XBbSP0J79ZBku+I/piaW658Y0j8bhru0
AEbjP0yyztkmHdI/S5xH/Dhb5D+WyT+2NCbSPy7IX4upheY/Kvghb1A40j/z
H5CpitrqP1NV5uCHXNI/3Wf4cibC8T+lD2/E9qTSP6UXWa/oa/o/ehkzYSAs
0z/AGvh8KEsFQH+B3YCmvtM/s9j5CUsODkC1fjp2eEfUP+U6879vHhNAHFRb
0JvN1D//MNZZMiEXQLSHYq0bX9U/pz6UJ+x6G0B9UBxg5+bVP+C7x+leih9A
dgGxqTRk1j9vU+5Ev6QhQEkFsHE=
                 "]], 
                Line[CompressedData["
1:eJwB8QEO/iFib1JlAgAAAB4AAAACAAAAVssbI5ho1j89DtVtkbchQKB2IDCJ
Ctc/n1r7eoMjJED7CjegTpHXP9qGkAZyJyZAhv0zk3Aj2D/q3SHy3lYoQEKF
41veq9g/Ad13+SVhKkAv5VaJnTHZPxEFpYgoYSxATKOwObnC2T/3V853qYwu
QJv2vL8gSto/dCleQYJJMEBKhFFbfUzaP/tJR4kHTjBA+BHm9tlO2j+BajDR
jFIwQFQtDy6TU9o/i6sCYZdbMEAOZGGcBV3aP6Ytp4CsbTBAgtEFeepv2j/Y
MfC/1pEwQGmsTjK0ldo/PjqCPivaMEAYOuPNEJjaP8Raa4aw3jBAxsd3aW2a
2j9Le1TONeMwQCLjoKAmn9o/VbwmXkDsMEDcGfMOmajaP24+y31V/jBAUIeX
63272j+hQhS9fyIxQP4ULIfavdo/J2P9BAUnMUCtosAiN8DaP6+D5kyKKzFA
Cr7pWfDE2j+8xLjclDQxQMT0O8hizto/1UZd/KlGMUBygtBjv9DaP1tnRkQv
SzFAIRBl/xvT2j/jhy+MtE8xQH4rjjbV19o/7sgBHL9YMUAsuSLSMdraP3Tp
6mNEXTFA2ka3bY7c2j/6CdSryWExQIjUSwnr3to/gCq9805mMUA3YuCkR+Ha
PwZLpjvUajFAd0zipw==
                 "]]}, "Charting`Private`Tag#4"], 
              Annotation[{
                Directive[
                 Opacity[1.], 
                 AbsoluteThickness[2], 
                 Hue[0.11, 0.9, 0.85], 
                 Thickness[0.005]], 
                Line[CompressedData["
1:eJxN0GtIkwEUBuAxwsRMQ3SjwKWuHyoy1nSRZLVmubHyUivYWIlYopHOWFuR
hrNc9WWt3ExNSzRzkbaW2jSzoc7L1HQ1CRGbl/oqKxHtIrZIWgV1ji8cXp6f
5w1Ozd6XRqVQKHF/7m/33ArbvzGDv43yL8xx8gxBBm3/b0dkvvEwyQbfnUrY
uZfkgXXcTWuEZBL44uuwk7FkCpjawgzbQR4Hd1RXU3lkPjjkR0/lyhs68OJC
aomRWQGeja6ajeTfBk/NdBhUdgNYtkvlTVtVD5bqDhVW3DGBsxM59APFjeDv
4RSet+kRmKdOV3IXm8HxoeVuLb0VzOC8CoxgtYEbzGZBjMIC9rgi7c+91g72
mdtdT8vqBOfavkb7aa1g0cAvpaG8C5xDjDZ/sXSDvRUBNSNDPWA3Pei64lsv
WCxvSmzy7wN7zde1XArpBwdHyJnrBAPgiuKyLXzJM7DqvjBw9ZFBcKPatkJ3
YQicmFdXZiyxgxOipeyzT5+DTbVFepfzBXhzJc1RoHTgf3GDY+kew+DYt8Jy
whMdk2+T1HmhWW3W0RkftB+rdSSLjnYGGIZPhKIz3+cNqEXotHNLRPUedPL6
HKE1AZ0kVfVRxego+7He8zL0kllivZyJ1mo4T8quoqfZse0PitC8CXF3tx69
wFXZ50vRBz88fiOoQoeLtnq5HqI1i/G+Pk3oyZpk/w1mtO6nmpHUinYZuzj3
OtF9vkKZZBgdZJGkyF+iczKOpmlGlu1rLcxuGEMTWTeVNieaXGs8PT6BLlXY
CzxJ9GfGJMF4hxYNzmmjptG1p9x60cdle85SU8Wf0L8BCiYYJg==
                 "]], 
                Line[CompressedData["
1:eJwBcQGO/iFib1JlAgAAABYAAAACAAAA3LZt27bt0T9Wlku8l6nNPwopQqei
8NE/AOExIzvBzT9k1VKsuPLRP3oo6pcc0s0/voFjsc700T/wb6IM/uLNPxgu
dLbk9tE/a7dagd/zzT/LhpXAEPvRP1RGy2qiFc4/MjjY1GgD0j8vZKw9KFnO
PwGbXf0YFNI/7J9u4zPgzj/U4Hl0XBbSP+/BgBqF8s4/piaW658Y0j/s45JR
1gTPP0yyztkmHdI/9ie3v3gpzz+WyT+2NCbSP/Sv/5u9cs8/Kvghb1A40j/5
X0iqowLQP1NV5uCHXNI//W/ZYi2V0D+lD2/E9qTSPwSQ+9NAutE/ehkzYSAs
0z8vz5NjJN3TP3+B3YCmvtM/gV9nPgAu1j+1fjp2eEfUP+7ujsaYV9g/HFRb
0JvN1D8s7qwwV3baP7SHYq0bX9U/kj4G5g3D3D99UBxg5+bVPxSOs0iB6N4/
dgGxqTRk1j8oaseDv3HgP3bBuLo=
                 "]], 
                Line[CompressedData["
1:eJwB8QEO/iFib1JlAgAAAB4AAAACAAAAVssbI5ho1j8+LTpkoHrgP6B2IDCJ
Ctc/eJ89Qz/C4T/7CjegTpHXPz8n12Hm0uI/hv0zk3Aj2D+dVw6mifrjP0KF
41veq9g/hofvQIsO5T8v5VaJnTHZP1fvy8wfHeY/TKOwObnC2T+7/0V+sELn
P5v2vL8gSto/rw9qhp9U6D9KhFFbfUzaP3iNqrFmWeg/+BHm9tlO2j9CC+vc
LV7oP1QtDy6TU9o/0gZsM7xn6D8OZGGcBV3aP/f9beDYeug/gtEFeepv2j9A
7HE6EqHoP2msTjK0ldo/08h57oTt6D8YOuPNEJjaP5xGuhlM8ug/xsd3aW2a
2j9lxPpEE/foPyLjoKAmn9o/9L97m6EA6T/cGfMOmajaPxm3fUi+E+k/UIeX
63272j9jpYGi9znpP/4ULIfavdo/LSPCzb4+6T+tosAiN8DaP/agAvmFQ+k/
Cr7pWfDE2j+JnINPFE3pP8T0O8hizto/rpOF/DBg6T9ygtBjv9DaP3YRxif4
ZOk/IRBl/xvT2j9BjwZTv2npP34rjjbV19o/0oqHqU1z6T8suSLSMdraP5wI
yNQUeOk/2ka3bY7c2j9jhggA3HzpP4jUSwnr3to/LARJK6OB6T83YuCkR+Ha
P/WBiVZqhuk/njX52g==
                 "]]}, "Charting`Private`Tag#5"], {}}}, {}}, <|
           "HighlightElements" -> <|
             "Label" -> {"XYLabel"}, "Ball" -> {"InterpolatedBall"}|>, 
            "LayoutOptions" -> <|
             "PanelPlotLayout" -> <||>, 
              "PlotRange" -> {{0, 0.42}, {0., 23.853172508128466`}}, 
              "Frame" -> {{True, True}, {True, True}}, "AxesOrigin" -> {0, 0},
               "ImageSize" -> {550, 550}, "Axes" -> {True, True}, 
              "LabelStyle" -> {FontSize -> 22, FontColor -> GrayLevel[0]}, 
              "AspectRatio" -> 1, "DefaultStyle" -> {
                Directive[
                 Opacity[1.], 
                 AbsoluteThickness[2], 
                 Hue[0.11, 0.9, 0.85], 
                 Thickness[0.005]], 
                Directive[
                 Opacity[1.], 
                 AbsoluteThickness[2], 
                 Hue[0.06, 1, 0.9], 
                 Thickness[0.005]], 
                Directive[
                 Opacity[1.], 
                 AbsoluteThickness[2], 
                 Hue[0.55, 1, 0.7], 
                 Dashing[{Small, Small}], 
                 Thickness[0.01]], 
                Directive[
                 Opacity[1.], 
                 AbsoluteThickness[2], 
                 Hue[0.5, 0.8, 0.75], 
                 Dashing[{Small, Small}], 
                 Thickness[0.01]], 
                Directive[
                 Opacity[1.], 
                 AbsoluteThickness[2], 
                 Hue[0.08, 1, 0.7], 
                 Thickness[0.005]]}, 
              "HighlightLabelingFunctions" -> <|
               "CoordinatesToolOptions" -> ({
                  (Identity[#]& )[
                   Part[#, 1]], 
                  (Identity[#]& )[
                   Part[#, 2]]}& ), 
                "ScalingFunctions" -> {{Identity, Identity}, {
                  Identity, Identity}}|>, "Primitives" -> {}, "GCFlag" -> 
              False|>, 
            "Meta" -> <|
             "DefaultHighlight" -> {"Dynamic", None}, "Index" -> {}, 
              "Function" -> Plot, "GroupHighlight" -> False|>|>]]& )[<|
          "HighlightElements" -> <|
            "Label" -> {"XYLabel"}, "Ball" -> {"InterpolatedBall"}|>, 
           "LayoutOptions" -> <|
            "PanelPlotLayout" -> <||>, 
             "PlotRange" -> {{0, 0.42}, {0., 23.853172508128466`}}, 
             "Frame" -> {{True, True}, {True, True}}, "AxesOrigin" -> {0, 0}, 
             "ImageSize" -> {550, 550}, "Axes" -> {True, True}, 
             "LabelStyle" -> {FontSize -> 22, FontColor -> GrayLevel[0]}, 
             "AspectRatio" -> 1, "DefaultStyle" -> {
               Directive[
                Opacity[1.], 
                AbsoluteThickness[2], 
                Hue[0.11, 0.9, 0.85], 
                Thickness[0.005]], 
               Directive[
                Opacity[1.], 
                AbsoluteThickness[2], 
                Hue[0.06, 1, 0.9], 
                Thickness[0.005]], 
               Directive[
                Opacity[1.], 
                AbsoluteThickness[2], 
                Hue[0.55, 1, 0.7], 
                Dashing[{Small, Small}], 
                Thickness[0.01]], 
               Directive[
                Opacity[1.], 
                AbsoluteThickness[2], 
                Hue[0.5, 0.8, 0.75], 
                Dashing[{Small, Small}], 
                Thickness[0.01]], 
               Directive[
                Opacity[1.], 
                AbsoluteThickness[2], 
                Hue[0.08, 1, 0.7], 
                Thickness[0.005]]}, 
             "HighlightLabelingFunctions" -> <|"CoordinatesToolOptions" -> ({
                 (Identity[#]& )[
                  Part[#, 1]], 
                 (Identity[#]& )[
                  Part[#, 2]]}& ), 
               "ScalingFunctions" -> {{Identity, Identity}, {
                 Identity, Identity}}|>, "Primitives" -> {}, "GCFlag" -> 
             False|>, 
           "Meta" -> <|
            "DefaultHighlight" -> {"Dynamic", None}, "Index" -> {}, 
             "Function" -> Plot, "GroupHighlight" -> False|>|>],
         ImageSizeCache->{{4.503599627370496*^15, -4.503599627370496*^15}, {
          4.503599627370496*^15, -4.503599627370496*^15}}],
        Selectable->False]},
      Annotation[{{{{}, {}, 
          Annotation[{
            Directive[
             Opacity[1.], 
             AbsoluteThickness[2], 
             Hue[0.08, 1, 0.7], 
             Thickness[0.005]], 
            Line[CompressedData["
1:eJwVkHs01HkYh10q91uJRvn9kpxNR5NLF1brfVdtaaxbUiTWZW1GoTONLCYq
UzurlCFNdLPEFkONJtm0aiRDk/JdqS33sSVEZaw4lLV/POfz3/M557GKiN8W
paGmprZ5lv+3/oLtdododzen9QelwugsN+sOJU+gXArG7AMf4izioMXpsDhS
aQ/OIjvvVRapUNLtvclPicBi6hzStzgFwrXrjD2UvvAsKdF0mnEJfumxPbhR
GQb5l5k9KkYFaFRZ236r3A88R92G94xauFdQoIHKwzA89al6mPEElk3WX9Q6
J4RUBrtRM7QbxscicsXW+bBzt/MqK69+eOdy+Z2T+2/gGZ53fKZ+BLoH7xUn
NBfDDlnKLW68CoK/S9A30yuFDxwHk3XrP0GQMCQjv6gCZJVRjp99piDex9E8
IEcCkNnYXhQwA59WqqF+xU0ImBOUqHdCHTFtD3ft+C2w0cnsk+dooteKvJlM
82qICeXzB5PmIuX4ytKOeQe01HMGeDu08IZUumUD5y7cGwxzyA7WwXkngxpT
TtfC0PLRcgM3PTQc8Sw1i70PDiXuBvpbDTClYdRlfqYMnnJL7ZNZRshq+sIt
zquDj00xm34/Y4zJghe3Pt59ANqfu3u3nTNBfc7CwrbH9bDr76o8ScZ8nDFf
eoajegguO4fr/IQL0D+u0qfSVA71vNVPbHNMUff9tapflzVCBqtVJU1fiFZ2
cdYWW5qgo+Z5xhGBGebniFzdAx8Bu811gzrPHBPKPCwNflRAYa74aXXMIpSk
NcwRHn8M7EneM0ksA31Sr4nEuc0QM/e6KuQHC/R2CbI/UvMEJqXI94xajBVX
srIn2p+Ck17X+P6flqDzRbOWdG4LXNXpTN+6wxJZmxUv98wjUFbmejRyF4Ub
+zzyBNoEnokvVTFDKdxwuCHwmi6Bz+XqQ5PhFDLvyF4MGhLwviH3z2JTOJ9Z
3RZrTmBU6m/z588Uti8sJgdWEHCt3dtoJqJw3+vUpjQWgUct5w0ftVIYdXRa
UPA9ARX54p77gsJQOtlD5k1gSWt4Ylg7hb5BCXINfwJxbV/1jCspXNO89+Gx
YAImr25KrEcpnJYGyk7sIxDYp9h+yJjGTL7jH6JTBN7+O5Vv70XjG/uNteVZ
BEpt+ive+tKInf4PHmTP+gL+qivYTuPY2oTm92cJjEuvDhrvpnF3/+3eLZcJ
zOMGfP0xhsaVrG90J64TsB6teCkR0Mgf9zIyrCTQb5U/zD5JY1dhqOly6Wwv
v2Pqy7JoFE6lUb7VBBwkwbbZIhonxHWOV+8TgP3aSZwSGuVGHsGBhEDISPgi
p3oal94NDItrJUBTXnZDchqTo9lR/DYCfV7OWKSgkSnLiL/xksDecsPoBa00
CmLPcxvaCazunExRPKdRyRAndXTO9tN/fTr9FY1nOc3p2koCKftqbqt6afxA
dQmof2b/L5Qoyl7TyFKMZK55Q0DzsbA7coDGK4kz2ay3BORTPNXiYRqn32lE
+A8QYL5pMB4bofE/JLcUdQ==
             "]], 
            
            Line[{{0.2801339285714286, 8.15875035400824}, {0.2803122170813742,
              8.178755395920165}, {0.28043953731988425`, 8.193041491577178}, {
             0.2824766611360446, 8.421619022089384}, {0.28261481642358643`, 
             8.437120875341016}, {0.28275297171112823`, 8.452622728592639}, {
             0.28302928228621194`, 8.483626435095902}, {0.28358190343637923`, 
             8.545633848102415}, {0.28468714573671383`, 8.669648674115438}, {
             0.2868976303373831, 8.917678326141491}, {0.2913185995387216, 
             9.413737630193598}, {0.29956826679371995`, 10.33939985736699}, {
             0.308511377186754, 11.342870570595771`}, {0.3168622164321094, 
             12.279884902893732`}, {0.3250493559583576, 
             13.198531143256272`}, {0.33392993862264153`, 
             14.194985869674214`}, {0.34221825013924684`, 
             15.12498421516133}, {0.3498660714285714, 15.983115709302622`}}], 
            
            Line[CompressedData["
1:eJwB8QEO/iFib1JlAgAAAB4AAAACAAAAVssbI5ho1j/A1LIrWgAwQKB2IDCJ
Ctc/+h/xdrgcMUD7CjegTpHXPy5QFMBgCTJAhv0zk3Aj2D8Nhppc/AkzQEKF
41veq9g/vkTUy435M0Av5VaJnTHZPzYL/I1p5DRATKOwObnC2T9a14ajOOM1
QJv2vL8gSto/VCzFi/3QNkBKhFFbfUzaP6zoozsj1TZA+BHm9tlO2j8CpYLr
SNk2QFQtDy6TU9o/rh1AS5ThNkAOZGGcBV3aPwsPuwor8jZAgtEFeepv2j/E
8bCJWBM3QGmsTjK0ldo/Mrech7NVN0AYOuPNEJjaP4pzezfZWTdAxsd3aW2a
2j/gL1rn/l03QCLjoKAmn9o/jKgXR0pmN0DcGfMOmajaP+iZkgbhdjdAUIeX
63272j+hfIiFDpg3QP4ULIfavdo/9zhnNTScN0CtosAiN8DaP0/1ReVZoDdA
Cr7pWfDE2j/+bQNFpag3QMT0O8hizto/WV9+BDy5N0BygtBjv9DaP7AbXbRh
vTdAIRBl/xvT2j8G2Dtkh8E3QH4rjjbV19o/tVD5w9LJN0AsuSLSMdraPwwN
2HP4zTdA2ka3bY7c2j9iybYjHtI3QIjUSwnr3to/uIWV00PWN0A3YuCkR+Ha
PxBCdINp2jdA49/nVg==
             "]]}, "Charting`Private`Tag#1"], 
          Annotation[{
            Directive[
             Opacity[1.], 
             AbsoluteThickness[2], 
             Hue[0.5, 0.8, 0.75], 
             Dashing[{Small, Small}], 
             Thickness[0.01]], 
            Line[CompressedData["
1:eJwVkXk4FHgch+2w7iQ5kvmJHKXDytFuMX2/y4ZGObIbVhLbPKkcLWaLWlct
U5tjSI7YrEbnZHMk29qpQcPEWL/KIxGZDkeikJW1rP3j87x/v+/HNDRqJ4eh
oKDgurD/2Vhk9fWGMOct46clOS3SjC1mPfLjPLkJXI98YaK2JRza7ZKE38lt
wNhte3oL6zhc6vP8ykeO4FeV1CBknQG+w0Ztd7k3xAwV7ilmFUHac6sfXOR7
IUVptTCXJQRGjZnVl/LDoJ49+pDPqoO7JSUMlCeB7InP60xWK6z82Fisks+H
QisLy+KIZzA1GZorNCsEi6Cl7L09r2Bk04URO+df4SXPKEardwT6hu+WcWVl
INxa2N3vOA6BW7ma+hrXQGIUptne9AEC+EGnCy+Ww+Yg0QPxhY8Q5WVr8E1O
BYR6L6sXc/6Fv9cooGZ5FTi0GgoOchUQE/fHOkzdgoGyN+unghi4Y3XBfLpB
LaiuMU7UsFRCY9unZJ31HVBMeziy6tWneLO62s0pug6Ehh6mrg9UUPlMQPOx
TBE07jInoxlqqDXqcU0/4h7wpOK+vDgNPCYZ36STLoZVev0i98BFyJbOxZYV
1IO9RgjnBHMxxvM6b72va4Cj53cO9SVro2a0XmlHayNkKJcpunCW4LyBydno
ifsQfybgk8uBOugbWelVqdsEj+Y80zN2LEX1sas1p1Y2A0cyObv5M100XRdp
ttxNCq1XZr0GzfSwMCfP0dn/AYQ/r079VlUfudfdyaJ9LXBUqdzDe1AfKxIl
SvzUVtjtojbp2m2AXglX84S5MjjSqZvEEC1Dz00BNsl/tMGB1JQxUZUhlguy
sqe7/4Im0w1v5wTL8Yti/fYTse0QpJPVpphqhGzXlq79yhRaiE+OWjwTXV64
F/BUKXi+GP8z/0cmOiVJ/K+qU2i/cnZwVTITre+IO4e1KHTYPWG58pioY13b
EWFA4fm24MGUc0zs1iujMaspfOBGsGYrmRj+KkGayKawou3UwOgbJnJSZnkl
2ymU5qzVSRhj4p4V8e5iTwrmATKnRRNM9A7gNjF8KVi91M5eO8NEe9mh+z8F
UrCbyXMKUyU4W+0v/jmcgpvlJX6/OcH0k7a/52VQ+D6h3vFxEMHXNi6iG1kU
BG7FsT4hBPGZb0NDNoUu7aM32vYRnHTgysbOUXC+uH6F9BDB3QO3+90uUNBt
zmeI4giuYbPUp3+jULMkSno5l+DJqR2LtSopDD/dxrAoINhbukfXvHrBR2Du
WFpEkP9PorF3LYW0jU+FRRcJTgvrba/co+AXuDWLX0GwabF7oD+lMCMw8jsm
I2hS57838hGF9ZFTmdPtBOPDDnBOdlAI/Zw2cx8TtBafjrrZtfCHNHXz4W6C
vIjzsZJuCgo5ITFvewnKDYVxPc8o2O92Eh6UEzwXLTuhKqfwy+h7whki+M64
l2f8ksLD26275CME2S2j6favKagkX84MfkdQcGQ+mz1IwZGd0twzsdBzhBHq
O0ShJzi4Ju8Dwf8A4ycPjw==
             "]], 
            Line[CompressedData["
1:eJwBcQGO/iFib1JlAgAAABYAAAACAAAA3LZt27bt0T/BQqddbIgdQAopQqei
8NE//kLqJDqGHUBk1VKsuPLRPwwR16WohB1AvoFjsc700T8c38MmF4MdQBgu
dLbk9tE/Kq2wp4WBHUDLhpXAEPvRP0dJiqlifh1AMjjY1GgD0j+CgT2tHHgd
QAGbXf0YFNI/+PGjtJBrHUDU4Hl0XBbSP9/MpQrdaR1ApiaW658Y0j/Fp6dg
KWgdQEyyztkmHdI/kV2rDMJkHUCWyT+2NCbSPy3JsmTzXR1AKvghb1A40j9h
oMEUVlAdQFNV5uCHXNI/y07fdBs1HUClD2/E9qTSP6CrGjWm/hxAehkzYSAs
0z9JzS9mB5kcQH+B3YCmvtM/8CSI3N0qHEC1fjp2eEfUP5TkfgMAxBtAHFRb
0JvN1D84pvVhJl8bQLSHYq0bX9U/1p2vBcLxGkB9UBxg5+bVP3f9B1qpixpA
dgGxqTRk1j8ag0ptdC0aQFvxpP4=
             "]], 
            Line[CompressedData["
1:eJwB8QEO/iFib1JlAgAAAB4AAAACAAAAVssbI5ho1j/3hN04YC8aQKB2IDCJ
Ctc/4x3+p5K2GUD7CjegTpHXP4z4ZL4JUhlAhv0zk3Aj2D9AVfktB+UYQEKF
41veq9g/z2IcuEF/GEAv5VaJnTHZP0u8rXF8GxhATKOwObnC2T/Rl2yEPa8X
QJv2vL8gSto/MSS6sTtKF0BKhFFbfUzaPzJkXa14SBdA+BHm9tlO2j81pACp
tUYXQFQtDy6TU9o/OiRHoC9DF0AOZGGcBV3aP0Qk1I4jPBdAgtEFeepv2j9Y
JO5rCy4XQGmsTjK0ldo/fyQiJtsRF0AYOuPNEJjaP4JkxSEYEBdAxsd3aW2a
2j+CpGgdVQ4XQCLjoKAmn9o/iiSvFM8KF0DcGfMOmajaP5QkPAPDAxdAUIeX
63272j+mJFbgqvUWQP4ULIfavdo/qWT52+fzFkCtosAiN8DaP6qknNck8hZA
Cr7pWfDE2j+vJOPOnu4WQMT0O8hizto/uSRwvZLnFkBygtBjv9DaP7xkE7nP
5RZAIRBl/xvT2j+9pLa0DOQWQH4rjjbV19o/wyT9q4bgFkAsuSLSMdraP8Rk
oKfD3hZA2ka3bY7c2j/IpEOjAN0WQIjUSwnr3to/y+Tmnj3bFkA3YuCkR+Ha
P8wkipp62RZAU+/i2g==
             "]]}, "Charting`Private`Tag#2"], 
          Annotation[{
            Directive[
             Opacity[1.], 
             AbsoluteThickness[2], 
             Hue[0.55, 1, 0.7], 
             Dashing[{Small, Small}], 
             Thickness[0.01]], 
            Line[CompressedData["
1:eJwVxX841HccAPDrCPt+D5txpLr59ZSz6+ZHv65V73cO2TU/SpN7WMoyPIWe
O1ePlKNOju1aNEnyOEaLLpPULpkSnTrd5lNdvyR1ipLUJGozt+2P1/NyT0hf
l8hkMBgh//n/zmPc9X7JgStvq88Im7m7V3o+MO1WmtxgSlEcn2cUQ09AjuYb
ky+U/MNlhRlT4Hh/eNBaE8Lj8zKTrzETihYt/jDUFAnWR8oNHsYCyH/E3SE0
bQLXfH7HbGMZMM95cleZtkPN9OQKF2MdXFSrmWjKgeSWuCy28Tx4vO+ssD5S
BC/PBUsWv9DDxHhCicbzKNyx2JruY74JI4LKkYDAKjgptM9/mnQf+ocv1soM
tZCckpR399QjiA2Wsdh0PfyWFuwUOzIA4qKvC4/+1AAXZvv1Jm4fgvQIf+ev
Dp0GyS19kdWTYZj0YSCr4Qy81Cewg+aMAsqTMhZNnAXlQsUzS8NrCPMuM6uc
tZDlcZu3OG0MOP735/L4LbCGLU/xtx6Hxubm1cslrfCqj98+dvktWH0vvpr1
QxtkdPbJZ2yeBLvRNfXs1EtwPfuQ+Jb7e8jSjQkcVO3ABPWnkvt/gejadEZt
2WVw4Wi2bJRNwS7lnbN/tnaAJWnT2gVMA0viVG283gk91T1S25tmMDu7/Sh5
cwUENeNez/QMjEprimhy7ILJTB7rsxMzkHpVd67A4yrM7x+YV7GDie68NE/X
1dcAGzgRqdEWePRQ6eeBMXrQs+7Vb5lvibKToXNtt3SDcLRt76pxSzwt11kW
7b8OxwXeyTk3ZmJEdl2ppsQAmY4f5Q5WWWG4QOybe+F3WCLe83PDXmtsqDlY
/K73DzC5OYni4m1waQW7Z19GD5h38tz8FnyAopDue0lWBKwEXRbJLAqFA6Fl
ShsCodWeu+vsKVyeo4upowgU0jnjww4U8lva7wzbEbB9uPRp6iwKHfhaY6oz
Acd99TrpPAp7nWqJ1JuAl0FVIEcKtz3NviYXERBuXm9fmkFh4t4ppfpLAgp9
Y/7dnRRu/GRXaHs4AV2ALcM1i8JIsayLGUVAZKV7fSyXwoWGrVfyYgmsPbnk
RvUBCqeaY9q/20Yg/q1rScMJClUK//OlBwhkFzx21T2gcNBX2HbqIAG9ms+d
7KcQ+6I6OooJuGizlngPUDi+SGZ4dZhA86DT+sLnFMYN/fp4dSWBF0KRKnyC
Qh/RCurdLwQ2TDeZb9vTqJgIs7drIlDrxLCz+ZjGh9UbHb2aCbzhhc0RsGks
+lvOidQSUMUOLS2fQ+M7zWX/E5cIdGhnS+K5NHbZh8bGEAJ+UsWToUAa3Vpj
NqXdJLCnkIy5hNC4KzklUWEk0F3FmSH6gkZ+e2F64z0CST3auZoIGpWp5Rm6
XgJnh2by+tbRaJqlyXzQR8DCvG6ZXTSNhyWGfTYmApULXkZvj6PxNeehkvOE
wEjQssSqeBpF3aOqhYMElsXlS28k0Fiz01wsekZAKb2Va/EtjVMjzISo5wQa
N+jrjyTR+C8o7Qfz
             "]], 
            Line[CompressedData["
1:eJwBcQGO/iFib1JlAgAAABYAAAACAAAA3LZt27bt0T8FvuthngINQAopQqei
8NE/tLlLeYAbDUBk1VKsuPLRP2lWgoNFLQ1AvoFjsc700T8g87iNCj8NQBgu
dLbk9tE/14/vl89QDUDLhpXAEPvRPzzJXKxZdA1AMjjY1GgD0j8MPDfVbbsN
QAGbXf0YFNI/tyHsJpZJDkDU4Hl0XBbSP6iFlVHeXA5ApiaW658Y0j+N6T58
JnAOQEyyztkmHdI/bbGR0baWDkCWyT+2NCbSPxlBN3zX4w5AKvghb1A40j9x
YILRGH4PQFNV5uCHXNI/lE8Mvk1ZEEClD2/E9qTSP0yOomjQjRFAehkzYSAs
0z9sBhMUgc0TQH+B3YCmvtM/YWXczZU9FkC1fjp2eEfUPwS/6d1VhBhAHFRb
0JvN1D8MYpeBqb8aQLSHYq0bX9U/7uudM2ErHUB9UBxg5+bVP35w6DvEbR9A
dgGxqTRk1j+iM2uYusEgQNLNo5I=
             "]], 
            Line[CompressedData["
1:eJwB8QEO/iFib1JlAgAAAB4AAAACAAAAVssbI5ho1j+k636VI8UgQKB2IDCJ
Ctc//1WAvd4eIkD7CjegTpHXPy5SUUaYPiNAhv0zk3Aj2D/0L5Q5k3YkQEKF
41veq9g/Sfxus9aZJUAv5VaJnTHZP4RdKlVgtyZATKOwObnC2T9XoFdhK+0n
QJv2vL8gSto/u9Ec9D4OKUBKhFFbfUzaP0w65rxJEylA+BHm9tlO2j/aoq+F
VBgpQFQtDy6TU9o/9nNCF2oiKUAOZGGcBV3aPzMWaDqVNilAgtEFeepv2j+v
WrOA614pQGmsTjK0ldo/peNJDZivKUAYOuPNEJjaPzRME9aitClAxsd3aW2a
2j/DtNyerbkpQCLjoKAmn9o/34VvMMPDKUDcGfMOmajaPxwolVPu1ylAUIeX
63272j+YbOCZRAAqQP4ULIfavdo/JtWpYk8FKkCtosAiN8DaP7g9cytaCipA
Cr7pWfDE2j/WDga9bxQqQMT0O8hizto/E7Er4JooKkBygtBjv9DaP6MZ9ail
LSpAIRBl/xvT2j80gr5xsDIqQH4rjjbV19o/UVNRA8Y8KkAsuSLSMdraP+C7
GszQQSpA2ka3bY7c2j9wJOSU20YqQIjUSwnr3to//YytXeZLKkA3YuCkR+Ha
P431dibxUCpARRXh4w==
             "]]}, "Charting`Private`Tag#3"], 
          Annotation[{
            Directive[
             Opacity[1.], 
             AbsoluteThickness[2], 
             Hue[0.06, 1, 0.9], 
             Thickness[0.005]], 
            Line[CompressedData["
1:eJxN0GtIkwEUBuAxwsRMQ3SjwKWuHyoy1nSRZLVmubHyUivYWIlYopHOWFuR
hrNc9WWt3ExNSzRzkbaW2jSzoc7L1HQ1CRGbl/oqKxHtIrZIWgV1ji8cXp6f
5w1Ozd6XRqVQKHF/7m/33ArbvzGDv43yL8xx8gxBBm3/b0dkvvEwyQbfnUrY
uZfkgXXcTWuEZBL44uuwk7FkCpjawgzbQR4Hd1RXU3lkPjjkR0/lyhs68OJC
aomRWQGeja6ajeTfBk/NdBhUdgNYtkvlTVtVD5bqDhVW3DGBsxM59APFjeDv
4RSet+kRmKdOV3IXm8HxoeVuLb0VzOC8CoxgtYEbzGZBjMIC9rgi7c+91g72
mdtdT8vqBOfavkb7aa1g0cAvpaG8C5xDjDZ/sXSDvRUBNSNDPWA3Pei64lsv
WCxvSmzy7wN7zde1XArpBwdHyJnrBAPgiuKyLXzJM7DqvjBw9ZFBcKPatkJ3
YQicmFdXZiyxgxOipeyzT5+DTbVFepfzBXhzJc1RoHTgf3GDY+kew+DYt8Jy
whMdk2+T1HmhWW3W0RkftB+rdSSLjnYGGIZPhKIz3+cNqEXotHNLRPUedPL6
HKE1AZ0kVfVRxego+7He8zL0kllivZyJ1mo4T8quoqfZse0PitC8CXF3tx69
wFXZ50vRBz88fiOoQoeLtnq5HqI1i/G+Pk3oyZpk/w1mtO6nmpHUinYZuzj3
OtF9vkKZZBgdZJGkyF+iczKOpmlGlu1rLcxuGEMTWTeVNieaXGs8PT6BLlXY
CzxJ9GfGJMF4hxYNzmmjptG1p9x60cdle85SU8Wf0L8BCiYYJg==
             "]], 
            Line[CompressedData["
1:eJwBcQGO/iFib1JlAgAAABYAAAACAAAA3LZt27bt0T/KzcGargTSPwopQqei
8NE/pI50tm5q0z9k1VKsuPLRP9LeCTHpadQ/voFjsc700T8BL5+rY2nVPxgu
dLbk9tE/MH80Jt5o1j/LhpXAEPvRPxQfXxvTZ9g/MjjY1GgD0j9WX7QFvWXc
PwGbXf0YFNI/KnAvbcgw4j/U4Hl0XBbSP0J79ZBku+I/piaW658Y0j8bhru0
AEbjP0yyztkmHdI/S5xH/Dhb5D+WyT+2NCbSPy7IX4upheY/Kvghb1A40j/z
H5CpitrqP1NV5uCHXNI/3Wf4cibC8T+lD2/E9qTSP6UXWa/oa/o/ehkzYSAs
0z/AGvh8KEsFQH+B3YCmvtM/s9j5CUsODkC1fjp2eEfUP+U6879vHhNAHFRb
0JvN1D//MNZZMiEXQLSHYq0bX9U/pz6UJ+x6G0B9UBxg5+bVP+C7x+leih9A
dgGxqTRk1j9vU+5Ev6QhQEkFsHE=
             "]], 
            Line[CompressedData["
1:eJwB8QEO/iFib1JlAgAAAB4AAAACAAAAVssbI5ho1j89DtVtkbchQKB2IDCJ
Ctc/n1r7eoMjJED7CjegTpHXP9qGkAZyJyZAhv0zk3Aj2D/q3SHy3lYoQEKF
41veq9g/Ad13+SVhKkAv5VaJnTHZPxEFpYgoYSxATKOwObnC2T/3V853qYwu
QJv2vL8gSto/dCleQYJJMEBKhFFbfUzaP/tJR4kHTjBA+BHm9tlO2j+BajDR
jFIwQFQtDy6TU9o/i6sCYZdbMEAOZGGcBV3aP6Ytp4CsbTBAgtEFeepv2j/Y
MfC/1pEwQGmsTjK0ldo/PjqCPivaMEAYOuPNEJjaP8Raa4aw3jBAxsd3aW2a
2j9Le1TONeMwQCLjoKAmn9o/VbwmXkDsMEDcGfMOmajaP24+y31V/jBAUIeX
63272j+hQhS9fyIxQP4ULIfavdo/J2P9BAUnMUCtosAiN8DaP6+D5kyKKzFA
Cr7pWfDE2j+8xLjclDQxQMT0O8hizto/1UZd/KlGMUBygtBjv9DaP1tnRkQv
SzFAIRBl/xvT2j/jhy+MtE8xQH4rjjbV19o/7sgBHL9YMUAsuSLSMdraP3Tp
6mNEXTFA2ka3bY7c2j/6CdSryWExQIjUSwnr3to/gCq9805mMUA3YuCkR+Ha
PwZLpjvUajFAd0zipw==
             "]]}, "Charting`Private`Tag#4"], 
          Annotation[{
            Directive[
             Opacity[1.], 
             AbsoluteThickness[2], 
             Hue[0.11, 0.9, 0.85], 
             Thickness[0.005]], 
            Line[CompressedData["
1:eJxN0GtIkwEUBuAxwsRMQ3SjwKWuHyoy1nSRZLVmubHyUivYWIlYopHOWFuR
hrNc9WWt3ExNSzRzkbaW2jSzoc7L1HQ1CRGbl/oqKxHtIrZIWgV1ji8cXp6f
5w1Ozd6XRqVQKHF/7m/33ArbvzGDv43yL8xx8gxBBm3/b0dkvvEwyQbfnUrY
uZfkgXXcTWuEZBL44uuwk7FkCpjawgzbQR4Hd1RXU3lkPjjkR0/lyhs68OJC
aomRWQGeja6ajeTfBk/NdBhUdgNYtkvlTVtVD5bqDhVW3DGBsxM59APFjeDv
4RSet+kRmKdOV3IXm8HxoeVuLb0VzOC8CoxgtYEbzGZBjMIC9rgi7c+91g72
mdtdT8vqBOfavkb7aa1g0cAvpaG8C5xDjDZ/sXSDvRUBNSNDPWA3Pei64lsv
WCxvSmzy7wN7zde1XArpBwdHyJnrBAPgiuKyLXzJM7DqvjBw9ZFBcKPatkJ3
YQicmFdXZiyxgxOipeyzT5+DTbVFepfzBXhzJc1RoHTgf3GDY+kew+DYt8Jy
whMdk2+T1HmhWW3W0RkftB+rdSSLjnYGGIZPhKIz3+cNqEXotHNLRPUedPL6
HKE1AZ0kVfVRxego+7He8zL0kllivZyJ1mo4T8quoqfZse0PitC8CXF3tx69
wFXZ50vRBz88fiOoQoeLtnq5HqI1i/G+Pk3oyZpk/w1mtO6nmpHUinYZuzj3
OtF9vkKZZBgdZJGkyF+iczKOpmlGlu1rLcxuGEMTWTeVNieaXGs8PT6BLlXY
CzxJ9GfGJMF4hxYNzmmjptG1p9x60cdle85SU8Wf0L8BCiYYJg==
             "]], 
            Line[CompressedData["
1:eJwBcQGO/iFib1JlAgAAABYAAAACAAAA3LZt27bt0T9Wlku8l6nNPwopQqei
8NE/AOExIzvBzT9k1VKsuPLRP3oo6pcc0s0/voFjsc700T/wb6IM/uLNPxgu
dLbk9tE/a7dagd/zzT/LhpXAEPvRP1RGy2qiFc4/MjjY1GgD0j8vZKw9KFnO
PwGbXf0YFNI/7J9u4zPgzj/U4Hl0XBbSP+/BgBqF8s4/piaW658Y0j/s45JR
1gTPP0yyztkmHdI/9ie3v3gpzz+WyT+2NCbSP/Sv/5u9cs8/Kvghb1A40j/5
X0iqowLQP1NV5uCHXNI//W/ZYi2V0D+lD2/E9qTSPwSQ+9NAutE/ehkzYSAs
0z8vz5NjJN3TP3+B3YCmvtM/gV9nPgAu1j+1fjp2eEfUP+7ujsaYV9g/HFRb
0JvN1D8s7qwwV3baP7SHYq0bX9U/kj4G5g3D3D99UBxg5+bVPxSOs0iB6N4/
dgGxqTRk1j8oaseDv3HgP3bBuLo=
             "]], 
            Line[CompressedData["
1:eJwB8QEO/iFib1JlAgAAAB4AAAACAAAAVssbI5ho1j8+LTpkoHrgP6B2IDCJ
Ctc/eJ89Qz/C4T/7CjegTpHXPz8n12Hm0uI/hv0zk3Aj2D+dVw6mifrjP0KF
41veq9g/hofvQIsO5T8v5VaJnTHZP1fvy8wfHeY/TKOwObnC2T+7/0V+sELn
P5v2vL8gSto/rw9qhp9U6D9KhFFbfUzaP3iNqrFmWeg/+BHm9tlO2j9CC+vc
LV7oP1QtDy6TU9o/0gZsM7xn6D8OZGGcBV3aP/f9beDYeug/gtEFeepv2j9A
7HE6EqHoP2msTjK0ldo/08h57oTt6D8YOuPNEJjaP5xGuhlM8ug/xsd3aW2a
2j9lxPpEE/foPyLjoKAmn9o/9L97m6EA6T/cGfMOmajaPxm3fUi+E+k/UIeX
63272j9jpYGi9znpP/4ULIfavdo/LSPCzb4+6T+tosAiN8DaP/agAvmFQ+k/
Cr7pWfDE2j+JnINPFE3pP8T0O8hizto/rpOF/DBg6T9ygtBjv9DaP3YRxif4
ZOk/IRBl/xvT2j9BjwZTv2npP34rjjbV19o/0oqHqU1z6T8suSLSMdraP5wI
yNQUeOk/2ka3bY7c2j9jhggA3HzpP4jUSwnr3to/LARJK6OB6T83YuCkR+Ha
P/WBiVZqhuk/njX52g==
             "]]}, "Charting`Private`Tag#5"], {}}}, {}}, <|
       "HighlightElements" -> <|
         "Label" -> {"XYLabel"}, "Ball" -> {"InterpolatedBall"}|>, 
        "LayoutOptions" -> <|
         "PanelPlotLayout" -> <||>, 
          "PlotRange" -> {{0, 0.42}, {0., 23.853172508128466`}}, 
          "Frame" -> {{True, True}, {True, True}}, "AxesOrigin" -> {0, 0}, 
          "ImageSize" -> {550, 550}, "Axes" -> {True, True}, 
          "LabelStyle" -> {FontSize -> 22, FontColor -> GrayLevel[0]}, 
          "AspectRatio" -> 1, "DefaultStyle" -> {
            Directive[
             Opacity[1.], 
             AbsoluteThickness[2], 
             Hue[0.11, 0.9, 0.85], 
             Thickness[0.005]], 
            Directive[
             Opacity[1.], 
             AbsoluteThickness[2], 
             Hue[0.06, 1, 0.9], 
             Thickness[0.005]], 
            Directive[
             Opacity[1.], 
             AbsoluteThickness[2], 
             Hue[0.55, 1, 0.7], 
             Dashing[{Small, Small}], 
             Thickness[0.01]], 
            Directive[
             Opacity[1.], 
             AbsoluteThickness[2], 
             Hue[0.5, 0.8, 0.75], 
             Dashing[{Small, Small}], 
             Thickness[0.01]], 
            Directive[
             Opacity[1.], 
             AbsoluteThickness[2], 
             Hue[0.08, 1, 0.7], 
             Thickness[0.005]]}, 
          "HighlightLabelingFunctions" -> <|"CoordinatesToolOptions" -> ({
              (Identity[#]& )[
               Part[#, 1]], 
              (Identity[#]& )[
               Part[#, 2]]}& ), 
            "ScalingFunctions" -> {{Identity, Identity}, {
              Identity, Identity}}|>, "Primitives" -> {}, "GCFlag" -> False|>,
         "Meta" -> <|
         "DefaultHighlight" -> {"Dynamic", None}, "Index" -> {}, "Function" -> 
          Plot, "GroupHighlight" -> False|>|>, "DynamicHighlight"]]}, InsetBox[
     TemplateBox[{
      "\"Carbiondioxide\"", "\"Oxygen\"", "\"Glucose\"", "\"Ethanol\"", 
       "\"Acetate\""},
      "LineLegend",
      DisplayFunction->(FormBox[
        FrameBox[
         StyleBox[
          StyleBox[
           PaneBox[
            TagBox[
             GridBox[{{
                TagBox[
                 GridBox[{{
                    GraphicsBox[{{
                    Directive[
                    EdgeForm[
                    Directive[
                    Opacity[0.3], 
                    GrayLevel[0]]], 
                    PointSize[0.5], FontSize -> 22, FontColor -> GrayLevel[0], 
                    Opacity[1.], 
                    AbsoluteThickness[2], 
                    Hue[0.08, 1, 0.7], 
                    Thickness[0.045]], {
                    LineBox[{{0, 12.5}, {40, 12.5}}]}}, {
                    Directive[
                    EdgeForm[
                    Directive[
                    Opacity[0.3], 
                    GrayLevel[0]]], 
                    PointSize[0.5], FontSize -> 22, FontColor -> GrayLevel[0], 
                    Opacity[1.], 
                    AbsoluteThickness[2], 
                    Hue[0.08, 1, 0.7], 
                    Thickness[0.045]], {}}}, AspectRatio -> Full, 
                    ImageSize -> {40, 12.5}, PlotRangePadding -> None, 
                    ImagePadding -> Automatic, 
                    BaselinePosition -> (Scaled[-0.03639999999999999] -> 
                    Baseline)], #}, {
                    GraphicsBox[{{
                    Directive[
                    EdgeForm[
                    Directive[
                    Opacity[0.3], 
                    GrayLevel[0]]], 
                    PointSize[0.5], FontSize -> 22, FontColor -> GrayLevel[0], 
                    Opacity[1.], 
                    AbsoluteThickness[2], 
                    Hue[0.5, 0.8, 0.75], 
                    Dashing[{Small, Small}], 
                    Thickness[0.09]], {
                    LineBox[{{0, 12.5}, {40, 12.5}}]}}, {
                    Directive[
                    EdgeForm[
                    Directive[
                    Opacity[0.3], 
                    GrayLevel[0]]], 
                    PointSize[0.5], FontSize -> 22, FontColor -> GrayLevel[0], 
                    Opacity[1.], 
                    AbsoluteThickness[2], 
                    Hue[0.5, 0.8, 0.75], 
                    Dashing[{Small, Small}], 
                    Thickness[0.09]], {}}}, AspectRatio -> Full, 
                    ImageSize -> {40, 12.5}, PlotRangePadding -> None, 
                    ImagePadding -> Automatic, 
                    BaselinePosition -> (Scaled[-0.03639999999999999] -> 
                    Baseline)], #2}, {
                    GraphicsBox[{{
                    Directive[
                    EdgeForm[
                    Directive[
                    Opacity[0.3], 
                    GrayLevel[0]]], 
                    PointSize[0.5], FontSize -> 22, FontColor -> GrayLevel[0], 
                    Opacity[1.], 
                    AbsoluteThickness[2], 
                    Hue[0.55, 1, 0.7], 
                    Dashing[{Small, Small}], 
                    Thickness[0.09]], {
                    LineBox[{{0, 12.5}, {40, 12.5}}]}}, {
                    Directive[
                    EdgeForm[
                    Directive[
                    Opacity[0.3], 
                    GrayLevel[0]]], 
                    PointSize[0.5], FontSize -> 22, FontColor -> GrayLevel[0], 
                    Opacity[1.], 
                    AbsoluteThickness[2], 
                    Hue[0.55, 1, 0.7], 
                    Dashing[{Small, Small}], 
                    Thickness[0.09]], {}}}, AspectRatio -> Full, 
                    ImageSize -> {40, 12.5}, PlotRangePadding -> None, 
                    ImagePadding -> Automatic, 
                    BaselinePosition -> (Scaled[-0.03639999999999999] -> 
                    Baseline)], #3}, {
                    GraphicsBox[{{
                    Directive[
                    EdgeForm[
                    Directive[
                    Opacity[0.3], 
                    GrayLevel[0]]], 
                    PointSize[0.5], FontSize -> 22, FontColor -> GrayLevel[0], 
                    Opacity[1.], 
                    AbsoluteThickness[2], 
                    Hue[0.06, 1, 0.9], 
                    Thickness[0.045]], {
                    LineBox[{{0, 12.5}, {40, 12.5}}]}}, {
                    Directive[
                    EdgeForm[
                    Directive[
                    Opacity[0.3], 
                    GrayLevel[0]]], 
                    PointSize[0.5], FontSize -> 22, FontColor -> GrayLevel[0], 
                    Opacity[1.], 
                    AbsoluteThickness[2], 
                    Hue[0.06, 1, 0.9], 
                    Thickness[0.045]], {}}}, AspectRatio -> Full, 
                    ImageSize -> {40, 12.5}, PlotRangePadding -> None, 
                    ImagePadding -> Automatic, 
                    BaselinePosition -> (Scaled[-0.03639999999999999] -> 
                    Baseline)], #4}, {
                    GraphicsBox[{{
                    Directive[
                    EdgeForm[
                    Directive[
                    Opacity[0.3], 
                    GrayLevel[0]]], 
                    PointSize[0.5], FontSize -> 22, FontColor -> GrayLevel[0], 
                    Opacity[1.], 
                    AbsoluteThickness[2], 
                    Hue[0.11, 0.9, 0.85], 
                    Thickness[0.045]], {
                    LineBox[{{0, 12.5}, {40, 12.5}}]}}, {
                    Directive[
                    EdgeForm[
                    Directive[
                    Opacity[0.3], 
                    GrayLevel[0]]], 
                    PointSize[0.5], FontSize -> 22, FontColor -> GrayLevel[0], 
                    Opacity[1.], 
                    AbsoluteThickness[2], 
                    Hue[0.11, 0.9, 0.85], 
                    Thickness[0.045]], {}}}, AspectRatio -> Full, 
                    ImageSize -> {40, 12.5}, PlotRangePadding -> None, 
                    ImagePadding -> Automatic, 
                    BaselinePosition -> (Scaled[-0.03639999999999999] -> 
                    Baseline)], #5}}, 
                  GridBoxAlignment -> {
                   "Columns" -> {Center, Left}, "Rows" -> {{Baseline}}}, 
                  AutoDelete -> False, 
                  GridBoxDividers -> {
                   "Columns" -> {{False}}, "Rows" -> {{False}}}, 
                  GridBoxItemSize -> {
                   "Columns" -> {{All}}, "Rows" -> {{All}}}, 
                  GridBoxSpacings -> {
                   "Columns" -> {{0.5}}, "Rows" -> {{0.8}}}], "Grid"]}}, 
              GridBoxAlignment -> {"Columns" -> {{Left}}, "Rows" -> {{Top}}}, 
              AutoDelete -> False, 
              GridBoxItemSize -> {
               "Columns" -> {{Automatic}}, "Rows" -> {{Automatic}}}, 
              GridBoxSpacings -> {"Columns" -> {{1}}, "Rows" -> {{0}}}], 
             "Grid"], Alignment -> Left, AppearanceElements -> None, 
            ImageSizeAction -> "ResizeToFit"], LineIndent -> 0, StripOnInput -> 
           False], {FontFamily -> "Helvetica", FontSize -> 18}, StripOnInput -> 
          False], Background -> Automatic, RoundingRadius -> 5, 
         ContentPadding -> True, FrameMargins -> {{5, 5}, {5, 5}}, FrameStyle -> 
         Thickness[1], StripOnInput -> False], TraditionalForm]& ),
      Editable->True,
      InterpretationFunction:>(RowBox[{"LineLegend", "[", 
         RowBox[{
           RowBox[{"{", 
             RowBox[{
               RowBox[{"Directive", "[", 
                 RowBox[{
                   RowBox[{"FontSize", "\[Rule]", "22"}], ",", 
                   RowBox[{"FontColor", "\[Rule]", 
                    
                    TemplateBox[<|"color" -> GrayLevel[0]|>, 
                    "GrayLevelColorSwatchTemplate"]}], ",", 
                   RowBox[{"Opacity", "[", "1.`", "]"}], ",", 
                   RowBox[{"AbsoluteThickness", "[", "2", "]"}], ",", 
                   
                   TemplateBox[<|"color" -> Hue[0.08, 1, 0.7]|>, 
                    "HueColorSwatchTemplate"], ",", 
                   RowBox[{"Thickness", "[", "0.005`", "]"}]}], "]"}], ",", 
               RowBox[{"Directive", "[", 
                 RowBox[{
                   RowBox[{"FontSize", "\[Rule]", "22"}], ",", 
                   RowBox[{"FontColor", "\[Rule]", 
                    
                    TemplateBox[<|"color" -> GrayLevel[0]|>, 
                    "GrayLevelColorSwatchTemplate"]}], ",", 
                   RowBox[{"Opacity", "[", "1.`", "]"}], ",", 
                   RowBox[{"AbsoluteThickness", "[", "2", "]"}], ",", 
                   
                   TemplateBox[<|"color" -> Hue[0.5, 0.8, 0.75]|>, 
                    "HueColorSwatchTemplate"], ",", 
                   RowBox[{"Dashing", "[", 
                    RowBox[{"{", 
                    RowBox[{"Small", ",", "Small"}], "}"}], "]"}], ",", 
                   RowBox[{"Thickness", "[", "0.01`", "]"}]}], "]"}], ",", 
               RowBox[{"Directive", "[", 
                 RowBox[{
                   RowBox[{"FontSize", "\[Rule]", "22"}], ",", 
                   RowBox[{"FontColor", "\[Rule]", 
                    
                    TemplateBox[<|"color" -> GrayLevel[0]|>, 
                    "GrayLevelColorSwatchTemplate"]}], ",", 
                   RowBox[{"Opacity", "[", "1.`", "]"}], ",", 
                   RowBox[{"AbsoluteThickness", "[", "2", "]"}], ",", 
                   
                   TemplateBox[<|"color" -> Hue[0.55, 1, 0.7]|>, 
                    "HueColorSwatchTemplate"], ",", 
                   RowBox[{"Dashing", "[", 
                    RowBox[{"{", 
                    RowBox[{"Small", ",", "Small"}], "}"}], "]"}], ",", 
                   RowBox[{"Thickness", "[", "0.01`", "]"}]}], "]"}], ",", 
               RowBox[{"Directive", "[", 
                 RowBox[{
                   RowBox[{"FontSize", "\[Rule]", "22"}], ",", 
                   RowBox[{"FontColor", "\[Rule]", 
                    
                    TemplateBox[<|"color" -> GrayLevel[0]|>, 
                    "GrayLevelColorSwatchTemplate"]}], ",", 
                   RowBox[{"Opacity", "[", "1.`", "]"}], ",", 
                   RowBox[{"AbsoluteThickness", "[", "2", "]"}], ",", 
                   
                   TemplateBox[<|"color" -> Hue[0.06, 1, 0.9]|>, 
                    "HueColorSwatchTemplate"], ",", 
                   RowBox[{"Thickness", "[", "0.005`", "]"}]}], "]"}], ",", 
               RowBox[{"Directive", "[", 
                 RowBox[{
                   RowBox[{"FontSize", "\[Rule]", "22"}], ",", 
                   RowBox[{"FontColor", "\[Rule]", 
                    
                    TemplateBox[<|"color" -> GrayLevel[0]|>, 
                    "GrayLevelColorSwatchTemplate"]}], ",", 
                   RowBox[{"Opacity", "[", "1.`", "]"}], ",", 
                   RowBox[{"AbsoluteThickness", "[", "2", "]"}], ",", 
                   
                   TemplateBox[<|"color" -> Hue[0.11, 0.9, 0.85]|>, 
                    "HueColorSwatchTemplate"], ",", 
                   RowBox[{"Thickness", "[", "0.005`", "]"}]}], "]"}]}], 
             "}"}], ",", 
           RowBox[{"{", 
             RowBox[{#, ",", #2, ",", #3, ",", #4, ",", #5}], "}"}], ",", 
           RowBox[{"LegendMarkers", "\[Rule]", "None"}], ",", 
           RowBox[{"LabelStyle", "\[Rule]", 
             RowBox[{"{", 
               RowBox[{
                 RowBox[{"FontFamily", "\[Rule]", "\"Helvetica\""}], ",", 
                 RowBox[{"FontSize", "\[Rule]", "18"}]}], "}"}]}], ",", 
           RowBox[{"LegendFunction", "\[Rule]", "\"Frame\""}], ",", 
           RowBox[{"LegendLayout", "\[Rule]", "\"Column\""}]}], "]"}]& )], 
     Scaled[{0.22, 0.75}], ImageScaled[{0.5, 0.5}],
     BaseStyle->{FontSize -> Larger},
     FormatType->StandardForm]},
   AspectRatio->1,
   Axes->{True, True},
   AxesLabel->{None, None},
   AxesOrigin->{0, 0},
   BaseStyle->{FontSize -> 22, FontColor -> GrayLevel[0]},
   DisplayFunction->Identity,
   Epilog->{{
      GrayLevel[0.5], 
      Dashing[{Small, Small}], 
      Thickness[0.007], 
      LineBox[{{0.28, -0.5}, {0.28, 19.8}}]}, {
      Hue[0.2, 1, 0.7], 
      Dashing[{Small, Small}], 
      Thickness[0.007], 
      LineBox[{{0.35, -0.5}, {0.35, 19.8}}]}},
   Frame->{{True, True}, {True, True}},
   FrameLabel->{{
      FormBox[
       TagBox[
       "\"Specific flux (mmol \\!\\(\\*SuperscriptBox[\\(gDW\\), \\(-1\\)]\\) \
h\\!\\(\\*SuperscriptBox[\\(\\\\ \\), \\(-1\\)]\\))\"", HoldForm], 
       TraditionalForm], None}, {
      FormBox[
       TagBox[
       "\"Dilution rate (h\\!\\(\\*SuperscriptBox[\\(\\\\ \\), \
\\(-1\\)]\\))\"", HoldForm], TraditionalForm], None}},
   FrameStyle->Directive[
     GrayLevel[0], 22, Thickness -> 0.005, PlotTheme -> "Marketing"],
   FrameTicks->{{Automatic, Automatic}, {Automatic, Automatic}},
   GridLines->{None, None},
   GridLinesStyle->Directive[
     GrayLevel[0.5, 0.4]],
   ImagePadding->{{70, 10}, {70, 10}},
   ImageSize->550,
   Method->{
    "AxisPadding" -> Scaled[0.02], "DefaultBoundaryStyle" -> Automatic, 
     "DefaultGraphicsInteraction" -> {
      "Version" -> 1.2, "TrackMousePosition" -> {True, False}, 
       "Effects" -> {
        "Highlight" -> {"ratio" -> 2}, "HighlightPoint" -> {"ratio" -> 2}, 
         "Droplines" -> {
          "freeformCursorMode" -> True, 
           "placement" -> {"x" -> "All", "y" -> "None"}}}}, 
     "DefaultMeshStyle" -> AbsolutePointSize[6], "DefaultPlotStyle" -> {
       Directive[
        RGBColor[0.24, 0.6, 0.8], 
        AbsoluteThickness[2]], 
       Directive[
        RGBColor[0.95, 0.627, 0.1425], 
        AbsoluteThickness[2]], 
       Directive[
        RGBColor[0.455, 0.7, 0.21], 
        AbsoluteThickness[2]], 
       Directive[
        RGBColor[0.922526, 0.385626, 0.209179], 
        AbsoluteThickness[2]], 
       Directive[
        RGBColor[0.578, 0.51, 0.85], 
        AbsoluteThickness[2]], 
       Directive[
        RGBColor[0.772079, 0.431554, 0.102387], 
        AbsoluteThickness[2]], 
       Directive[
        RGBColor[0.4, 0.64, 1.], 
        AbsoluteThickness[2]], 
       Directive[
        RGBColor[1., 0.75, 0.], 
        AbsoluteThickness[2]], 
       Directive[
        RGBColor[0.8, 0.4, 0.76], 
        AbsoluteThickness[2]], 
       Directive[
        RGBColor[0.637, 0.65, 0.], 
        AbsoluteThickness[2]], 
       Directive[
        RGBColor[0.915, 0.3325, 0.2125], 
        AbsoluteThickness[2]], 
       Directive[
        RGBColor[0.40082222609352647`, 0.5220066643438841, 0.85], 
        AbsoluteThickness[2]], 
       Directive[
        RGBColor[0.9728288904374106, 0.621644452187053, 0.07336199581899142], 
        
        AbsoluteThickness[2]], 
       Directive[
        RGBColor[0.736782672705901, 0.358, 0.5030266573755369], 
        AbsoluteThickness[2]], 
       Directive[
        RGBColor[0.28026441037696703`, 0.715, 0.4292089322474965], 
        AbsoluteThickness[2]]}, "DomainPadding" -> Scaled[0.02], 
     "PointSizeFunction" -> "SmallPointSize", "RangePadding" -> Scaled[0.05], 
     "OptimizePlotMarkers" -> True, "IncludeHighlighting" -> "CurrentPoint", 
     "HighlightStyle" -> Automatic, "OptimizePlotMarkers" -> True, 
     "CoordinatesToolOptions" -> {"DisplayFunction" -> ({
         (Identity[#]& )[
          Part[#, 1]], 
         (Identity[#]& )[
          Part[#, 2]]}& ), "CopiedValueFunction" -> ({
         (Identity[#]& )[
          Part[#, 1]], 
         (Identity[#]& )[
          Part[#, 2]]}& )}},
   PlotRange->{{0., 0.42}, {-0.5, 19.8}},
   PlotRangeClipping->True,
   PlotRangePadding->{{0, 0}, {0, 0}},
   Prolog->{
     RGBColor[
      NCache[{
        Rational[223, 255], 
        Rational[72, 85], 
        Rational[40, 51]}, {0.8745098039215686, 0.8470588235294118, 
       0.7843137254901961}]], 
     RectangleBox[
      Scaled[{0, 0}], 
      Scaled[{1, 1}]]},
   Ticks->{Automatic, Automatic}],
  InterpretTemplate[Legended[
    Graphics[{{{}, 
       Annotation[{{
          Annotation[{
            Directive[
             PointSize[0.011000000000000001`], 
             AbsoluteThickness[2], FontSize -> 22, FontColor -> GrayLevel[0], 
             
             Hue[0.08, 1, 0.7], 
             Thickness[0.007]], 
            GeometricTransformation[
             Inset[
              Style[
               Graphics[{
                 EdgeForm[
                  Directive[
                   Thickness[Large], 
                   GrayLevel[0]]], 
                 Disk[{0, 0}]}, ImageSize -> 10], 
               GraphicsBoxOptions -> {DefaultBaseStyle -> Directive[
                   PointSize[0.011000000000000001`], 
                   AbsoluteThickness[2], FontSize -> 22, FontColor -> 
                   GrayLevel[0], 
                   Hue[0.08, 1, 0.7], 
                   Thickness[0.007]]}], {0., 0.}], {{{0.025, 0.8}}, {{0.05, 
             1.4}}, {{0.1, 2.7}}, {{0.15, 4.2}}, {{0.2, 5.7}}, {{0.25, 
             7.5}}, {{0.28, 8.}}, {{0.3, 8.8}}, {{0.35, 14.9}}, {{0.4, 
             18.9}}}]}, "Charting`Private`Tag#1"], 
          Annotation[{
            Directive[
             PointSize[0.011000000000000001`], 
             AbsoluteThickness[2], FontSize -> 22, FontColor -> GrayLevel[0], 
             
             Hue[0.5, 0.8, 0.75], 
             Thickness[0.007]], 
            GeometricTransformation[
             Inset[
              Style[
               Graphics[{
                 EdgeForm[
                  Directive[
                   Thickness[Large], 
                   GrayLevel[0]]], 
                 Disk[{0, 0}]}, ImageSize -> 10], 
               GraphicsBoxOptions -> {DefaultBaseStyle -> Directive[
                   PointSize[0.011000000000000001`], 
                   AbsoluteThickness[2], FontSize -> 22, FontColor -> 
                   GrayLevel[0], 
                   Hue[0.5, 0.8, 0.75], 
                   Thickness[0.007]]}], {0., 0.}], {{{0.025, 0.8}}, {{0.05, 
             1.3}}, {{0.1, 2.5}}, {{0.15, 3.9}}, {{0.2, 5.3}}, {{0.25, 
             7.}}, {{0.28, 7.4}}, {{0.3, 6.1}}, {{0.35, 5.1}}, {{0.4, 
             3.7}}}]}, "Charting`Private`Tag#2"], 
          Annotation[{
            Directive[
             PointSize[0.011000000000000001`], 
             AbsoluteThickness[2], FontSize -> 22, FontColor -> GrayLevel[0], 
             
             Hue[0.55, 1, 0.7], 
             Dashing[{Small, Small}], 
             Thickness[0.01]], 
            GeometricTransformation[
             Inset[
              Style[
               Graphics[{
                 EdgeForm[
                  Directive[
                   Thickness[Large], 
                   GrayLevel[0]]], 
                 Disk[{0, 0}]}, ImageSize -> 10], 
               GraphicsBoxOptions -> {DefaultBaseStyle -> Directive[
                   PointSize[0.011000000000000001`], 
                   AbsoluteThickness[2], FontSize -> 22, FontColor -> 
                   GrayLevel[0], 
                   Hue[0.55, 1, 0.7], 
                   Dashing[{Small, Small}], 
                   Thickness[0.01]]}], {0., 0.}], {{{0.025, 0.3}}, {{0.05, 
             0.6}}, {{0.1, 1.1}}, {{0.15, 1.7}}, {{0.2, 2.3}}, {{0.25, 
             2.8}}, {{0.28, 3.4}}, {{0.3, 4.5}}, {{0.35, 8.6}}, {{0.4, 
             11.1}}}]}, "Charting`Private`Tag#3"], 
          Annotation[{
            Directive[
             PointSize[0.011000000000000001`], 
             AbsoluteThickness[2], FontSize -> 22, FontColor -> GrayLevel[0], 
             
             Hue[0.06, 1, 0.9], 
             Thickness[0.007]], 
            GeometricTransformation[
             Inset[
              Style[
               Graphics[{
                 EdgeForm[
                  Directive[
                   Thickness[Large], 
                   GrayLevel[0]]], 
                 Disk[{0, 0}]}, ImageSize -> 10], 
               GraphicsBoxOptions -> {DefaultBaseStyle -> Directive[
                   PointSize[0.011000000000000001`], 
                   AbsoluteThickness[2], FontSize -> 22, FontColor -> 
                   GrayLevel[0], 
                   Hue[0.06, 1, 0.9], 
                   Thickness[0.007]]}], {0., 0.}], {{{0.025, 0.}}, {{0.05, 
             0.}}, {{0.1, 0.}}, {{0.15, 0.}}, {{0.2, 0.}}, {{0.25, 0.}}, {{
             0.28, 0.11}}, {{0.3, 2.3}}, {{0.35, 9.5}}, {{0.4, 13.9}}}]}, 
           "Charting`Private`Tag#4"], 
          Annotation[{
            Directive[
             PointSize[0.011000000000000001`], 
             AbsoluteThickness[2], FontSize -> 22, FontColor -> GrayLevel[0], 
             
             Hue[0.11, 0.9, 0.85], 
             Thickness[0.007]], 
            GeometricTransformation[
             Inset[
              Style[
               Graphics[{
                 EdgeForm[
                  Directive[
                   Thickness[Large], 
                   GrayLevel[0]]], 
                 Disk[{0, 0}]}, ImageSize -> 10], 
               GraphicsBoxOptions -> {DefaultBaseStyle -> Directive[
                   PointSize[0.011000000000000001`], 
                   AbsoluteThickness[2], FontSize -> 22, FontColor -> 
                   GrayLevel[0], 
                   Hue[0.11, 0.9, 0.85], 
                   Thickness[0.007]]}], {0., 0.}], {{{0.025, 0.}}, {{0.05, 
             0.}}, {{0.1, 0.}}, {{0.15, 0.}}, {{0.2, 0.}}, {{0.25, 0.}}, {{
             0.28, 0.08}}, {{0.3, 0.41}}, {{0.35, 0.62}}, {{0.4, 0.6}}}]}, 
           "Charting`Private`Tag#5"]}}, <|
        "HighlightElements" -> <|
          "Label" -> {"XYLabel"}, "Ball" -> {"IndicatedBall"}|>, 
         "LayoutOptions" -> <|
          "PanelPlotLayout" -> <||>, 
           "PlotRange" -> {{0., 0.42}, {-0.5, 19.8}}, 
           "Frame" -> {{True, True}, {True, True}}, "AxesOrigin" -> {0, 0}, 
           "ImageSize" -> {550, 550}, "Axes" -> {True, True}, 
           "LabelStyle" -> {FontSize -> 22, FontColor -> GrayLevel[0]}, 
           "AspectRatio" -> 1, "DefaultStyle" -> {
             Directive[
              PointSize[0.011000000000000001`], 
              AbsoluteThickness[2], FontSize -> 22, FontColor -> GrayLevel[0], 
              Hue[0.11, 0.9, 0.85], 
              Thickness[0.007]], 
             Directive[
              PointSize[0.011000000000000001`], 
              AbsoluteThickness[2], FontSize -> 22, FontColor -> GrayLevel[0], 
              Hue[0.06, 1, 0.9], 
              Thickness[0.007]], 
             Directive[
              PointSize[0.011000000000000001`], 
              AbsoluteThickness[2], FontSize -> 22, FontColor -> GrayLevel[0], 
              Hue[0.55, 1, 0.7], 
              Dashing[{Small, Small}], 
              Thickness[0.01]], 
             Directive[
              PointSize[0.011000000000000001`], 
              AbsoluteThickness[2], FontSize -> 22, FontColor -> GrayLevel[0], 
              Hue[0.5, 0.8, 0.75], 
              Thickness[0.007]], 
             Directive[
              PointSize[0.011000000000000001`], 
              AbsoluteThickness[2], FontSize -> 22, FontColor -> GrayLevel[0], 
              Hue[0.08, 1, 0.7], 
              Thickness[0.007]]}, 
           "HighlightLabelingFunctions" -> <|"CoordinatesToolOptions" -> ({
               (Identity[#]& )[
                Part[#, 1]], 
               (Identity[#]& )[
                Part[#, 2]]}& ), 
             "ScalingFunctions" -> {{Identity, Identity}, {
               Identity, Identity}}|>, "Primitives" -> {}, "GCFlag" -> 
           False|>, 
         "Meta" -> <|
          "DefaultHighlight" -> {"Dynamic", None}, "Index" -> {}, "Function" -> 
           ListPlot, "GroupHighlight" -> False|>|>, 
        "DynamicHighlight"], {{}, {}}}, 
      Annotation[{{{{}, {}, 
          Annotation[{
            Directive[
             Opacity[1.], 
             AbsoluteThickness[2], 
             Hue[0.08, 1, 0.7], 
             Thickness[0.005]], 
            Line[CompressedData["
1:eJwVkHs01HkYh10q91uJRvn9kpxNR5NLF1brfVdtaaxbUiTWZW1GoTONLCYq
UzurlCFNdLPEFkONJtm0aiRDk/JdqS33sSVEZaw4lLV/POfz3/M557GKiN8W
paGmprZ5lv+3/oLtdododzen9QelwugsN+sOJU+gXArG7AMf4izioMXpsDhS
aQ/OIjvvVRapUNLtvclPicBi6hzStzgFwrXrjD2UvvAsKdF0mnEJfumxPbhR
GQb5l5k9KkYFaFRZ236r3A88R92G94xauFdQoIHKwzA89al6mPEElk3WX9Q6
J4RUBrtRM7QbxscicsXW+bBzt/MqK69+eOdy+Z2T+2/gGZ53fKZ+BLoH7xUn
NBfDDlnKLW68CoK/S9A30yuFDxwHk3XrP0GQMCQjv6gCZJVRjp99piDex9E8
IEcCkNnYXhQwA59WqqF+xU0ImBOUqHdCHTFtD3ft+C2w0cnsk+dooteKvJlM
82qICeXzB5PmIuX4ytKOeQe01HMGeDu08IZUumUD5y7cGwxzyA7WwXkngxpT
TtfC0PLRcgM3PTQc8Sw1i70PDiXuBvpbDTClYdRlfqYMnnJL7ZNZRshq+sIt
zquDj00xm34/Y4zJghe3Pt59ANqfu3u3nTNBfc7CwrbH9bDr76o8ScZ8nDFf
eoajegguO4fr/IQL0D+u0qfSVA71vNVPbHNMUff9tapflzVCBqtVJU1fiFZ2
cdYWW5qgo+Z5xhGBGebniFzdAx8Bu811gzrPHBPKPCwNflRAYa74aXXMIpSk
NcwRHn8M7EneM0ksA31Sr4nEuc0QM/e6KuQHC/R2CbI/UvMEJqXI94xajBVX
srIn2p+Ck17X+P6flqDzRbOWdG4LXNXpTN+6wxJZmxUv98wjUFbmejRyF4Ub
+zzyBNoEnokvVTFDKdxwuCHwmi6Bz+XqQ5PhFDLvyF4MGhLwviH3z2JTOJ9Z
3RZrTmBU6m/z588Uti8sJgdWEHCt3dtoJqJw3+vUpjQWgUct5w0ftVIYdXRa
UPA9ARX54p77gsJQOtlD5k1gSWt4Ylg7hb5BCXINfwJxbV/1jCspXNO89+Gx
YAImr25KrEcpnJYGyk7sIxDYp9h+yJjGTL7jH6JTBN7+O5Vv70XjG/uNteVZ
BEpt+ive+tKInf4PHmTP+gL+qivYTuPY2oTm92cJjEuvDhrvpnF3/+3eLZcJ
zOMGfP0xhsaVrG90J64TsB6teCkR0Mgf9zIyrCTQb5U/zD5JY1dhqOly6Wwv
v2Pqy7JoFE6lUb7VBBwkwbbZIhonxHWOV+8TgP3aSZwSGuVGHsGBhEDISPgi
p3oal94NDItrJUBTXnZDchqTo9lR/DYCfV7OWKSgkSnLiL/xksDecsPoBa00
CmLPcxvaCazunExRPKdRyRAndXTO9tN/fTr9FY1nOc3p2koCKftqbqt6afxA
dQmof2b/L5Qoyl7TyFKMZK55Q0DzsbA7coDGK4kz2ay3BORTPNXiYRqn32lE
+A8QYL5pMB4bofE/JLcUdQ==
             "]], 
            
            Line[{{0.2801339285714286, 8.15875035400824}, {0.2803122170813742,
              8.178755395920165}, {0.28043953731988425`, 8.193041491577178}, {
             0.2824766611360446, 8.421619022089384}, {0.28261481642358643`, 
             8.437120875341016}, {0.28275297171112823`, 8.452622728592639}, {
             0.28302928228621194`, 8.483626435095902}, {0.28358190343637923`, 
             8.545633848102415}, {0.28468714573671383`, 8.669648674115438}, {
             0.2868976303373831, 8.917678326141491}, {0.2913185995387216, 
             9.413737630193598}, {0.29956826679371995`, 10.33939985736699}, {
             0.308511377186754, 11.342870570595771`}, {0.3168622164321094, 
             12.279884902893732`}, {0.3250493559583576, 
             13.198531143256272`}, {0.33392993862264153`, 
             14.194985869674214`}, {0.34221825013924684`, 
             15.12498421516133}, {0.3498660714285714, 15.983115709302622`}}], 
            
            Line[CompressedData["
1:eJwB8QEO/iFib1JlAgAAAB4AAAACAAAAVssbI5ho1j/A1LIrWgAwQKB2IDCJ
Ctc/+h/xdrgcMUD7CjegTpHXPy5QFMBgCTJAhv0zk3Aj2D8Nhppc/AkzQEKF
41veq9g/vkTUy435M0Av5VaJnTHZPzYL/I1p5DRATKOwObnC2T9a14ajOOM1
QJv2vL8gSto/VCzFi/3QNkBKhFFbfUzaP6zoozsj1TZA+BHm9tlO2j8CpYLr
SNk2QFQtDy6TU9o/rh1AS5ThNkAOZGGcBV3aPwsPuwor8jZAgtEFeepv2j/E
8bCJWBM3QGmsTjK0ldo/Mrech7NVN0AYOuPNEJjaP4pzezfZWTdAxsd3aW2a
2j/gL1rn/l03QCLjoKAmn9o/jKgXR0pmN0DcGfMOmajaP+iZkgbhdjdAUIeX
63272j+hfIiFDpg3QP4ULIfavdo/9zhnNTScN0CtosAiN8DaP0/1ReVZoDdA
Cr7pWfDE2j/+bQNFpag3QMT0O8hizto/WV9+BDy5N0BygtBjv9DaP7AbXbRh
vTdAIRBl/xvT2j8G2Dtkh8E3QH4rjjbV19o/tVD5w9LJN0AsuSLSMdraPwwN
2HP4zTdA2ka3bY7c2j9iybYjHtI3QIjUSwnr3to/uIWV00PWN0A3YuCkR+Ha
PxBCdINp2jdA49/nVg==
             "]]}, "Charting`Private`Tag#1"], 
          Annotation[{
            Directive[
             Opacity[1.], 
             AbsoluteThickness[2], 
             Hue[0.5, 0.8, 0.75], 
             Dashing[{Small, Small}], 
             Thickness[0.01]], 
            Line[CompressedData["
1:eJwVkXk4FHgch+2w7iQ5kvmJHKXDytFuMX2/y4ZGObIbVhLbPKkcLWaLWlct
U5tjSI7YrEbnZHMk29qpQcPEWL/KIxGZDkeikJW1rP3j87x/v+/HNDRqJ4eh
oKDgurD/2Vhk9fWGMOct46clOS3SjC1mPfLjPLkJXI98YaK2JRza7ZKE38lt
wNhte3oL6zhc6vP8ykeO4FeV1CBknQG+w0Ztd7k3xAwV7ilmFUHac6sfXOR7
IUVptTCXJQRGjZnVl/LDoJ49+pDPqoO7JSUMlCeB7InP60xWK6z82Fisks+H
QisLy+KIZzA1GZorNCsEi6Cl7L09r2Bk04URO+df4SXPKEardwT6hu+WcWVl
INxa2N3vOA6BW7ma+hrXQGIUptne9AEC+EGnCy+Ww+Yg0QPxhY8Q5WVr8E1O
BYR6L6sXc/6Fv9cooGZ5FTi0GgoOchUQE/fHOkzdgoGyN+unghi4Y3XBfLpB
LaiuMU7UsFRCY9unZJ31HVBMeziy6tWneLO62s0pug6Ehh6mrg9UUPlMQPOx
TBE07jInoxlqqDXqcU0/4h7wpOK+vDgNPCYZ36STLoZVev0i98BFyJbOxZYV
1IO9RgjnBHMxxvM6b72va4Cj53cO9SVro2a0XmlHayNkKJcpunCW4LyBydno
ifsQfybgk8uBOugbWelVqdsEj+Y80zN2LEX1sas1p1Y2A0cyObv5M100XRdp
ttxNCq1XZr0GzfSwMCfP0dn/AYQ/r079VlUfudfdyaJ9LXBUqdzDe1AfKxIl
SvzUVtjtojbp2m2AXglX84S5MjjSqZvEEC1Dz00BNsl/tMGB1JQxUZUhlguy
sqe7/4Im0w1v5wTL8Yti/fYTse0QpJPVpphqhGzXlq79yhRaiE+OWjwTXV64
F/BUKXi+GP8z/0cmOiVJ/K+qU2i/cnZwVTITre+IO4e1KHTYPWG58pioY13b
EWFA4fm24MGUc0zs1iujMaspfOBGsGYrmRj+KkGayKawou3UwOgbJnJSZnkl
2ymU5qzVSRhj4p4V8e5iTwrmATKnRRNM9A7gNjF8KVi91M5eO8NEe9mh+z8F
UrCbyXMKUyU4W+0v/jmcgpvlJX6/OcH0k7a/52VQ+D6h3vFxEMHXNi6iG1kU
BG7FsT4hBPGZb0NDNoUu7aM32vYRnHTgysbOUXC+uH6F9BDB3QO3+90uUNBt
zmeI4giuYbPUp3+jULMkSno5l+DJqR2LtSopDD/dxrAoINhbukfXvHrBR2Du
WFpEkP9PorF3LYW0jU+FRRcJTgvrba/co+AXuDWLX0GwabF7oD+lMCMw8jsm
I2hS57838hGF9ZFTmdPtBOPDDnBOdlAI/Zw2cx8TtBafjrrZtfCHNHXz4W6C
vIjzsZJuCgo5ITFvewnKDYVxPc8o2O92Eh6UEzwXLTuhKqfwy+h7whki+M64
l2f8ksLD26275CME2S2j6favKagkX84MfkdQcGQ+mz1IwZGd0twzsdBzhBHq
O0ShJzi4Ju8Dwf8A4ycPjw==
             "]], 
            Line[CompressedData["
1:eJwBcQGO/iFib1JlAgAAABYAAAACAAAA3LZt27bt0T/BQqddbIgdQAopQqei
8NE//kLqJDqGHUBk1VKsuPLRPwwR16WohB1AvoFjsc700T8c38MmF4MdQBgu
dLbk9tE/Kq2wp4WBHUDLhpXAEPvRP0dJiqlifh1AMjjY1GgD0j+CgT2tHHgd
QAGbXf0YFNI/+PGjtJBrHUDU4Hl0XBbSP9/MpQrdaR1ApiaW658Y0j/Fp6dg
KWgdQEyyztkmHdI/kV2rDMJkHUCWyT+2NCbSPy3JsmTzXR1AKvghb1A40j9h
oMEUVlAdQFNV5uCHXNI/y07fdBs1HUClD2/E9qTSP6CrGjWm/hxAehkzYSAs
0z9JzS9mB5kcQH+B3YCmvtM/8CSI3N0qHEC1fjp2eEfUP5TkfgMAxBtAHFRb
0JvN1D84pvVhJl8bQLSHYq0bX9U/1p2vBcLxGkB9UBxg5+bVP3f9B1qpixpA
dgGxqTRk1j8ag0ptdC0aQFvxpP4=
             "]], 
            Line[CompressedData["
1:eJwB8QEO/iFib1JlAgAAAB4AAAACAAAAVssbI5ho1j/3hN04YC8aQKB2IDCJ
Ctc/4x3+p5K2GUD7CjegTpHXP4z4ZL4JUhlAhv0zk3Aj2D9AVfktB+UYQEKF
41veq9g/z2IcuEF/GEAv5VaJnTHZP0u8rXF8GxhATKOwObnC2T/Rl2yEPa8X
QJv2vL8gSto/MSS6sTtKF0BKhFFbfUzaPzJkXa14SBdA+BHm9tlO2j81pACp
tUYXQFQtDy6TU9o/OiRHoC9DF0AOZGGcBV3aP0Qk1I4jPBdAgtEFeepv2j9Y
JO5rCy4XQGmsTjK0ldo/fyQiJtsRF0AYOuPNEJjaP4JkxSEYEBdAxsd3aW2a
2j+CpGgdVQ4XQCLjoKAmn9o/iiSvFM8KF0DcGfMOmajaP5QkPAPDAxdAUIeX
63272j+mJFbgqvUWQP4ULIfavdo/qWT52+fzFkCtosAiN8DaP6qknNck8hZA
Cr7pWfDE2j+vJOPOnu4WQMT0O8hizto/uSRwvZLnFkBygtBjv9DaP7xkE7nP
5RZAIRBl/xvT2j+9pLa0DOQWQH4rjjbV19o/wyT9q4bgFkAsuSLSMdraP8Rk
oKfD3hZA2ka3bY7c2j/IpEOjAN0WQIjUSwnr3to/y+Tmnj3bFkA3YuCkR+Ha
P8wkipp62RZAU+/i2g==
             "]]}, "Charting`Private`Tag#2"], 
          Annotation[{
            Directive[
             Opacity[1.], 
             AbsoluteThickness[2], 
             Hue[0.55, 1, 0.7], 
             Dashing[{Small, Small}], 
             Thickness[0.01]], 
            Line[CompressedData["
1:eJwVxX841HccAPDrCPt+D5txpLr59ZSz6+ZHv65V73cO2TU/SpN7WMoyPIWe
O1ePlKNOju1aNEnyOEaLLpPULpkSnTrd5lNdvyR1ipLUJGozt+2P1/NyT0hf
l8hkMBgh//n/zmPc9X7JgStvq88Im7m7V3o+MO1WmtxgSlEcn2cUQ09AjuYb
ky+U/MNlhRlT4Hh/eNBaE8Lj8zKTrzETihYt/jDUFAnWR8oNHsYCyH/E3SE0
bQLXfH7HbGMZMM95cleZtkPN9OQKF2MdXFSrmWjKgeSWuCy28Tx4vO+ssD5S
BC/PBUsWv9DDxHhCicbzKNyx2JruY74JI4LKkYDAKjgptM9/mnQf+ocv1soM
tZCckpR399QjiA2Wsdh0PfyWFuwUOzIA4qKvC4/+1AAXZvv1Jm4fgvQIf+ev
Dp0GyS19kdWTYZj0YSCr4Qy81Cewg+aMAsqTMhZNnAXlQsUzS8NrCPMuM6uc
tZDlcZu3OG0MOP735/L4LbCGLU/xtx6Hxubm1cslrfCqj98+dvktWH0vvpr1
QxtkdPbJZ2yeBLvRNfXs1EtwPfuQ+Jb7e8jSjQkcVO3ABPWnkvt/gejadEZt
2WVw4Wi2bJRNwS7lnbN/tnaAJWnT2gVMA0viVG283gk91T1S25tmMDu7/Sh5
cwUENeNez/QMjEprimhy7ILJTB7rsxMzkHpVd67A4yrM7x+YV7GDie68NE/X
1dcAGzgRqdEWePRQ6eeBMXrQs+7Vb5lvibKToXNtt3SDcLRt76pxSzwt11kW
7b8OxwXeyTk3ZmJEdl2ppsQAmY4f5Q5WWWG4QOybe+F3WCLe83PDXmtsqDlY
/K73DzC5OYni4m1waQW7Z19GD5h38tz8FnyAopDue0lWBKwEXRbJLAqFA6Fl
ShsCodWeu+vsKVyeo4upowgU0jnjww4U8lva7wzbEbB9uPRp6iwKHfhaY6oz
Acd99TrpPAp7nWqJ1JuAl0FVIEcKtz3NviYXERBuXm9fmkFh4t4ppfpLAgp9
Y/7dnRRu/GRXaHs4AV2ALcM1i8JIsayLGUVAZKV7fSyXwoWGrVfyYgmsPbnk
RvUBCqeaY9q/20Yg/q1rScMJClUK//OlBwhkFzx21T2gcNBX2HbqIAG9ms+d
7KcQ+6I6OooJuGizlngPUDi+SGZ4dZhA86DT+sLnFMYN/fp4dSWBF0KRKnyC
Qh/RCurdLwQ2TDeZb9vTqJgIs7drIlDrxLCz+ZjGh9UbHb2aCbzhhc0RsGks
+lvOidQSUMUOLS2fQ+M7zWX/E5cIdGhnS+K5NHbZh8bGEAJ+UsWToUAa3Vpj
NqXdJLCnkIy5hNC4KzklUWEk0F3FmSH6gkZ+e2F64z0CST3auZoIGpWp5Rm6
XgJnh2by+tbRaJqlyXzQR8DCvG6ZXTSNhyWGfTYmApULXkZvj6PxNeehkvOE
wEjQssSqeBpF3aOqhYMElsXlS28k0Fiz01wsekZAKb2Va/EtjVMjzISo5wQa
N+jrjyTR+C8o7Qfz
             "]], 
            Line[CompressedData["
1:eJwBcQGO/iFib1JlAgAAABYAAAACAAAA3LZt27bt0T8FvuthngINQAopQqei
8NE/tLlLeYAbDUBk1VKsuPLRP2lWgoNFLQ1AvoFjsc700T8g87iNCj8NQBgu
dLbk9tE/14/vl89QDUDLhpXAEPvRPzzJXKxZdA1AMjjY1GgD0j8MPDfVbbsN
QAGbXf0YFNI/tyHsJpZJDkDU4Hl0XBbSP6iFlVHeXA5ApiaW658Y0j+N6T58
JnAOQEyyztkmHdI/bbGR0baWDkCWyT+2NCbSPxlBN3zX4w5AKvghb1A40j9x
YILRGH4PQFNV5uCHXNI/lE8Mvk1ZEEClD2/E9qTSP0yOomjQjRFAehkzYSAs
0z9sBhMUgc0TQH+B3YCmvtM/YWXczZU9FkC1fjp2eEfUPwS/6d1VhBhAHFRb
0JvN1D8MYpeBqb8aQLSHYq0bX9U/7uudM2ErHUB9UBxg5+bVP35w6DvEbR9A
dgGxqTRk1j+iM2uYusEgQNLNo5I=
             "]], 
            Line[CompressedData["
1:eJwB8QEO/iFib1JlAgAAAB4AAAACAAAAVssbI5ho1j+k636VI8UgQKB2IDCJ
Ctc//1WAvd4eIkD7CjegTpHXPy5SUUaYPiNAhv0zk3Aj2D/0L5Q5k3YkQEKF
41veq9g/Sfxus9aZJUAv5VaJnTHZP4RdKlVgtyZATKOwObnC2T9XoFdhK+0n
QJv2vL8gSto/u9Ec9D4OKUBKhFFbfUzaP0w65rxJEylA+BHm9tlO2j/aoq+F
VBgpQFQtDy6TU9o/9nNCF2oiKUAOZGGcBV3aPzMWaDqVNilAgtEFeepv2j+v
WrOA614pQGmsTjK0ldo/peNJDZivKUAYOuPNEJjaPzRME9aitClAxsd3aW2a
2j/DtNyerbkpQCLjoKAmn9o/34VvMMPDKUDcGfMOmajaPxwolVPu1ylAUIeX
63272j+YbOCZRAAqQP4ULIfavdo/JtWpYk8FKkCtosAiN8DaP7g9cytaCipA
Cr7pWfDE2j/WDga9bxQqQMT0O8hizto/E7Er4JooKkBygtBjv9DaP6MZ9ail
LSpAIRBl/xvT2j80gr5xsDIqQH4rjjbV19o/UVNRA8Y8KkAsuSLSMdraP+C7
GszQQSpA2ka3bY7c2j9wJOSU20YqQIjUSwnr3to//YytXeZLKkA3YuCkR+Ha
P431dibxUCpARRXh4w==
             "]]}, "Charting`Private`Tag#3"], 
          Annotation[{
            Directive[
             Opacity[1.], 
             AbsoluteThickness[2], 
             Hue[0.06, 1, 0.9], 
             Thickness[0.005]], 
            Line[CompressedData["
1:eJxN0GtIkwEUBuAxwsRMQ3SjwKWuHyoy1nSRZLVmubHyUivYWIlYopHOWFuR
hrNc9WWt3ExNSzRzkbaW2jSzoc7L1HQ1CRGbl/oqKxHtIrZIWgV1ji8cXp6f
5w1Ozd6XRqVQKHF/7m/33ArbvzGDv43yL8xx8gxBBm3/b0dkvvEwyQbfnUrY
uZfkgXXcTWuEZBL44uuwk7FkCpjawgzbQR4Hd1RXU3lkPjjkR0/lyhs68OJC
aomRWQGeja6ajeTfBk/NdBhUdgNYtkvlTVtVD5bqDhVW3DGBsxM59APFjeDv
4RSet+kRmKdOV3IXm8HxoeVuLb0VzOC8CoxgtYEbzGZBjMIC9rgi7c+91g72
mdtdT8vqBOfavkb7aa1g0cAvpaG8C5xDjDZ/sXSDvRUBNSNDPWA3Pei64lsv
WCxvSmzy7wN7zde1XArpBwdHyJnrBAPgiuKyLXzJM7DqvjBw9ZFBcKPatkJ3
YQicmFdXZiyxgxOipeyzT5+DTbVFepfzBXhzJc1RoHTgf3GDY+kew+DYt8Jy
whMdk2+T1HmhWW3W0RkftB+rdSSLjnYGGIZPhKIz3+cNqEXotHNLRPUedPL6
HKE1AZ0kVfVRxego+7He8zL0kllivZyJ1mo4T8quoqfZse0PitC8CXF3tx69
wFXZ50vRBz88fiOoQoeLtnq5HqI1i/G+Pk3oyZpk/w1mtO6nmpHUinYZuzj3
OtF9vkKZZBgdZJGkyF+iczKOpmlGlu1rLcxuGEMTWTeVNieaXGs8PT6BLlXY
CzxJ9GfGJMF4hxYNzmmjptG1p9x60cdle85SU8Wf0L8BCiYYJg==
             "]], 
            Line[CompressedData["
1:eJwBcQGO/iFib1JlAgAAABYAAAACAAAA3LZt27bt0T/KzcGargTSPwopQqei
8NE/pI50tm5q0z9k1VKsuPLRP9LeCTHpadQ/voFjsc700T8BL5+rY2nVPxgu
dLbk9tE/MH80Jt5o1j/LhpXAEPvRPxQfXxvTZ9g/MjjY1GgD0j9WX7QFvWXc
PwGbXf0YFNI/KnAvbcgw4j/U4Hl0XBbSP0J79ZBku+I/piaW658Y0j8bhru0
AEbjP0yyztkmHdI/S5xH/Dhb5D+WyT+2NCbSPy7IX4upheY/Kvghb1A40j/z
H5CpitrqP1NV5uCHXNI/3Wf4cibC8T+lD2/E9qTSP6UXWa/oa/o/ehkzYSAs
0z/AGvh8KEsFQH+B3YCmvtM/s9j5CUsODkC1fjp2eEfUP+U6879vHhNAHFRb
0JvN1D//MNZZMiEXQLSHYq0bX9U/pz6UJ+x6G0B9UBxg5+bVP+C7x+leih9A
dgGxqTRk1j9vU+5Ev6QhQEkFsHE=
             "]], 
            Line[CompressedData["
1:eJwB8QEO/iFib1JlAgAAAB4AAAACAAAAVssbI5ho1j89DtVtkbchQKB2IDCJ
Ctc/n1r7eoMjJED7CjegTpHXP9qGkAZyJyZAhv0zk3Aj2D/q3SHy3lYoQEKF
41veq9g/Ad13+SVhKkAv5VaJnTHZPxEFpYgoYSxATKOwObnC2T/3V853qYwu
QJv2vL8gSto/dCleQYJJMEBKhFFbfUzaP/tJR4kHTjBA+BHm9tlO2j+BajDR
jFIwQFQtDy6TU9o/i6sCYZdbMEAOZGGcBV3aP6Ytp4CsbTBAgtEFeepv2j/Y
MfC/1pEwQGmsTjK0ldo/PjqCPivaMEAYOuPNEJjaP8Raa4aw3jBAxsd3aW2a
2j9Le1TONeMwQCLjoKAmn9o/VbwmXkDsMEDcGfMOmajaP24+y31V/jBAUIeX
63272j+hQhS9fyIxQP4ULIfavdo/J2P9BAUnMUCtosAiN8DaP6+D5kyKKzFA
Cr7pWfDE2j+8xLjclDQxQMT0O8hizto/1UZd/KlGMUBygtBjv9DaP1tnRkQv
SzFAIRBl/xvT2j/jhy+MtE8xQH4rjjbV19o/7sgBHL9YMUAsuSLSMdraP3Tp
6mNEXTFA2ka3bY7c2j/6CdSryWExQIjUSwnr3to/gCq9805mMUA3YuCkR+Ha
PwZLpjvUajFAd0zipw==
             "]]}, "Charting`Private`Tag#4"], 
          Annotation[{
            Directive[
             Opacity[1.], 
             AbsoluteThickness[2], 
             Hue[0.11, 0.9, 0.85], 
             Thickness[0.005]], 
            Line[CompressedData["
1:eJxN0GtIkwEUBuAxwsRMQ3SjwKWuHyoy1nSRZLVmubHyUivYWIlYopHOWFuR
hrNc9WWt3ExNSzRzkbaW2jSzoc7L1HQ1CRGbl/oqKxHtIrZIWgV1ji8cXp6f
5w1Ozd6XRqVQKHF/7m/33ArbvzGDv43yL8xx8gxBBm3/b0dkvvEwyQbfnUrY
uZfkgXXcTWuEZBL44uuwk7FkCpjawgzbQR4Hd1RXU3lkPjjkR0/lyhs68OJC
aomRWQGeja6ajeTfBk/NdBhUdgNYtkvlTVtVD5bqDhVW3DGBsxM59APFjeDv
4RSet+kRmKdOV3IXm8HxoeVuLb0VzOC8CoxgtYEbzGZBjMIC9rgi7c+91g72
mdtdT8vqBOfavkb7aa1g0cAvpaG8C5xDjDZ/sXSDvRUBNSNDPWA3Pei64lsv
WCxvSmzy7wN7zde1XArpBwdHyJnrBAPgiuKyLXzJM7DqvjBw9ZFBcKPatkJ3
YQicmFdXZiyxgxOipeyzT5+DTbVFepfzBXhzJc1RoHTgf3GDY+kew+DYt8Jy
whMdk2+T1HmhWW3W0RkftB+rdSSLjnYGGIZPhKIz3+cNqEXotHNLRPUedPL6
HKE1AZ0kVfVRxego+7He8zL0kllivZyJ1mo4T8quoqfZse0PitC8CXF3tx69
wFXZ50vRBz88fiOoQoeLtnq5HqI1i/G+Pk3oyZpk/w1mtO6nmpHUinYZuzj3
OtF9vkKZZBgdZJGkyF+iczKOpmlGlu1rLcxuGEMTWTeVNieaXGs8PT6BLlXY
CzxJ9GfGJMF4hxYNzmmjptG1p9x60cdle85SU8Wf0L8BCiYYJg==
             "]], 
            Line[CompressedData["
1:eJwBcQGO/iFib1JlAgAAABYAAAACAAAA3LZt27bt0T9Wlku8l6nNPwopQqei
8NE/AOExIzvBzT9k1VKsuPLRP3oo6pcc0s0/voFjsc700T/wb6IM/uLNPxgu
dLbk9tE/a7dagd/zzT/LhpXAEPvRP1RGy2qiFc4/MjjY1GgD0j8vZKw9KFnO
PwGbXf0YFNI/7J9u4zPgzj/U4Hl0XBbSP+/BgBqF8s4/piaW658Y0j/s45JR
1gTPP0yyztkmHdI/9ie3v3gpzz+WyT+2NCbSP/Sv/5u9cs8/Kvghb1A40j/5
X0iqowLQP1NV5uCHXNI//W/ZYi2V0D+lD2/E9qTSPwSQ+9NAutE/ehkzYSAs
0z8vz5NjJN3TP3+B3YCmvtM/gV9nPgAu1j+1fjp2eEfUP+7ujsaYV9g/HFRb
0JvN1D8s7qwwV3baP7SHYq0bX9U/kj4G5g3D3D99UBxg5+bVPxSOs0iB6N4/
dgGxqTRk1j8oaseDv3HgP3bBuLo=
             "]], 
            Line[CompressedData["
1:eJwB8QEO/iFib1JlAgAAAB4AAAACAAAAVssbI5ho1j8+LTpkoHrgP6B2IDCJ
Ctc/eJ89Qz/C4T/7CjegTpHXPz8n12Hm0uI/hv0zk3Aj2D+dVw6mifrjP0KF
41veq9g/hofvQIsO5T8v5VaJnTHZP1fvy8wfHeY/TKOwObnC2T+7/0V+sELn
P5v2vL8gSto/rw9qhp9U6D9KhFFbfUzaP3iNqrFmWeg/+BHm9tlO2j9CC+vc
LV7oP1QtDy6TU9o/0gZsM7xn6D8OZGGcBV3aP/f9beDYeug/gtEFeepv2j9A
7HE6EqHoP2msTjK0ldo/08h57oTt6D8YOuPNEJjaP5xGuhlM8ug/xsd3aW2a
2j9lxPpEE/foPyLjoKAmn9o/9L97m6EA6T/cGfMOmajaPxm3fUi+E+k/UIeX
63272j9jpYGi9znpP/4ULIfavdo/LSPCzb4+6T+tosAiN8DaP/agAvmFQ+k/
Cr7pWfDE2j+JnINPFE3pP8T0O8hizto/rpOF/DBg6T9ygtBjv9DaP3YRxif4
ZOk/IRBl/xvT2j9BjwZTv2npP34rjjbV19o/0oqHqU1z6T8suSLSMdraP5wI
yNQUeOk/2ka3bY7c2j9jhggA3HzpP4jUSwnr3to/LARJK6OB6T83YuCkR+Ha
P/WBiVZqhuk/njX52g==
             "]]}, "Charting`Private`Tag#5"], {}}}, {}}, <|
       "HighlightElements" -> <|
         "Label" -> {"XYLabel"}, "Ball" -> {"InterpolatedBall"}|>, 
        "LayoutOptions" -> <|
         "PanelPlotLayout" -> <||>, 
          "PlotRange" -> {{0, 0.42}, {0., 23.853172508128466`}}, 
          "Frame" -> {{True, True}, {True, True}}, "AxesOrigin" -> {0, 0}, 
          "ImageSize" -> {550, 550}, "Axes" -> {True, True}, 
          "LabelStyle" -> {FontSize -> 22, FontColor -> GrayLevel[0]}, 
          "AspectRatio" -> 1, "DefaultStyle" -> {
            Directive[
             Opacity[1.], 
             AbsoluteThickness[2], 
             Hue[0.11, 0.9, 0.85], 
             Thickness[0.005]], 
            Directive[
             Opacity[1.], 
             AbsoluteThickness[2], 
             Hue[0.06, 1, 0.9], 
             Thickness[0.005]], 
            Directive[
             Opacity[1.], 
             AbsoluteThickness[2], 
             Hue[0.55, 1, 0.7], 
             Dashing[{Small, Small}], 
             Thickness[0.01]], 
            Directive[
             Opacity[1.], 
             AbsoluteThickness[2], 
             Hue[0.5, 0.8, 0.75], 
             Dashing[{Small, Small}], 
             Thickness[0.01]], 
            Directive[
             Opacity[1.], 
             AbsoluteThickness[2], 
             Hue[0.08, 1, 0.7], 
             Thickness[0.005]]}, 
          "HighlightLabelingFunctions" -> <|"CoordinatesToolOptions" -> ({
              (Identity[#]& )[
               Part[#, 1]], 
              (Identity[#]& )[
               Part[#, 2]]}& ), 
            "ScalingFunctions" -> {{Identity, Identity}, {
              Identity, Identity}}|>, "Primitives" -> {}, "GCFlag" -> False|>,
         "Meta" -> <|
         "DefaultHighlight" -> {"Dynamic", None}, "Index" -> {}, "Function" -> 
          Plot, "GroupHighlight" -> False|>|>, "DynamicHighlight"]}, {
     DisplayFunction -> Identity, DisplayFunction -> Identity, 
      DisplayFunction -> Identity, AspectRatio -> 1, Axes -> {True, True}, 
      AxesLabel -> {None, None}, AxesOrigin -> {0, 0}, 
      BaseStyle -> {FontSize -> 22, FontColor -> GrayLevel[0]}, 
      DisplayFunction :> Identity, Epilog -> {{
         GrayLevel[0.5], 
         Dashing[{Small, Small}], 
         Thickness[0.007], 
         Line[{{0.28, -0.5}, {0.28, 19.8}}]}, {
         Hue[0.2, 1, 0.7], 
         Dashing[{Small, Small}], 
         Thickness[0.007], 
         Line[{{0.35, -0.5}, {0.35, 19.8}}]}}, 
      Frame -> {{True, True}, {True, True}}, FrameLabel -> {{
         HoldForm[
         "Specific flux (mmol \!\(\*SuperscriptBox[\(gDW\), \(-1\)]\) \
h\!\(\*SuperscriptBox[\(\\ \), \(-1\)]\))"], None}, {
         HoldForm["Dilution rate (h\!\(\*SuperscriptBox[\(\\ \), \(-1\)]\))"],
          None}}, FrameStyle -> Directive[
        GrayLevel[0], 22, Thickness -> 0.005, PlotTheme -> "Marketing"], 
      FrameTicks -> {{Automatic, Automatic}, {Automatic, Automatic}}, 
      GridLines -> {None, None}, GridLinesStyle -> Directive[
        GrayLevel[0.5, 0.4]], ImagePadding -> {{70, 10}, {70, 10}}, ImageSize -> 
      550, Method -> {
       "AxisPadding" -> Scaled[0.02], "DefaultBoundaryStyle" -> Automatic, 
        "DefaultGraphicsInteraction" -> {
         "Version" -> 1.2, "TrackMousePosition" -> {True, False}, 
          "Effects" -> {
           "Highlight" -> {"ratio" -> 2}, "HighlightPoint" -> {"ratio" -> 2}, 
            "Droplines" -> {
             "freeformCursorMode" -> True, 
              "placement" -> {"x" -> "All", "y" -> "None"}}}}, 
        "DefaultMeshStyle" -> AbsolutePointSize[6], "DefaultPlotStyle" -> {
          Directive[
           RGBColor[0.24, 0.6, 0.8], 
           AbsoluteThickness[2]], 
          Directive[
           RGBColor[0.95, 0.627, 0.1425], 
           AbsoluteThickness[2]], 
          Directive[
           RGBColor[0.455, 0.7, 0.21], 
           AbsoluteThickness[2]], 
          Directive[
           RGBColor[0.922526, 0.385626, 0.209179], 
           AbsoluteThickness[2]], 
          Directive[
           RGBColor[0.578, 0.51, 0.85], 
           AbsoluteThickness[2]], 
          Directive[
           RGBColor[0.772079, 0.431554, 0.102387], 
           AbsoluteThickness[2]], 
          Directive[
           RGBColor[0.4, 0.64, 1.], 
           AbsoluteThickness[2]], 
          Directive[
           RGBColor[1., 0.75, 0.], 
           AbsoluteThickness[2]], 
          Directive[
           RGBColor[0.8, 0.4, 0.76], 
           AbsoluteThickness[2]], 
          Directive[
           RGBColor[0.637, 0.65, 0.], 
           AbsoluteThickness[2]], 
          Directive[
           RGBColor[0.915, 0.3325, 0.2125], 
           AbsoluteThickness[2]], 
          Directive[
           RGBColor[0.40082222609352647`, 0.5220066643438841, 0.85], 
           AbsoluteThickness[2]], 
          Directive[
           RGBColor[
           0.9728288904374106, 0.621644452187053, 0.07336199581899142], 
           AbsoluteThickness[2]], 
          Directive[
           RGBColor[0.736782672705901, 0.358, 0.5030266573755369], 
           AbsoluteThickness[2]], 
          Directive[
           RGBColor[0.28026441037696703`, 0.715, 0.4292089322474965], 
           AbsoluteThickness[2]]}, "DomainPadding" -> Scaled[0.02], 
        "PointSizeFunction" -> "SmallPointSize", "RangePadding" -> 
        Scaled[0.05], "OptimizePlotMarkers" -> True, "IncludeHighlighting" -> 
        "CurrentPoint", "HighlightStyle" -> Automatic, "OptimizePlotMarkers" -> 
        True, "CoordinatesToolOptions" -> {"DisplayFunction" -> ({
            (Identity[#]& )[
             Part[#, 1]], 
            (Identity[#]& )[
             Part[#, 2]]}& ), "CopiedValueFunction" -> ({
            (Identity[#]& )[
             Part[#, 1]], 
            (Identity[#]& )[
             Part[#, 2]]}& )}}, PlotRange -> {{0., 0.42}, {-0.5, 19.8}}, 
      PlotRangeClipping -> True, PlotRangePadding -> {{0, 0}, {0, 0}}, Prolog -> {
        RGBColor[{
          Rational[223, 255], 
          Rational[72, 85], 
          Rational[40, 51]}], 
        Rectangle[
         Scaled[{0, 0}], 
         Scaled[{1, 1}]]}, Ticks -> {Automatic, Automatic}}], 
    Placed[
     Unevaluated[
      LineLegend[{
        Directive[FontSize -> 22, FontColor -> GrayLevel[0], 
         Opacity[1.], 
         AbsoluteThickness[2], 
         Hue[0.08, 1, 0.7], 
         Thickness[0.005]], 
        Directive[FontSize -> 22, FontColor -> GrayLevel[0], 
         Opacity[1.], 
         AbsoluteThickness[2], 
         Hue[0.5, 0.8, 0.75], 
         Dashing[{Small, Small}], 
         Thickness[0.01]], 
        Directive[FontSize -> 22, FontColor -> GrayLevel[0], 
         Opacity[1.], 
         AbsoluteThickness[2], 
         Hue[0.55, 1, 0.7], 
         Dashing[{Small, Small}], 
         Thickness[0.01]], 
        Directive[FontSize -> 22, FontColor -> GrayLevel[0], 
         Opacity[1.], 
         AbsoluteThickness[2], 
         Hue[0.06, 1, 0.9], 
         Thickness[0.005]], 
        Directive[FontSize -> 22, FontColor -> GrayLevel[0], 
         Opacity[1.], 
         AbsoluteThickness[2], 
         Hue[0.11, 0.9, 0.85], 
         Thickness[0.005]]}, {
       "Carbiondioxide", "Oxygen", "Glucose", "Ethanol", "Acetate"}, 
       LegendMarkers -> None, 
       LabelStyle -> {FontFamily -> "Helvetica", FontSize -> 18}, 
       LegendFunction -> "Frame", LegendLayout -> "Column"]], {0.22, 0.75}, 
     Identity]]& ],
  AutoDelete->True,
  Editable->True,
  SelectWithContents->False,
  Selectable->True]], "Output",
 CellChangeTimes->{
  3.930197574470241*^9, 3.930197608659917*^9, 3.9301976499095583`*^9, 
   3.9423740227941647`*^9, {3.942374105239299*^9, 3.942374134753792*^9}, 
   3.942374195074122*^9, {3.942374481851713*^9, 3.9423745053609962`*^9}, 
   3.9423745954208384`*^9, {3.942374903462738*^9, 3.9423749054431257`*^9}, 
   3.9423750003697357`*^9, 3.942376430853043*^9, 3.942381456786509*^9, 
   3.942384073312097*^9, {3.942384111054737*^9, 3.942384135352803*^9}, 
   3.942385191187066*^9, 3.9423869075523577`*^9, 3.9493908691180573`*^9, 
   3.94939094979195*^9, {3.949391716490868*^9, 3.94939176504473*^9}},
 CellLabel->
  "Out[210]=",ExpressionUUID->"ba4c8a57-51ed-467b-aa79-c07274e2b467"]
}, Open  ]],

Cell[BoxData[
 RowBox[{
  RowBox[{"SetOptions", "[", 
   RowBox[{
    RowBox[{"{", 
     RowBox[{
     "ListPlot", ",", "ListLogPlot", ",", "ListLinePlot", ",", 
      "ListLinePlot"}], "}"}], ",", 
    RowBox[{"PlotStyle", "\[Rule]", "Black"}], ",", 
    RowBox[{"Frame", "\[Rule]", "True"}], ",", 
    RowBox[{"ImageSize", "\[Rule]", "550"}], ",", 
    RowBox[{"BaseStyle", "\[Rule]", 
     RowBox[{"{", 
      RowBox[{
       RowBox[{"FontSize", "\[Rule]", "22"}], ",", 
       RowBox[{"FontColor", "\[Rule]", "Black"}]}], "}"}]}], ",", 
    RowBox[{"FrameStyle", "\[Rule]", 
     RowBox[{"Directive", "[", 
      RowBox[{"Black", ",", "22", ",", 
       RowBox[{"Thickness", "\[Rule]", "0.005"}], ",", 
       RowBox[{"PlotTheme", "\[Rule]", "\"\<Marketing\>\""}]}], "]"}]}], 
    "\[IndentingNewLine]", ",", 
    RowBox[{"PlotStyle", "\[Rule]", 
     RowBox[{"ColorData", "[", 
      RowBox[{"68", ",", "\"\<ColorList\>\""}], "]"}]}], ",", 
    RowBox[{"AspectRatio", "\[Rule]", "1"}], ",", "\[IndentingNewLine]", 
    RowBox[{"Prolog", "\[Rule]", 
     RowBox[{"{", 
      RowBox[{
       InterpretationBox[
        ButtonBox[
         TooltipBox[
          RowBox[{
           GraphicsBox[{
             {GrayLevel[0], RectangleBox[{0, 0}]}, 
             {GrayLevel[0], RectangleBox[{1, -1}]}, 
             {RGBColor[
               Rational[223, 255], 
               Rational[72, 85], 
               Rational[40, 51]], RectangleBox[{0, -1}, {2, 1}]}},
            AspectRatio->1,
            Frame->True,
            
            FrameStyle->RGBColor[
             0.5830065359477125, 0.5647058823529412, 0.5228758169934641],
            FrameTicks->None,
            
            ImageSize->
             Dynamic[{
              Automatic, 
               1.35 (CurrentValue["FontCapHeight"]/AbsoluteCurrentValue[
                Magnification])}],
            PlotRangePadding->None], "\[InvisibleSpace]"}],
          "RGBColor[{223/255, 72/85, 40/51}]"],
         Appearance->None,
         BaseStyle->{},
         BaselinePosition->Baseline,
         ButtonFunction:>With[{Typeset`box$ = EvaluationBox[]}, 
           If[
            Not[
             AbsoluteCurrentValue["Deployed"]], 
            SelectionMove[Typeset`box$, All, Expression]; 
            FrontEnd`Private`$ColorSelectorInitialAlpha = 1; 
            FrontEnd`Private`$ColorSelectorInitialColor = RGBColor[
               Rational[223, 255], 
               Rational[72, 85], 
               Rational[40, 51]]; 
            FrontEnd`Private`$ColorSelectorUseMakeBoxes = True; 
            MathLink`CallFrontEnd[
              FrontEnd`AttachCell[Typeset`box$, 
               FrontEndResource["RGBColorValueSelector"], {
               0, {Left, Bottom}}, {Left, Top}, 
               "ClosingActions" -> {
                "SelectionDeparture", "ParentChanged", "EvaluatorQuit"}]]]],
         DefaultBaseStyle->{},
         Evaluator->Automatic,
         Method->"Preemptive"],
        RGBColor[{
          Rational[223, 255], 
          Rational[72, 85], 
          Rational[40, 51]}],
        Editable->False,
        Selectable->False], ",", 
       RowBox[{"Rectangle", "[", 
        RowBox[{
         RowBox[{"Scaled", "[", 
          RowBox[{"{", 
           RowBox[{"0", ",", "0"}], "}"}], "]"}], ",", 
         RowBox[{"Scaled", "[", 
          RowBox[{"{", 
           RowBox[{"1", ",", "1"}], "}"}], "]"}]}], "]"}]}], "}"}]}]}], "]"}],
   ";"}]], "Input",
 CellLabel->
  "In[178]:=",ExpressionUUID->"cd6bd496-5ef1-4ce5-b48f-a3f8a4dc9b81"]
}, Open  ]],

Cell[CellGroupData[{

Cell["Concentrations", "Subsection",
 CellChangeTimes->{{3.930144636510641*^9, 3.930144645413928*^9}, {
  3.9301461640699043`*^9, 3.930146166799138*^9}, {3.930146205150778*^9, 
  3.93014620816574*^9}, {3.9301470716643267`*^9, 3.930147078552949*^9}, {
  3.930147173862646*^9, 3.930147179773513*^9}, {3.930197716992326*^9, 
  3.9301977187346354`*^9}},ExpressionUUID->"381c2ab5-90e7-48dd-b3db-\
d614d4e14771"],

Cell[CellGroupData[{

Cell[BoxData[
 RowBox[{
  RowBox[{"(*", 
   RowBox[{
   "Concentrations", " ", "as", " ", "function", " ", "of", " ", "dilution", " ", 
    RowBox[{"rate", "."}]}], "*)"}], "\[IndentingNewLine]", 
  RowBox[{"ConcHoekHDpaper", "=", 
   RowBox[{"ListLinePlot", "[", 
    RowBox[{
     RowBox[{"{", 
      RowBox[{
      "XvalHoekpaper", ",", "C2H6OvalHoekpaper", ",", "C2H3O2valHoekpaper", ",",
        "C6H12O6valHoekpaper", ",", "critvals1HoekHD", ",", 
       "critvals2HoekHD"}], "}"}], ",", 
     RowBox[{"PlotLegends", "\[Rule]", 
      RowBox[{"Placed", "[", 
       RowBox[{
        RowBox[{"LineLegend", "[", 
         RowBox[{
          RowBox[{"{", 
           
           RowBox[{"\"\<Biomass\>\"", ",", "\"\<Ethanol\>\"", 
            ",", "\"\<Acetate\>\"", ",", "\"\<Glucose\>\""}], "}"}], ",", 
          RowBox[{"LegendFunction", "\[Rule]", "\"\<Frame\>\""}], ",", 
          RowBox[{"LabelStyle", "\[Rule]", 
           RowBox[{"{", 
            RowBox[{
             RowBox[{"FontFamily", "\[Rule]", "\"\<Helvetica\>\""}], ",", 
             RowBox[{"FontSize", "\[Rule]", "18"}]}], "}"}]}]}], "]"}], ",", 
        RowBox[{"{", 
         RowBox[{"0.20", ",", "0.5"}], "}"}]}], "]"}]}], ",", 
     RowBox[{"ImagePadding", "->", 
      RowBox[{"{", 
       RowBox[{
        RowBox[{"{", 
         RowBox[{"85", ",", "85"}], "}"}], ",", 
        RowBox[{"{", 
         RowBox[{"70", ",", "10"}], "}"}]}], "}"}]}], ",", 
     RowBox[{"PlotStyle", "\[Rule]", 
      RowBox[{"{", 
       RowBox[{
        RowBox[{"{", 
         RowBox[{
          RowBox[{
           RowBox[{"ColorData", "[", 
            RowBox[{"68", ",", "\"\<ColorList\>\""}], "]"}], "[", 
           RowBox[{"[", "3", "]"}], "]"}], ",", 
          RowBox[{"Thickness", "[", "0.007", "]"}]}], "}"}], ",", 
        RowBox[{"{", 
         RowBox[{
          RowBox[{
           RowBox[{"ColorData", "[", 
            RowBox[{"68", ",", "\"\<ColorList\>\""}], "]"}], "[", 
           RowBox[{"[", "2", "]"}], "]"}], ",", 
          RowBox[{"Thickness", "[", "0.007", "]"}]}], "}"}], ",", 
        RowBox[{"{", 
         RowBox[{
          RowBox[{
           RowBox[{"ColorData", "[", 
            RowBox[{"68", ",", "\"\<ColorList\>\""}], "]"}], "[", 
           RowBox[{"[", "7", "]"}], "]"}], ",", 
          RowBox[{"Thickness", "[", "0.007", "]"}]}], "}"}], ",", 
        RowBox[{"{", 
         RowBox[{
          RowBox[{
           RowBox[{"ColorData", "[", 
            RowBox[{"68", ",", "\"\<ColorList\>\""}], "]"}], "[", 
           RowBox[{"[", "1", "]"}], "]"}], ",", "Dashed", ",", 
          RowBox[{"Thickness", "[", "0.01", "]"}]}], "}"}], ",", 
        RowBox[{"{", 
         RowBox[{"Gray", ",", "Dashed", ",", 
          RowBox[{"Thickness", "[", "0.007", "]"}]}], "}"}], ",", 
        RowBox[{"{", 
         RowBox[{
          RowBox[{
           RowBox[{"ColorData", "[", 
            RowBox[{"68", ",", "\"\<ColorList\>\""}], "]"}], "[", 
           RowBox[{"[", "6", "]"}], "]"}], ",", "Dashed", ",", 
          RowBox[{"Thickness", "[", "0.007", "]"}]}], "}"}]}], "}"}]}], ",", 
     RowBox[{"Frame", "->", "True"}], ",", 
     RowBox[{"AspectRatio", "->", "1"}], ",", 
     RowBox[{"FrameLabel", "\[Rule]", 
      RowBox[{"{", 
       RowBox[{"\"\<Dilution rate (h\!\(\*SuperscriptBox[\(\\\ \), \(-1\)]\))\
\>\"", ",", "\"\<Concentrations (mM)\>\""}], "}"}]}], ",", 
     RowBox[{"PlotRange", "\[Rule]", 
      RowBox[{"{", 
       RowBox[{
        RowBox[{"{", 
         RowBox[{"0", ",", 
          RowBox[{"(", 
           RowBox[{"\[Lambda]max", "/.", "paramsHoek"}], ")"}]}], "}"}], ",", 
        
        RowBox[{"{", 
         RowBox[{
          RowBox[{"-", "5"}], ",", "160"}], "}"}]}], "}"}]}]}], 
    "]"}]}]}]], "Input",
 CellChangeTimes->{{3.930197420994042*^9, 3.930197425744391*^9}, 
   3.9423772604468107`*^9, {3.942381986978593*^9, 3.9423819978498774`*^9}, {
   3.942382095936604*^9, 3.942382096177435*^9}, {3.942382130407777*^9, 
   3.942382130715624*^9}, 3.9423821837729588`*^9, {3.942382224621188*^9, 
   3.942382233652232*^9}, {3.942382287478644*^9, 3.94238229201224*^9}, {
   3.942391851683158*^9, 3.942391881622217*^9}, {3.94939163647501*^9, 
   3.949391636637567*^9}},
 CellLabel->
  "In[189]:=",ExpressionUUID->"bee36710-58a5-4d6e-9b26-eb3f9577d5a2"],

Cell[BoxData[
 TagBox[
  GraphicsBox[{{{}, 
     InterpretationBox[{
       TagBox[{{}, {}, 
         TagBox[
          {Hue[0.25, 1, 0.55], PointSize[
            NCache[
             Rational[1, 72], 0.013888888888888888`]], Thickness[0.007], 
           StyleBox[LineBox[CompressedData["
1:eJxTTMoPSmViYGDQBGIQXS2yzv1hVYv9s+CTp/xlkh0g/Cn2OTxOmZ+lkx12
yLW+Dtwxz/7f03dek6Rh8kvs380RENAB8mfNBIGV9pxyfX4HpGDq19kbxrVM
8APy3wSCRDbaSwRND7omCdO/xX7irm+M4UA+1/XFBbZc2+3batl+nZeAmbfT
3sBzeqMDkK8Z03/oq8Ye+4mtU44vF4eZv88+hZPzPguQvwSo+/riA/ZX5gfs
ChOD2XfQft0nR9U5oskOxmBw2F5Zh2ffZRGY/Ufsr5/Lf/NbONnh8FcNoA1H
7XMLbl8TEoa557i9ptCFEDGhZIcgsIUn7E+37LjLLAhz30l7CUvh4hv8yQ4P
q0AGnrIP0Qd6mA/m3jP2f7imn1LnTXYoBDmv4Kz9cmMTiZncMPefs1+/XVry
HmeyAwMYXLBXDWf4844d5p8L9vo9jr8PsiY7eIAtuGg/lUd1mxczzH8X7YNr
JLR5GZMcQLbF9F+y/1Qv5ZUQEw/172V73fJ585R+RzuAvXP9sv2ki3OEP2RE
Qv1/xX6H8aTQ7UnhDvIg58hdtZf588LJe38oNDyu2l8TNa2+kxzikJ4GAtfs
D+eZnmG0C4aGz3X7AIePkwtcgxxApomsu24vdaKt7GVyIDS8btivO7DxlNm0
AIdvIOO+3rBnOLtxs+x8f2j43bRfcn9i+LWXvg52YANv2XeednZzk/d2AACz
HSWF
             "]],
            FontSize->22]},
          Annotation[#, "Charting`Private`Tag#1"]& ], 
         TagBox[
          {Hue[0.06, 1, 0.9], PointSize[
            NCache[
             Rational[1, 72], 0.013888888888888888`]], Thickness[0.007], 
           StyleBox[LineBox[CompressedData["
1:eJxTTMoPSmViYGDQBGIQXS2yzv1hVYv9x4zHHVt/PLGD8KfA+TvkWl8H7piH
Jr8Ezp81EwRWoqlfB+e/CQSJbETTvwXO57q+uMCWazuaeTvhfM2Y/kNfNfag
mb8Pzl8C1H198QE0+w7C+cZgcBjN/iNw/uGvGkAbjqK55zicHwS28ASa+07C
+Q+rQAaeQnPvGTi/EOS8grNo7j8H5zOAwQU0/yD4HmALLqL576J9XlyX9lUv
DgeQbTH9l+z/56buSdik4wDx72X72OfPdWN6zBzA3rl+2Z79pv70voM2DhD/
X7G3Wn1k+ZezDg7yIOfIXbVPt3ldmbDfyQESHlftHQM3+BwNcXFITwOBa/aW
wm+Lfy5ydYCEz3V7708t8ZkH3BxApomsu27vw6MyTWKRuwMkvG7Ys7tMDLIN
8XD4BjLu6w17c4cV/gfPeThAwu+mPWveoR2rXns4QAL8lv0d1UB53ZvuDgBw
e2hv
             "]],
            FontSize->22]},
          Annotation[#, "Charting`Private`Tag#2"]& ], 
         TagBox[
          {Hue[0.08, 1, 0.7], PointSize[
            NCache[
             Rational[1, 72], 0.013888888888888888`]], Thickness[0.007], 
           StyleBox[LineBox[CompressedData["
1:eJxTTMoPSmViYGDQBGIQXS2yzv1hVYv9x4zHHVt/PLGD8KfA+TvkWl8H7piH
Jr8Ezp81EwRWoqlfB+e/CQSJbETTvwXO57q+uMCWazuaeTvhfM2Y/kNfNfag
mb8Pzl8C1H198QE0+w7C+cZgcBjN/iNw/uGvGkAbjqK55zicHwS28ASa+07C
+Q+rQAaeQnPvGTi/EOS8grNo7j8H5zOAwQU0/yD4HmALLqL576K97nezW5f0
WB1AtsX0X7KfzC/xXeEdiwPEv5ft99001lqwl8UB7J3rl+21bZqXS01ncYD4
/4r93E+Xlz0pY3GQBzlH7qo9W5dm/oQoFgdIeFy1v5V0XcndgcUhPQ0Ertl3
921TilNjcYCEz3X7X7xG6RMFWBxApomsu24fu+hzyIL3zA6Q8LphfzIh5921
o8wO30DGfb1hr7tXa1FNB7MDJPxu2v99VbuGT4LZARLgt+wvLhfb8PE6owMA
x3tnNg==
             "]],
            FontSize->22]},
          Annotation[#, "Charting`Private`Tag#3"]& ], 
         TagBox[
          {Hue[0.55, 1, 0.7], PointSize[
            NCache[
             Rational[1, 72], 0.013888888888888888`]], Thickness[0.01], 
           Dashing[{Small, Small}], 
           StyleBox[LineBox[CompressedData["
1:eJwtkF1IU2Ecxo/VRak3Q4mKNHYR6F3kRTfLZ4LgBxY5iWAsmkIKg2iJgSn4
hSJGYKlliViyDZRizFh+sCHzY6WpY2ubZ45YygrNJkQ5Le2i933P/4HDn3PO
+z7P7/mrq+7qbh+RJCmXPXw2ZtqLNhraIelbm1MOaqC890Hyf3XV9dZjMrvj
R/nkELTblV/6NtvovxVGky/4NNaFgRdco7g2rlk7HHhM5+3wpCk+iXL+ZQyO
CpO7rvc53XfCXLjVNv59EKmyxXw5dQL1S6fTh2dekd8U1i/kMVmQa+ieTea4
UVzqN6hXbOQ/jZEm7jcCK7stWzxw/Mw67n34mvJm0GIvERx5QnOwnjqmUqnG
KH8e6VedrM9bzCVzWIIXkQ590B13Es8HzN/vEVw6EbiA3f07E4PGKeJbxL+z
q9OVOy5sNHDDjyg7p3ApvMvQXeoqMH7z4B7HM68gcVPjOOyfJX4femrfCA5J
yI+qJ8+Y3lMfP05yrOQCikVAAAe+/Yq4bYn6BaAjH55m6P6EMw9c2zF1gPoG
ceOiMkUdOYjQ9TK91xqm/iF0RqvZ/iIQ2Nlh3Cp8xJw+0z7CqBWg66ip5lpF
6B03jNN+ZPy2DbO5Ce6WaZcR24v+bTIlaF8RXDnBD/7CnugRge08n39of2t4
KTiPavOFYRQaUTRD+x+W1Ec6
             "]],
            FontSize->22]},
          Annotation[#, "Charting`Private`Tag#4"]& ], 
         TagBox[
          {GrayLevel[0.5], PointSize[
            NCache[
             Rational[1, 72], 0.013888888888888888`]], Thickness[0.007], 
           Dashing[{Small, Small}], 
           
           StyleBox[
            LineBox[{{0.28, -5.}, {0.28, 0.}, {0.28, 100.}, {0.28, 160.}}],
            FontSize->22]},
          Annotation[#, "Charting`Private`Tag#5"]& ], 
         TagBox[
          {Hue[0.2, 1, 0.7], PointSize[
            NCache[
             Rational[1, 72], 0.013888888888888888`]], Thickness[0.007], 
           Dashing[{Small, Small}], 
           
           StyleBox[
            LineBox[{{0.35, -5.}, {0.35, 0.}, {0.35, 100.}, {0.35, 160.}}],
            FontSize->22]},
          Annotation[#, "Charting`Private`Tag#6"]& ]},
        {"WolframDynamicHighlight", <|
         "Label" -> {"XYLabel"}, "Ball" -> {"InterpolatedBall"}|>}], 
       StyleBox[
        DynamicBox[(Charting`HighlightActionBox["DynamicHighlight", {}, 
          Slot["HighlightElements"], 
          Slot["LayoutOptions"], 
          Slot["Meta"], 
          Charting`HighlightActionFunction["DynamicHighlight", {{{}, {}, 
             Annotation[{
               Hue[0.67, 0.6, 0.6], 
               Directive[
                PointSize[
                 Rational[1, 72]], 
                AbsoluteThickness[2], FontSize -> 22, FontColor -> 
                GrayLevel[0], 
                Hue[0.25, 1, 0.55], 
                Thickness[0.007]], 
               Line[CompressedData["
1:eJxTTMoPSmViYGDQBGIQXS2yzv1hVYv9s+CTp/xlkh0g/Cn2OTxOmZ+lkx12
yLW+Dtwxz/7f03dek6Rh8kvs380RENAB8mfNBIGV9pxyfX4HpGDq19kbxrVM
8APy3wSCRDbaSwRND7omCdO/xX7irm+M4UA+1/XFBbZc2+3batl+nZeAmbfT
3sBzeqMDkK8Z03/oq8Ye+4mtU44vF4eZv88+hZPzPguQvwSo+/riA/ZX5gfs
ChOD2XfQft0nR9U5oskOxmBw2F5Zh2ffZRGY/Ufsr5/Lf/NbONnh8FcNoA1H
7XMLbl8TEoa557i9ptCFEDGhZIcgsIUn7E+37LjLLAhz30l7CUvh4hv8yQ4P
q0AGnrIP0Qd6mA/m3jP2f7imn1LnTXYoBDmv4Kz9cmMTiZncMPefs1+/XVry
HmeyAwMYXLBXDWf4844d5p8L9vo9jr8PsiY7eIAtuGg/lUd1mxczzH8X7YNr
JLR5GZMcQLbF9F+y/1Qv5ZUQEw/172V73fJ585R+RzuAvXP9sv2ki3OEP2RE
Qv1/xX6H8aTQ7UnhDvIg58hdtZf588LJe38oNDyu2l8TNa2+kxzikJ4GAtfs
D+eZnmG0C4aGz3X7AIePkwtcgxxApomsu24vdaKt7GVyIDS8btivO7DxlNm0
AIdvIOO+3rBnOLtxs+x8f2j43bRfcn9i+LWXvg52YANv2XeednZzk/d2AACz
HSWF
                "]]}, "Charting`Private`Tag#1"], 
             Annotation[{
               Hue[0.9060679774997897, 0.6, 0.6], 
               Directive[
                PointSize[
                 Rational[1, 72]], 
                AbsoluteThickness[2], FontSize -> 22, FontColor -> 
                GrayLevel[0], 
                Hue[0.06, 1, 0.9], 
                Thickness[0.007]], 
               Line[CompressedData["
1:eJxTTMoPSmViYGDQBGIQXS2yzv1hVYv9x4zHHVt/PLGD8KfA+TvkWl8H7piH
Jr8Ezp81EwRWoqlfB+e/CQSJbETTvwXO57q+uMCWazuaeTvhfM2Y/kNfNfag
mb8Pzl8C1H198QE0+w7C+cZgcBjN/iNw/uGvGkAbjqK55zicHwS28ASa+07C
+Q+rQAaeQnPvGTi/EOS8grNo7j8H5zOAwQU0/yD4HmALLqL576J9XlyX9lUv
DgeQbTH9l+z/56buSdik4wDx72X72OfPdWN6zBzA3rl+2Z79pv70voM2DhD/
X7G3Wn1k+ZezDg7yIOfIXbVPt3ldmbDfyQESHlftHQM3+BwNcXFITwOBa/aW
wm+Lfy5ydYCEz3V7708t8ZkH3BxApomsu27vw6MyTWKRuwMkvG7Ys7tMDLIN
8XD4BjLu6w17c4cV/gfPeThAwu+mPWveoR2rXns4QAL8lv0d1UB53ZvuDgBw
e2hv
                "]]}, "Charting`Private`Tag#2"], 
             Annotation[{
               Hue[0.1421359549995791, 0.6, 0.6], 
               Directive[
                PointSize[
                 Rational[1, 72]], 
                AbsoluteThickness[2], FontSize -> 22, FontColor -> 
                GrayLevel[0], 
                Hue[0.08, 1, 0.7], 
                Thickness[0.007]], 
               Line[CompressedData["
1:eJxTTMoPSmViYGDQBGIQXS2yzv1hVYv9x4zHHVt/PLGD8KfA+TvkWl8H7piH
Jr8Ezp81EwRWoqlfB+e/CQSJbETTvwXO57q+uMCWazuaeTvhfM2Y/kNfNfag
mb8Pzl8C1H198QE0+w7C+cZgcBjN/iNw/uGvGkAbjqK55zicHwS28ASa+07C
+Q+rQAaeQnPvGTi/EOS8grNo7j8H5zOAwQU0/yD4HmALLqL576K97nezW5f0
WB1AtsX0X7KfzC/xXeEdiwPEv5ft99001lqwl8UB7J3rl+21bZqXS01ncYD4
/4r93E+Xlz0pY3GQBzlH7qo9W5dm/oQoFgdIeFy1v5V0XcndgcUhPQ0Ertl3
921TilNjcYCEz3X7X7xG6RMFWBxApomsu24fu+hzyIL3zA6Q8LphfzIh5921
o8wO30DGfb1hr7tXa1FNB7MDJPxu2v99VbuGT4LZARLgt+wvLhfb8PE6owMA
x3tnNg==
                "]]}, "Charting`Private`Tag#3"], 
             Annotation[{
               Hue[0.37820393249936934`, 0.6, 0.6], 
               Directive[
                PointSize[
                 Rational[1, 72]], 
                AbsoluteThickness[2], FontSize -> 22, FontColor -> 
                GrayLevel[0], 
                Hue[0.55, 1, 0.7], 
                Dashing[{Small, Small}], 
                Thickness[0.01]], 
               Line[CompressedData["
1:eJwtkF1IU2Ecxo/VRak3Q4mKNHYR6F3kRTfLZ4LgBxY5iWAsmkIKg2iJgSn4
hSJGYKlliViyDZRizFh+sCHzY6WpY2ubZ45YygrNJkQ5Le2i933P/4HDn3PO
+z7P7/mrq+7qbh+RJCmXPXw2ZtqLNhraIelbm1MOaqC890Hyf3XV9dZjMrvj
R/nkELTblV/6NtvovxVGky/4NNaFgRdco7g2rlk7HHhM5+3wpCk+iXL+ZQyO
CpO7rvc53XfCXLjVNv59EKmyxXw5dQL1S6fTh2dekd8U1i/kMVmQa+ieTea4
UVzqN6hXbOQ/jZEm7jcCK7stWzxw/Mw67n34mvJm0GIvERx5QnOwnjqmUqnG
KH8e6VedrM9bzCVzWIIXkQ590B13Es8HzN/vEVw6EbiA3f07E4PGKeJbxL+z
q9OVOy5sNHDDjyg7p3ApvMvQXeoqMH7z4B7HM68gcVPjOOyfJX4femrfCA5J
yI+qJ8+Y3lMfP05yrOQCikVAAAe+/Yq4bYn6BaAjH55m6P6EMw9c2zF1gPoG
ceOiMkUdOYjQ9TK91xqm/iF0RqvZ/iIQ2Nlh3Cp8xJw+0z7CqBWg66ip5lpF
6B03jNN+ZPy2DbO5Ce6WaZcR24v+bTIlaF8RXDnBD/7CnugRge08n39of2t4
KTiPavOFYRQaUTRD+x+W1Ec6
                "]]}, "Charting`Private`Tag#4"], 
             Annotation[{
               Hue[0.6142719099991583, 0.6, 0.6], 
               Directive[
                PointSize[
                 Rational[1, 72]], 
                AbsoluteThickness[2], FontSize -> 22, FontColor -> 
                GrayLevel[0], 
                GrayLevel[0.5], 
                Dashing[{Small, Small}], 
                Thickness[0.007]], 
               Line[{{0.28, -5.}, {0.28, 0.}, {0.28, 100.}, {0.28, 160.}}]}, 
              "Charting`Private`Tag#5"], 
             Annotation[{
               Hue[0.8503398874989481, 0.6, 0.6], 
               Directive[
                PointSize[
                 Rational[1, 72]], 
                AbsoluteThickness[2], FontSize -> 22, FontColor -> 
                GrayLevel[0], 
                Hue[0.2, 1, 0.7], 
                Dashing[{Small, Small}], 
                Thickness[0.007]], 
               Line[{{0.35, -5.}, {0.35, 0.}, {0.35, 100.}, {0.35, 160.}}]}, 
              "Charting`Private`Tag#6"]}}, <|
           "HighlightElements" -> <|
             "Label" -> {"XYLabel"}, "Ball" -> {"InterpolatedBall"}|>, 
            "LayoutOptions" -> <|
             "PanelPlotLayout" -> <||>, 
              "PlotRange" -> {{0., 0.42}, {-5., 160.}}, 
              "Frame" -> {{True, True}, {True, True}}, "AxesOrigin" -> {0, 0},
               "ImageSize" -> {550, 550}, "Axes" -> {True, True}, 
              "LabelStyle" -> {FontSize -> 22, FontColor -> GrayLevel[0]}, 
              "AspectRatio" -> 1, "DefaultStyle" -> {
                Directive[
                 PointSize[
                  Rational[1, 72]], 
                 AbsoluteThickness[2], FontSize -> 22, FontColor -> 
                 GrayLevel[0], 
                 Hue[0.2, 1, 0.7], 
                 Dashing[{Small, Small}], 
                 Thickness[0.007]], 
                Directive[
                 PointSize[
                  Rational[1, 72]], 
                 AbsoluteThickness[2], FontSize -> 22, FontColor -> 
                 GrayLevel[0], 
                 GrayLevel[0.5], 
                 Dashing[{Small, Small}], 
                 Thickness[0.007]], 
                Directive[
                 PointSize[
                  Rational[1, 72]], 
                 AbsoluteThickness[2], FontSize -> 22, FontColor -> 
                 GrayLevel[0], 
                 Hue[0.55, 1, 0.7], 
                 Dashing[{Small, Small}], 
                 Thickness[0.01]], 
                Directive[
                 PointSize[
                  Rational[1, 72]], 
                 AbsoluteThickness[2], FontSize -> 22, FontColor -> 
                 GrayLevel[0], 
                 Hue[0.08, 1, 0.7], 
                 Thickness[0.007]], 
                Directive[
                 PointSize[
                  Rational[1, 72]], 
                 AbsoluteThickness[2], FontSize -> 22, FontColor -> 
                 GrayLevel[0], 
                 Hue[0.06, 1, 0.9], 
                 Thickness[0.007]], 
                Directive[
                 PointSize[
                  Rational[1, 72]], 
                 AbsoluteThickness[2], FontSize -> 22, FontColor -> 
                 GrayLevel[0], 
                 Hue[0.25, 1, 0.55], 
                 Thickness[0.007]]}, 
              "HighlightLabelingFunctions" -> <|
               "CoordinatesToolOptions" -> ({
                  (Identity[#]& )[
                   Part[#, 1]], 
                  (Identity[#]& )[
                   Part[#, 2]]}& ), 
                "ScalingFunctions" -> {{Identity, Identity}, {
                  Identity, Identity}}|>, "Primitives" -> {}, "GCFlag" -> 
              False|>, 
            "Meta" -> <|
             "DefaultHighlight" -> {"Dynamic", None}, "Index" -> {}, 
              "Function" -> ListLinePlot, "GroupHighlight" -> False|>|>]]& )[<|
          "HighlightElements" -> <|
            "Label" -> {"XYLabel"}, "Ball" -> {"InterpolatedBall"}|>, 
           "LayoutOptions" -> <|
            "PanelPlotLayout" -> <||>, 
             "PlotRange" -> {{0., 0.42}, {-5., 160.}}, 
             "Frame" -> {{True, True}, {True, True}}, "AxesOrigin" -> {0, 0}, 
             "ImageSize" -> {550, 550}, "Axes" -> {True, True}, 
             "LabelStyle" -> {FontSize -> 22, FontColor -> GrayLevel[0]}, 
             "AspectRatio" -> 1, "DefaultStyle" -> {
               Directive[
                PointSize[
                 Rational[1, 72]], 
                AbsoluteThickness[2], FontSize -> 22, FontColor -> 
                GrayLevel[0], 
                Hue[0.2, 1, 0.7], 
                Dashing[{Small, Small}], 
                Thickness[0.007]], 
               Directive[
                PointSize[
                 Rational[1, 72]], 
                AbsoluteThickness[2], FontSize -> 22, FontColor -> 
                GrayLevel[0], 
                GrayLevel[0.5], 
                Dashing[{Small, Small}], 
                Thickness[0.007]], 
               Directive[
                PointSize[
                 Rational[1, 72]], 
                AbsoluteThickness[2], FontSize -> 22, FontColor -> 
                GrayLevel[0], 
                Hue[0.55, 1, 0.7], 
                Dashing[{Small, Small}], 
                Thickness[0.01]], 
               Directive[
                PointSize[
                 Rational[1, 72]], 
                AbsoluteThickness[2], FontSize -> 22, FontColor -> 
                GrayLevel[0], 
                Hue[0.08, 1, 0.7], 
                Thickness[0.007]], 
               Directive[
                PointSize[
                 Rational[1, 72]], 
                AbsoluteThickness[2], FontSize -> 22, FontColor -> 
                GrayLevel[0], 
                Hue[0.06, 1, 0.9], 
                Thickness[0.007]], 
               Directive[
                PointSize[
                 Rational[1, 72]], 
                AbsoluteThickness[2], FontSize -> 22, FontColor -> 
                GrayLevel[0], 
                Hue[0.25, 1, 0.55], 
                Thickness[0.007]]}, 
             "HighlightLabelingFunctions" -> <|"CoordinatesToolOptions" -> ({
                 (Identity[#]& )[
                  Part[#, 1]], 
                 (Identity[#]& )[
                  Part[#, 2]]}& ), 
               "ScalingFunctions" -> {{Identity, Identity}, {
                 Identity, Identity}}|>, "Primitives" -> {}, "GCFlag" -> 
             False|>, 
           "Meta" -> <|
            "DefaultHighlight" -> {"Dynamic", None}, "Index" -> {}, 
             "Function" -> ListLinePlot, "GroupHighlight" -> False|>|>],
         ImageSizeCache->{{4.503599627370496*^15, -4.503599627370496*^15}, {
          4.503599627370496*^15, -4.503599627370496*^15}}],
        Selectable->False]},
      Annotation[{{{}, {}, 
         Annotation[{
           Hue[0.67, 0.6, 0.6], 
           Directive[
            PointSize[
             Rational[1, 72]], 
            AbsoluteThickness[2], FontSize -> 22, FontColor -> GrayLevel[0], 
            Hue[0.25, 1, 0.55], 
            Thickness[0.007]], 
           Line[CompressedData["
1:eJxTTMoPSmViYGDQBGIQXS2yzv1hVYv9s+CTp/xlkh0g/Cn2OTxOmZ+lkx12
yLW+Dtwxz/7f03dek6Rh8kvs380RENAB8mfNBIGV9pxyfX4HpGDq19kbxrVM
8APy3wSCRDbaSwRND7omCdO/xX7irm+M4UA+1/XFBbZc2+3batl+nZeAmbfT
3sBzeqMDkK8Z03/oq8Ye+4mtU44vF4eZv88+hZPzPguQvwSo+/riA/ZX5gfs
ChOD2XfQft0nR9U5oskOxmBw2F5Zh2ffZRGY/Ufsr5/Lf/NbONnh8FcNoA1H
7XMLbl8TEoa557i9ptCFEDGhZIcgsIUn7E+37LjLLAhz30l7CUvh4hv8yQ4P
q0AGnrIP0Qd6mA/m3jP2f7imn1LnTXYoBDmv4Kz9cmMTiZncMPefs1+/XVry
HmeyAwMYXLBXDWf4844d5p8L9vo9jr8PsiY7eIAtuGg/lUd1mxczzH8X7YNr
JLR5GZMcQLbF9F+y/1Qv5ZUQEw/172V73fJ585R+RzuAvXP9sv2ki3OEP2RE
Qv1/xX6H8aTQ7UnhDvIg58hdtZf588LJe38oNDyu2l8TNa2+kxzikJ4GAtfs
D+eZnmG0C4aGz3X7AIePkwtcgxxApomsu24vdaKt7GVyIDS8btivO7DxlNm0
AIdvIOO+3rBnOLtxs+x8f2j43bRfcn9i+LWXvg52YANv2XeednZzk/d2AACz
HSWF
            "]]}, "Charting`Private`Tag#1"], 
         Annotation[{
           Hue[0.9060679774997897, 0.6, 0.6], 
           Directive[
            PointSize[
             Rational[1, 72]], 
            AbsoluteThickness[2], FontSize -> 22, FontColor -> GrayLevel[0], 
            Hue[0.06, 1, 0.9], 
            Thickness[0.007]], 
           Line[CompressedData["
1:eJxTTMoPSmViYGDQBGIQXS2yzv1hVYv9x4zHHVt/PLGD8KfA+TvkWl8H7piH
Jr8Ezp81EwRWoqlfB+e/CQSJbETTvwXO57q+uMCWazuaeTvhfM2Y/kNfNfag
mb8Pzl8C1H198QE0+w7C+cZgcBjN/iNw/uGvGkAbjqK55zicHwS28ASa+07C
+Q+rQAaeQnPvGTi/EOS8grNo7j8H5zOAwQU0/yD4HmALLqL576J9XlyX9lUv
DgeQbTH9l+z/56buSdik4wDx72X72OfPdWN6zBzA3rl+2Z79pv70voM2DhD/
X7G3Wn1k+ZezDg7yIOfIXbVPt3ldmbDfyQESHlftHQM3+BwNcXFITwOBa/aW
wm+Lfy5ydYCEz3V7708t8ZkH3BxApomsu27vw6MyTWKRuwMkvG7Ys7tMDLIN
8XD4BjLu6w17c4cV/gfPeThAwu+mPWveoR2rXns4QAL8lv0d1UB53ZvuDgBw
e2hv
            "]]}, "Charting`Private`Tag#2"], 
         Annotation[{
           Hue[0.1421359549995791, 0.6, 0.6], 
           Directive[
            PointSize[
             Rational[1, 72]], 
            AbsoluteThickness[2], FontSize -> 22, FontColor -> GrayLevel[0], 
            Hue[0.08, 1, 0.7], 
            Thickness[0.007]], 
           Line[CompressedData["
1:eJxTTMoPSmViYGDQBGIQXS2yzv1hVYv9x4zHHVt/PLGD8KfA+TvkWl8H7piH
Jr8Ezp81EwRWoqlfB+e/CQSJbETTvwXO57q+uMCWazuaeTvhfM2Y/kNfNfag
mb8Pzl8C1H198QE0+w7C+cZgcBjN/iNw/uGvGkAbjqK55zicHwS28ASa+07C
+Q+rQAaeQnPvGTi/EOS8grNo7j8H5zOAwQU0/yD4HmALLqL576K97nezW5f0
WB1AtsX0X7KfzC/xXeEdiwPEv5ft99001lqwl8UB7J3rl+21bZqXS01ncYD4
/4r93E+Xlz0pY3GQBzlH7qo9W5dm/oQoFgdIeFy1v5V0XcndgcUhPQ0Ertl3
921TilNjcYCEz3X7X7xG6RMFWBxApomsu24fu+hzyIL3zA6Q8LphfzIh5921
o8wO30DGfb1hr7tXa1FNB7MDJPxu2v99VbuGT4LZARLgt+wvLhfb8PE6owMA
x3tnNg==
            "]]}, "Charting`Private`Tag#3"], 
         Annotation[{
           Hue[0.37820393249936934`, 0.6, 0.6], 
           Directive[
            PointSize[
             Rational[1, 72]], 
            AbsoluteThickness[2], FontSize -> 22, FontColor -> GrayLevel[0], 
            Hue[0.55, 1, 0.7], 
            Dashing[{Small, Small}], 
            Thickness[0.01]], 
           Line[CompressedData["
1:eJwtkF1IU2Ecxo/VRak3Q4mKNHYR6F3kRTfLZ4LgBxY5iWAsmkIKg2iJgSn4
hSJGYKlliViyDZRizFh+sCHzY6WpY2ubZ45YygrNJkQ5Le2i933P/4HDn3PO
+z7P7/mrq+7qbh+RJCmXPXw2ZtqLNhraIelbm1MOaqC890Hyf3XV9dZjMrvj
R/nkELTblV/6NtvovxVGky/4NNaFgRdco7g2rlk7HHhM5+3wpCk+iXL+ZQyO
CpO7rvc53XfCXLjVNv59EKmyxXw5dQL1S6fTh2dekd8U1i/kMVmQa+ieTea4
UVzqN6hXbOQ/jZEm7jcCK7stWzxw/Mw67n34mvJm0GIvERx5QnOwnjqmUqnG
KH8e6VedrM9bzCVzWIIXkQ590B13Es8HzN/vEVw6EbiA3f07E4PGKeJbxL+z
q9OVOy5sNHDDjyg7p3ApvMvQXeoqMH7z4B7HM68gcVPjOOyfJX4femrfCA5J
yI+qJ8+Y3lMfP05yrOQCikVAAAe+/Yq4bYn6BaAjH55m6P6EMw9c2zF1gPoG
ceOiMkUdOYjQ9TK91xqm/iF0RqvZ/iIQ2Nlh3Cp8xJw+0z7CqBWg66ip5lpF
6B03jNN+ZPy2DbO5Ce6WaZcR24v+bTIlaF8RXDnBD/7CnugRge08n39of2t4
KTiPavOFYRQaUTRD+x+W1Ec6
            "]]}, "Charting`Private`Tag#4"], 
         Annotation[{
           Hue[0.6142719099991583, 0.6, 0.6], 
           Directive[
            PointSize[
             Rational[1, 72]], 
            AbsoluteThickness[2], FontSize -> 22, FontColor -> GrayLevel[0], 
            GrayLevel[0.5], 
            Dashing[{Small, Small}], 
            Thickness[0.007]], 
           Line[{{0.28, -5.}, {0.28, 0.}, {0.28, 100.}, {0.28, 160.}}]}, 
          "Charting`Private`Tag#5"], 
         Annotation[{
           Hue[0.8503398874989481, 0.6, 0.6], 
           Directive[
            PointSize[
             Rational[1, 72]], 
            AbsoluteThickness[2], FontSize -> 22, FontColor -> GrayLevel[0], 
            Hue[0.2, 1, 0.7], 
            Dashing[{Small, Small}], 
            Thickness[0.007]], 
           Line[{{0.35, -5.}, {0.35, 0.}, {0.35, 100.}, {0.35, 160.}}]}, 
          "Charting`Private`Tag#6"]}}, <|
       "HighlightElements" -> <|
         "Label" -> {"XYLabel"}, "Ball" -> {"InterpolatedBall"}|>, 
        "LayoutOptions" -> <|
         "PanelPlotLayout" -> <||>, "PlotRange" -> {{0., 0.42}, {-5., 160.}}, 
          "Frame" -> {{True, True}, {True, True}}, "AxesOrigin" -> {0, 0}, 
          "ImageSize" -> {550, 550}, "Axes" -> {True, True}, 
          "LabelStyle" -> {FontSize -> 22, FontColor -> GrayLevel[0]}, 
          "AspectRatio" -> 1, "DefaultStyle" -> {
            Directive[
             PointSize[
              Rational[1, 72]], 
             AbsoluteThickness[2], FontSize -> 22, FontColor -> GrayLevel[0], 
             
             Hue[0.2, 1, 0.7], 
             Dashing[{Small, Small}], 
             Thickness[0.007]], 
            Directive[
             PointSize[
              Rational[1, 72]], 
             AbsoluteThickness[2], FontSize -> 22, FontColor -> GrayLevel[0], 
             
             GrayLevel[0.5], 
             Dashing[{Small, Small}], 
             Thickness[0.007]], 
            Directive[
             PointSize[
              Rational[1, 72]], 
             AbsoluteThickness[2], FontSize -> 22, FontColor -> GrayLevel[0], 
             
             Hue[0.55, 1, 0.7], 
             Dashing[{Small, Small}], 
             Thickness[0.01]], 
            Directive[
             PointSize[
              Rational[1, 72]], 
             AbsoluteThickness[2], FontSize -> 22, FontColor -> GrayLevel[0], 
             
             Hue[0.08, 1, 0.7], 
             Thickness[0.007]], 
            Directive[
             PointSize[
              Rational[1, 72]], 
             AbsoluteThickness[2], FontSize -> 22, FontColor -> GrayLevel[0], 
             
             Hue[0.06, 1, 0.9], 
             Thickness[0.007]], 
            Directive[
             PointSize[
              Rational[1, 72]], 
             AbsoluteThickness[2], FontSize -> 22, FontColor -> GrayLevel[0], 
             
             Hue[0.25, 1, 0.55], 
             Thickness[0.007]]}, 
          "HighlightLabelingFunctions" -> <|"CoordinatesToolOptions" -> ({
              (Identity[#]& )[
               Part[#, 1]], 
              (Identity[#]& )[
               Part[#, 2]]}& ), 
            "ScalingFunctions" -> {{Identity, Identity}, {
              Identity, Identity}}|>, "Primitives" -> {}, "GCFlag" -> False|>,
         "Meta" -> <|
         "DefaultHighlight" -> {"Dynamic", None}, "Index" -> {}, "Function" -> 
          ListLinePlot, "GroupHighlight" -> False|>|>, 
       "DynamicHighlight"]], {{}, {}}}, InsetBox[
     TemplateBox[{"\"Biomass\"", "\"Ethanol\"", "\"Acetate\"", "\"Glucose\""},
      
      "LineLegend",
      DisplayFunction->(FormBox[
        FrameBox[
         StyleBox[
          StyleBox[
           PaneBox[
            TagBox[
             GridBox[{{
                TagBox[
                 GridBox[{{
                    GraphicsBox[{{
                    Directive[
                    EdgeForm[
                    Directive[
                    Opacity[0.3], 
                    GrayLevel[0]]], 
                    PointSize[0.5], 
                    AbsoluteThickness[2], FontSize -> 22, FontColor -> 
                    GrayLevel[0], 
                    Hue[0.25, 1, 0.55], 
                    Thickness[0.063]], {
                    LineBox[{{0, 12.5}, {40, 12.5}}]}}, {
                    Directive[
                    EdgeForm[
                    Directive[
                    Opacity[0.3], 
                    GrayLevel[0]]], 
                    PointSize[0.5], 
                    AbsoluteThickness[2], FontSize -> 22, FontColor -> 
                    GrayLevel[0], 
                    Hue[0.25, 1, 0.55], 
                    Thickness[0.063]], {}}}, AspectRatio -> Full, 
                    ImageSize -> {40, 12.5}, PlotRangePadding -> None, 
                    ImagePadding -> Automatic, 
                    BaselinePosition -> (Scaled[-0.03639999999999999] -> 
                    Baseline)], #}, {
                    GraphicsBox[{{
                    Directive[
                    EdgeForm[
                    Directive[
                    Opacity[0.3], 
                    GrayLevel[0]]], 
                    PointSize[0.5], 
                    AbsoluteThickness[2], FontSize -> 22, FontColor -> 
                    GrayLevel[0], 
                    Hue[0.06, 1, 0.9], 
                    Thickness[0.063]], {
                    LineBox[{{0, 12.5}, {40, 12.5}}]}}, {
                    Directive[
                    EdgeForm[
                    Directive[
                    Opacity[0.3], 
                    GrayLevel[0]]], 
                    PointSize[0.5], 
                    AbsoluteThickness[2], FontSize -> 22, FontColor -> 
                    GrayLevel[0], 
                    Hue[0.06, 1, 0.9], 
                    Thickness[0.063]], {}}}, AspectRatio -> Full, 
                    ImageSize -> {40, 12.5}, PlotRangePadding -> None, 
                    ImagePadding -> Automatic, 
                    BaselinePosition -> (Scaled[-0.03639999999999999] -> 
                    Baseline)], #2}, {
                    GraphicsBox[{{
                    Directive[
                    EdgeForm[
                    Directive[
                    Opacity[0.3], 
                    GrayLevel[0]]], 
                    PointSize[0.5], 
                    AbsoluteThickness[2], FontSize -> 22, FontColor -> 
                    GrayLevel[0], 
                    Hue[0.08, 1, 0.7], 
                    Thickness[0.063]], {
                    LineBox[{{0, 12.5}, {40, 12.5}}]}}, {
                    Directive[
                    EdgeForm[
                    Directive[
                    Opacity[0.3], 
                    GrayLevel[0]]], 
                    PointSize[0.5], 
                    AbsoluteThickness[2], FontSize -> 22, FontColor -> 
                    GrayLevel[0], 
                    Hue[0.08, 1, 0.7], 
                    Thickness[0.063]], {}}}, AspectRatio -> Full, 
                    ImageSize -> {40, 12.5}, PlotRangePadding -> None, 
                    ImagePadding -> Automatic, 
                    BaselinePosition -> (Scaled[-0.03639999999999999] -> 
                    Baseline)], #3}, {
                    GraphicsBox[{{
                    Directive[
                    EdgeForm[
                    Directive[
                    Opacity[0.3], 
                    GrayLevel[0]]], 
                    PointSize[0.5], 
                    AbsoluteThickness[2], FontSize -> 22, FontColor -> 
                    GrayLevel[0], 
                    Hue[0.55, 1, 0.7], 
                    Dashing[{Small, Small}], 
                    Thickness[0.09]], {
                    LineBox[{{0, 12.5}, {40, 12.5}}]}}, {
                    Directive[
                    EdgeForm[
                    Directive[
                    Opacity[0.3], 
                    GrayLevel[0]]], 
                    PointSize[0.5], 
                    AbsoluteThickness[2], FontSize -> 22, FontColor -> 
                    GrayLevel[0], 
                    Hue[0.55, 1, 0.7], 
                    Dashing[{Small, Small}], 
                    Thickness[0.09]], {}}}, AspectRatio -> Full, 
                    ImageSize -> {40, 12.5}, PlotRangePadding -> None, 
                    ImagePadding -> Automatic, 
                    BaselinePosition -> (Scaled[-0.03639999999999999] -> 
                    Baseline)], #4}}, 
                  GridBoxAlignment -> {
                   "Columns" -> {Center, Left}, "Rows" -> {{Baseline}}}, 
                  AutoDelete -> False, 
                  GridBoxDividers -> {
                   "Columns" -> {{False}}, "Rows" -> {{False}}}, 
                  GridBoxItemSize -> {
                   "Columns" -> {{All}}, "Rows" -> {{All}}}, 
                  GridBoxSpacings -> {
                   "Columns" -> {{0.5}}, "Rows" -> {{0.8}}}], "Grid"]}}, 
              GridBoxAlignment -> {"Columns" -> {{Left}}, "Rows" -> {{Top}}}, 
              AutoDelete -> False, 
              GridBoxItemSize -> {
               "Columns" -> {{Automatic}}, "Rows" -> {{Automatic}}}, 
              GridBoxSpacings -> {"Columns" -> {{1}}, "Rows" -> {{0}}}], 
             "Grid"], Alignment -> Left, AppearanceElements -> None, 
            ImageSizeAction -> "ResizeToFit"], LineIndent -> 0, StripOnInput -> 
           False], {FontFamily -> "Helvetica", FontSize -> 18}, StripOnInput -> 
          False], Background -> Automatic, RoundingRadius -> 5, 
         ContentPadding -> True, FrameMargins -> {{5, 5}, {5, 5}}, FrameStyle -> 
         Thickness[1], StripOnInput -> False], TraditionalForm]& ),
      Editable->True,
      InterpretationFunction:>(RowBox[{"LineLegend", "[", 
         RowBox[{
           RowBox[{"{", 
             RowBox[{
               RowBox[{"Directive", "[", 
                 RowBox[{
                   RowBox[{"PointSize", "[", 
                    FractionBox["1", "72"], "]"}], ",", 
                   RowBox[{"AbsoluteThickness", "[", "2", "]"}], ",", 
                   RowBox[{"FontSize", "\[Rule]", "22"}], ",", 
                   RowBox[{"FontColor", "\[Rule]", 
                    
                    TemplateBox[<|"color" -> GrayLevel[0]|>, 
                    "GrayLevelColorSwatchTemplate"]}], ",", 
                   
                   TemplateBox[<|"color" -> Hue[0.25, 1, 0.55]|>, 
                    "HueColorSwatchTemplate"], ",", 
                   RowBox[{"Thickness", "[", "0.007`", "]"}]}], "]"}], ",", 
               RowBox[{"Directive", "[", 
                 RowBox[{
                   RowBox[{"PointSize", "[", 
                    FractionBox["1", "72"], "]"}], ",", 
                   RowBox[{"AbsoluteThickness", "[", "2", "]"}], ",", 
                   RowBox[{"FontSize", "\[Rule]", "22"}], ",", 
                   RowBox[{"FontColor", "\[Rule]", 
                    
                    TemplateBox[<|"color" -> GrayLevel[0]|>, 
                    "GrayLevelColorSwatchTemplate"]}], ",", 
                   
                   TemplateBox[<|"color" -> Hue[0.06, 1, 0.9]|>, 
                    "HueColorSwatchTemplate"], ",", 
                   RowBox[{"Thickness", "[", "0.007`", "]"}]}], "]"}], ",", 
               RowBox[{"Directive", "[", 
                 RowBox[{
                   RowBox[{"PointSize", "[", 
                    FractionBox["1", "72"], "]"}], ",", 
                   RowBox[{"AbsoluteThickness", "[", "2", "]"}], ",", 
                   RowBox[{"FontSize", "\[Rule]", "22"}], ",", 
                   RowBox[{"FontColor", "\[Rule]", 
                    
                    TemplateBox[<|"color" -> GrayLevel[0]|>, 
                    "GrayLevelColorSwatchTemplate"]}], ",", 
                   
                   TemplateBox[<|"color" -> Hue[0.08, 1, 0.7]|>, 
                    "HueColorSwatchTemplate"], ",", 
                   RowBox[{"Thickness", "[", "0.007`", "]"}]}], "]"}], ",", 
               RowBox[{"Directive", "[", 
                 RowBox[{
                   RowBox[{"PointSize", "[", 
                    FractionBox["1", "72"], "]"}], ",", 
                   RowBox[{"AbsoluteThickness", "[", "2", "]"}], ",", 
                   RowBox[{"FontSize", "\[Rule]", "22"}], ",", 
                   RowBox[{"FontColor", "\[Rule]", 
                    
                    TemplateBox[<|"color" -> GrayLevel[0]|>, 
                    "GrayLevelColorSwatchTemplate"]}], ",", 
                   
                   TemplateBox[<|"color" -> Hue[0.55, 1, 0.7]|>, 
                    "HueColorSwatchTemplate"], ",", 
                   RowBox[{"Dashing", "[", 
                    RowBox[{"{", 
                    RowBox[{"Small", ",", "Small"}], "}"}], "]"}], ",", 
                   RowBox[{"Thickness", "[", "0.01`", "]"}]}], "]"}]}], "}"}],
            ",", 
           RowBox[{"{", 
             RowBox[{#, ",", #2, ",", #3, ",", #4}], "}"}], ",", 
           RowBox[{"LegendMarkers", "\[Rule]", 
             RowBox[{"{", 
               RowBox[{
                 RowBox[{"{", 
                   RowBox[{"False", ",", "Automatic"}], "}"}], ",", 
                 RowBox[{"{", 
                   RowBox[{"False", ",", "Automatic"}], "}"}], ",", 
                 RowBox[{"{", 
                   RowBox[{"False", ",", "Automatic"}], "}"}], ",", 
                 RowBox[{"{", 
                   RowBox[{"False", ",", "Automatic"}], "}"}], ",", 
                 RowBox[{"{", 
                   RowBox[{"False", ",", "Automatic"}], "}"}], ",", 
                 RowBox[{"{", 
                   RowBox[{"False", ",", "Automatic"}], "}"}]}], "}"}]}], ",", 
           RowBox[{"Joined", "\[Rule]", 
             RowBox[{"{", 
               
               RowBox[{
                "True", ",", "True", ",", "True", ",", "True", ",", "True", 
                 ",", "True"}], "}"}]}], ",", 
           RowBox[{"LabelStyle", "\[Rule]", 
             RowBox[{"{", 
               RowBox[{
                 RowBox[{"FontFamily", "\[Rule]", "\"Helvetica\""}], ",", 
                 RowBox[{"FontSize", "\[Rule]", "18"}]}], "}"}]}], ",", 
           RowBox[{"LegendFunction", "\[Rule]", "\"Frame\""}], ",", 
           RowBox[{"LegendLayout", "\[Rule]", "\"Column\""}]}], "]"}]& )], 
     Scaled[{0.2, 0.5}], ImageScaled[{0.5, 0.5}],
     BaseStyle->{FontSize -> Larger},
     FormatType->StandardForm]},
   AspectRatio->1,
   Axes->{True, True},
   AxesLabel->{None, None},
   AxesOrigin->{0, 0},
   BaseStyle->{FontSize -> 22, FontColor -> GrayLevel[0]},
   DisplayFunction->Identity,
   Frame->{{True, True}, {True, True}},
   FrameLabel->{{
      FormBox[
       TagBox["\"Concentrations (mM)\"", HoldForm], TraditionalForm], None}, {
     
      FormBox[
       TagBox[
       "\"Dilution rate (h\\!\\(\\*SuperscriptBox[\\(\\\\ \\), \
\\(-1\\)]\\))\"", HoldForm], TraditionalForm], None}},
   FrameStyle->Directive[
     GrayLevel[0], 22, Thickness -> 0.005, PlotTheme -> "Marketing"],
   FrameTicks->{{Automatic, Automatic}, {Automatic, Automatic}},
   GridLines->{None, None},
   GridLinesStyle->Directive[
     GrayLevel[0.5, 0.4]],
   ImagePadding->{{85, 85}, {70, 10}},
   ImageSize->550,
   Method->{
    "AxisPadding" -> Scaled[0.02], "DefaultBoundaryStyle" -> Automatic, 
     "DefaultGraphicsInteraction" -> {
      "Version" -> 1.2, "TrackMousePosition" -> {True, False}, 
       "Effects" -> {
        "Highlight" -> {"ratio" -> 2}, "HighlightPoint" -> {"ratio" -> 2}, 
         "Droplines" -> {
          "freeformCursorMode" -> True, 
           "placement" -> {"x" -> "All", "y" -> "None"}}}}, 
     "DefaultMeshStyle" -> AbsolutePointSize[6], "DefaultPlotStyle" -> {
       Directive[
        RGBColor[0.24, 0.6, 0.8], 
        AbsoluteThickness[2]], 
       Directive[
        RGBColor[0.95, 0.627, 0.1425], 
        AbsoluteThickness[2]], 
       Directive[
        RGBColor[0.455, 0.7, 0.21], 
        AbsoluteThickness[2]], 
       Directive[
        RGBColor[0.922526, 0.385626, 0.209179], 
        AbsoluteThickness[2]], 
       Directive[
        RGBColor[0.578, 0.51, 0.85], 
        AbsoluteThickness[2]], 
       Directive[
        RGBColor[0.772079, 0.431554, 0.102387], 
        AbsoluteThickness[2]], 
       Directive[
        RGBColor[0.4, 0.64, 1.], 
        AbsoluteThickness[2]], 
       Directive[
        RGBColor[1., 0.75, 0.], 
        AbsoluteThickness[2]], 
       Directive[
        RGBColor[0.8, 0.4, 0.76], 
        AbsoluteThickness[2]], 
       Directive[
        RGBColor[0.637, 0.65, 0.], 
        AbsoluteThickness[2]], 
       Directive[
        RGBColor[0.915, 0.3325, 0.2125], 
        AbsoluteThickness[2]], 
       Directive[
        RGBColor[0.40082222609352647`, 0.5220066643438841, 0.85], 
        AbsoluteThickness[2]], 
       Directive[
        RGBColor[0.9728288904374106, 0.621644452187053, 0.07336199581899142], 
        
        AbsoluteThickness[2]], 
       Directive[
        RGBColor[0.736782672705901, 0.358, 0.5030266573755369], 
        AbsoluteThickness[2]], 
       Directive[
        RGBColor[0.28026441037696703`, 0.715, 0.4292089322474965], 
        AbsoluteThickness[2]]}, "DomainPadding" -> Scaled[0.02], 
     "RangePadding" -> Scaled[0.05], "OptimizePlotMarkers" -> True, 
     "IncludeHighlighting" -> "CurrentSet", "HighlightStyle" -> Automatic, 
     "OptimizePlotMarkers" -> True, 
     "CoordinatesToolOptions" -> {"DisplayFunction" -> ({
         (Identity[#]& )[
          Part[#, 1]], 
         (Identity[#]& )[
          Part[#, 2]]}& ), "CopiedValueFunction" -> ({
         (Identity[#]& )[
          Part[#, 1]], 
         (Identity[#]& )[
          Part[#, 2]]}& )}},
   PlotRange->{{0., 0.42}, {-5., 160.}},
   PlotRangeClipping->True,
   PlotRangePadding->{{0, 0}, {0, 0}},
   Prolog->{
     RGBColor[
      NCache[{
        Rational[223, 255], 
        Rational[72, 85], 
        Rational[40, 51]}, {0.8745098039215686, 0.8470588235294118, 
       0.7843137254901961}]], 
     RectangleBox[
      Scaled[{0, 0}], 
      Scaled[{1, 1}]]},
   Ticks->{Automatic, Automatic}],
  InterpretTemplate[Legended[
    Graphics[{{}, 
      Annotation[{{{}, {}, 
         Annotation[{
           Hue[0.67, 0.6, 0.6], 
           Directive[
            PointSize[
             Rational[1, 72]], 
            AbsoluteThickness[2], FontSize -> 22, FontColor -> GrayLevel[0], 
            Hue[0.25, 1, 0.55], 
            Thickness[0.007]], 
           Line[CompressedData["
1:eJxTTMoPSmViYGDQBGIQXS2yzv1hVYv9s+CTp/xlkh0g/Cn2OTxOmZ+lkx12
yLW+Dtwxz/7f03dek6Rh8kvs380RENAB8mfNBIGV9pxyfX4HpGDq19kbxrVM
8APy3wSCRDbaSwRND7omCdO/xX7irm+M4UA+1/XFBbZc2+3batl+nZeAmbfT
3sBzeqMDkK8Z03/oq8Ye+4mtU44vF4eZv88+hZPzPguQvwSo+/riA/ZX5gfs
ChOD2XfQft0nR9U5oskOxmBw2F5Zh2ffZRGY/Ufsr5/Lf/NbONnh8FcNoA1H
7XMLbl8TEoa557i9ptCFEDGhZIcgsIUn7E+37LjLLAhz30l7CUvh4hv8yQ4P
q0AGnrIP0Qd6mA/m3jP2f7imn1LnTXYoBDmv4Kz9cmMTiZncMPefs1+/XVry
HmeyAwMYXLBXDWf4844d5p8L9vo9jr8PsiY7eIAtuGg/lUd1mxczzH8X7YNr
JLR5GZMcQLbF9F+y/1Qv5ZUQEw/172V73fJ585R+RzuAvXP9sv2ki3OEP2RE
Qv1/xX6H8aTQ7UnhDvIg58hdtZf588LJe38oNDyu2l8TNa2+kxzikJ4GAtfs
D+eZnmG0C4aGz3X7AIePkwtcgxxApomsu24vdaKt7GVyIDS8btivO7DxlNm0
AIdvIOO+3rBnOLtxs+x8f2j43bRfcn9i+LWXvg52YANv2XeednZzk/d2AACz
HSWF
            "]]}, "Charting`Private`Tag#1"], 
         Annotation[{
           Hue[0.9060679774997897, 0.6, 0.6], 
           Directive[
            PointSize[
             Rational[1, 72]], 
            AbsoluteThickness[2], FontSize -> 22, FontColor -> GrayLevel[0], 
            Hue[0.06, 1, 0.9], 
            Thickness[0.007]], 
           Line[CompressedData["
1:eJxTTMoPSmViYGDQBGIQXS2yzv1hVYv9x4zHHVt/PLGD8KfA+TvkWl8H7piH
Jr8Ezp81EwRWoqlfB+e/CQSJbETTvwXO57q+uMCWazuaeTvhfM2Y/kNfNfag
mb8Pzl8C1H198QE0+w7C+cZgcBjN/iNw/uGvGkAbjqK55zicHwS28ASa+07C
+Q+rQAaeQnPvGTi/EOS8grNo7j8H5zOAwQU0/yD4HmALLqL576J9XlyX9lUv
DgeQbTH9l+z/56buSdik4wDx72X72OfPdWN6zBzA3rl+2Z79pv70voM2DhD/
X7G3Wn1k+ZezDg7yIOfIXbVPt3ldmbDfyQESHlftHQM3+BwNcXFITwOBa/aW
wm+Lfy5ydYCEz3V7708t8ZkH3BxApomsu27vw6MyTWKRuwMkvG7Ys7tMDLIN
8XD4BjLu6w17c4cV/gfPeThAwu+mPWveoR2rXns4QAL8lv0d1UB53ZvuDgBw
e2hv
            "]]}, "Charting`Private`Tag#2"], 
         Annotation[{
           Hue[0.1421359549995791, 0.6, 0.6], 
           Directive[
            PointSize[
             Rational[1, 72]], 
            AbsoluteThickness[2], FontSize -> 22, FontColor -> GrayLevel[0], 
            Hue[0.08, 1, 0.7], 
            Thickness[0.007]], 
           Line[CompressedData["
1:eJxTTMoPSmViYGDQBGIQXS2yzv1hVYv9x4zHHVt/PLGD8KfA+TvkWl8H7piH
Jr8Ezp81EwRWoqlfB+e/CQSJbETTvwXO57q+uMCWazuaeTvhfM2Y/kNfNfag
mb8Pzl8C1H198QE0+w7C+cZgcBjN/iNw/uGvGkAbjqK55zicHwS28ASa+07C
+Q+rQAaeQnPvGTi/EOS8grNo7j8H5zOAwQU0/yD4HmALLqL576K97nezW5f0
WB1AtsX0X7KfzC/xXeEdiwPEv5ft99001lqwl8UB7J3rl+21bZqXS01ncYD4
/4r93E+Xlz0pY3GQBzlH7qo9W5dm/oQoFgdIeFy1v5V0XcndgcUhPQ0Ertl3
921TilNjcYCEz3X7X7xG6RMFWBxApomsu24fu+hzyIL3zA6Q8LphfzIh5921
o8wO30DGfb1hr7tXa1FNB7MDJPxu2v99VbuGT4LZARLgt+wvLhfb8PE6owMA
x3tnNg==
            "]]}, "Charting`Private`Tag#3"], 
         Annotation[{
           Hue[0.37820393249936934`, 0.6, 0.6], 
           Directive[
            PointSize[
             Rational[1, 72]], 
            AbsoluteThickness[2], FontSize -> 22, FontColor -> GrayLevel[0], 
            Hue[0.55, 1, 0.7], 
            Dashing[{Small, Small}], 
            Thickness[0.01]], 
           Line[CompressedData["
1:eJwtkF1IU2Ecxo/VRak3Q4mKNHYR6F3kRTfLZ4LgBxY5iWAsmkIKg2iJgSn4
hSJGYKlliViyDZRizFh+sCHzY6WpY2ubZ45YygrNJkQ5Le2i933P/4HDn3PO
+z7P7/mrq+7qbh+RJCmXPXw2ZtqLNhraIelbm1MOaqC890Hyf3XV9dZjMrvj
R/nkELTblV/6NtvovxVGky/4NNaFgRdco7g2rlk7HHhM5+3wpCk+iXL+ZQyO
CpO7rvc53XfCXLjVNv59EKmyxXw5dQL1S6fTh2dekd8U1i/kMVmQa+ieTea4
UVzqN6hXbOQ/jZEm7jcCK7stWzxw/Mw67n34mvJm0GIvERx5QnOwnjqmUqnG
KH8e6VedrM9bzCVzWIIXkQ590B13Es8HzN/vEVw6EbiA3f07E4PGKeJbxL+z
q9OVOy5sNHDDjyg7p3ApvMvQXeoqMH7z4B7HM68gcVPjOOyfJX4femrfCA5J
yI+qJ8+Y3lMfP05yrOQCikVAAAe+/Yq4bYn6BaAjH55m6P6EMw9c2zF1gPoG
ceOiMkUdOYjQ9TK91xqm/iF0RqvZ/iIQ2Nlh3Cp8xJw+0z7CqBWg66ip5lpF
6B03jNN+ZPy2DbO5Ce6WaZcR24v+bTIlaF8RXDnBD/7CnugRge08n39of2t4
KTiPavOFYRQaUTRD+x+W1Ec6
            "]]}, "Charting`Private`Tag#4"], 
         Annotation[{
           Hue[0.6142719099991583, 0.6, 0.6], 
           Directive[
            PointSize[
             Rational[1, 72]], 
            AbsoluteThickness[2], FontSize -> 22, FontColor -> GrayLevel[0], 
            GrayLevel[0.5], 
            Dashing[{Small, Small}], 
            Thickness[0.007]], 
           Line[{{0.28, -5.}, {0.28, 0.}, {0.28, 100.}, {0.28, 160.}}]}, 
          "Charting`Private`Tag#5"], 
         Annotation[{
           Hue[0.8503398874989481, 0.6, 0.6], 
           Directive[
            PointSize[
             Rational[1, 72]], 
            AbsoluteThickness[2], FontSize -> 22, FontColor -> GrayLevel[0], 
            Hue[0.2, 1, 0.7], 
            Dashing[{Small, Small}], 
            Thickness[0.007]], 
           Line[{{0.35, -5.}, {0.35, 0.}, {0.35, 100.}, {0.35, 160.}}]}, 
          "Charting`Private`Tag#6"]}}, <|
       "HighlightElements" -> <|
         "Label" -> {"XYLabel"}, "Ball" -> {"InterpolatedBall"}|>, 
        "LayoutOptions" -> <|
         "PanelPlotLayout" -> <||>, "PlotRange" -> {{0., 0.42}, {-5., 160.}}, 
          "Frame" -> {{True, True}, {True, True}}, "AxesOrigin" -> {0, 0}, 
          "ImageSize" -> {550, 550}, "Axes" -> {True, True}, 
          "LabelStyle" -> {FontSize -> 22, FontColor -> GrayLevel[0]}, 
          "AspectRatio" -> 1, "DefaultStyle" -> {
            Directive[
             PointSize[
              Rational[1, 72]], 
             AbsoluteThickness[2], FontSize -> 22, FontColor -> GrayLevel[0], 
             
             Hue[0.2, 1, 0.7], 
             Dashing[{Small, Small}], 
             Thickness[0.007]], 
            Directive[
             PointSize[
              Rational[1, 72]], 
             AbsoluteThickness[2], FontSize -> 22, FontColor -> GrayLevel[0], 
             
             GrayLevel[0.5], 
             Dashing[{Small, Small}], 
             Thickness[0.007]], 
            Directive[
             PointSize[
              Rational[1, 72]], 
             AbsoluteThickness[2], FontSize -> 22, FontColor -> GrayLevel[0], 
             
             Hue[0.55, 1, 0.7], 
             Dashing[{Small, Small}], 
             Thickness[0.01]], 
            Directive[
             PointSize[
              Rational[1, 72]], 
             AbsoluteThickness[2], FontSize -> 22, FontColor -> GrayLevel[0], 
             
             Hue[0.08, 1, 0.7], 
             Thickness[0.007]], 
            Directive[
             PointSize[
              Rational[1, 72]], 
             AbsoluteThickness[2], FontSize -> 22, FontColor -> GrayLevel[0], 
             
             Hue[0.06, 1, 0.9], 
             Thickness[0.007]], 
            Directive[
             PointSize[
              Rational[1, 72]], 
             AbsoluteThickness[2], FontSize -> 22, FontColor -> GrayLevel[0], 
             
             Hue[0.25, 1, 0.55], 
             Thickness[0.007]]}, 
          "HighlightLabelingFunctions" -> <|"CoordinatesToolOptions" -> ({
              (Identity[#]& )[
               Part[#, 1]], 
              (Identity[#]& )[
               Part[#, 2]]}& ), 
            "ScalingFunctions" -> {{Identity, Identity}, {
              Identity, Identity}}|>, "Primitives" -> {}, "GCFlag" -> False|>,
         "Meta" -> <|
         "DefaultHighlight" -> {"Dynamic", None}, "Index" -> {}, "Function" -> 
          ListLinePlot, "GroupHighlight" -> False|>|>, 
       "DynamicHighlight"], {{}, {}}}, {
     DisplayFunction -> Identity, DisplayFunction -> Identity, 
      DisplayFunction -> Identity, AspectRatio -> 1, Axes -> {True, True}, 
      AxesLabel -> {None, None}, AxesOrigin -> {0, 0}, 
      BaseStyle -> {FontSize -> 22, FontColor -> GrayLevel[0]}, 
      DisplayFunction :> Identity, Frame -> {{True, True}, {True, True}}, 
      FrameLabel -> {{
         HoldForm["Concentrations (mM)"], None}, {
         HoldForm["Dilution rate (h\!\(\*SuperscriptBox[\(\\ \), \(-1\)]\))"],
          None}}, FrameStyle -> Directive[
        GrayLevel[0], 22, Thickness -> 0.005, PlotTheme -> "Marketing"], 
      FrameTicks -> {{Automatic, Automatic}, {Automatic, Automatic}}, 
      GridLines -> {None, None}, GridLinesStyle -> Directive[
        GrayLevel[0.5, 0.4]], ImagePadding -> {{85, 85}, {70, 10}}, ImageSize -> 
      550, Method -> {
       "AxisPadding" -> Scaled[0.02], "DefaultBoundaryStyle" -> Automatic, 
        "DefaultGraphicsInteraction" -> {
         "Version" -> 1.2, "TrackMousePosition" -> {True, False}, 
          "Effects" -> {
           "Highlight" -> {"ratio" -> 2}, "HighlightPoint" -> {"ratio" -> 2}, 
            "Droplines" -> {
             "freeformCursorMode" -> True, 
              "placement" -> {"x" -> "All", "y" -> "None"}}}}, 
        "DefaultMeshStyle" -> AbsolutePointSize[6], "DefaultPlotStyle" -> {
          Directive[
           RGBColor[0.24, 0.6, 0.8], 
           AbsoluteThickness[2]], 
          Directive[
           RGBColor[0.95, 0.627, 0.1425], 
           AbsoluteThickness[2]], 
          Directive[
           RGBColor[0.455, 0.7, 0.21], 
           AbsoluteThickness[2]], 
          Directive[
           RGBColor[0.922526, 0.385626, 0.209179], 
           AbsoluteThickness[2]], 
          Directive[
           RGBColor[0.578, 0.51, 0.85], 
           AbsoluteThickness[2]], 
          Directive[
           RGBColor[0.772079, 0.431554, 0.102387], 
           AbsoluteThickness[2]], 
          Directive[
           RGBColor[0.4, 0.64, 1.], 
           AbsoluteThickness[2]], 
          Directive[
           RGBColor[1., 0.75, 0.], 
           AbsoluteThickness[2]], 
          Directive[
           RGBColor[0.8, 0.4, 0.76], 
           AbsoluteThickness[2]], 
          Directive[
           RGBColor[0.637, 0.65, 0.], 
           AbsoluteThickness[2]], 
          Directive[
           RGBColor[0.915, 0.3325, 0.2125], 
           AbsoluteThickness[2]], 
          Directive[
           RGBColor[0.40082222609352647`, 0.5220066643438841, 0.85], 
           AbsoluteThickness[2]], 
          Directive[
           RGBColor[
           0.9728288904374106, 0.621644452187053, 0.07336199581899142], 
           AbsoluteThickness[2]], 
          Directive[
           RGBColor[0.736782672705901, 0.358, 0.5030266573755369], 
           AbsoluteThickness[2]], 
          Directive[
           RGBColor[0.28026441037696703`, 0.715, 0.4292089322474965], 
           AbsoluteThickness[2]]}, "DomainPadding" -> Scaled[0.02], 
        "RangePadding" -> Scaled[0.05], "OptimizePlotMarkers" -> True, 
        "IncludeHighlighting" -> "CurrentSet", "HighlightStyle" -> Automatic, 
        "OptimizePlotMarkers" -> True, 
        "CoordinatesToolOptions" -> {"DisplayFunction" -> ({
            (Identity[#]& )[
             Part[#, 1]], 
            (Identity[#]& )[
             Part[#, 2]]}& ), "CopiedValueFunction" -> ({
            (Identity[#]& )[
             Part[#, 1]], 
            (Identity[#]& )[
             Part[#, 2]]}& )}}, PlotRange -> {{0., 0.42}, {-5., 160.}}, 
      PlotRangeClipping -> True, PlotRangePadding -> {{0, 0}, {0, 0}}, Prolog -> {
        RGBColor[{
          Rational[223, 255], 
          Rational[72, 85], 
          Rational[40, 51]}], 
        Rectangle[
         Scaled[{0, 0}], 
         Scaled[{1, 1}]]}, Ticks -> {Automatic, Automatic}}], 
    Placed[
     Unevaluated[
      LineLegend[{
        Directive[
         PointSize[
          Rational[1, 72]], 
         AbsoluteThickness[2], FontSize -> 22, FontColor -> GrayLevel[0], 
         Hue[0.25, 1, 0.55], 
         Thickness[0.007]], 
        Directive[
         PointSize[
          Rational[1, 72]], 
         AbsoluteThickness[2], FontSize -> 22, FontColor -> GrayLevel[0], 
         Hue[0.06, 1, 0.9], 
         Thickness[0.007]], 
        Directive[
         PointSize[
          Rational[1, 72]], 
         AbsoluteThickness[2], FontSize -> 22, FontColor -> GrayLevel[0], 
         Hue[0.08, 1, 0.7], 
         Thickness[0.007]], 
        Directive[
         PointSize[
          Rational[1, 72]], 
         AbsoluteThickness[2], FontSize -> 22, FontColor -> GrayLevel[0], 
         Hue[0.55, 1, 0.7], 
         Dashing[{Small, Small}], 
         Thickness[0.01]]}, {"Biomass", "Ethanol", "Acetate", "Glucose"}, 
       LegendMarkers -> {{False, Automatic}, {False, Automatic}, {
         False, Automatic}, {False, Automatic}, {False, Automatic}, {
         False, Automatic}}, Joined -> {True, True, True, True, True, True}, 
       LabelStyle -> {FontFamily -> "Helvetica", FontSize -> 18}, 
       LegendFunction -> "Frame", LegendLayout -> "Column"]], {0.2, 0.5}, 
     Identity]]& ],
  AutoDelete->True,
  Editable->True,
  SelectWithContents->False,
  Selectable->True]], "Output",
 CellChangeTimes->{
  3.9301975745226917`*^9, 3.93019766690195*^9, 3.942374022947658*^9, 
   3.9423745955671988`*^9, {3.942377256166851*^9, 3.942377261289899*^9}, {
   3.9423820914581003`*^9, 3.942382096744975*^9}, 3.942382131336234*^9, 
   3.942382162003687*^9, 3.942382234996772*^9, {3.942382288325741*^9, 
   3.942382292340777*^9}, 3.9423851914009247`*^9, 3.9423869077047577`*^9, 
   3.942391883955756*^9, 3.949390869295033*^9, 3.949390949954266*^9, 
   3.949391637713792*^9},
 CellLabel->
  "Out[189]=",ExpressionUUID->"70141937-70a8-4681-8042-f42bc035c54c"]
}, Open  ]]
}, Open  ]],

Cell[CellGroupData[{

Cell["Thermodynamic quantities", "Subsection",
 CellChangeTimes->{{3.930144636510641*^9, 3.930144645413928*^9}, {
  3.9301461640699043`*^9, 3.930146166799138*^9}, {3.930146205150778*^9, 
  3.93014620816574*^9}, {3.9301470716643267`*^9, 3.930147078552949*^9}, {
  3.930147173862646*^9, 
  3.930147179773513*^9}},ExpressionUUID->"a69d7f6b-0525-45c4-8662-\
c88b1574e99e"],

Cell[CellGroupData[{

Cell[BoxData[
 RowBox[{
  RowBox[{"(*", 
   RowBox[{
   "Driving", " ", "force", " ", "and", " ", "sEPR", " ", "as", " ", 
    "function", " ", "of", " ", "dilution", " ", 
    RowBox[{"rate", "."}]}], "*)"}], "\[IndentingNewLine]", 
  RowBox[{"ThermoDynHoekHDpaper", "=", 
   RowBox[{"ListLinePlot", "[", 
    RowBox[{
     RowBox[{"{", 
      RowBox[{
      "critvals1HoekHD", ",", "critvals2HoekHD", ",", "mindriforvalHoekHD", ",",
        "entrprodvalHoek"}], "}"}], ",", 
     RowBox[{"Frame", "->", "True"}], ",", 
     RowBox[{"AspectRatio", "->", "1"}], ",", 
     RowBox[{"PlotRange", "->", 
      RowBox[{"{", 
       RowBox[{
        RowBox[{"{", 
         RowBox[{"0", ",", 
          RowBox[{"\[Lambda]max", "/.", "paramsHoek"}]}], "}"}], ",", 
        RowBox[{"{", 
         RowBox[{
          RowBox[{"-", "5"}], ",", "340"}], "}"}]}], "}"}]}], ",", 
     RowBox[{"ImagePadding", "->", 
      RowBox[{"{", 
       RowBox[{
        RowBox[{"{", 
         RowBox[{"85", ",", "85"}], "}"}], ",", 
        RowBox[{"{", 
         RowBox[{"70", ",", "10"}], "}"}]}], "}"}]}], ",", 
     RowBox[{"PlotStyle", "\[Rule]", 
      RowBox[{"{", 
       RowBox[{
        RowBox[{"{", 
         RowBox[{"Gray", ",", "Dashed", ",", 
          RowBox[{"Thickness", "[", "0.007", "]"}]}], "}"}], ",", 
        RowBox[{"{", 
         RowBox[{
          RowBox[{
           RowBox[{"ColorData", "[", 
            RowBox[{"68", ",", "\"\<ColorList\>\""}], "]"}], "[", 
           RowBox[{"[", "6", "]"}], "]"}], ",", "Dashed", ",", 
          RowBox[{"Thickness", "[", "0.007", "]"}]}], "}"}], ",", 
        RowBox[{"{", 
         RowBox[{
          RowBox[{
           RowBox[{"ColorData", "[",
[truncated: 31,758 more chars]
