# Supplementary material for: A Trade-off between Force and Flow May Lead to Reduced Entropy Production Rate during Faster Microbial Growth
Source: J Phys Chem B. 2025 Jun 6;129(24):5923–36. doi: 10.1021/acs.jpcb.4c08559 (PMC12183760; doi:10.1021/acs.jpcb.4c08559)
Supplement: Supplementary file 2 [file jp4c08559_si_002.zip › Source codes/Model 1 for overflowing yeast.nb]

(* Content-type: application/vnd.wolfram.mathematica *)

(*** Wolfram Notebook File ***)
(* http://www.wolfram.com/nb *)

(* CreatedBy='Mathematica 13.2' *)

(*CacheID: 234*)
(* Internal cache information:
NotebookFileLineBreakTest
NotebookFileLineBreakTest
NotebookDataPosition[       158,          7]
NotebookDataLength[    364968,       7868]
NotebookOptionsPosition[    359153,       7760]
NotebookOutlinePosition[    359555,       7776]
CellTagsIndexPosition[    359512,       7773]
WindowFrame->Normal*)

(* Beginning of Notebook Content *)
Notebook[{

Cell[CellGroupData[{
Cell[TextData[{
 "Mathematica code for Model 1 for overflowing ",
 StyleBox["S. cerevisiae",
  FontSlant->"Italic"]
}], "Title",
 CellChangeTimes->{{3.880599153740843*^9, 3.880599166135254*^9}, {
  3.8821692692432213`*^9, 3.88216928165911*^9}, {3.892863729737866*^9, 
  3.892863734360939*^9}, {3.929694716476245*^9, 
  3.9296947344916267`*^9}},ExpressionUUID->"749c98f1-c76b-4603-a7e1-\
242a144877fd"],

Cell[TextData[{
 "This notebook contains source code for the following article:\n",
 StyleBox["\nTitle: ",
  FontWeight->"Bold"],
 "A Trade-off between Force and Flow may lead to Reduced Entropy Production \
Rate during Faster Microbial Growth",
 StyleBox["\nAuthors: ",
  FontWeight->"Bold"],
 "Maarten J. ",
 Cell[BoxData[
  FormBox[
   SuperscriptBox["Droste", 
    RowBox[{"1", ",", "2"}]], TraditionalForm]],
  FormatType->TraditionalForm,ExpressionUUID->
  "fb8f4fcf-82c8-4304-87ab-6786b909e3fe"],
 ", Maaike ",
 Cell[BoxData[
  FormBox[
   SuperscriptBox["Remeijer", "2"], TraditionalForm]],
  FormatType->TraditionalForm,ExpressionUUID->
  "b8c890b2-f758-4e69-ac7b-59fecae7348a"],
 ", Robert ",
 Cell[BoxData[
  FormBox[
   SuperscriptBox["Planqu\[EAcute]", "1"], TraditionalForm]],
  FormatType->TraditionalForm,ExpressionUUID->
  "22d73153-7149-455f-aca5-7a609d6d0232"],
 ", Frank J. ",
 Cell[BoxData[
  FormBox[
   SuperscriptBox["Bruggeman", "2"], TraditionalForm]],
  FormatType->TraditionalForm,ExpressionUUID->
  "9bc066f3-cd9e-468f-bdbf-cf570b0c788b"],
 StyleBox["\nAffiliations: ",
  FontWeight->"Bold"],
 Cell[BoxData[
  FormBox[
   SuperscriptBox["", "1"], TraditionalForm]],
  FormatType->TraditionalForm,ExpressionUUID->
  "3b15cbb2-e1fb-441a-93d5-69602135f27e"],
 "Department of Mathematics, Amsterdam Center for Dynamics and Computation, \
Vrije Universiteit Amsterdam, 1081 HV Amsterdam, the Netherlands, ",
 Cell[BoxData[
  FormBox[
   SuperscriptBox["", "2"], TraditionalForm]],
  FormatType->TraditionalForm,ExpressionUUID->
  "370710a7-f7c6-4152-80f8-5f07a867b880"],
 "Systems Biology Lab, A-LIFE, AIMMS, Vrije Universiteit Amsterdam, 1081 HZ \
Amsterdam, the Netherlands\n"
}], "Text",
 CellChangeTimes->{{3.9296947437186413`*^9, 3.9296951020392857`*^9}, {
   3.9301480170576887`*^9, 3.930148041336217*^9}, {3.930217504016037*^9, 
   3.930217657615096*^9}, {3.930217693247149*^9, 3.930217726206396*^9}, {
   3.9433578287223663`*^9, 3.9433578377303247`*^9}, {3.9488647433446007`*^9, 
   3.948864937179102*^9}, {3.948865021276495*^9, 3.948865021678293*^9}, 
   3.948865127850287*^9},ExpressionUUID->"d5ee6999-8582-4b04-b604-\
43044cdea7b6"],

Cell[TextData[{
 StyleBox["Short description",
  FontWeight->"Bold"],
 "\nThis code contains the implementation of Model 1 for chemostat \
cultivation of yeast ",
 StyleBox["S. cerevisiae. ",
  FontSlant->"Italic"],
 "Model 1 is based on the macrochemical equations for yeast ",
 StyleBox["S. cerevisiae ",
  FontSlant->"Italic"],
 "as reported in Battley (2013). These macrochemical equations describe \
aerobic growth of yeast growing on glucose. During slow growth, glucose is \
converted by respiration into carbon dioxide and water. At a critical growth \
rate ",
 Cell[BoxData[
  FormBox[
   RowBox[{
    SubscriptBox["D", "c"], "=", "0.28"}], TraditionalForm]],ExpressionUUID->
  "fc14eab6-8e1e-4e5c-ae1b-244a66da560a"],
 " ",
 Cell[BoxData[
  FormBox[
   SuperscriptBox["hr", 
    RowBox[{"-", "1"}]], TraditionalForm]],ExpressionUUID->
  "bfbcd40e-88bd-4bdb-9791-a35e91e97835"],
 ", yeast shift from respiration to ethanol fermentation of glucose. It \
should be noted that biomass is denoted by X instead of B. So X is not the \
driving force in these numerical solutions."
}], "Text",
 CellChangeTimes->{{3.9296947437186413`*^9, 3.9296951020392857`*^9}, {
  3.9301480170576887`*^9, 
  3.930148041336217*^9}},ExpressionUUID->"b0c7f105-aa30-4ac8-b35d-\
c54b5c38f5f0"],

Cell[CellGroupData[{

Cell["Settings for all figures", "Subsubsection",
 CellChangeTimes->{{3.929695144133555*^9, 3.929695157197448*^9}, {
  3.929695260757389*^9, 
  3.929695261214814*^9}},ExpressionUUID->"9dbc8260-33c6-4675-a33d-\
53b0242be39d"],

Cell[BoxData[{
 RowBox[{
  RowBox[{"SetOptions", "[", 
   RowBox[{
    RowBox[{"{", 
     RowBox[{
     "ListPlot", ",", "ListLogPlot", ",", "ListLinePlot", ",", 
      "ListLinePlot"}], "}"}], ",", 
    RowBox[{"PlotStyle", "\[Rule]", "Black"}], ",", 
    RowBox[{"Frame", "\[Rule]", "True"}], ",", 
    RowBox[{"ImageSize", "\[Rule]", "550"}], ",", 
    RowBox[{"BaseStyle", "\[Rule]", 
     RowBox[{"{", 
      RowBox[{
       RowBox[{"FontSize", "\[Rule]", "22"}], ",", 
       RowBox[{"FontColor", "\[Rule]", "Black"}]}], "}"}]}], ",", 
    RowBox[{"FrameStyle", "\[Rule]", 
     RowBox[{"Directive", "[", 
      RowBox[{"Black", ",", "22", ",", 
       RowBox[{"Thickness", "\[Rule]", "0.005"}], ",", 
       RowBox[{"PlotTheme", "\[Rule]", "\"\<Marketing\>\""}]}], "]"}]}], 
    "\[IndentingNewLine]", ",", 
    RowBox[{"PlotStyle", "\[Rule]", 
     RowBox[{"ColorData", "[", 
      RowBox[{"68", ",", "\"\<ColorList\>\""}], "]"}]}], ",", 
    RowBox[{"AspectRatio", "\[Rule]", "1"}], ",", "\[IndentingNewLine]", 
    RowBox[{"Prolog", "\[Rule]", 
     RowBox[{"{", 
      RowBox[{
       InterpretationBox[
        ButtonBox[
         TooltipBox[
          RowBox[{
           GraphicsBox[{
             {GrayLevel[0], RectangleBox[{0, 0}]}, 
             {GrayLevel[0], RectangleBox[{1, -1}]}, 
             {RGBColor[
               Rational[223, 255], 
               Rational[72, 85], 
               Rational[40, 51]], RectangleBox[{0, -1}, {2, 1}]}},
            AspectRatio->1,
            Frame->True,
            
            FrameStyle->RGBColor[
             0.5830065359477125, 0.5647058823529412, 0.5228758169934641],
            FrameTicks->None,
            
            ImageSize->
             Dynamic[{
              Automatic, 
               1.35 (CurrentValue["FontCapHeight"]/AbsoluteCurrentValue[
                Magnification])}],
            PlotRangePadding->None], "\[InvisibleSpace]"}],
          "RGBColor[{223/255, 72/85, 40/51}]"],
         Appearance->None,
         BaseStyle->{},
         BaselinePosition->Baseline,
         ButtonFunction:>With[{Typeset`box$ = EvaluationBox[]}, 
           If[
            Not[
             AbsoluteCurrentValue["Deployed"]], 
            SelectionMove[Typeset`box$, All, Expression]; 
            FrontEnd`Private`$ColorSelectorInitialAlpha = 1; 
            FrontEnd`Private`$ColorSelectorInitialColor = RGBColor[
               Rational[223, 255], 
               Rational[72, 85], 
               Rational[40, 51]]; 
            FrontEnd`Private`$ColorSelectorUseMakeBoxes = True; 
            MathLink`CallFrontEnd[
              FrontEnd`AttachCell[Typeset`box$, 
               FrontEndResource["RGBColorValueSelector"], {
               0, {Left, Bottom}}, {Left, Top}, 
               "ClosingActions" -> {
                "SelectionDeparture", "ParentChanged", "EvaluatorQuit"}]]]],
         DefaultBaseStyle->{},
         Evaluator->Automatic,
         Method->"Preemptive"],
        RGBColor[{
          Rational[223, 255], 
          Rational[72, 85], 
          Rational[40, 51]}],
        Editable->False,
        Selectable->False], ",", 
       RowBox[{"Rectangle", "[", 
        RowBox[{
         RowBox[{"Scaled", "[", 
          RowBox[{"{", 
           RowBox[{"0", ",", "0"}], "}"}], "]"}], ",", 
         RowBox[{"Scaled", "[", 
          RowBox[{"{", 
           RowBox[{"1", ",", "1"}], "}"}], "]"}]}], "]"}]}], "}"}]}]}], "]"}],
   ";"}], "\[IndentingNewLine]", 
 RowBox[{
  RowBox[{"SetOptions", "[", 
   RowBox[{
    RowBox[{"{", 
     RowBox[{"Plot", ",", "LogLinearPlot"}], "}"}], ",", 
    RowBox[{"PlotStyle", "\[Rule]", "Black"}], ",", 
    RowBox[{"Frame", "\[Rule]", "True"}], ",", 
    RowBox[{"ImageSize", "\[Rule]", "550"}], ",", 
    RowBox[{"BaseStyle", "\[Rule]", 
     RowBox[{"{", 
      RowBox[{
       RowBox[{"FontSize", "\[Rule]", "22"}], ",", 
       RowBox[{"FontColor", "\[Rule]", "Black"}]}], "}"}]}], ",", 
    RowBox[{"FrameStyle", "\[Rule]", 
     RowBox[{"Directive", "[", 
      RowBox[{"Black", ",", "22", ",", 
       RowBox[{"Thickness", "\[Rule]", "0.005"}], ",", 
       RowBox[{"PlotTheme", "\[Rule]", "\"\<Marketing\>\""}]}], "]"}]}], 
    "\[IndentingNewLine]", ",", " ", 
    RowBox[{"PlotStyle", "\[Rule]", 
     RowBox[{"ColorData", "[", 
      RowBox[{"68", ",", "\"\<ColorList\>\""}], "]"}]}], ",", 
    RowBox[{"AspectRatio", "\[Rule]", "1"}], ",", "\[IndentingNewLine]", 
    RowBox[{"Prolog", "\[Rule]", 
     RowBox[{"{", 
      RowBox[{
       InterpretationBox[
        ButtonBox[
         TooltipBox[
          RowBox[{
           GraphicsBox[{
             {GrayLevel[0], RectangleBox[{0, 0}]}, 
             {GrayLevel[0], RectangleBox[{1, -1}]}, 
             {RGBColor[
               Rational[223, 255], 
               Rational[72, 85], 
               Rational[40, 51]], RectangleBox[{0, -1}, {2, 1}]}},
            AspectRatio->1,
            Frame->True,
            
            FrameStyle->RGBColor[
             0.5830065359477125, 0.5647058823529412, 0.5228758169934641],
            FrameTicks->None,
            
            ImageSize->
             Dynamic[{
              Automatic, 
               1.35 (CurrentValue["FontCapHeight"]/AbsoluteCurrentValue[
                Magnification])}],
            PlotRangePadding->None], "\[InvisibleSpace]"}],
          "RGBColor[{223/255, 72/85, 40/51}]"],
         Appearance->None,
         BaseStyle->{},
         BaselinePosition->Baseline,
         ButtonFunction:>With[{Typeset`box$ = EvaluationBox[]}, 
           If[
            Not[
             AbsoluteCurrentValue["Deployed"]], 
            SelectionMove[Typeset`box$, All, Expression]; 
            FrontEnd`Private`$ColorSelectorInitialAlpha = 1; 
            FrontEnd`Private`$ColorSelectorInitialColor = RGBColor[
               Rational[223, 255], 
               Rational[72, 85], 
               Rational[40, 51]]; 
            FrontEnd`Private`$ColorSelectorUseMakeBoxes = True; 
            MathLink`CallFrontEnd[
              FrontEnd`AttachCell[Typeset`box$, 
               FrontEndResource["RGBColorValueSelector"], {
               0, {Left, Bottom}}, {Left, Top}, 
               "ClosingActions" -> {
                "SelectionDeparture", "ParentChanged", "EvaluatorQuit"}]]]],
         DefaultBaseStyle->{},
         Evaluator->Automatic,
         Method->"Preemptive"],
        RGBColor[{
          Rational[223, 255], 
          Rational[72, 85], 
          Rational[40, 51]}],
        Editable->False,
        Selectable->False], ",", 
       RowBox[{"Rectangle", "[", 
        RowBox[{
         RowBox[{"Scaled", "[", 
          RowBox[{"{", 
           RowBox[{"0", ",", "0"}], "}"}], "]"}], ",", 
         RowBox[{"Scaled", "[", 
          RowBox[{"{", 
           RowBox[{"1", ",", "1"}], "}"}], "]"}]}], "]"}]}], "}"}]}]}], "]"}],
   ";"}]}], "Input",
 CellChangeTimes->{{3.9423827161636868`*^9, 3.9423827198803797`*^9}},
 CellLabel->"In[59]:=",ExpressionUUID->"fc99582f-1999-47d0-a970-71ea7281bd1f"]
}, Open  ]],

Cell[CellGroupData[{

Cell["Mixing coefficients & function for Model 1", "Section",
 CellChangeTimes->{{3.9296952373039503`*^9, 3.929695237521764*^9}, {
  3.929695273523108*^9, 
  3.929695279993528*^9}},ExpressionUUID->"accfa6a6-38d4-4b4d-bf7b-\
9ee0c3ea3a5f"],

Cell["\<\
As respiration and fermentation are combined during overflow metabolism, the \
mixing of these metabolic strategies needs to be described by a mixing \
function \[Alpha](D). This mixing function describes the fraction of \
resources (glucose) invested in fermentation.
This mixing function is determined by fitting the macrochemical equations to \
the ethanol efflux data from vHoek et al (1998).\
\>", "Text",
 CellChangeTimes->{{3.9296947437186413`*^9, 3.9296951020392857`*^9}, {
  3.929695296531686*^9, 3.929695370750573*^9}, {3.929695597588359*^9, 
  3.929695629059054*^9}, {3.930188192944674*^9, 
  3.930188198491679*^9}},ExpressionUUID->"f484550e-2443-447b-9574-\
b49b592030b8"],

Cell[CellGroupData[{

Cell[BoxData[
 RowBox[{
  RowBox[{"(*", 
   RowBox[{
   "vHoek", " ", "data", " ", "for", " ", "glucose", " ", "uptake", " ", 
    "rate", " ", "and", " ", "ethanol", " ", "production", " ", 
    RowBox[{"rate", "."}]}], "*)"}], "\[IndentingNewLine]", 
  RowBox[{
   RowBox[{
    RowBox[{"glcdataHoek", "=", 
     RowBox[{"{", 
      RowBox[{"3.4", ",", " ", "4.5", ",", " ", "8.6", ",", " ", "11.1"}], 
      "}"}]}], ";"}], "\[IndentingNewLine]", 
   RowBox[{
    RowBox[{"ethdataHoek", "=", 
     RowBox[{"{", 
      RowBox[{"0.11", ",", "2.3", ",", "9.5", ",", "13.9"}], "}"}]}], ";"}], 
   "\[IndentingNewLine]", "\[IndentingNewLine]", 
   RowBox[{"(*", 
    RowBox[{
    "Ratio", " ", "between", " ", "ethanol", " ", "efflux", " ", "from", " ", 
     "data", " ", "and", " ", "model", " ", 
     RowBox[{"(", 
      RowBox[{
      "which", " ", "is", " ", "glcdata", " ", "times", " ", "the", " ", 
       "ethanol", " ", "yield", " ", "per", " ", "glucose"}], ")"}], " ", 
     "gives", " ", "the", " ", "mixing", " ", "coefficients"}], "*)"}], "\[IndentingNewLine]", 
   RowBox[{
    RowBox[{"MixingcoefHoekBat", "=", 
     RowBox[{"ethdataHoek", "/", 
      RowBox[{"(", 
       RowBox[{"1.3", "*", "glcdataHoek"}], ")"}]}]}], ";"}], "\[IndentingNewLine]", 
   RowBox[{"MixinglistBat", "=", 
    RowBox[{"{", 
     RowBox[{
      RowBox[{"{", 
       RowBox[{"0.28", ",", 
        RowBox[{"MixingcoefHoekBat", "[", 
         RowBox[{"[", "1", "]"}], "]"}]}], "}"}], ",", 
      RowBox[{"{", 
       RowBox[{"0.3", ",", 
        RowBox[{"MixingcoefHoekBat", "[", 
         RowBox[{"[", "2", "]"}], "]"}]}], "}"}], ",", 
      RowBox[{"{", 
       RowBox[{"0.35", ",", 
        RowBox[{"MixingcoefHoekBat", "[", 
         RowBox[{"[", "3", "]"}], "]"}]}], "}"}], ",", 
      RowBox[{"{", 
       RowBox[{"0.4", ",", 
        RowBox[{"MixingcoefHoekBat", "[", 
         RowBox[{"[", "4", "]"}], "]"}]}], "}"}]}], "}"}]}]}]}]], "Input",
 CellChangeTimes->{{3.930143389552698*^9, 3.930143470170796*^9}, {
  3.930188487997558*^9, 3.9301885012281647`*^9}},
 CellLabel->"In[61]:=",ExpressionUUID->"0a872f30-460f-43e7-b200-d318dcef47af"],

Cell[BoxData[
 RowBox[{"{", 
  RowBox[{
   RowBox[{"{", 
    RowBox[{"0.28`", ",", "0.0248868778280543`"}], "}"}], ",", 
   RowBox[{"{", 
    RowBox[{"0.3`", ",", "0.3931623931623931`"}], "}"}], ",", 
   RowBox[{"{", 
    RowBox[{"0.35`", ",", "0.8497316636851521`"}], "}"}], ",", 
   RowBox[{"{", 
    RowBox[{"0.4`", ",", "0.9632709632709632`"}], "}"}]}], "}"}]], "Output",
 CellChangeTimes->{{3.930143464135511*^9, 3.930143471741624*^9}, 
   3.93014837748639*^9, 3.930191120915165*^9, 3.930218165027815*^9, 
   3.93021866323424*^9, {3.942382710897229*^9, 3.942382736025218*^9}, 
   3.942385161583281*^9, 3.942386435721303*^9, {3.943357424647542*^9, 
   3.943357434532755*^9}, {3.9493904028876*^9, 3.949390414174045*^9}},
 CellLabel->"Out[64]=",ExpressionUUID->"1f2f816e-f290-45a1-969f-70940c1ec6e2"]
}, Open  ]],

Cell[CellGroupData[{

Cell[BoxData[
 RowBox[{
  RowBox[{"(*", 
   RowBox[{
    RowBox[{
    "Different", " ", "mixing", " ", "functions", " ", "fitted", " ", "to", " ",
      "mixing", " ", "coefficients"}], ";", " ", 
    RowBox[{
    "Theoretical", " ", "form", " ", "and", " ", "the", " ", "Hyperbolic", " ", 
     RowBox[{"form", "."}]}]}], "*)"}], "\[IndentingNewLine]", 
  RowBox[{
   RowBox[{"nlfitBattest", "=", 
    RowBox[{"NonlinearModelFit", "[", 
     RowBox[{"MixinglistBat", ",", 
      FractionBox[
       RowBox[{"A", 
        RowBox[{"(", 
         RowBox[{"D", "-", "Dc"}], ")"}]}], "D"], ",", 
      RowBox[{"{", 
       RowBox[{"A", ",", "Dc"}], "}"}], ",", "D"}], "]"}]}], "\[IndentingNewLine]", 
   RowBox[{"nlfitBatsimple", "=", 
    RowBox[{"NonlinearModelFit", "[", 
     RowBox[{"MixinglistBat", ",", 
      FractionBox[
       RowBox[{"(", 
        RowBox[{"D", "+", "A"}], ")"}], 
       RowBox[{
        RowBox[{"(", 
         RowBox[{"D", "+", "A"}], ")"}], "+", "Kd"}]], ",", 
      RowBox[{"{", 
       RowBox[{"Kd", ",", "A"}], "}"}], ",", "D"}], "]"}]}], 
   "\[IndentingNewLine]", "\[IndentingNewLine]", 
   RowBox[{"(*", 
    RowBox[{"R", "-", 
     RowBox[{
     "squared", " ", "values", " ", "and", " ", "plot", " ", "for", " ", 
      "the", " ", 
      RowBox[{"fits", "."}]}]}], "*)"}], "\[IndentingNewLine]", 
   RowBox[{"nlfitBattest", "[", "\"\<RSquared\>\"", "]"}], "\[IndentingNewLine]", 
   RowBox[{"nlfitBatsimple", "[", "\"\<RSquared\>\"", "]"}]}]}]], "Input",
 CellChangeTimes->{{3.930143531641275*^9, 3.930143550271064*^9}, {
  3.9301436897566223`*^9, 3.930143690340878*^9}, {3.930143942644536*^9, 
  3.930143960430732*^9}, {3.930143999743284*^9, 3.930144000916768*^9}, {
  3.930144038841625*^9, 3.930144060442162*^9}, {3.9301886305190287`*^9, 
  3.930188630809782*^9}, {3.930190885982785*^9, 3.930190886345481*^9}},
 CellLabel->"In[65]:=",ExpressionUUID->"0e67a432-3fbb-413b-90ec-86494b86227f"],

Cell[BoxData[
 InterpretationBox[
  RowBox[{
   TagBox["FittedModel",
    "SummaryHead"], "[", 
   DynamicModuleBox[{Typeset`open$$ = False, Typeset`embedState$$ = "Ready"}, 
    
    TemplateBox[{
      PaneSelectorBox[{False -> GridBox[{{
            GridBox[{{
               TagBox[
                TagBox[
                 FractionBox[
                  RowBox[{"3.2369159784607535`", " ", 
                    RowBox[{"(", 
                    RowBox[{
                    RowBox[{"-", "0.2700027221540224`"}], "+", "D"}], ")"}]}],
                   "D"], Short], "SummaryItem"]}}, 
             GridBoxAlignment -> {
              "Columns" -> {{Left}}, "Rows" -> {{Automatic}}}, AutoDelete -> 
             False, GridBoxItemSize -> {
              "Columns" -> {{Automatic}}, "Rows" -> {{Automatic}}}, 
             GridBoxSpacings -> {"Columns" -> {{2}}, "Rows" -> {{Automatic}}},
              BaseStyle -> {
              ShowStringCharacters -> False, NumberMarks -> False, 
               PrintPrecision -> 3, ShowSyntaxStyles -> False}]}}, 
          GridBoxAlignment -> {"Columns" -> {{Left}}, "Rows" -> {{Top}}}, 
          AutoDelete -> False, 
          GridBoxItemSize -> {
           "Columns" -> {{Automatic}}, "Rows" -> {{Automatic}}}, 
          BaselinePosition -> {1, 1}], True -> GridBox[{{
            GridBox[{{
               TagBox[
                TagBox[
                 FractionBox[
                  RowBox[{"3.2369159784607535`", " ", 
                    RowBox[{"(", 
                    RowBox[{
                    RowBox[{"-", "0.2700027221540224`"}], "+", "D"}], ")"}]}],
                   "D"], Short], "SummaryItem"]}}, 
             GridBoxAlignment -> {
              "Columns" -> {{Left}}, "Rows" -> {{Automatic}}}, AutoDelete -> 
             False, GridBoxItemSize -> {
              "Columns" -> {{Automatic}}, "Rows" -> {{Automatic}}}, 
             GridBoxSpacings -> {"Columns" -> {{2}}, "Rows" -> {{Automatic}}},
              BaseStyle -> {
              ShowStringCharacters -> False, NumberMarks -> False, 
               PrintPrecision -> 3, ShowSyntaxStyles -> False}]}}, 
          GridBoxAlignment -> {"Columns" -> {{Left}}, "Rows" -> {{Top}}}, 
          AutoDelete -> False, 
          GridBoxItemSize -> {
           "Columns" -> {{Automatic}}, "Rows" -> {{Automatic}}}, 
          BaselinePosition -> {1, 1}]}, 
       Dynamic[Typeset`open$$], ImageSize -> Automatic]},
     "SummaryPanel"],
    DynamicModuleValues:>{}], "]"}],
  FittedModel[<|
   "Type" -> "Nonlinear", 
    "Model" -> <|
     "FittedParameterRules" -> {$CellContext`A -> 
        3.2369159784607535`, $CellContext`Dc -> 0.2700027221540224}, 
      "IndependentVariables" -> {D}, 
      "FitExpression" -> $CellContext`A D^(-1) (D - $CellContext`Dc), 
      "ParameterConstraints" -> True|>, 
    "Weights" -> <|"ExampleWeights" -> 1|>, 
    "InputData" -> {{0.28, 0.0248868778280543}, {0.3, 0.3931623931623931}, {
     0.35, 0.8497316636851521}, {0.4, 0.9632709632709632}}, "Localizer" -> 
    Function[Null, 
      Internal`LocalizedBlock[{$CellContext`A, D, $CellContext`Dc}, #], {
      HoldAll}], "Options" -> {}|>],
  Editable->False,
  SelectWithContents->True,
  Selectable->False]], "Output",
 CellChangeTimes->{
  3.930148377530178*^9, 3.930188654210231*^9, 3.9301908875009537`*^9, 
   3.930191120930916*^9, 3.930218165077655*^9, 3.930218663255219*^9, {
   3.942382710930987*^9, 3.9423827360304127`*^9}, 3.942385161601694*^9, 
   3.94238643574296*^9, {3.943357424672915*^9, 3.943357434548438*^9}, {
   3.949390402970937*^9, 3.949390414193985*^9}},
 CellLabel->"Out[65]=",ExpressionUUID->"5c041ab8-6878-4829-989c-682ec272d7e6"],

Cell[BoxData[
 InterpretationBox[
  RowBox[{
   TagBox["FittedModel",
    "SummaryHead"], "[", 
   DynamicModuleBox[{Typeset`open$$ = False, Typeset`embedState$$ = "Ready"}, 
    
    TemplateBox[{
      PaneSelectorBox[{False -> GridBox[{{
            GridBox[{{
               TagBox[
                TagBox[
                 FractionBox[
                  RowBox[{
                    RowBox[{"-", "0.2799137638838032`"}], "+", "D"}], 
                  RowBox[{
                    RowBox[{"-", "0.259666815986372`"}], "+", "D"}]], Short], 
                "SummaryItem"]}}, 
             GridBoxAlignment -> {
              "Columns" -> {{Left}}, "Rows" -> {{Automatic}}}, AutoDelete -> 
             False, GridBoxItemSize -> {
              "Columns" -> {{Automatic}}, "Rows" -> {{Automatic}}}, 
             GridBoxSpacings -> {"Columns" -> {{2}}, "Rows" -> {{Automatic}}},
              BaseStyle -> {
              ShowStringCharacters -> False, NumberMarks -> False, 
               PrintPrecision -> 3, ShowSyntaxStyles -> False}]}}, 
          GridBoxAlignment -> {"Columns" -> {{Left}}, "Rows" -> {{Top}}}, 
          AutoDelete -> False, 
          GridBoxItemSize -> {
           "Columns" -> {{Automatic}}, "Rows" -> {{Automatic}}}, 
          BaselinePosition -> {1, 1}], True -> GridBox[{{
            GridBox[{{
               TagBox[
                TagBox[
                 FractionBox[
                  RowBox[{
                    RowBox[{"-", "0.2799137638838032`"}], "+", "D"}], 
                  RowBox[{
                    RowBox[{"-", "0.259666815986372`"}], "+", "D"}]], Short], 
                "SummaryItem"]}}, 
             GridBoxAlignment -> {
              "Columns" -> {{Left}}, "Rows" -> {{Automatic}}}, AutoDelete -> 
             False, GridBoxItemSize -> {
              "Columns" -> {{Automatic}}, "Rows" -> {{Automatic}}}, 
             GridBoxSpacings -> {"Columns" -> {{2}}, "Rows" -> {{Automatic}}},
              BaseStyle -> {
              ShowStringCharacters -> False, NumberMarks -> False, 
               PrintPrecision -> 3, ShowSyntaxStyles -> False}]}}, 
          GridBoxAlignment -> {"Columns" -> {{Left}}, "Rows" -> {{Top}}}, 
          AutoDelete -> False, 
          GridBoxItemSize -> {
           "Columns" -> {{Automatic}}, "Rows" -> {{Automatic}}}, 
          BaselinePosition -> {1, 1}]}, 
       Dynamic[Typeset`open$$], ImageSize -> Automatic]},
     "SummaryPanel"],
    DynamicModuleValues:>{}], "]"}],
  FittedModel[<|
   "Type" -> "Nonlinear", 
    "Model" -> <|
     "FittedParameterRules" -> {$CellContext`Kd -> 
        0.02024694789743121, $CellContext`A -> -0.2799137638838032}, 
      "IndependentVariables" -> {D}, 
      "FitExpression" -> ($CellContext`A + D)/($CellContext`A + 
       D + $CellContext`Kd), "ParameterConstraints" -> True|>, 
    "Weights" -> <|"ExampleWeights" -> 1|>, 
    "InputData" -> {{0.28, 0.0248868778280543}, {0.3, 0.3931623931623931}, {
     0.35, 0.8497316636851521}, {0.4, 0.9632709632709632}}, "Localizer" -> 
    Function[Null, 
      Internal`LocalizedBlock[{$CellContext`A, D, $CellContext`Kd}, #], {
      HoldAll}], "Options" -> {}|>],
  Editable->False,
  SelectWithContents->True,
  Selectable->False]], "Output",
 CellChangeTimes->{
  3.930148377530178*^9, 3.930188654210231*^9, 3.9301908875009537`*^9, 
   3.930191120930916*^9, 3.930218165077655*^9, 3.930218663255219*^9, {
   3.942382710930987*^9, 3.9423827360304127`*^9}, 3.942385161601694*^9, 
   3.94238643574296*^9, {3.943357424672915*^9, 3.943357434548438*^9}, {
   3.949390402970937*^9, 3.949390414195085*^9}},
 CellLabel->"Out[66]=",ExpressionUUID->"b963bccd-66c0-4b36-83c7-68f0cad28c57"],

Cell[BoxData["0.9817195552631265`"], "Output",
 CellChangeTimes->{
  3.930148377530178*^9, 3.930188654210231*^9, 3.9301908875009537`*^9, 
   3.930191120930916*^9, 3.930218165077655*^9, 3.930218663255219*^9, {
   3.942382710930987*^9, 3.9423827360304127`*^9}, 3.942385161601694*^9, 
   3.94238643574296*^9, {3.943357424672915*^9, 3.943357434548438*^9}, {
   3.949390402970937*^9, 3.949390414195751*^9}},
 CellLabel->"Out[67]=",ExpressionUUID->"3b22593f-b11f-4a5e-b2d7-b252978841a6"],

Cell[BoxData["0.984243814477157`"], "Output",
 CellChangeTimes->{
  3.930148377530178*^9, 3.930188654210231*^9, 3.9301908875009537`*^9, 
   3.930191120930916*^9, 3.930218165077655*^9, 3.930218663255219*^9, {
   3.942382710930987*^9, 3.9423827360304127`*^9}, 3.942385161601694*^9, 
   3.94238643574296*^9, {3.943357424672915*^9, 3.943357434548438*^9}, {
   3.949390402970937*^9, 3.949390414196176*^9}},
 CellLabel->"Out[68]=",ExpressionUUID->"423d5d72-5d0b-49aa-a881-99d72093969e"]
}, Open  ]],

Cell[TextData[StyleBox["Using the mixing function below from the theoretical \
derivation gives that \[Alpha](D)=1 at D=0.39< 0.4. So this is a small \
inconsistency in the simulations, but only for the last point D=0.405. \
However, based on this we choose to use the hyperbolic form for the mixing \
function.",
 FontColor->GrayLevel[0]]], "Text",
 CellChangeTimes->CompressedData["
1:eJwdzmlI02EAx/FpoqYpMuXfPMBa4tCxNc/5XzR4FDwyFA/yDjKU8Jqg6RhS
iFthpYjNA69EUBA3BC/SN1MQh+CRYCVJrzJx85F8oYZK2vP7v/jyefu9W6rL
LnMViURhLHjlORQa9JuSP80mKXS0K2Uw+alvDEyQcjzcsm2nQLF+MhMq6425
8Pbnt/7BzIXH1xy8OWsIgQF/7YI5qlgeWkeVBFanVT2ChpnBDMira8VqZmSD
XyA8kenvwdxsqUIwfCQOyjNXeVhTYqCH+HiYdwZfefVcwOdN7lLK/FT+VQ4t
3nUK6IyOCBHvU6JY2hEcdy7fgdqlufvwNP9XPOSKL9Uwq8vRqWGueaZ/hJXz
561apuTFphmmLn4ILTigZOXMKIc63qaDpeuibujVsDtXxnxiMS1D1b/a72+Y
vX1WwYCejsNWpmu76QKuRXq7vWPu77l4wLjYNj94MlAshhvvZyRQOVwUCL+M
+Wrgg1tBgon69R/5Dko6zPaf8NrsYh+nlLyukAh2Ghvl09wR4eqfRcEcbT+B
x/Q0EdYMxzi/MRPqNBSqblROyFKPSJI1ywKN2y+nYJvEZxYu2qZbtLBwS/A/
6kUqUw==
  "],ExpressionUUID->"93a95aaa-ba30-4fe1-abf0-fed0802e8bae"],

Cell[BoxData[
 RowBox[{
  RowBox[{"MixfuncBatHoek", "[", "D_", "]"}], ":=", 
  FractionBox[
   RowBox[{
    RowBox[{"-", "0.2799137638838032"}], "+", "D"}], 
   RowBox[{
    RowBox[{"-", "0.259666815986372"}], "+", "D"}]]}]], "Input",
 CellLabel->"In[69]:=",ExpressionUUID->"c3ce8f2b-bb10-4ab2-9ac9-ca0d8e4c3ce9"]
}, Open  ]],

Cell[CellGroupData[{

Cell["Formulas & functions for Model 1", "Section",
 CellChangeTimes->{{3.9296952373039503`*^9, 3.929695237521764*^9}, {
   3.929695273523108*^9, 3.929695279993528*^9}, {3.930144210234776*^9, 
   3.930144219659198*^9}, 3.9301445504686213`*^9, 
   3.930144625037826*^9},ExpressionUUID->"0e83c4c7-5f87-4c3e-8ae5-\
9e3a44053a0d"],

Cell[CellGroupData[{

Cell["Parameters for Model 1", "Subsection",
 CellChangeTimes->{{3.930144636510641*^9, 3.930144645413928*^9}, {
  3.930145641045166*^9, 
  3.930145646466255*^9}},ExpressionUUID->"8e4feaa3-9c49-476e-9761-\
1d2446f24d7f"],

Cell[BoxData[
 RowBox[{
  RowBox[{"(*", 
   RowBox[{
    RowBox[{"Parameters", " ", "specific", " ", "for", " ", 
     RowBox[{"respiration", "/", "fermentation"}], " ", "are", " ", 
     "normalized", " ", "for", " ", "the", " ", "biomass", " ", "yield", " ", 
     "per", " ", "glucose", " ", 
     RowBox[{"(", 
      RowBox[{"see", " ", "equations", " ", "in", " ", "Battley"}], ")"}]}], ",",
     " ", 
    RowBox[{
    "as", " ", "we", " ", "normalize", " ", "macrochemical", " ", "equations",
      " ", "per", " ", "mole", " ", 
     RowBox[{"biomass", ".", " ", "References"}], " ", "for", " ", 
     "parameter", " ", "values", " ", "can", " ", "be", " ", "found", " ", 
     "in", " ", "Table", " ", "S1", " ", "in", " ", "the", " ", 
     "Supplementary", " ", 
     RowBox[{"Text", "."}]}]}], "*)"}], "\[IndentingNewLine]", 
  RowBox[{
   RowBox[{"paramSCerevovBatMix", "=", 
    RowBox[{"{", "\[IndentingNewLine]", 
     RowBox[{"(*", 
      RowBox[{"Growth", " ", "parameters"}], "*)"}], "\[IndentingNewLine]", 
     RowBox[{
      RowBox[{"Dc", "->", "0.28"}], ",", 
      RowBox[{"Dm", "->", "0.54"}], 
      RowBox[{"(*", "Dmax", "*)"}], ",", 
      RowBox[{"\[Lambda]max", "->", "0.42"}], ",", 
      RowBox[{"Ks", "->", "0.12"}], 
      RowBox[{"(*", "mM", "*)"}], ",", "\[IndentingNewLine]", 
      "\[IndentingNewLine]", 
      RowBox[{"(*", 
       RowBox[{
       "Reservoir", " ", "medium", " ", "concentrations", " ", "in", " ", 
        "mM"}], "*)"}], "\[IndentingNewLine]", 
      RowBox[{"Srglc", "->", 
       RowBox[{"250", "/", "6"}]}], ",", 
      RowBox[{"SrNH3", "->", "50"}], ",", 
      RowBox[{"SrH3PO4", "->", "50"}], ",", 
      RowBox[{"SrH2SO4", "->", "50"}], ",", 
      RowBox[{"SrO2", "->", "250"}], ",", "\[IndentingNewLine]", 
      "\[IndentingNewLine]", 
      RowBox[{"(*", 
       RowBox[{
       "Standard", " ", "Gibbs", " ", "energies", " ", "for", " ", 
        "fermentation", " ", "and", " ", "respiration"}], "*)"}], 
      "\[IndentingNewLine]", 
      RowBox[{"DG0fer", "->", 
       RowBox[{
        RowBox[{"-", "210.77"}], "*", 
        RowBox[{
         SuperscriptBox["10", "3"], "/", "0.590"}]}]}], 
      RowBox[{"(*", 
       RowBox[{"J", "/", "mol"}], "*)"}], ",", 
      RowBox[{"DG0res", "->", 
       RowBox[{
        RowBox[{"-", "1999.81"}], "*", 
        RowBox[{
         SuperscriptBox["10", "3"], "/", "1.914"}]}]}], 
      RowBox[{"(*", 
       RowBox[{"J", "/", "mol"}], "*)"}], ",", "\[IndentingNewLine]", 
      "\[IndentingNewLine]", 
      RowBox[{"(*", "Yields", "*)"}], "\[IndentingNewLine]", 
      RowBox[{"Yglcfer", "->", 
       RowBox[{"1", "/", "0.590"}]}], ",", 
      RowBox[{"Yglcres", "->", 
       RowBox[{"1", "/", "1.914"}]}], ",", "\[IndentingNewLine]", 
      RowBox[{"Ynh3fer", "->", 
       RowBox[{"0.093", "/", "0.590"}]}], ",", 
      RowBox[{"Ynh3res", "->", 
       RowBox[{"0.302", "/", "1.914"}]}], ",", "\[IndentingNewLine]", 
      RowBox[{"Yo2fer", "->", "0"}], ",", 
      RowBox[{"Yo2res", "->", 
       RowBox[{"4.050", "/", "1.914"}]}], ",", "\[IndentingNewLine]", 
      RowBox[{"Yh3po4fer", "->", 
       RowBox[{"0.007", "/", "0.590"}]}], ",", 
      RowBox[{"Yh3po4res", "->", 
       RowBox[{"0.023", "/", "1.914"}]}], ",", "\[IndentingNewLine]", 
      RowBox[{"Yh2so4fer", "->", 
       RowBox[{"0.002", "/", "0.590"}]}], ",", 
      RowBox[{"Yh2so4res", "->", 
       RowBox[{"0.006", "/", "1.914"}]}], ",", "\[IndentingNewLine]", 
      RowBox[{"Yc2h6ofer", "->", 
       RowBox[{"1.3", "/", "0.590"}]}], ",", 
      RowBox[{"Yc2h6ores", "->", "0"}], ",", "\[IndentingNewLine]", 
      RowBox[{"Yc3h8o5fer", "->", 
       RowBox[{"0.432", "/", "0.590"}]}], ",", 
      RowBox[{"Yc3h8o5res", "->", "0"}], ",", "\[IndentingNewLine]", 
      RowBox[{"Yco2fer", "->", 
       RowBox[{"1.526", "/", "0.590"}]}], ",", 
      RowBox[{"Yco2res", "->", 
       RowBox[{"4.086", "/", "1.914"}]}], ",", "\[IndentingNewLine]", 
      RowBox[{"Yh2ofer", "->", 
       RowBox[{"0.066", "/", "0.590"}]}], ",", 
      RowBox[{"Yh2ores", "->", 
       RowBox[{"4.950", "/", "1.914"}]}]}], "}"}]}], ";"}]}]], "Input",
 CellChangeTimes->{{3.930145691046153*^9, 3.930145801562509*^9}, {
  3.930145834068159*^9, 3.93014588788043*^9}, {3.930146079608089*^9, 
  3.930146084340252*^9}, {3.9301888125397997`*^9, 3.9301888230853577`*^9}, {
  3.943357564133964*^9, 3.9433575698602333`*^9}},
 CellLabel->"In[70]:=",ExpressionUUID->"346b25c3-1bd4-4816-8705-0b6cd9ef5cd4"]
}, Open  ]],

Cell[CellGroupData[{

Cell["Standard functions & parameters", "Subsection",
 CellChangeTimes->{{3.930144636510641*^9, 
  3.930144645413928*^9}},ExpressionUUID->"47c4ff51-5ac4-413e-8760-\
7cd3809a3635"],

Cell[BoxData[
 RowBox[{
  RowBox[{"(*", 
   RowBox[{
   "Define", " ", "mixed", " ", "yields", " ", "standard", " ", "Gibbs", " ", 
    "energies", " ", "and", " ", "Equilibrium", " ", "constant", " ", "for", " ",
     "the", " ", "chemostat", " ", 
    RowBox[{"model", "."}]}], "*)"}], "\[IndentingNewLine]", 
  RowBox[{
   RowBox[{
    RowBox[{"YBatMix", "[", 
     RowBox[{"D_", ",", "Dc_", ",", "Yres_", ",", "Yfer_"}], "]"}], ":=", 
    RowBox[{"Piecewise", "[", 
     RowBox[{"{", 
      RowBox[{
       RowBox[{"{", 
        RowBox[{"Yres", ",", 
         RowBox[{"D", "<", "Dc"}]}], "}"}], ",", 
       RowBox[{"{", 
        RowBox[{
         RowBox[{
          RowBox[{"Yres", 
           RowBox[{"(", 
            RowBox[{"1", "-", 
             RowBox[{"MixfuncBatHoek", "[", "D", "]"}]}], ")"}]}], " ", "+", 
          " ", 
          RowBox[{"Yfer", " ", 
           RowBox[{"MixfuncBatHoek", "[", "D", "]"}]}]}], ",", 
         RowBox[{"D", ">=", "Dc"}]}], "}"}]}], "}"}], "]"}]}], " ", "\[IndentingNewLine]", 
   RowBox[{
    RowBox[{"DG0SCerevovBatMix", "[", "D_", "]"}], ":=", 
    RowBox[{
     RowBox[{"Piecewise", "[", 
      RowBox[{"{", 
       RowBox[{
        RowBox[{"{", 
         RowBox[{"DG0res", ",", 
          RowBox[{"D", "<", "Dc"}]}], "}"}], ",", 
        RowBox[{"{", 
         RowBox[{
          RowBox[{
           RowBox[{"DG0res", 
            RowBox[{"(", 
             RowBox[{"1", "-", 
              RowBox[{"MixfuncBatHoek", "[", "D", "]"}]}], ")"}]}], " ", "+", 
           " ", 
           RowBox[{"DG0fer", " ", 
            RowBox[{"MixfuncBatHoek", "[", "D", "]"}]}]}], ",", 
          RowBox[{"D", ">=", "Dc"}]}], "}"}]}], "}"}], "]"}], "/.", " ", 
     "paramSCerevovBatMix"}]}], "\[IndentingNewLine]", 
   RowBox[{
    RowBox[{"KeqSCerevferBatMix", "=", 
     RowBox[{
      RowBox[{"Exp", "[", 
       RowBox[{
        RowBox[{"-", "DG0fer"}], "/", 
        RowBox[{"(", 
         RowBox[{"R", " ", "T"}], ")"}]}], "]"}], "/.", 
      "paramSCerevovBatMix"}]}], ";"}], "\[IndentingNewLine]", 
   RowBox[{
    RowBox[{"KeqSCerevresBatMix", "=", 
     RowBox[{
      RowBox[{"Exp", "[", 
       RowBox[{
        RowBox[{"-", "DG0res"}], "/", 
        RowBox[{"(", 
         RowBox[{"R", " ", "T"}], ")"}]}], "]"}], "/.", 
      "paramSCerevovBatMix"}]}], ";"}], "\[IndentingNewLine]", 
   RowBox[{
    RowBox[{"KeqSCerevovBatMix", "[", "D_", "]"}], ":=", 
    RowBox[{
     RowBox[{"Exp", "[", 
      RowBox[{
       RowBox[{"-", 
        RowBox[{"DG0SCerevovBatMix", "[", "D", "]"}]}], "/", 
       RowBox[{"(", 
        RowBox[{"R", " ", "T"}], ")"}]}], "]"}], "/.", 
     "paramSCerevovBatMix"}]}]}]}]], "Input",
 CellChangeTimes->{{3.930144281114736*^9, 3.930144325024322*^9}, {
  3.930144416624042*^9, 3.930144417083558*^9}, {3.9301445175171957`*^9, 
  3.930144518133583*^9}, {3.9301459283182592`*^9, 3.9301459559315*^9}},
 CellLabel->"In[71]:=",ExpressionUUID->"68dd131a-4bbc-47c9-a3f2-8f04c42d25b4"],

Cell[BoxData[
 RowBox[{
  RowBox[{"(*", 
   RowBox[{"Steady", "-", 
    RowBox[{
    "state", " ", "solutions", " ", "for", " ", "product", " ", "and", " ", 
     "substrate", " ", "concentrations", " ", "in", " ", "the", " ", 
     RowBox[{"chemostat", ".", " ", "Biomass"}], " ", "is", " ", "denoted", " ",
      "by", " ", 
     RowBox[{"X", "."}]}]}], "*)"}], "\[IndentingNewLine]", 
  RowBox[{
   RowBox[{
    RowBox[{"prodststovBatMix", "[", 
     RowBox[{"X_", ",", "D_", ",", "Dc_", ",", "Yres_", ",", "Yfer_"}], "]"}],
     ":=", 
    RowBox[{
     RowBox[{"YBatMix", "[", 
      RowBox[{"D", ",", "Dc", ",", "Yres", ",", "Yfer"}], "]"}], " ", "X"}]}],
    " ", "\[IndentingNewLine]", 
   RowBox[{
    RowBox[{"subststovBatMix", "[", 
     RowBox[{
     "X_", ",", "D_", ",", "Dc_", ",", "Yres_", ",", "Yfer_", ",", "Sr_"}], 
     "]"}], ":=", 
    RowBox[{"Sr", "-", 
     RowBox[{
      RowBox[{"YBatMix", "[", 
       RowBox[{"D", ",", "Dc", ",", "Yres", ",", "Yfer"}], "]"}], " ", "X", 
      " "}]}]}]}]}]], "Input",
 CellChangeTimes->{{3.930144526589766*^9, 3.930144544547331*^9}, {
  3.930144723723667*^9, 3.9301447269794083`*^9}, {3.9301478559615088`*^9, 
  3.930147863713244*^9}},
 CellLabel->"In[76]:=",ExpressionUUID->"1f7716e1-45de-4b8d-b50e-96aabf706136"],

Cell[BoxData[{
 RowBox[{
  RowBox[{
   RowBox[{"R", "=", "8.3145"}], ";"}], " ", 
  RowBox[{"(*", 
   RowBox[{"Gas", " ", "constant", " ", "in", " ", "units", " ", 
    RowBox[{"J", "/", "K"}], " ", "mol"}], "*)"}]}], "\[IndentingNewLine]", 
 RowBox[{
  RowBox[{
   RowBox[{"T", "=", "298"}], ";"}], " ", 
  RowBox[{"(*", 
   RowBox[{
   "Temperature", " ", "at", " ", "standard", " ", "biochemical", " ", 
    "conditions", " ", "in", " ", "units", " ", "K"}], "*)"}]}]}], "Input",
 CellChangeTimes->{{3.930197065650099*^9, 3.930197066723715*^9}},
 CellLabel->"In[78]:=",ExpressionUUID->"6a83a250-5c7d-463b-8628-42e11765360c"]
}, Open  ]],

Cell[CellGroupData[{

Cell["Yield functions for each compound", "Subsection",
 CellChangeTimes->{{3.930144636510641*^9, 3.930144645413928*^9}, {
  3.9301461640699043`*^9, 3.930146166799138*^9}, {3.930146205150778*^9, 
  3.93014620816574*^9}},ExpressionUUID->"1e03ddc1-375d-41ee-9343-\
90e5ec9a9b3a"],

Cell[BoxData[
 RowBox[{
  RowBox[{"(*", 
   RowBox[{
   "Water", " ", "is", " ", "not", " ", "included", " ", "as", " ", "its", " ",
     "concentration", " ", "does", " ", "not", " ", 
    RowBox[{"change", "."}]}], "*)"}], "\[IndentingNewLine]", 
  RowBox[{
   RowBox[{
    RowBox[{"Yc2h6oovBatMix", "[", "D_", "]"}], ":=", 
    RowBox[{
     RowBox[{"YBatMix", "[", 
      RowBox[{"D", ",", "Dc", ",", "Yc2h6ores", ",", "Yc2h6ofer"}], "]"}], "/.",
      "paramSCerevovBatMix"}]}], "\[IndentingNewLine]", 
   RowBox[{
    RowBox[{"Yc3h8o5ovBatMix", "[", "D_", "]"}], ":=", 
    RowBox[{
     RowBox[{"YBatMix", "[", 
      RowBox[{"D", ",", "Dc", ",", "Yc3h8o5res", ",", "Yc3h8o5fer"}], "]"}], "/.",
      "paramSCerevovBatMix"}]}], "\[IndentingNewLine]", 
   RowBox[{
    RowBox[{"Yco2ovBatMix", "[", "D_", "]"}], ":=", 
    RowBox[{
     RowBox[{"YBatMix", "[", 
      RowBox[{"D", ",", "Dc", ",", "Yco2res", ",", "Yco2fer"}], "]"}], "/.", 
     "paramSCerevovBatMix"}]}], "\[IndentingNewLine]", 
   RowBox[{
    RowBox[{"YglcovBatMix", "[", "D_", "]"}], ":=", 
    RowBox[{
     RowBox[{"YBatMix", "[", 
      RowBox[{"D", ",", "Dc", ",", "Yglcres", ",", "Yglcfer"}], "]"}], "/.", 
     "paramSCerevovBatMix"}]}], "\[IndentingNewLine]", 
   RowBox[{
    RowBox[{"Yo2ovBatMix", "[", "D_", "]"}], ":=", 
    RowBox[{
     RowBox[{"YBatMix", "[", 
      RowBox[{"D", ",", "Dc", ",", "Yo2res", ",", "Yo2fer"}], "]"}], "/.", 
     "paramSCerevovBatMix"}]}], "\[IndentingNewLine]", 
   RowBox[{
    RowBox[{"Ynh3ovBatMix", "[", "D_", "]"}], ":=", 
    RowBox[{
     RowBox[{"YBatMix", "[", 
      RowBox[{"D", ",", "Dc", ",", "Ynh3res", ",", "Ynh3fer"}], "]"}], "/.", 
     "paramSCerevovBatMix"}]}], "\[IndentingNewLine]", 
   RowBox[{
    RowBox[{"Yh3po4ovBatMix", "[", "D_", "]"}], ":=", 
    RowBox[{
     RowBox[{"YBatMix", "[", 
      RowBox[{"D", ",", "Dc", ",", "Yh3po4res", ",", "Yh3po4fer"}], "]"}], "/.",
      "paramSCerevovBatMix"}]}], "\[IndentingNewLine]", 
   RowBox[{
    RowBox[{"Yh2so4ovBatMix", "[", "D_", "]"}], ":=", 
    RowBox[{
     RowBox[{"YBatMix", "[", 
      RowBox[{"D", ",", "Dc", ",", "Yh2so4res", ",", "Yh2so4fer"}], "]"}], "/.",
      "paramSCerevovBatMix"}]}], "\[IndentingNewLine]", 
   RowBox[{
    RowBox[{"YXBatMix", "[", "D_", "]"}], ":=", 
    RowBox[{
     RowBox[{"YBatMix", "[", 
      RowBox[{"D", ",", "Dc", ",", "1", ",", "1"}], "]"}], "/.", 
     "paramSCerevovBatMix"}]}]}]}]], "Input",
 CellChangeTimes->{{3.9301462244259377`*^9, 3.9301462490576153`*^9}, {
  3.930146285912171*^9, 3.93014628621686*^9}},
 CellLabel->"In[80]:=",ExpressionUUID->"565f8c54-5599-4fb2-a41e-6c5a41fad5fa"]
}, Open  ]],

Cell[CellGroupData[{

Cell["Steady-state equations for each compound", "Subsection",
 CellChangeTimes->{{3.930144636510641*^9, 3.930144645413928*^9}, {
  3.9301461640699043`*^9, 3.930146166799138*^9}, {3.930146205150778*^9, 
  3.93014620816574*^9}, {3.9301470716643267`*^9, 
  3.930147078552949*^9}},ExpressionUUID->"9357a889-395b-40de-9a2b-\
5377313de631"],

Cell[BoxData[
 RowBox[{
  RowBox[{"(*", 
   RowBox[{
   "We", " ", "add", " ", "a", " ", "insignificantly", " ", "small", " ", 
    "value", " ", "to", " ", "the", " ", "product", " ", "concentrations", " ",
     "due", " ", "to", " ", "numerical", " ", "issues", " ", 
    RowBox[{"otherwise", "."}]}], "*)"}], "\[IndentingNewLine]", 
  RowBox[{
   RowBox[{
    RowBox[{"C2H6OSCerevovBatMix", "[", 
     RowBox[{"X_", ",", "D_"}], "]"}], ":=", 
    RowBox[{
     RowBox[{"0.00000001", "+", 
      RowBox[{"prodststovBatMix", "[", 
       RowBox[{"X", ",", "D", ",", "Dc", ",", "Yc2h6ores", ",", "Yc2h6ofer"}],
        "]"}]}], "/.", "paramSCerevovBatMix"}]}], "\[IndentingNewLine]", 
   RowBox[{
    RowBox[{"CO2SCerevovBatMix", "[", 
     RowBox[{"X_", ",", "D_"}], "]"}], ":=", 
    RowBox[{
     RowBox[{"prodststovBatMix", "[", 
      RowBox[{"X", ",", "D", ",", "Dc", ",", "Yco2res", ",", "Yco2fer"}], 
      "]"}], "/.", "paramSCerevovBatMix"}]}], "\[IndentingNewLine]", 
   RowBox[{
    RowBox[{"C3H8O5SCerevovBatMix", "[", 
     RowBox[{"X_", ",", "D_"}], "]"}], ":=", 
    RowBox[{
     RowBox[{"0.00000001", "+", 
      RowBox[{"prodststovBatMix", "[", 
       RowBox[{
       "X", ",", "D", ",", "Dc", ",", "Yc3h8o5res", ",", "Yc3h8o5fer"}], 
       "]"}]}], "/.", "paramSCerevovBatMix"}]}], "\[IndentingNewLine]", 
   RowBox[{
    RowBox[{"C6H12O6SCerevovBatMix", "[", 
     RowBox[{"X_", ",", "D_"}], "]"}], ":=", 
    RowBox[{
     RowBox[{"subststovBatMix", "[", 
      RowBox[{
      "X", ",", "D", ",", "Dc", ",", "Yglcres", ",", "Yglcfer", ",", 
       "Srglc"}], "]"}], "/.", "paramSCerevovBatMix"}]}], "\[IndentingNewLine]", 
   RowBox[{
    RowBox[{"O2SCerevglcovBatMix", "[", 
     RowBox[{"X_", ",", "D_"}], "]"}], ":=", 
    RowBox[{
     RowBox[{"subststovBatMix", "[", 
      RowBox[{
      "X", ",", "D", ",", "Dc", ",", "Yo2res", ",", "Yo2fer", ",", "SrO2"}], 
      "]"}], "/.", "paramSCerevovBatMix"}]}], "\[IndentingNewLine]", 
   RowBox[{
    RowBox[{"NH3SCerevovBatMix", "[", 
     RowBox[{"X_", ",", "D_"}], "]"}], ":=", 
    RowBox[{
     RowBox[{"subststovBatMix", "[", 
      RowBox[{
      "X", ",", "D", ",", "Dc", ",", "Ynh3res", ",", "Ynh3fer", ",", 
       "SrNH3"}], "]"}], "/.", "paramSCerevovBatMix"}]}], "\[IndentingNewLine]", 
   RowBox[{
    RowBox[{"H3PO4SCerevovBatMix", "[", 
     RowBox[{"X_", ",", "D_"}], "]"}], ":=", 
    RowBox[{
     RowBox[{"subststovBatMix", "[", 
      RowBox[{
      "X", ",", "D", ",", "Dc", ",", "Yh3po4res", ",", "Yh3po4fer", ",", 
       "SrH3PO4"}], "]"}], "/.", "paramSCerevovBatMix"}]}], "\[IndentingNewLine]", 
   RowBox[{
    RowBox[{"H2SO4SCerevovBatMix", "[", 
     RowBox[{"X_", ",", "D_"}], "]"}], ":=", 
    RowBox[{
     RowBox[{"subststovBatMix", "[", 
      RowBox[{
      "X", ",", "D", ",", "Dc", ",", "Yh2so4res", ",", "Yh2so4fer", ",", 
       "SrH2SO4"}], "]"}], "/.", "paramSCerevovBatMix"}]}]}]}]], "Input",
 CellChangeTimes->{{3.930147088543441*^9, 3.930147162777379*^9}},
 CellLabel->"In[89]:=",ExpressionUUID->"c36113a7-9ce6-4ebd-a4b5-6d1debe3cd51"]
}, Open  ]],

Cell[CellGroupData[{

Cell["Growth rate equation", "Subsection",
 CellChangeTimes->{{3.930144636510641*^9, 3.930144645413928*^9}, {
  3.9301461640699043`*^9, 3.930146166799138*^9}, {3.930146205150778*^9, 
  3.93014620816574*^9}, {3.9301470716643267`*^9, 3.930147078552949*^9}, {
  3.930147190885906*^9, 
  3.930147193557427*^9}},ExpressionUUID->"85282ee0-26e2-4be8-9258-\
93580b9b77ef"],

Cell[BoxData[
 RowBox[{
  RowBox[{"(*", 
   RowBox[{
   "Products", " ", "of", " ", "compounds", " ", "for", " ", "in", " ", 
    "contribution", " ", "from", " ", "reversibility"}], "*)"}], 
  "\[IndentingNewLine]", 
  RowBox[{
   RowBox[{
    RowBox[{"prodSCerevovBatMix", "[", 
     RowBox[{"X_", ",", "D_"}], "]"}], ":=", 
    RowBox[{
     SuperscriptBox[
      RowBox[{"C2H6OSCerevovBatMix", "[", 
       RowBox[{"X", ",", "D"}], "]"}], 
      RowBox[{"Yc2h6oovBatMix", "[", "D", "]"}]], "*", 
     SuperscriptBox[
      RowBox[{"CO2SCerevovBatMix", "[", 
       RowBox[{"X", ",", "D"}], "]"}], 
      RowBox[{"Yco2ovBatMix", "[", "D", "]"}]], "*", 
     SuperscriptBox[
      RowBox[{"C3H8O5SCerevovBatMix", "[", 
       RowBox[{"X", ",", "D"}], "]"}], 
      RowBox[{"Yc3h8o5ovBatMix", "[", "D", "]"}]]}]}], "\[IndentingNewLine]", 
   
   RowBox[{
    RowBox[{"subSCerevovBatMix", "[", 
     RowBox[{"X_", ",", "D_"}], "]"}], ":=", 
    RowBox[{
     SuperscriptBox[
      RowBox[{"C6H12O6SCerevovBatMix", "[", 
       RowBox[{"X", ",", "D"}], "]"}], 
      RowBox[{"YglcovBatMix", "[", "D", "]"}]], "*", 
     SuperscriptBox[
      RowBox[{"NH3SCerevovBatMix", "[", 
       RowBox[{"X", ",", "D"}], "]"}], 
      RowBox[{"Ynh3ovBatMix", "[", "D", "]"}]], "*", 
     SuperscriptBox[
      RowBox[{"O2SCerevglcovBatMix", "[", 
       RowBox[{"X", ",", "D"}], "]"}], 
      RowBox[{"Yo2ovBatMix", "[", "D", "]"}]], "*", 
     SuperscriptBox[
      RowBox[{"H3PO4SCerevovBatMix", "[", 
       RowBox[{"X", ",", "D"}], "]"}], 
      RowBox[{"Yh3po4ovBatMix", "[", "D", "]"}]], "*", 
     SuperscriptBox[
      RowBox[{"H2SO4SCerevovBatMix", "[", 
       RowBox[{"X", ",", "D"}], "]"}], 
      RowBox[{"Yh2so4ovBatMix", "[", "D", "]"}]]}]}], "\[IndentingNewLine]", 
   "\[IndentingNewLine]", 
   RowBox[{"(*", 
    RowBox[{"Dilution", " ", "rate", " ", "D", " ", 
     RowBox[{"(", 
      StyleBox[
       RowBox[{"in", " ", 
        RowBox[{"hr", "^", 
         RowBox[{"-", "1"}]}]}],
       FontWeight->"Bold"], ")"}], " ", "as", " ", "function", " ", "of", " ",
      "X", " ", "and", " ", 
     StyleBox["itself",
      FontWeight->"Bold"]}], "*)"}], "\[IndentingNewLine]", 
   RowBox[{
    RowBox[{"DfuncSCerevovBatMix", "[", 
     RowBox[{"X_", ",", "D_"}], "]"}], ":=", " ", 
    RowBox[{
     RowBox[{"\[Lambda]max", " ", 
      FractionBox[
       RowBox[{"C6H12O6SCerevovBatMix", "[", 
        RowBox[{"X", ",", "D"}], "]"}], 
       RowBox[{
        RowBox[{"C6H12O6SCerevovBatMix", "[", 
         RowBox[{"X", ",", "D"}], "]"}], "+", "Ks"}]], 
      RowBox[{"(", 
       RowBox[{"1", "-", 
        FractionBox[
         RowBox[{"prodSCerevovBatMix", "[", 
          RowBox[{"X", ",", "D"}], "]"}], 
         RowBox[{
          RowBox[{"subSCerevovBatMix", "[", 
           RowBox[{"X", ",", "D"}], "]"}], 
          RowBox[{"KeqSCerevovBatMix", "[", "D", "]"}]}]]}], ")"}]}], "/.", 
     "paramSCerevovBatMix"}]}]}]}]], "Input",
 CellChangeTimes->{{3.930147215122156*^9, 3.930147243827611*^9}},
 CellLabel->"In[97]:=",ExpressionUUID->"a530fa3b-3f4d-4d92-9fea-a3f4ba65510e"]
}, Open  ]],

Cell[CellGroupData[{

Cell["Thermodynamic quantities", "Subsection",
 CellChangeTimes->{{3.930144636510641*^9, 3.930144645413928*^9}, {
  3.9301461640699043`*^9, 3.930146166799138*^9}, {3.930146205150778*^9, 
  3.93014620816574*^9}, {3.9301470716643267`*^9, 3.930147078552949*^9}, {
  3.930147173862646*^9, 
  3.930147179773513*^9}},ExpressionUUID->"41ed531a-08bd-4ae2-94c4-\
7c5b9697eed6"],

Cell[BoxData[
 RowBox[{
  RowBox[{"(*", 
   RowBox[{"Driving", " ", "force", " ", "in", " ", 
    RowBox[{"kJ", "/", "mol"}]}], "*)"}], "\[IndentingNewLine]", 
  RowBox[{
   RowBox[{
    RowBox[{"DrivForceSCerevovBatMix", "[", 
     RowBox[{"X_", ",", "D_"}], "]"}], ":=", 
    RowBox[{
     RowBox[{
      FractionBox[
       RowBox[{"R", " ", "T"}], 
       SuperscriptBox["10", "3"]], " ", 
      RowBox[{"Log", "[", 
       FractionBox[
        RowBox[{"prodSCerevovBatMix", "[", 
         RowBox[{"X", ",", "D"}], "]"}], 
        RowBox[{
         RowBox[{"subSCerevovBatMix", "[", 
          RowBox[{"X", ",", "D"}], "]"}], 
         RowBox[{"KeqSCerevovBatMix", "[", "D", "]"}]}]], "]"}]}], "/.", 
     "paramSCerevovBatMix"}]}], " ", "\[IndentingNewLine]", 
   RowBox[{"(*", 
    RowBox[{"sEPR", " ", "in", " ", 
     RowBox[{"kJ", "/", 
      RowBox[{"(", 
       RowBox[{"mol", " ", "h"}], ")"}]}]}], "*)"}], "\[IndentingNewLine]", 
   RowBox[{
    RowBox[{"EntroProdSCerevovBatMix", "[", 
     RowBox[{"X_", ",", "D_"}], "]"}], ":=", 
    RowBox[{
     RowBox[{
      RowBox[{"-", 
       FractionBox[
        RowBox[{"R", " ", "T"}], 
        SuperscriptBox["10", "3"]]}], 
      RowBox[{"DfuncSCerevovBatMix", "[", 
       RowBox[{"X", ",", "D"}], "]"}], "*", 
      RowBox[{"Log", "[", 
       FractionBox[
        RowBox[{"prodSCerevovBatMix", "[", 
         RowBox[{"X", ",", "D"}], "]"}], 
        RowBox[{
         RowBox[{"subSCerevovBatMix", "[", 
          RowBox[{"X", ",", "D"}], "]"}], 
         RowBox[{"KeqSCerevovBatMix", "[", "D", "]"}]}]], "]"}]}], "/.", 
     "paramSCerevovBatMix"}]}]}]}]], "Input",
 CellChangeTimes->{{3.930147274786935*^9, 3.930147308616918*^9}, {
  3.9301891642793016`*^9, 3.93018918046194*^9}},
 CellLabel->
  "In[100]:=",ExpressionUUID->"18314255-de7f-4aa6-8177-a0cec40920c0"]
}, Open  ]]
}, Open  ]],

Cell[CellGroupData[{

Cell["Numerical solution for Model 1", "Section",
 CellChangeTimes->{{3.9296952373039503`*^9, 3.929695237521764*^9}, {
   3.929695273523108*^9, 3.929695279993528*^9}, {3.930144210234776*^9, 
   3.930144219659198*^9}, 3.9301445504686213`*^9, 3.930144625037826*^9, {
   3.930147626693025*^9, 
   3.9301476339489403`*^9}},ExpressionUUID->"3261595a-8990-42f0-8eea-\
b11cb532e6d3"],

Cell[TextData[StyleBox["Note: It could be that Mathematica gives the error \
\[OpenCurlyQuote]symbol D is protected\[CloseCurlyQuote]. In that case \
running the model twice usually works. If not, please contact the \
corresponding author.",
 FontColor->RGBColor[1, 0, 0]]], "Text",
 CellChangeTimes->{{3.8805479740127077`*^9, 3.8805479740451393`*^9}, {
  3.880548026428586*^9, 3.880548076662838*^9}, {3.88054825788204*^9, 
  3.880548296782118*^9}, {3.880548378911397*^9, 3.880548432120843*^9}, {
  3.882176341093424*^9, 3.882176355428088*^9}, {3.930148427618472*^9, 
  3.930148463371084*^9}},ExpressionUUID->"cec22982-c7dd-48f5-8f07-\
8a1e2755a080"],

Cell[CellGroupData[{

Cell[BoxData[
 RowBox[{
  RowBox[{"(*", 
   RowBox[{
    RowBox[{
     RowBox[{"Table", " ", "to", " ", "solve", " ", "the", " ", 
      StyleBox["implicit",
       FontWeight->"Bold"], " ", "function", " ", 
      StyleBox[
       RowBox[{"DfuncSCerevov", "[", 
        RowBox[{"X", ",", "D"}], "]"}],
       FontSlant->"Italic"]}], 
     StyleBox["=",
      FontSlant->"Italic"], 
     RowBox[{
      StyleBox["D",
       FontSlant->"Italic"], " ", "with", " ", "variables", " ", "X"}]}], ",",
     " ", 
    RowBox[{
     RowBox[{
     "D", " ", "for", " ", "values", " ", "of", " ", "D", " ", "between", " ",
       "0", " ", "and", " ", "the", " ", "maximal", " ", "growth", " ", 
      RowBox[{"rate", ".", " ", "The"}], " ", "model", " ", "is", " ", 
      "rewritten", " ", "in", " ", "terms", " ", "of", " ", "only", " ", 
      "biomass", " ", "X", " ", "and", " ", "dilution", " ", "rate", " ", 
      RowBox[{"D", ".", " ", "This"}], " ", "finds", " ", "the", " ", 
      "unique", " ", "steady"}], "-", 
     RowBox[{
     "state", " ", "biomass", " ", "concentration", " ", "at", " ", "every", " ",
       "dilution", " ", "rate", " ", 
      RowBox[{"D", "."}]}]}]}], "*)"}], "\[IndentingNewLine]", 
  RowBox[{
   RowBox[{"valsdxposterBatMix", "=", 
    RowBox[{"Table", "[", 
     RowBox[{
      RowBox[{"{", 
       RowBox[{
        RowBox[{
         RowBox[{"Solve", "[", 
          RowBox[{"DR", "==", "D"}], "]"}], "[", 
         RowBox[{"[", 
          RowBox[{"1", ",", "1"}], "]"}], "]"}], ",", 
        RowBox[{
         RowBox[{"FindRoot", "[", 
          RowBox[{
           RowBox[{
            RowBox[{"DfuncSCerevovBatMix", "[", 
             RowBox[{"X", ",", "D"}], "]"}], "==", "D"}], ",", 
           RowBox[{"{", 
            RowBox[{"X", ",", "10"}], "}"}]}], "]"}], "[", 
         RowBox[{"[", "1", "]"}], "]"}]}], "}"}], ",", 
      RowBox[{"{", 
       RowBox[{"D", ",", "0.005", ",", 
        RowBox[{
         RowBox[{"(", 
          RowBox[{"\[Lambda]max", "/.", "paramSCerevovBatMix"}], ")"}], "-", 
         "0.01"}], ",", "0.005"}], "}"}]}], "]"}]}], "\[IndentingNewLine]", 
   RowBox[{
    RowBox[{"nvaluesposterBatMix", "=", 
     RowBox[{"Length", "[", "valsdxposterBatMix", "]"}]}], ";"}]}]}]], "Input",\

 CellChangeTimes->{{3.930147925797736*^9, 3.9301479890813217`*^9}, {
  3.93014811893087*^9, 3.930148125140081*^9}, {3.930148196449977*^9, 
  3.930148206866297*^9}, {3.930191370271616*^9, 3.930191377925919*^9}},
 CellLabel->
  "In[102]:=",ExpressionUUID->"df8d2206-55e4-401e-a41d-7b4c743b1186"],

Cell[BoxData[
 RowBox[{"{", 
  RowBox[{
   RowBox[{"{", 
    RowBox[{
     RowBox[{"DR", "\[Rule]", "0.005`"}], ",", 
     RowBox[{"X", "\[Rule]", "79.74723277108433`"}]}], "}"}], ",", 
   RowBox[{"{", 
    RowBox[{
     RowBox[{"DR", "\[Rule]", "0.01`"}], ",", 
     RowBox[{"X", "\[Rule]", "79.74439804878048`"}]}], "}"}], ",", 
   RowBox[{"{", 
    RowBox[{
     RowBox[{"DR", "\[Rule]", "0.015`"}], ",", 
     RowBox[{"X", "\[Rule]", "79.74149333333342`"}]}], "}"}], ",", 
   RowBox[{"{", 
    RowBox[{
     RowBox[{"DR", "\[Rule]", "0.02`"}], ",", 
     RowBox[{"X", "\[Rule]", "79.738516`"}]}], "}"}], ",", 
   RowBox[{"{", 
    RowBox[{
     RowBox[{"DR", "\[Rule]", "0.025`"}], ",", 
     RowBox[{"X", "\[Rule]", "79.7354632911395`"}]}], "}"}], ",", 
   RowBox[{"{", 
    RowBox[{
     RowBox[{"DR", "\[Rule]", "0.03`"}], ",", 
     RowBox[{"X", "\[Rule]", "79.7323323076923`"}]}], "}"}], ",", 
   RowBox[{"{", 
    RowBox[{
     RowBox[{"DR", "\[Rule]", "0.035`"}], ",", 
     RowBox[{"X", "\[Rule]", "79.72912000000198`"}]}], "}"}], ",", 
   RowBox[{"{", 
    RowBox[{
     RowBox[{"DR", "\[Rule]", "0.04`"}], ",", 
     RowBox[{"X", "\[Rule]", "79.72582315789474`"}]}], "}"}], ",", 
   RowBox[{"{", 
    RowBox[{
     RowBox[{"DR", "\[Rule]", "0.045`"}], ",", 
     RowBox[{"X", "\[Rule]", "79.7224384`"}]}], "}"}], ",", 
   RowBox[{"{", 
    RowBox[{
     RowBox[{"DR", "\[Rule]", "0.05`"}], ",", 
     RowBox[{"X", "\[Rule]", "79.71896216216246`"}]}], "}"}], ",", 
   RowBox[{"{", 
    RowBox[{
     RowBox[{"DR", "\[Rule]", "0.055`"}], ",", 
     RowBox[{"X", "\[Rule]", "79.7153906849315`"}]}], "}"}], ",", 
   RowBox[{"{", 
    RowBox[{
     RowBox[{"DR", "\[Rule]", "0.06`"}], ",", 
     RowBox[{"X", "\[Rule]", "79.71172`"}]}], "}"}], ",", 
   RowBox[{"{", 
    RowBox[{
     RowBox[{"DR", "\[Rule]", "0.065`"}], ",", 
     RowBox[{"X", "\[Rule]", "79.70794591549313`"}]}], "}"}], ",", 
   RowBox[{"{", 
    RowBox[{
     RowBox[{"DR", "\[Rule]", "0.07`"}], ",", 
     RowBox[{"X", "\[Rule]", "79.704064`"}]}], "}"}], ",", 
   RowBox[{"{", 
    RowBox[{
     RowBox[{"DR", "\[Rule]", "0.075`"}], ",", 
     RowBox[{"X", "\[Rule]", "79.70006956521739`"}]}], "}"}], ",", 
   RowBox[{"{", 
    RowBox[{
     RowBox[{"DR", "\[Rule]", "0.08`"}], ",", 
     RowBox[{"X", "\[Rule]", "79.69595764705882`"}]}], "}"}], ",", 
   RowBox[{"{", 
    RowBox[{
     RowBox[{"DR", "\[Rule]", "0.085`"}], ",", 
     RowBox[{"X", "\[Rule]", "79.69172298507483`"}]}], "}"}], ",", 
   RowBox[{"{", 
    RowBox[{
     RowBox[{"DR", "\[Rule]", "0.09`"}], ",", 
     RowBox[{"X", "\[Rule]", "79.68736000000014`"}]}], "}"}], ",", 
   RowBox[{"{", 
    RowBox[{
     RowBox[{"DR", "\[Rule]", "0.095`"}], ",", 
     RowBox[{"X", "\[Rule]", "79.68286276923077`"}]}], "}"}], ",", 
   RowBox[{"{", 
    RowBox[{
     RowBox[{"DR", "\[Rule]", "0.1`"}], ",", 
     RowBox[{"X", "\[Rule]", "79.67822500000005`"}]}], "}"}], ",", 
   RowBox[{"{", 
    RowBox[{
     RowBox[{"DR", "\[Rule]", "0.105`"}], ",", 
     RowBox[{"X", "\[Rule]", "79.6734400000003`"}]}], "}"}], ",", 
   RowBox[{"{", 
    RowBox[{
     RowBox[{"DR", "\[Rule]", "0.11`"}], ",", 
     RowBox[{"X", "\[Rule]", "79.66850064516146`"}]}], "}"}], ",", 
   RowBox[{"{", 
    RowBox[{
     RowBox[{"DR", "\[Rule]", "0.115`"}], ",", 
     RowBox[{"X", "\[Rule]", "79.6633993442623`"}]}], "}"}], ",", 
   RowBox[{"{", 
    RowBox[{
     RowBox[{"DR", "\[Rule]", "0.12`"}], ",", 
     RowBox[{"X", "\[Rule]", "79.65812800000003`"}]}], "}"}], ",", 
   RowBox[{"{", 
    RowBox[{
     RowBox[{"DR", "\[Rule]", "0.125`"}], ",", 
     RowBox[{"X", "\[Rule]", "79.65267796610173`"}]}], "}"}], ",", 
   RowBox[{"{", 
    RowBox[{
     RowBox[{"DR", "\[Rule]", "0.13`"}], ",", 
     RowBox[{"X", "\[Rule]", "79.64703999999999`"}]}], "}"}], ",", 
   RowBox[{"{", 
    RowBox[{
     RowBox[{"DR", "\[Rule]", "0.135`"}], ",", 
     RowBox[{"X", "\[Rule]", "79.64120421052633`"}]}], "}"}], ",", 
   RowBox[{"{", 
    RowBox[{
     RowBox[{"DR", "\[Rule]", "0.14`"}], ",", 
     RowBox[{"X", "\[Rule]", "79.63516`"}]}], "}"}], ",", 
   RowBox[{"{", 
    RowBox[{
     RowBox[{"DR", "\[Rule]", "0.145`"}], ",", 
     RowBox[{"X", "\[Rule]", "79.628896`"}]}], "}"}], ",", 
   RowBox[{"{", 
    RowBox[{
     RowBox[{"DR", "\[Rule]", "0.15`"}], ",", 
     RowBox[{"X", "\[Rule]", "79.6224`"}]}], "}"}], ",", 
   RowBox[{"{", 
    RowBox[{
     RowBox[{"DR", "\[Rule]", "0.155`"}], ",", 
     RowBox[{"X", "\[Rule]", "79.61565886792454`"}]}], "}"}], ",", 
   RowBox[{"{", 
    RowBox[{
     RowBox[{"DR", "\[Rule]", "0.16`"}], ",", 
     RowBox[{"X", "\[Rule]", "79.60865846153845`"}]}], "}"}], ",", 
   RowBox[{"{", 
    RowBox[{
     RowBox[{"DR", "\[Rule]", "0.165`"}], ",", 
     RowBox[{"X", "\[Rule]", "79.60138352941176`"}]}], "}"}], ",", 
   RowBox[{"{", 
    RowBox[{
     RowBox[{"DR", "\[Rule]", "0.17`"}], ",", 
     RowBox[{"X", "\[Rule]", "79.5938176`"}]}], "}"}], ",", 
   RowBox[{"{", 
    RowBox[{
     RowBox[{"DR", "\[Rule]", "0.17500000000000002`"}], ",", 
     RowBox[{"X", "\[Rule]", "79.58594285714288`"}]}], "}"}], ",", 
   RowBox[{"{", 
    RowBox[{
     RowBox[{"DR", "\[Rule]", "0.18`"}], ",", 
     RowBox[{"X", "\[Rule]", "79.57774`"}]}], "}"}], ",", 
   RowBox[{"{", 
    RowBox[{
     RowBox[{"DR", "\[Rule]", "0.185`"}], ",", 
     RowBox[{"X", "\[Rule]", "79.56918808510639`"}]}], "}"}], ",", 
   RowBox[{"{", 
    RowBox[{
     RowBox[{"DR", "\[Rule]", "0.19`"}], ",", 
     RowBox[{"X", "\[Rule]", "79.56026434782648`"}]}], "}"}], ",", 
   RowBox[{"{", 
    RowBox[{
     RowBox[{"DR", "\[Rule]", "0.195`"}], ",", 
     RowBox[{"X", "\[Rule]", "79.550944`"}]}], "}"}], ",", 
   RowBox[{"{", 
    RowBox[{
     RowBox[{"DR", "\[Rule]", "0.2`"}], ",", 
     RowBox[{"X", "\[Rule]", "79.5412`"}]}], "}"}], ",", 
   RowBox[{"{", 
    RowBox[{
     RowBox[{"DR", "\[Rule]", "0.20500000000000002`"}], ",", 
     RowBox[{"X", "\[Rule]", "79.5310027906978`"}]}], "}"}], ",", 
   RowBox[{"{", 
    RowBox[{
     RowBox[{"DR", "\[Rule]", "0.21`"}], ",", 
     RowBox[{"X", "\[Rule]", "79.52032`"}]}], "}"}], ",", 
   RowBox[{"{", 
    RowBox[{
     RowBox[{"DR", "\[Rule]", "0.215`"}], ",", 
     RowBox[{"X", "\[Rule]", "79.50911609756098`"}]}], "}"}], ",", 
   RowBox[{"{", 
    RowBox[{
     RowBox[{"DR", "\[Rule]", "0.22`"}], ",", 
     RowBox[{"X", "\[Rule]", "79.49735200000015`"}]}], "}"}], ",", 
   RowBox[{"{", 
    RowBox[{
     RowBox[{"DR", "\[Rule]", "0.225`"}], ",", 
     RowBox[{"X", "\[Rule]", "79.48498461538462`"}]}], "}"}], ",", 
   RowBox[{"{", 
    RowBox[{
     RowBox[{"DR", "\[Rule]", "0.23`"}], ",", 
     RowBox[{"X", "\[Rule]", "79.47196631578947`"}]}], "}"}], ",", 
   RowBox[{"{", 
    RowBox[{
     RowBox[{"DR", "\[Rule]", "0.23500000000000001`"}], ",", 
     RowBox[{"X", "\[Rule]", "79.45824432432435`"}]}], "}"}], ",", 
   RowBox[{"{", 
    RowBox[{
     RowBox[{"DR", "\[Rule]", "0.24`"}], ",", 
     RowBox[{"X", "\[Rule]", "79.44376`"}]}], "}"}], ",", 
   RowBox[{"{", 
    RowBox[{
     RowBox[{"DR", "\[Rule]", "0.245`"}], ",", 
     RowBox[{"X", "\[Rule]", "79.42844800000002`"}]}], "}"}], ",", 
   RowBox[{"{", 
    RowBox[{
     RowBox[{"DR", "\[Rule]", "0.25`"}], ",", 
     RowBox[{"X", "\[Rule]", "79.41223529411765`"}]}], "}"}], ",", 
   RowBox[{"{", 
    RowBox[{
     RowBox[{"DR", "\[Rule]", "0.255`"}], ",", 
     RowBox[{"X", "\[Rule]", "79.39504000000012`"}]}], "}"}], ",", 
   RowBox[{"{", 
    RowBox[{
     RowBox[{"DR", "\[Rule]", "0.26`"}], ",", 
     RowBox[{"X", "\[Rule]", "79.37677000000001`"}]}], "}"}], ",", 
   RowBox[{"{", 
    RowBox[{
     RowBox[{"DR", "\[Rule]", "0.265`"}], ",", 
     RowBox[{"X", "\[Rule]", "79.35732129032259`"}]}], "}"}], ",", 
   RowBox[{"{", 
    RowBox[{
     RowBox[{"DR", "\[Rule]", "0.27`"}], ",", 
     RowBox[{"X", "\[Rule]", "79.33657600000001`"}]}], "}"}], ",", 
   RowBox[{"{", 
    RowBox[{
     RowBox[{"DR", "\[Rule]", "0.275`"}], ",", 
     RowBox[{"X", "\[Rule]", "79.31440000000008`"}]}], "}"}], ",", 
   RowBox[{"{", 
    RowBox[{
     RowBox[{"DR", "\[Rule]", "0.28`"}], ",", 
     RowBox[{"X", "\[Rule]", "78.54311129819891`"}]}], "}"}], ",", 
   RowBox[{"{", 
    RowBox[{
     RowBox[{"DR", "\[Rule]", "0.28500000000000003`"}], ",", 
     RowBox[{"X", "\[Rule]", "54.64488361348538`"}]}], "}"}], ",", 
   RowBox[{"{", 
    RowBox[{
     RowBox[{"DR", "\[Rule]", "0.29`"}], ",", 
     RowBox[{"X", "\[Rule]", "45.377546440228585`"}]}], "}"}], ",", 
   RowBox[{"{", 
    RowBox[{
     RowBox[{"DR", "\[Rule]", "0.295`"}], ",", 
     RowBox[{"X", "\[Rule]", "40.450375152823916`"}]}], "}"}], ",", 
   RowBox[{"{", 
    RowBox[{
     RowBox[{"DR", "\[Rule]", "0.3`"}], ",", 
     RowBox[{"X", "\[Rule]", "37.390055744098476`"}]}], "}"}], ",", 
   RowBox[{"{", 
    RowBox[{
     RowBox[{"DR", "\[Rule]", "0.305`"}], ",", 
     RowBox[{"X", "\[Rule]", "35.302205934823775`"}]}], "}"}], ",", 
   RowBox[{"{", 
    RowBox[{
     RowBox[{"DR", "\[Rule]", "0.31`"}], ",", 
     RowBox[{"X", "\[Rule]", "33.78476378036799`"}]}], "}"}], ",", 
   RowBox[{"{", 
    RowBox[{
     RowBox[{"DR", "\[Rule]", "0.315`"}], ",", 
     RowBox[{"X", "\[Rule]", "32.6301542411226`"}]}], "}"}], ",", 
   RowBox[{"{", 
    RowBox[{
     RowBox[{"DR", "\[Rule]", "0.32`"}], ",", 
     RowBox[{"X", "\[Rule]", "31.72031752718552`"}]}], "}"}], ",", 
   RowBox[{"{", 
    RowBox[{
     RowBox[{"DR", "\[Rule]", "0.325`"}], ",", 
     RowBox[{"X", "\[Rule]", "30.983086015274154`"}]}], "}"}], ",", 
   RowBox[{"{", 
    RowBox[{
     RowBox[{"DR", "\[Rule]", "0.33`"}], ",", 
     RowBox[{"X", "\[Rule]", "30.371787829040887`"}]}], "}"}], ",", 
   RowBox[{"{", 
    RowBox[{
     RowBox[{"DR", "\[Rule]", "0.335`"}], ",", 
     RowBox[{"X", "\[Rule]", "29.854818824526525`"}]}], "}"}], ",", 
   RowBox[{"{", 
    RowBox[{
     RowBox[{"DR", "\[Rule]", "0.34`"}], ",", 
     RowBox[{"X", "\[Rule]", "29.40991913857435`"}]}], "}"}], ",", 
   RowBox[{"{", 
    RowBox[{
     RowBox[{"DR", "\[Rule]", "0.34500000000000003`"}], ",", 
     RowBox[{"X", "\[Rule]", "29.02084057069094`"}]}], "}"}], ",", 
   RowBox[{"{", 
    RowBox[{
     RowBox[{"DR", "\[Rule]", "0.35000000000000003`"}], ",", 
     RowBox[{"X", "\[Rule]", "28.67530080629252`"}]}], "}"}], ",", 
   RowBox[{"{", 
    RowBox[{
     RowBox[{"DR", "\[Rule]", "0.355`"}], ",", 
     RowBox[{"X", "\[Rule]", "28.36365904328493`"}]}], "}"}], ",", 
   RowBox[{"{", 
    RowBox[{
     RowBox[{"DR", "\[Rule]", "0.36`"}], ",", 
     RowBox[{"X", "\[Rule]", "28.07800227378315`"}]}], "}"}], ",", 
   RowBox[{"{", 
    RowBox[{
     RowBox[{"DR", "\[Rule]", "0.365`"}], ",", 
     RowBox[{"X", "\[Rule]", "27.81145501754239`"}]}], "}"}], ",", 
   RowBox[{"{", 
    RowBox[{
     RowBox[{"DR", "\[Rule]", "0.37`"}], ",", 
     RowBox[{"X", "\[Rule]", "27.55758041807628`"}]}], "}"}], ",", 
   RowBox[{"{", 
    RowBox[{
     RowBox[{"DR", "\[Rule]", "0.375`"}], ",", 
     RowBox[{"X", "\[Rule]", "27.309749744686354`"}]}], "}"}], ",", 
   RowBox[{"{", 
    RowBox[{
     RowBox[{"DR", "\[Rule]", "0.38`"}], ",", 
     RowBox[{"X", "\[Rule]", "27.060316498746232`"}]}], "}"}], ",", 
   RowBox[{"{", 
    RowBox[{
     RowBox[{"DR", "\[Rule]", "0.385`"}], ",", 
     RowBox[{"X", "\[Rule]", "26.79930003063422`"}]}], "}"}], ",", 
   RowBox[{"{", 
    RowBox[{
     RowBox[{"DR", "\[Rule]", "0.39`"}], ",", 
     RowBox[{"X", "\[Rule]", "26.51193011100036`"}]}], "}"}], ",", 
   RowBox[{"{", 
    RowBox[{
     RowBox[{"DR", "\[Rule]", "0.395`"}], ",", 
     RowBox[{"X", "\[Rule]", "26.173396403439362`"}]}], "}"}], ",", 
   RowBox[{"{", 
    RowBox[{
     RowBox[{"DR", "\[Rule]", "0.4`"}], ",", 
     RowBox[{"X", "\[Rule]", "25.735858977350784`"}]}], "}"}], ",", 
   RowBox[{"{", 
    RowBox[{
     RowBox[{"DR", "\[Rule]", "0.405`"}], ",", 
     RowBox[{"X", "\[Rule]", "25.08961366570032`"}]}], "}"}], ",", 
   RowBox[{"{", 
    RowBox[{
     RowBox[{"DR", "\[Rule]", "0.41000000000000003`"}], ",", 
     RowBox[{"X", "\[Rule]", "23.907902690778283`"}]}], "}"}]}], 
  "}"}]], "Output",
 CellChangeTimes->{{3.9301483779013166`*^9, 3.930148405487966*^9}, 
   3.930191121048534*^9, 3.930218165213841*^9, 3.9302186633810587`*^9, {
   3.942382711097107*^9, 3.9423827361769876`*^9}, 3.942385161767962*^9, 
   3.942386435875567*^9, {3.943357424852653*^9, 3.943357434674706*^9}, {
   3.949390403155746*^9, 3.949390414317309*^9}},
 CellLabel->
  "Out[102]=",ExpressionUUID->"432ac653-eeaa-44c1-accf-a4a3858e199a"]
}, Open  ]],

Cell[BoxData[
 RowBox[{
  RowBox[{"(*", 
   RowBox[{
    RowBox[{
    "Numerical", " ", "solution", " ", "for", " ", "other", " ", "variables", 
     " ", 
     RowBox[{"(", 
      RowBox[{
       RowBox[{"concentrations", " ", "of", " ", "interest"}], ",", " ", 
       RowBox[{"driving", " ", "force"}], ",", " ", 
       RowBox[{"entropy", " ", "production"}]}], ")"}], " ", "for", " ", 
     "the", " ", "values", " ", "of", " ", "X"}], ",", 
    RowBox[{"D", " ", "found", " ", 
     RowBox[{"above", "."}]}]}], " ", "*)"}], "\[IndentingNewLine]", 
  RowBox[{
   RowBox[{
    RowBox[{"XvalposterBatMix", "=", 
     RowBox[{"Table", "[", 
      RowBox[{
       RowBox[{"{", 
        RowBox[{
         RowBox[{"DR", "/.", 
          RowBox[{"valsdxposterBatMix", "[", 
           RowBox[{"[", "i", "]"}], "]"}]}], ",", 
         RowBox[{"X", "/.", 
          RowBox[{"valsdxposterBatMix", "[", 
           RowBox[{"[", "i", "]"}], "]"}]}]}], "}"}], ",", 
       RowBox[{"{", 
        RowBox[{"i", ",", "1", ",", "nvaluesposterBatMix"}], "}"}]}], "]"}]}],
     ";"}], "\[IndentingNewLine]", 
   RowBox[{
    RowBox[{"C2H6OvalposterBatMix", "=", 
     RowBox[{"Table", "[", 
      RowBox[{
       RowBox[{"{", 
        RowBox[{
         RowBox[{"DR", "/.", 
          RowBox[{"valsdxposterBatMix", "[", 
           RowBox[{"[", "i", "]"}], "]"}]}], ",", 
         RowBox[{"C2H6OSCerevovBatMix", "[", 
          RowBox[{
           RowBox[{"X", "/.", 
            RowBox[{"valsdxposterBatMix", "[", 
             RowBox[{"[", "i", "]"}], "]"}]}], ",", 
           RowBox[{"DR", "/.", 
            RowBox[{"valsdxposterBatMix", "[", 
             RowBox[{"[", "i", "]"}], "]"}]}]}], "]"}]}], "}"}], ",", 
       RowBox[{"{", 
        RowBox[{"i", ",", "1", ",", "nvaluesposterBatMix"}], "}"}]}], "]"}]}],
     ";"}], "\[IndentingNewLine]", 
   RowBox[{
    RowBox[{"C6H12O6valposterBatMix", "=", 
     RowBox[{"Table", "[", 
      RowBox[{
       RowBox[{"{", 
        RowBox[{
         RowBox[{"DR", "/.", 
          RowBox[{"valsdxposterBatMix", "[", 
           RowBox[{"[", "i", "]"}], "]"}]}], ",", 
         RowBox[{"C6H12O6SCerevovBatMix", "[", 
          RowBox[{
           RowBox[{"X", "/.", 
            RowBox[{"valsdxposterBatMix", "[", 
             RowBox[{"[", "i", "]"}], "]"}]}], ",", 
           RowBox[{"DR", "/.", 
            RowBox[{"valsdxposterBatMix", "[", 
             RowBox[{"[", "i", "]"}], "]"}]}]}], "]"}]}], "}"}], ",", 
       RowBox[{"{", 
        RowBox[{"i", ",", "1", ",", "nvaluesposterBatMix"}], "}"}]}], "]"}]}],
     ";"}], "\[IndentingNewLine]", 
   RowBox[{
    RowBox[{"O2valposterBatMix", "=", 
     RowBox[{"Table", "[", 
      RowBox[{
       RowBox[{"{", 
        RowBox[{
         RowBox[{"DR", "/.", 
          RowBox[{"valsdxposterBatMix", "[", 
           RowBox[{"[", "i", "]"}], "]"}]}], ",", 
         RowBox[{"O2SCerevglcovBatMix", "[", 
          RowBox[{
           RowBox[{"X", "/.", 
            RowBox[{"valsdxposterBatMix", "[", 
             RowBox[{"[", "i", "]"}], "]"}]}], ",", 
           RowBox[{"DR", "/.", 
            RowBox[{"valsdxposterBatMix", "[", 
             RowBox[{"[", "i", "]"}], "]"}]}]}], "]"}]}], "}"}], ",", 
       RowBox[{"{", 
        RowBox[{"i", ",", "1", ",", "nvaluesposterBatMix"}], "}"}]}], "]"}]}],
     ";"}], "\[IndentingNewLine]", 
   RowBox[{
    RowBox[{"C3H8O5valposterBatMix", "=", 
     RowBox[{"Table", "[", 
      RowBox[{
       RowBox[{"{", 
        RowBox[{
         RowBox[{"DR", "/.", 
          RowBox[{"valsdxposterBatMix", "[", 
           RowBox[{"[", "i", "]"}], "]"}]}], ",", 
         RowBox[{"C3H8O5SCerevovBatMix", "[", 
          RowBox[{
           RowBox[{"X", "/.", 
            RowBox[{"valsdxposterBatMix", "[", 
             RowBox[{"[", "i", "]"}], "]"}]}], ",", 
           RowBox[{"DR", "/.", 
            RowBox[{"valsdxposterBatMix", "[", 
             RowBox[{"[", "i", "]"}], "]"}]}]}], "]"}]}], "}"}], ",", 
       RowBox[{"{", 
        RowBox[{"i", ",", "1", ",", "nvaluesposterBatMix"}], "}"}]}], "]"}]}],
     ";"}], "\[IndentingNewLine]", "\[IndentingNewLine]", 
   RowBox[{
    RowBox[{"mindriforvalposterBatMix", "=", 
     RowBox[{"Table", "[", 
      RowBox[{
       RowBox[{"{", 
        RowBox[{
         RowBox[{"DR", "/.", 
          RowBox[{"valsdxposterBatMix", "[", 
           RowBox[{"[", "i", "]"}], "]"}]}], ",", 
         RowBox[{"-", 
          RowBox[{"DrivForceSCerevovBatMix", "[", 
           RowBox[{
            RowBox[{"X", "/.", 
             RowBox[{"valsdxposterBatMix", "[", 
              RowBox[{"[", "i", "]"}], "]"}]}], ",", 
            RowBox[{"DR", "/.", 
             RowBox[{"valsdxposterBatMix", "[", 
              RowBox[{"[", "i", "]"}], "]"}]}]}], "]"}]}]}], "}"}], ",", 
       RowBox[{"{", 
        RowBox[{"i", ",", "1", ",", "nvaluesposterBatMix"}], "}"}]}], "]"}]}],
     ";"}], "\[IndentingNewLine]", 
   RowBox[{
    RowBox[{"entrprodvalposterBatMix", "=", 
     RowBox[{"Table", "[", 
      RowBox[{
       RowBox[{"{", 
        RowBox[{
         RowBox[{"DR", "/.", 
          RowBox[{"valsdxposterBatMix", "[", 
           RowBox[{"[", "i", "]"}], "]"}]}], ",", 
         RowBox[{"EntroProdSCerevovBatMix", "[", 
          RowBox[{
           RowBox[{"X", "/.", 
            RowBox[{"valsdxposterBatMix", "[", 
             RowBox[{"[", "i", "]"}], "]"}]}], ",", 
           RowBox[{"DR", "/.", 
            RowBox[{"valsdxposterBatMix", "[", 
             RowBox[{"[", "i", "]"}], "]"}]}]}], "]"}]}], "}"}], ",", 
       RowBox[{"{", 
        RowBox[{"i", ",", "1", ",", "nvaluesposterBatMix"}], "}"}]}], "]"}]}],
     ";"}], "\[IndentingNewLine]", "\[IndentingNewLine]", 
   RowBox[{"(*", 
    RowBox[{
    "To", " ", "plot", " ", "critical", " ", "growth", " ", "rate", " ", "as",
      " ", "vertical", " ", 
     RowBox[{"line", "."}]}], "*)"}], "\[IndentingNewLine]", 
   RowBox[{
    RowBox[{"critvalsBatMix", "=", 
     RowBox[{
      RowBox[{"{", 
       RowBox[{
        RowBox[{"{", 
         RowBox[{"Dc", ",", 
          RowBox[{"-", "10"}]}], "}"}], ",", 
        RowBox[{"{", 
         RowBox[{"Dc", ",", "0"}], "}"}], ",", 
        RowBox[{"{", 
         RowBox[{"Dc", ",", "100"}], "}"}], ",", 
        RowBox[{"{", 
         RowBox[{"Dc", ",", "500"}], "}"}], ",", 
        RowBox[{"{", 
         RowBox[{"Dc", ",", "1000"}], "}"}], ",", 
        RowBox[{"{", 
         RowBox[{"Dc", ",", "1200"}], "}"}]}], "}"}], "/.", 
      "paramSCerevovBatMix"}]}], ";"}]}]}]], "Input",
 CellChangeTimes->{{3.9301480532435217`*^9, 3.9301480655153503`*^9}, {
   3.930148153851817*^9, 3.930148157247918*^9}, 3.930148213888432*^9, {
   3.930189349898212*^9, 3.930189385505375*^9}, {3.930189423732802*^9, 
   3.930189427037909*^9}, {3.94238303002796*^9, 3.942383034116503*^9}},
 CellLabel->
  "In[104]:=",ExpressionUUID->"40acc528-8fa5-498b-bfa2-e22058a00e69"]
}, Open  ]],

Cell[CellGroupData[{

Cell["Figures for Model 1", "Section",
 CellChangeTimes->{{3.9296952373039503`*^9, 3.929695237521764*^9}, {
   3.929695273523108*^9, 3.929695279993528*^9}, {3.930144210234776*^9, 
   3.930144219659198*^9}, 3.9301445504686213`*^9, 3.930144625037826*^9, {
   3.930147626693025*^9, 3.9301476339489403`*^9}, {3.930148092745531*^9, 
   3.9301480934732523`*^9}, {3.9301895116795053`*^9, 
   3.9301895130234947`*^9}},ExpressionUUID->"c508d1d0-a6e3-4050-8f3a-\
39567e5b7cd4"],

Cell[CellGroupData[{

Cell["Yields", "Subsection",
 CellChangeTimes->{{3.930144636510641*^9, 3.930144645413928*^9}, {
  3.9301461640699043`*^9, 3.930146166799138*^9}, {3.930146205150778*^9, 
  3.93014620816574*^9}, {3.9301470716643267`*^9, 3.930147078552949*^9}, {
  3.930147173862646*^9, 3.930147179773513*^9}, {3.930197703664774*^9, 
  3.930197704241375*^9}},ExpressionUUID->"f5cd7c70-d2e2-4ea6-b7dd-\
f046f567ad73"],

Cell[CellGroupData[{

Cell[BoxData[
 RowBox[{
  RowBox[{"(*", 
   RowBox[{"Yields", " ", "as", " ", "function", " ", "of", " ", "dilution", " ", 
    RowBox[{"rate", "."}]}], "*)"}], "\[IndentingNewLine]", 
  RowBox[{
   RowBox[{
    RowBox[{"ListLinePlot", "[", 
     RowBox[{"mindriforvalposterBatMix", ",", 
      RowBox[{"Frame", "->", "True"}], ",", 
      RowBox[{"AspectRatio", "->", "1"}], ",", 
      RowBox[{"FrameLabel", "\[Rule]", 
       RowBox[{"{", 
        RowBox[{
         RowBox[{"D", "/", 
          SubscriptBox["D", "max"]}], 
         ",", "\"\<\!\(\*SubscriptBox[\(\[CapitalDelta]\[Mu]\), \(growth\)]\) \
(kJ/mol)\>\""}], "}"}]}], ",", 
      RowBox[{
      "PlotLabel", 
       "\[Rule]", "\"\<S. Cerevisiae growing on glucose, \nusing respiration \
and fermentation\>\""}]}], "]"}], ";"}], "\[IndentingNewLine]", 
   RowBox[{"Plot", "[", 
    RowBox[{
     RowBox[{"{", 
      RowBox[{
       RowBox[{"YglcovBatMix", "[", "D", "]"}], ",", 
       RowBox[{"Yc2h6oovBatMix", "[", "D", "]"}], ",", 
       RowBox[{"Yc3h8o5ovBatMix", "[", "D", "]"}], ",", 
       RowBox[{"Yco2ovBatMix", "[", "D", "]"}], ",", 
       RowBox[{"Yo2ovBatMix", "[", "D", "]"}]}], "}"}], ",", 
     RowBox[{"{", 
      RowBox[{"D", ",", "0", ",", 
       RowBox[{"\[Lambda]max", "/.", "paramSCerevovBatMix"}]}], "}"}], ",", 
     RowBox[{"PlotLegends", "\[Rule]", 
      RowBox[{"Placed", "[", 
       RowBox[{
        RowBox[{"LineLegend", "[", 
         RowBox[{
          RowBox[{"{", 
           
           RowBox[{"\"\<Glucose\>\"", ",", "\"\<Ethanol\>\"", ",", 
            " ", "\"\<Glycerol\>\"", ",", "\"\<Carbiondioxide\>\"", ",", 
            " ", "\"\<Oxygen\>\""}], "}"}], ",", 
          RowBox[{"LegendFunction", "\[Rule]", "\"\<Frame\>\""}], ",", 
          RowBox[{"LabelStyle", "\[Rule]", 
           RowBox[{"{", 
            RowBox[{
             RowBox[{"FontFamily", "\[Rule]", "\"\<Helvetica\>\""}], ",", 
             RowBox[{"FontSize", "\[Rule]", "16"}]}], "}"}]}]}], "]"}], ",", 
        RowBox[{"{", 
         RowBox[{"Left", ",", "Center"}], "}"}]}], "]"}]}], ",", 
     RowBox[{"PlotStyle", "\[Rule]", 
      RowBox[{"{", 
       RowBox[{
        RowBox[{"{", 
         RowBox[{
          RowBox[{
           RowBox[{"ColorData", "[", 
            RowBox[{"68", ",", "\"\<ColorList\>\""}], "]"}], "[", 
           RowBox[{"[", "1", "]"}], "]"}], ",", "Dashed", ",", 
          RowBox[{"Thickness", "[", "0.01", "]"}]}], "}"}], ",", 
        RowBox[{"{", 
         RowBox[{
          RowBox[{
           RowBox[{"ColorData", "[", 
            RowBox[{"68", ",", "\"\<ColorList\>\""}], "]"}], "[", 
           RowBox[{"[", "2", "]"}], "]"}], ",", 
          RowBox[{"Thickness", "[", "0.007", "]"}]}], "}"}], ",", 
        RowBox[{"{", 
         RowBox[{
          RowBox[{
           RowBox[{"ColorData", "[", 
            RowBox[{"68", ",", "\"\<ColorList\>\""}], "]"}], "[", 
           RowBox[{"[", "4", "]"}], "]"}], ",", 
          RowBox[{"Thickness", "[", "0.007", "]"}]}], "}"}], ",", 
        RowBox[{"{", 
         RowBox[{
          RowBox[{
           RowBox[{"ColorData", "[", 
            RowBox[{"68", ",", "\"\<ColorList\>\""}], "]"}], "[", 
           RowBox[{"[", "7", "]"}], "]"}], ",", 
          RowBox[{"Thickness", "[", "0.007", "]"}]}], "}"}], ",", 
        RowBox[{"{", 
         RowBox[{
          RowBox[{
           RowBox[{"ColorData", "[", 
            RowBox[{"68", ",", "\"\<ColorList\>\""}], "]"}], "[", 
           RowBox[{"[", "8", "]"}], "]"}], ",", 
          RowBox[{"Thickness", "[", "0.007", "]"}]}], "}"}]}], "}"}]}], ",", 
     RowBox[{"FrameLabel", "\[Rule]", 
      RowBox[{"{", 
       RowBox[{"\"\<Dilution rate (h\!\(\*SuperscriptBox[\(\\\ \), \(-1\)]\))\
\>\"", ",", "\"\<Yield (mmol mmol B\!\(\*SuperscriptBox[\(\\\ \), \
\(-1\)]\))\>\""}], "}"}]}]}], "]"}]}]}]], "Input",
 CellChangeTimes->{{3.930148236050468*^9, 3.930148252855249*^9}, {
  3.9301485170902576`*^9, 3.9301485173635883`*^9}, {3.942382808232666*^9, 
  3.9423828361512127`*^9}},
 CellLabel->
  "In[112]:=",ExpressionUUID->"e89f58cd-7c71-421e-b6ed-0f955db3284e"],

Cell[BoxData[
 TagBox[
  GraphicsBox[{
    InterpretationBox[{
      TagBox[{{{}, {}, 
         TagBox[
          {Hue[0.55, 1, 0.7], Thickness[0.01], Opacity[1.], 
           Dashing[{Small, Small}], LineBox[CompressedData["
1:eJxTTMoPSmViYGDQAmIQfWSOZohhhpOdH4/VZq4dD+yZtilrOj4qsIfx9y9Y
wOTwqAHOV/p5ZC77jIlw/rcvSVPXKM+C899Yzn9j7LQQzr//av/S0rNL4fxo
11IeMe5VcH7kxNiuWYvXwfn5/kbioZM3wvnftRgceNZthvMd6tNLTL9thfN9
NWb+7xXfAefLGd2S1dHbBedv2LLF3aZoD5zP1hN5orp/H5zP9857lVjuATi/
+tgnS6Heg3C+18l/JUtnHoLzqzqub/245zCcz1MkuujqmSNw/n9xhSlFn4/C
+cF5m/w3iRyH87ner9zWqXQCzlfUyVOWcj8J58+aPN3aKeIUnF+62kOWN+U0
nL+x/hjLxLYzcL5/3crpa6aehfP9LCMNGnefg/PXLZkw6cft83C+xVyxC80l
F+D8CaoLJyTOQ/C93E7fTGe7COfnPK07We+F4Pe2GO2c3ofga3nZcv1Yj+Af
5/eIjriI4Osd7MrfcBPBn1Z0tpnjEYLvdfpdr8kzBP/PG6ak4JcIPgA5GChB

            "]], LineBox[CompressedData["
1:eJwVjnk0lYsCxctwu+ihKJSEoryQhCS3fSuvAQl1UolyxKNn7ImLEpdrLBJK
Utw0RwMiKeckNxUZvvOdg49nLDMdxxk+43veH3vt9Vt77bW3DjPQ2Utq0aJF
lxb0f+8o828vG2tGwhn7v51c24MzXOfC14JmTM+FDa1/2oOqGM+XDcJmPNRn
Rhl+64G6cUjZN3EzXJad3Rur2Yu6+Cy28kwzMju1dDal9MLUspX0kSZQ/Jtc
yevTfVh8y21OXZXAWLPbGssf30B2h4ecXEmgTlatJkX3Ox7oXx/JUycQqLRl
w27Gd9gXN7TpryHQMXfervf1d1z/jDIzfQJspZRUq/B+/J3WCXS0JGClyCz2
7x7A7C87+zOsCATkvVysqTCIxtgTbi3WBLxtfGhn80GEKGXYue8iUNr3JpuZ
OIgqfZmNfrYETuluj7U2GMJhRn93wkkCRrKP3E64DEP/ltSxOncCVRuMe70j
h0F3azUqehD4qW1Xycq8Ydzxc3mX5UVglK33wev7MAZjP90sCCBgc7W2sd9/
BBeKnzizogk8Uc1ySQocxX2lwBrxPQJdxPMVpPU46tf2nlV5SODgHvMwFmMc
ws2MZSaPCeS2xDiEBYxjt+MOd98iAqcr+lsd8sbRfXUJ3f6KwNGQaYNn8+NY
tTx/0/uPBGo+1gYVlv7AVdXmaymDBFZadTfciOajfL3N9kfDBF6pP0k7nsxH
p1l5V80ogaCN9cFymXwYMW4bzvMJHOha7mb2kI8vWb4fg6YIbJazma+s50NW
TWqaIc+BsXHp+wrVCURobPXQNuSgMoEfnXJzAqs+vAw/a8yB7QGHlKV3J/DG
z+RaqQkH8/4Hg6OeTGCaZfRhvzkH9YW8IPPKhb73Rr3gnRw4tc/HCtsnEFmy
Zui9Iwe9JwtCW1YJcOHgz8Ge5zm4tE6me3WaAJqS+KSiMA4yajO7ZrMEeJsv
e1cSzkFyQXobkSvA7KQUJyWKg/ZiTX33JwJczJkzK03goIn+N19YI0DUgICW
yeHg5bMTLEtagEsx/4l+UMWB4wtpszKXSYSIij99ZnPA0bUZl3abhI9vovJY
NQf2ArdgW+YknJ225m+t5WAvv2Rptd8k9HWSWOxGDrr/DDJwi5lEPdtsnurm
QEdbrHDo8SRWLbocqSRNovacdnuEcBJKIR4fTGVJdJaoeM/Qk5AZtFA4uoTE
AY0Bu9C5SYw39uTkKpA4bh7s7PqTEO/ztr0xUCWxr8zEv09NCB/00Xv0SOgl
d94QbhfiVZRV6G/7SAQaMUddI4SQlyqQTj9AIrzWXHdDlBCn/1BIf2xHIr2i
UWY8RoillzueUodIaH/9MhaQJATzZlSP9TESc6KzGjuzhVAsrbZf7EsizWiX
RO3Vwt6Q7brkZBJ/ye+tHBgRosqv5MXdyySCd408Nv8hhAp/9c7KVBIdTQ6q
0YKFXDx6bPQaCdPsonPyU0KskElLdbhFomqa9UMkK0K1FmdqeSGJO0XZWYZr
RdA84tp06yuJwf17i3ccEmE4qLGxp5GERnOVwMNZhIorexo3ECR0klq/xDFE
OFq7qaGEt/DXQOLCdhUhzWq2rq6LhHJi7EUlHxGkdG7XzkyQsLC8dmV5tAiD
Y51Vriu56Lmf5tBQJEJpArNo9Sku7oWFsJYtFqMlwKjDyoOLu0tEvxyXFmOa
Qcuf8ORCutb21R1ZMX5dn+qT/U8uZptxc528GF/ZFetWBHERuqQ+eoWKGP1T
yjmKMVz8K1JXJXe9GOp+rPjFBVxoB++K+8deMS46ap4e6OeCNje6ER+3kDcL
FpkNcVEvp3ckPl6MUqfPf0aPcMGOM2XEJYox6hzap8HnonztFcPIy2KcZDR5
209xER10KuBIphjWJ+L8XyrwYBiwcl15wcJfz9GISBMevBst3ti9FyM07G2W
UgQPRodcDq2ixTi3RP+C0wUeAiZU5EumxAi8kcbMiOJBuY2dbDsjhk85c7Na
LA/Viml95+fFcJX8/FnrMg/3BHMaVTIS/BrGmDW6w8O4l13dimUSKISNM+2r
eQiZe3BqZKME+aHaJknyLXj3eMTuHEOCGflt+Q7pLZDk1Gyi7kgQP7c1I2hd
K9pS6oVkrwS7/+hz7XzaCtGZCOObGjQ2fz+adHtLG7yeq21+tp+GfcGL7RXV
bahKrhstPE/jlvgtS9uWQozEInEgh4ZtnJPrRXsKXv4h8XG3aNDL+sVtDhQy
3Q0sdXJpHDFSMs44TMFbp63s+G0aimc8cmXdKKw+enpDbR6N35tlw4cDKbB6
u2Qy79HwLXQwLc2iUPPtup6kiIa6Vd9X5WwKV+9rziQ/o/GxNszXP4dCtF9x
stZzGrp9+fn6eRQ2biVbbV7Q6NCYVLz5iIJSlJNFajENx4QbIxcrKTToF2ir
ltOYVzVMoN5R8Dwh9axggYvusnW3sSm4+52nTV/TkK8aOs6vobBN1vkvxwoa
NcIdn5gNFHLjJHuSKmmc+73Jk9VEgXdMjrXyLQ0dZa//ruZQiHTPpwsWOGpT
qgW3hUJJlMqjd+9oGFboElsoCgP8A1q2VTSoveX+qR0U9G3eHOYtcCJpJzfS
ubBvnb6fyaKxjdl9b18PhYMhM7NjC/w/TSohSg==
            "]]},
          Annotation[#, "Charting`Private`Tag#1"]& ], 
         TagBox[
          {Hue[0.06, 1, 0.9], Thickness[0.007], Opacity[1.], 
           LineBox[CompressedData["
1:eJxN0GtIkwEYBeAxwsRMQ3SDwKWuQEVkTRdJVkutjZWXWsGGJWYNjdTF2vox
w620WtZq09QmmZdaNFtLbdqyoc55W3O1ESJmaX2VkQztIrZIsoJ6Xw8cDs/f
E5kn3icik0iktD/9u/03YvZvLEjZRvoX+ivitIqI2P7f7gSl8QjBAN+Zykjb
S7DBWtamNVwiC3zhTcypVCIXTO6kx+wgToB7GhvJbEIJjvrRX7/yuha8MJ9X
baTXgb1JDd6ElCbw1EyPXubSg7N3ygIpq1rAQu2hirpbJrA4k0k9UNUG/h5L
YgeaHoLZinwpa6EDnB6tW1JTLWAa82V4XHwXuNVs5iRLrGC/y8Lhkqvd4KDZ
3S2Uol5wyeDXpBC1Dcxz/JLqdX1guWqs44vVDg6UhDWPjvSDl6gR1yTfBsD8
4vbM9tAhcMCcofNi1DA4Mq6YvpbjANdV1W5JETwFy+5xw1cfdYLbFIMrtOdH
wJmlhlpjtQuckSRknHnyDGy6ran0TTwHb66nuMukbrBmQ5Pm8E00b5dzPN/P
A059x9Wp/NHJykGBIQAd32UbmwlCh8RbRouo6IkwvedkNLrwQ6lDwUOLzi6q
Gvegc9bJubYMdJZQNkTmoxNdxwfOZaMXzQLbpUK0upz5uPYKepqR2n1fg2a/
5tvtleh5lsw1V4M++PHRW04DOpa3NcD3AF2+kB4c1I6ebM4JXW9Ga38qaFkW
tM/Yx7zbix4K5mYLPOgIqyC3+AVaXnBMVD667F9bhbh1HF0jcZX5E+jPtEkV
7T2a55xVJ04v+8dLzuN/Qv8G1fMNjA==
            "]], LineBox[CompressedData["
1:eJwVjmk4lQkDhhEVvtAkSTFIBhEjUYaeUt80ZWdEthlLRZEWZRKSFAmRFCFE
RVGqU8bImiWE4z3vOeqlbGVLsh5n4Z3P9+O57h/3j/tR8w5yOCQmIiJyYXH/
Z/erwK5X3zrgJ+k/YPXfNPiyHYr+nupATZOhfkdCESov+jxrm+lA6Pc8Dfuc
Z1DcHPzqM7cDtMPtdOfvDLRcSa2WE3ZgnpMks3C8HIbb3pN+Swj0V2yv7Jh/
A9EMjwVFeQL8tAiVoyXtIHvPBbsrEMis3DPwYzoTDzRvfc1WJLChRza73LkD
Vs/bPmgqE9hqL1Ot30bgVhNeGWkS0Np1hqGey4YOTy3IbhsBj5C15qZDFObN
dwymmBJItc0U3I/pQvslV49Os0Vfw9Sw1+xGsGyKpecuAqdLJ1hRnh9RqSmu
FbCfwB8SPUkK5T1wdBrsjXEnsMI7fbvd6n5oZoi5tHgS+PZ0LkD2YD94vSrt
Ml4EpnIZ/qqZ/bgb4FyReohAuXOshoXqAIYvvU3PO06g7HJRQrPqZ4Q9f+RQ
FUngcE2d+Zz4IO7LBtVx8wkMq9Y39hwZwbsf+4+uekjAtvx4KuPWCGb0nVYa
FBJg66rGaNWPwMLuF0//YgIJD6YjplRH0Zu0jNf1ksCy5cGOm8lRKP2Qs6mm
YbHnI1W0RWcMSfIdN64NEyit6FmjmDGOUo092wtGCYS2ntatqxrHJ6PSnrox
AqvoJwp6n8eh55SlS08QmFeY+m2b7nc0p/o3nOATiD3Gubu37Dsk1ogJnKRY
0Iq/OTvuM4HQtVu8VHVZ4HXxs+I8JqH05tm5o5tZIPtqJy4HTuKfAIMbDAMW
frV+1OYbPglBld6b37ay0K1WebAtcxKhh7U2ntzBgmFXPcOFmsT5F8ojNXYs
6HRkxcXYTSHMevlJnzMsCMv/nV62aRrr565cLQ5h4f5JUb9Zk2m8zpG4N3eO
BU93v41te6YxPy3Guhax2H+4z8LCcxrhdxaMGDGLf9PiLE2TphExNMUTv8PC
48KA78kT07hw8WPkg0oW5n27jyzNn0Hw7PO3TdUsPPUMXlgonoGff6zct1oW
plVLlgyXzsDBfkvOlkYW7F30mCktM9BUu1pV3c7C+H2Om/XUDN5VG9FULwth
to9GPc1noSQSf152CYmbVfNDec2zkA32emMoQaLqU3X/WtYsxIeNpQ8sI5Gd
VLLrctcsxtv77mRKk1hZFHHebGwWNdkm/2jLk9BpXCGiv4ILPwzwdm8kgdbW
ciNrLl5GmJ79ay8JyW7DM+YNXEiJ5S1J3keicHtUgWcrF39elk4utCRhbyha
HkJy8Z/47seULQkvo2FGcj8X3ukRfWYuJN7cFjt3mOZChlFrJepPQm5oaf1d
ozn4jezfEBdHouaLXkVOxhwqA16U3IsnEaQ9E8nJncOqiXU7yhNJfNnQUyBR
sOi5Yy5jN0goX9O2tWPMYbX49USbDBJmQUMKae/mUKvC4v9QRGKfTK6zQDiH
9b+7MTNaSdg968y3PMDD6In29r52Eq4MG46xOw9lCbvbfyJIWIc75Kzz5uFA
46a2FxwSXdzDPxGBPFw3nW9p6SEhI1OuMhPNg5haVqNwkoTB0QxH+ec8DH/7
VOmmwIZGXHXd0uV8MGK8i9f9wYbd3+Hzkfl8dB7X6zb1YmMyuza+qYAPgRNP
ytWHjQ8r3axlivnYqZHol3aEjc9GrafjX/LRWl22YfUJNkLGS/rcGvgY5Mvd
kbnIhuSt5mjLIT4UA6quiOax0Vxo7ZCoKUC43fo/hwbZsBjZPRWfIYBix5SI
0QgbBkopBTbZAjDsm3Ijv7KRdD93/Yo8AcYczg6snVjs7fhsE/lIAHcn5mEr
PhsPN1fY7SwTwMw1OvCZNAeuO8NcdDgCCHzGQs8bcCCn+iqhZoUQZ0Nep8qG
cqCvnGdVEyzEqWWaYfZhHIRamgXWhAgRdPu6d0oEB+pUFqpChfAr9dZfc4kD
S0lHcUakEG5zy5tU4jkwsSYORMULsTPEaV7vLgdbb2Z4MPKEkA4Z97aq5SDl
xDHFC0whcs6qGlyV6oSMloumnsY8hFImOTbJnWCc72aqPpnHlYUtKSc2vIfT
ocLZPr0FWFwecPv0+D3qjV+at91cgP6XA1ezfv4AO+GDqH3fFmCVV7K9rPYD
jjHtK97vopHBfV2lup+CKy+hoD2Gxv5oe7dwKwqpIXufc2Np8FYOcj/YUGjO
19VVjqPxu57s5hRHCk/GlU/5xdOQ8fXKlPCgML5b1IGXRCOqQ+LcaBAFSvtR
+UI6Df8iG0NGKgUblZjJ3Mc0FE0HWuXSKKwTZ9aVFtFoaAzxD7xDQa+vUL61
mIb6QE6OZjaFvwaiN3Gf0uheOy2TXkDh8fVpWDBo2MXc/hpeTqHgYrBj7Wsa
tLxuDFVBwVSyQolZQaP4XrW6STUFY7ldvh8raUhVjhycqKOQXOt6gVtNo27m
l7febRTez7j3qNfTOBXF9KliUjg6K12r20BDTe7Qv+tYFJRii7SNG2lEbEo0
ZndS0Apfc3VvEw3dMnXiZ4qC98NrF22baVC/lgYmdlPQntkj4txCI5a0lPz6
icLW6NsSnu9omHj35u/to9Cu05ns20rjf9cpKpQ=
            "]]},
          Annotation[#, "Charting`Private`Tag#2"]& ], 
         TagBox[
          {Hue[0.11, 0.9, 0.85], Thickness[0.007], Opacity[1.], 
           LineBox[CompressedData["
1:eJxTTMoPSmViYGAwBWIQfWSOZohhhpMdAxQo33lU0/FIwR7Gv2DcsCb5kQGc
v+y+n0vgIwc4f6KpmYDHowA4v/2BZpnzowQ4n2mbsqbjowI4f/+CBUwOjxrg
fKWfR+ayz5gI53/7kjR1jfIsOP+N5fw3xk4L4fz7r/YvLT27FM6Pdi3lEeNe
BedHToztmrV4HZyf728kHjp5I5z/XYvBgWfdZjjfoT69xPTbVjjfV2Pm/17x
HXC+nNEtWR29XXD+hi1b3G2K9sD5bD2RJ6r798H5fO+8V4nlHoDzq499shTq
PQjne538V7J05iE4v6rj+taPew7D+TxFoouunjkC5/8XV5hS9PkonB+ct8l/
k8hxOJ/r/cptnUon4HxFnTxlKfeTcP6sydOtnSJOwfmlqz1keVNOw/kb64+x
TGw7A+f7162cvmbqWTjfzzLSoHH3OTh/3ZIJk37cPg/nW8wVu9BccgHOn6C6
cELiPATfy+30zXS2i3B+b4vRzul9CP4zA+d9aycg+A53gw8fnoTgfzEtPft+
GoIf83z7Q/f5CL6Wly3Xj/UI/nF+j+iIiwi+wp6IhLzLCH5VRmZqy1UEX+9g
V/6Gmwj+tKKzzRyPEPwPcvc65J4g+F6n3/WaPEPw/7xhSgp+ieADALNY0O4=

            "]], LineBox[CompressedData["
1:eJwVkXk01IsbxhHHvlQILTfLnduChF8i9SRudeMKxfVLXHumiBBlK0rSIstV
WYpoQXWzDkUMlahs3+93ZvhizIy5Wqi0WCp1f/P74z3v+ZznOed53vPq+4e7
BclISUkdk8z/9xArbJD1tg+izI64aP3jCOS43Wn42IeVrfqnrb5mozk5oKr7
cx/2/Tqk+zrsEnRMo1ni6T5ULGJEdZEFeH4ql63xrQ9ZTRnzL24ogfn6fipk
HoFQ+UbZ8KwKSBd4f9fRJHD/nU1liXodKMHR6L3aBNpLFpnO12DhJuPieJEO
AfbVqNkw1Xo4VXcPMJYScBaqW676twEXO8GyZBAYi1mcps9uwqpZ/XCX9QSi
H7jEewlbMbdx01iODYE3L8jGL45t6Dmxx5tnSyDNXH4wrK4N0eo5jj52BFzD
XBTHTz5CM0N2RegOAkZy71gPtJ9gl/uYIG0vgTylFVJhih1gFMh4PvchUCzL
WxoX0IFZwbIeNT8C3P6b5UVNHbga+sfD3CACB/I1hu1CO/HqREde6UFJv1qV
W2h9hoTqCreW4wTkHCbVKYcu3FAPfzx9ncBPEwq/5Ih68eIn0f6FtwgUSCfo
1Ej34fMa9/lm5RJmMSqyl/dhi8sGH+ZdAj9eXmzP8e6DIFN+drCOwNUX8oJq
qg96C4pXt7YTOK56iSPTQCBTsy/77CsCjVTkjNsfFOqNHKzL3hDgMUfDqsMp
8C3rRx5PEAhzrdn8TxoFE/crxj8mCdj1HhO111N4lstsj/gi+c+8vxXStDiQ
WyTz1V2JBG9ju6F3JwdxuhZ+y41JrEv/kMbQ4kHvUdXR/aYkTm9X7Q9cxcOD
ULPsWjMSG9eP7E4ED19bTB5t/w+Jj6VTQZuYPMQFr/j50CYSRlXns5UbeYiv
Wfq61YVEQ6HMBkPPfiT8rnAo4DCJ8l3bruXEDWDJzKn0u7EkquVNy9rODqCp
WK5k5iiJO3rVDG7hAOY+yZBnk0iEfyvMut08gMT875a1aZI+WQqGi6RpJL38
OCubT0LpZVA3I5nGseTh4zebJX5jJcfK8EFET1V3dLJJKEbOm3yfMIgQ5mmN
t20kMv5qyVh6ZhBurhbFFk9JFOXRjvbXB8HQT29h95BIti6918QbxAu25Q9a
QOIm09cudcMQ9KTOxavPo6Bt6zjiNDME9Wi/R+ZyFOoQP3VWZhiyr9Ype8hT
sPOs/dCkOox3PcL8QmWJv4aUmzIcRmuR1YOVmhTKuo4dYu8cRghGZ+1/pvDq
e4gpfX0YdUk2MUe2UVh9u1q+6Vc+lGRK52X9RuFvw5NG63by4ZuqnFXuSMGp
OyrqhicfKueGbtM7Jbqd3YeAA3z45yUJbT0pDNy6EOyfyYdabZuTNFOSF8s6
Gd3PR8jrHYZnzlBQ1JJz9PUbQXNoTWXJOQo/vqkdvsYcwcLJxZsaMyg8abDh
DhyS6NMTnhPZFFiz5GGzlBFoyV7IcC6Q5B24VRFTMoK2ZeSXBXcozPgysyOF
I1iy26u3oEtyf5mCOttYgDcRPT3CHgpHZjw075kJcP+8fc8vBIVTLKX+PEsB
PJ6u7q7hUqCOMVj+tgJcsJl7/nyEwm+fcs60OQogo3/l6bcPFA70PnFhMwV4
9Zbf7KXNQW6mbtxIiQC1af53F//JwY1EcQdfSQjeQZMhGz8OUqbHcupVhfjq
Pqu0J4CDjt4Y7nkNITYbZYRc3sfBk4MNPebaQnSx7xtqRXCwMur5ex99Ica+
aOSrJXPQtjy5cYuVEDqhLaekSzn4tHKVirOfEIkuS3xfjnHgLZdRpX5Povd9
lLJ8zUGq4cOhjCohal07rx0f5+ACYoeVa4WYcIsZ1Z3kwO10x/5/G4TY694b
7PSFA/vBwzJdbULY7jkZVqXMxV+Ptp6Q5Ur6BkzExZtxoXFZ9Gz6qxAxsU25
6nFcRPQ2WByACJHyjATXBC7+bNZmMe1ECL90wT8niYtIc7PKYHsRQur91yw6
wcV4U/GCvdtE8JpR6Fx2jgvNwjWtljtF2BzrPmdylQuLHsaWIh8RlGPf+Tu1
cWGQaWYdmCBCccxys3QlHlxM429K14rwTcmq2DmLB9vYjXOV6qM49d0iJ8Kw
HyqVrF15gaPYkjrqxb/dj9Ql9Aup8lGs+ccj/craAWQ6lJv2jI7CqbTS+n7b
ABha6fYyS8QomG5qWb6DRnAKZZCyQ4wdJ129Ep1o7FRVsd7qKMbs/LHpAWca
Wzbdea/oJMZuE3XTnF00jK5vRObvYqgF+hXKedPQWmsVftlFjJQ+uaNvwmkU
2W12vuQhBvOOs3ltLg3rMtsBF38xdGxGuzQu05hrHk5SDBCj/WksMyyfRt4x
o65WCRuMFhczimgEJeQHrg0SY0j3k1peGY1VeoJUlRAxXNIujSc20pjyINur
w8T4oWmcRj+k4XPFc2HwQTHulrANrNg0PPO2qeiGi6HU/Pq/k49pKCx0kk2K
EOPx5w0d/t00LvIdFjpEiRGZ0hvQ0kujziC887OE9TWC/l1M0lDb12tyI1qM
pNUZ6zg8GqmlejJyMWIY3zcg1tI0AiOjI2slTG+tD8sYohHzfiwrIFaM05Sj
4jhf0ke2wnfBETGs/AXXtwlpbN83xWdL+H+Kl/8/
            "]]},
          Annotation[#, "Charting`Private`Tag#3"]& ], 
         TagBox[
          {Hue[0.08, 1, 0.7], Thickness[0.007], Opacity[1.], 
           LineBox[CompressedData["
1:eJxTTMoPSmViYGDQBGIQfWSOZohhhpNdqdB1HgERRgembcqajo8K7GH8/QsW
MDk8aoDzlX4emcs+YyKc/+1L0tQ1yrPg/DeW898YOy2E8++/2r+09OxSOD/a
tZRHjHsVnB85MbZr1uJ1cH6+v5F46OSNcP53LQYHnnWb4XyH+vQS029b4Xxf
jZn/e8V3wPlyRrdkdfR2wfkbtmxxtynaA+ez9USeqO7fB+fzvfNeJZZ7AM6v
PvbJUqj3IJzvdfJfydKZh+D8qo7rWz/uOQzn8xSJLrp65gic/19cYUrR56Nw
fnDeJv9NIsfhfK73K7d1Kp2A8xV18pSl3E/C+bMmT7d2ijgF55eu9pDlTTkN
52+sP8Yyse0MnO9ft3L6mqln4Xw/y0iDxt3n4Px1SyZM+nH7PJxvMVfsQnPJ
BTh/gurCCYnzEHwvt9M309kuwvm9LUY7p/ch+Fpetlw/1iP4x/k9oiMuIvh6
B7vyN9xE8KcVnW3meITge51+12vyDMH/84YpKfglgg8Ab5/pVw==
            "]], LineBox[CompressedData["
1:eJwV0nlYTlsXAPDO2W9Xt9wG4hYpGfpM0ZwG1or7uUpoUGkQFW7lpdAtDRpV
FBkSlSJlpvukebqVVx8RpfOet3Q0XqRIKBpouOf7Yz/7+T37WXuttdfW9PSz
20NLSUlF8Ov/e1vx/lfFH5tAmR41JuoU7pbY3SsdbALqsvaB4OUUVkV53W/4
2gTD+ZuEIzoUqqwMKH4z3ASe67K8dhtRWB+XUqP4ownMlV4GTregUG/1S9ab
MBBbneSU6UAhdWnHhIoyAwMJHfUToRSyXcEBbrMZCF6/TvdTJIU3tC58uKLC
QLRx5MGmWAqt8xtateYxcJi5l+JzmsILT6DYQIuBVUOFaZ+uUrhsVNPPZjUD
vqVlRvG1FI6vWduTbMqAt8ZUQE4dhY0xLjtazBnoUvliUPiMwgCF5E3uFgxE
zEkfLWD5frQES4RWDOxUrD6l+4ZCe4eerng3Buy313KWFI1al+jt9e4MzH+j
mSoS0Djapd4o78HA7voZ3noyNF4WOv2dsoeByPXydSPyNPbG1KXlHGBgyeCz
efPUaAzLv2NXHcnfl9H2qN+AxusKfrXD1xhwyf7g5OxB4zONf3xn3mTA/ezB
gmovGr+uclDSuc1AaaWNiuZeGtfZmLn75DJQnGNgJvGlsevMtNFXRQycn6iL
EQTQOGdG1vIHjxiQ/FVvnxhL4xnlpnOJvQykugunzlynsWTRbya33jNQrr5h
1qGbNHYYlHTW9jOQt5aUb71No7ZD5orJzwwY7yuSSOXS+DTF55H/GAOteWEO
ZoU0Sv9Kf3eQFUPb4TWyqiIaQ1T1PeavEIOb8Rvpv17x+R/eD/ZdKYbxnasd
bdtpLBfqnCvUEQNkDFR86aDxe7X2w42GYvjj6qGepf/w8XuXLD64Vgzst4SE
I700hhbM63tgI4bFykU2KV/599osc9DrTzH8sNJc8l2WoNpI3IncIDFMkhDH
zdMJVmZJZ48Ei6Hu8449l38hOD5EixPDxWB3WMHEVJHg0fQJg8J4MRi6nV/n
PItg+LvBUUG6GJzitKVMNAhGRLVH3qji46V8d2bqEgz4ll/3pEYMImFUd7Ye
QW+f44ofRWKIO85M3dAnaGern6X/WAyJF3zV7hoS1NI8UV3TKAZHz7oFOSYE
n9UYTHJdYrjZp1WyzYLgHKmToQqEhan2A0aNWwkqBHg81JNmwfuup36uDUFB
r5Gc4zQWHitMqSbYEhxo7E7PkGPB38fhHtoTfHDFuHypMgsDts7zrjry9cDr
0fWLWdCRedups4NgUbhp4JHfWTjzTT8g1YegLJ1DzlqyULlG7Zi9L8FdsXJn
b2/i8ymKqn7ZR3D6yba73FYWZK4MlkUICXqmhXebb2dBMf/9gLMfQflCkTXl
w0LpRsOo3gA+X5/VwoQEFrIOd2sERRCsEhbkZZ9kQX7ndfk5kQRnfp67tiKJ
BY9PxKaSd9Vw//b+cyzMSOtsmIwiOEtwOmnLJRZs40q50GMERerisRn3WEgM
H1d0OsHPc5vri0vPWcgsX1SZeo7ge//Gxu5GFpTeuf9kkEyw7NT6xv8wLAQV
n7vVwNvx8fKGgmYWeoMXj1EpBE+bjtfXd7Lg/t8VvbsuEqQ1Mx//+MJCaL9e
l1QGwd6PHVWusyUweEzU2XiNYGG8Z+7cnRJY8HTAo7WQYMsB7TZTDwk4xyTW
WhYR/O4wKuviJYGMfUsflvHGRUneqX9IYHZt2IXUYoLPa8oWzvKXgIYBl2Nb
SrBnTDFdPkoC4y6WT+5XEFQRVsdRORLwvSM8qy3i/5+N2q53PRIIiJtauryB
P28alDLok8BHiCo/xbvQ9snVyA98/uzob59499sFvlb9LIGrb6uFBY0E3Rxe
7LUek4Cc01yhURNBc5dj++/LNcOQRq6cNsvX69UfEqrTDDLFLec7WwkGBlWm
KIQ0w1NZ7bH9bwgemqYVZhvWDL1VKfmVvP0unvZMDufdFblK7i0/3xLPVb/G
NMOykK8BN3m7jsg8UT/ZDJbLWMP2Hr7/IIdx7cvNYJVk9nRNH0G5oAFPa1Ez
mEulTbEfCWYFztc5IdsC1nFHY7yHCf6QNc7acrYFfr5NRhIFAoyb0E/2X/gS
Zm6Y3ZGjJMB1sa9dO+6+hLyAivU6agJc9dbxRKZuK2hVXRZZLBagdU6eSZmo
FX5s9Hfp1xbgpeHK6vlWHES4HhCoGArQ6pit61FrDqa3uVkY8R5V6hlu3cKB
a8Epv228t2krrEy252CuX/eVM7zld3tkSO/gQEYpzFbGSIDRTdLB7/04sBwt
oL7x9rm3Ra8whYO635j2h6sFqGL6+rliKgfPihY5dfF+9DjIZ386B5tKJkXj
vBe8zsrSusLBTxf8DhmaCLBNdUg+7RYH0UObdW/wtom/+OFoBQfueUuNY00F
OKm8Ip77m4O7Fa7tWbxzs2sWGNdwsIS6E1jJW7aqz/lzLQeMcXX0EO/ar2Z1
ng0chAgfUR5mAjwU/cKr+gUHszJZizDemop7puaKObBdtuHPi7zDlycZSVo4
ULMJLH7Oe0XZAkaX42D11g21vby5DSX7k9o4mH8k43/EXIDH2U0/f+jgQNU3
qlydt7Fn17XfuzkIqpzINuH9L8sioZs=
            "]]},
          Annotation[#, "Charting`Private`Tag#4"]& ], 
         TagBox[
          {Hue[0.5, 0.8, 0.75], Thickness[0.007], Opacity[1.], 
           LineBox[CompressedData["
1:eJxTTMoPSmViYGDQAmIQfWSOZohhhpPdnUnlV7veMjgwbVPWdHxUYA/j71+w
gMnhUQOcr/TzyFz2GRPh/G9fkqauUZ4F57+xnP/G2GkhnH//1f6lpWeXwvnR
rqU8Ytyr4PzIibFdsxavg/Pz/Y3EQydvhPO/azE48KzbDOc71KeXmH7bCuf7
asz83yu+A86XM7olq6O3C87fsGWLu03RHjifrSfyRHX/Pjif7533KrHcA3B+
9bFPlkK9B+F8r5P/SpbOPATnV3Vc3/pxz2E4n6dIdNHVM0fg/P/iClOKPh+F
84PzNvlvEjkO53O9X7mtU+kEnK+ok6cs5X4Szp81ebq1U8QpOL90tYcsb8pp
OH9j/TGWiW1n4Hz/upXT10w9C+f7WUYaNO4+B+evWzJh0o/b5+F8i7liF5pL
LsD5E1QXTkich+B7uZ2+mc52Ec7PeVp3st4Lwe9tMdo5vQ/B1/Ky5fqxHsE/
zu8RHXERwdc72JW/4SaCP63obDPHIwTf6/S7XpNnCP6fN0xJwS8RfAA2hV47

            "]], LineBox[CompressedData["
1:eJwVj3k81IsCxYdylemi7TYpPfttQUSJ5Ay318Yre0QKKdMjLZaylRZSKEmK
FukmXfQKKWVNWaL0W4b8DA0jjO3aDVHX++N8zh/nnM/ne1Q9/Gy9pFks1pkZ
/d8F+b5N+X0EtjNBq/qKWdyDfNusV0ME/P87frjpDItbHOH5/NMIgYzwFSYq
h1hcjq5/fvsYgb7Sc0SeFYtbE5lYqvidgNOJscRKJRZ33cYvtPcsEnNvlocx
/j8hlbJvmrOIxC/y67vMf/0BWnja3/U3EnHvs0YHWqaRrnWz5z6HhCnrZq/O
82lY5Xxq1FImYS6bd2HbnmncrEa+oRYJ2RdtqvlPprBaoupnvZHEsqvKbxK8
vmNqs1lHggkJ5cUX5RXxHXXn9+5rMCWRGzG8UML5Dn+FBEs3cxJeBteMZ3+a
RLHW7JU+O0noxJeptphOws6hQxjlSiLjZaa/mfYEtFKknWrcSFjsPMHPZ09A
IlxRJ+9O4r3RlOBcjwT3fPYUJXqREB8836aYJUHX+arbD4+SGPY5aCDSkyA0
5y/bkrMk+iMXrj+8fRyPFPzejf1Jos7eJFEjYxS1/2o7svAxiVdGvLHH8aMY
WeswX+8JiTk/qxqdQ0ZhYb3JjZdNgnl9o3vr7lEIr8lKml6QSA5TYxtNjEBp
QeqasgoSQRcmh6bsR3BtEXH9SheJzCpR/N8rh/FSY4txRjeJ2mfPXtstGUaL
4cuv73pJ9Lo+VP8iMwwdh7vaPwZISP17iSNXNIQPibyKYxMz+zNzRBfuD0Fm
ifSkgxwFjpL5vSTlIQQvNXBX0aZQ8Kj6aZvOIJTKn58+okthU9/d9OgVg3jt
o3c9T4/CvI0uQ5YKg5gs0Snfvp7ClDjVU3VwAMGHVmoeN5vJWznjsvkDCMlV
FpdZU2jiuJtHbxlA6H/mHPcMoDB8wHH/4W/9WD4eGZ0dRCEgRlEmobYfhaky
aeOnKWzg2Z7syO3H1LA0dSWcQneyk86s8/0IS542zIuiMCnFHZmr3o/wziHJ
7GQKVRnZzj95fTgT0Xw2vZjCYz23BXbze+E/mlNVXUpBLbbdXvdHD7x5lxT7
3lLwcyhKU+/pga2NQapBJQXru30xLu97oKUaXVJaN8PvPTY4GdyD2lLDH4yQ
gndI2vHa7m4osWJCFGbReBJveiuoSQwFf/fydTI0sgR9p4xqxJjdtYHtKEvj
xSWygP1GjP661uQ7bBo0O7N8IFmMsvtGr1ctovFAxBNmuIjhDZHkD00aq+/r
P30u7MKLcJPAU9toNKr4eJpIOiEn/XBW/A4aOSn91Ze6O3HgIjv+iSUNgf10
bYegE/NiBJnMbhqGBn5mRFknPG6Ht5o6zfS9ooZdYzohn/fWSopHo8B4wRVj
jU54i3eqX75Mw9tGkO7u1oFin9xnaTE0TvXTZv62HVg4sMzsTRyNYC3LSwlb
Z/KxXqfe6zSuWE20jOt2YPHsq3G7Umb4kObnwOrA2xXUxIIsGuOvf9lm9+gb
ltu7fE75SMPVKWSaGW9H97G6utY6Gm1nY+tCe9tREPtH3e8kjbURAf2rW9vh
WLnmU249jYgci/LMD+24ajJVU/OVxt9u4Y8232uHtOrdyu+DNMjMp6/it7Wj
q6+l2OU3PgqyMzzD00TIi/LIXrafD+e2I8PDAW1oOKojMHHngwzMJAp82zDp
IJHb68lH+qFmqSivNnA14rxvHebDUKSub+TQho+lBeqLj/Ghbele3GfYho4J
xWT5CD7KoqI9M0dbwfEpiZR6yAedRN1cHdqKMOvlBzo7+Ni+qsw/IEUIDjHE
MhTzMb5J097shhB5NtUPzvbw4YWmgF9jhei1DRQtHeDj27n3+4vDhXB1+HzI
aoKPxXF7+3geQpjuveD7nF0PaoGlUutqISY9e4ND9OrxKPS6j9HZrwgMKkxU
CK5HqUaR7rWRZpyQ1Qq1Ca3HyTRO7FxxM/ySrnokhNej/VhWxZXmZni/9Fi7
5Hw9TudUpv1V0QyX8TnVK2LqYZG16Zv17WZwgxymdO7Vg51gItnAbQY7qN/D
6m09tLcLAn+/IUBqoIpetFwD3p/5YJFv24Tvckapu+Ib4NzryKnhNiJy2iDh
mPoXhJpb17EdG2BxUeTSkvkFBbVujv/7wMfab47Rd/UbUW/Hsq4NpGH18Jlx
wdtGnGz1VJ/Up5AyVliispPBETHPbaMmiZ0XbFzCrBg0ahbK1qiQkMzvGGvc
xYDvE9u4fzkJex0F3QQ7Bms1DgxcXUhC/qD7HZl9DFhSUiVzpUmcI2ROd/sx
8NUYi/T4SoCXtWtdXiKDOS5xW+6lEOCYiD4q3mJgWHRq3skkAhWVQTzfZAab
L275uCOBgJooNVXrPoPLlNhg+jIBwdJh+dsZDPYIko6GBBOwjkrqCXvD4Iap
5mHamcCPRdpRTBED8uB6TpUDgey0UjWjUgaCCY+sIhsCcsVi54F3DLSjiVNP
dxB4N7KpyuMTg2VhbmHpxgROnPvsWfKZgeqDXLUn6wmoKnr9XEYxYGQLU7P1
CYSvidvAb2Cwe0+VauEqAtoFaqQ+w2BMkatWoUmA2frSN04w8zfLdoxQJXCJ
tpzb0zLzl1V056syASMP4Z/bWhlcZ29e9PdSAv8AvWEY8Q==
            "]]},
          Annotation[#, "Charting`Private`Tag#5"]& ], {}}, {}},
       {"WolframDynamicHighlight", <|
        "Label" -> {"XYLabel"}, "Ball" -> {"InterpolatedBall"}|>}], 
      StyleBox[
       DynamicBox[(Charting`HighlightActionBox["DynamicHighlight", {}, 
         Slot["HighlightElements"], 
         Slot["LayoutOptions"], 
         Slot["Meta"], 
         Charting`HighlightActionFunction["DynamicHighlight", {{{{}, {}, 
             Annotation[{
               Directive[
                Opacity[1.], 
                AbsoluteThickness[2], 
                Hue[0.55, 1, 0.7], 
                Dashing[{Small, Small}], 
                Thickness[0.01]], 
               Line[CompressedData["
1:eJxTTMoPSmViYGDQAmIQfWSOZohhhpOdH4/VZq4dD+yZtilrOj4qsIfx9y9Y
wOTwqAHOV/p5ZC77jIlw/rcvSVPXKM+C899Yzn9j7LQQzr//av/S0rNL4fxo
11IeMe5VcH7kxNiuWYvXwfn5/kbioZM3wvnftRgceNZthvMd6tNLTL9thfN9
NWb+7xXfAefLGd2S1dHbBedv2LLF3aZoD5zP1hN5orp/H5zP9857lVjuATi/
+tgnS6Heg3C+18l/JUtnHoLzqzqub/245zCcz1MkuujqmSNw/n9xhSlFn4/C
+cF5m/w3iRyH87ner9zWqXQCzlfUyVOWcj8J58+aPN3aKeIUnF+62kOWN+U0
nL+x/hjLxLYzcL5/3crpa6aehfP9LCMNGnefg/PXLZkw6cft83C+xVyxC80l
F+D8CaoLJyTOQ/C93E7fTGe7COfnPK07We+F4Pe2GO2c3ofga3nZcv1Yj+Af
5/eIjriI4Osd7MrfcBPBn1Z0tpnjEYLvdfpdr8kzBP/PG6ak4JcIPgA5GChB

                "]], 
               Line[CompressedData["
1:eJwVjnk0lYsCxctwu+ihKJSEoryQhCS3fSuvAQl1UolyxKNn7ImLEpdrLBJK
Utw0RwMiKeckNxUZvvOdg49nLDMdxxk+43veH3vt9Vt77bW3DjPQ2Utq0aJF
lxb0f+8o828vG2tGwhn7v51c24MzXOfC14JmTM+FDa1/2oOqGM+XDcJmPNRn
Rhl+64G6cUjZN3EzXJad3Rur2Yu6+Cy28kwzMju1dDal9MLUspX0kSZQ/Jtc
yevTfVh8y21OXZXAWLPbGssf30B2h4ecXEmgTlatJkX3Ox7oXx/JUycQqLRl
w27Gd9gXN7TpryHQMXfervf1d1z/jDIzfQJspZRUq/B+/J3WCXS0JGClyCz2
7x7A7C87+zOsCATkvVysqTCIxtgTbi3WBLxtfGhn80GEKGXYue8iUNr3JpuZ
OIgqfZmNfrYETuluj7U2GMJhRn93wkkCRrKP3E64DEP/ltSxOncCVRuMe70j
h0F3azUqehD4qW1Xycq8Ydzxc3mX5UVglK33wev7MAZjP90sCCBgc7W2sd9/
BBeKnzizogk8Uc1ySQocxX2lwBrxPQJdxPMVpPU46tf2nlV5SODgHvMwFmMc
ws2MZSaPCeS2xDiEBYxjt+MOd98iAqcr+lsd8sbRfXUJ3f6KwNGQaYNn8+NY
tTx/0/uPBGo+1gYVlv7AVdXmaymDBFZadTfciOajfL3N9kfDBF6pP0k7nsxH
p1l5V80ogaCN9cFymXwYMW4bzvMJHOha7mb2kI8vWb4fg6YIbJazma+s50NW
TWqaIc+BsXHp+wrVCURobPXQNuSgMoEfnXJzAqs+vAw/a8yB7QGHlKV3J/DG
z+RaqQkH8/4Hg6OeTGCaZfRhvzkH9YW8IPPKhb73Rr3gnRw4tc/HCtsnEFmy
Zui9Iwe9JwtCW1YJcOHgz8Ge5zm4tE6me3WaAJqS+KSiMA4yajO7ZrMEeJsv
e1cSzkFyQXobkSvA7KQUJyWKg/ZiTX33JwJczJkzK03goIn+N19YI0DUgICW
yeHg5bMTLEtagEsx/4l+UMWB4wtpszKXSYSIij99ZnPA0bUZl3abhI9vovJY
NQf2ArdgW+YknJ225m+t5WAvv2Rptd8k9HWSWOxGDrr/DDJwi5lEPdtsnurm
QEdbrHDo8SRWLbocqSRNovacdnuEcBJKIR4fTGVJdJaoeM/Qk5AZtFA4uoTE
AY0Bu9C5SYw39uTkKpA4bh7s7PqTEO/ztr0xUCWxr8zEv09NCB/00Xv0SOgl
d94QbhfiVZRV6G/7SAQaMUddI4SQlyqQTj9AIrzWXHdDlBCn/1BIf2xHIr2i
UWY8RoillzueUodIaH/9MhaQJATzZlSP9TESc6KzGjuzhVAsrbZf7EsizWiX
RO3Vwt6Q7brkZBJ/ye+tHBgRosqv5MXdyySCd408Nv8hhAp/9c7KVBIdTQ6q
0YKFXDx6bPQaCdPsonPyU0KskElLdbhFomqa9UMkK0K1FmdqeSGJO0XZWYZr
RdA84tp06yuJwf17i3ccEmE4qLGxp5GERnOVwMNZhIorexo3ECR0klq/xDFE
OFq7qaGEt/DXQOLCdhUhzWq2rq6LhHJi7EUlHxGkdG7XzkyQsLC8dmV5tAiD
Y51Vriu56Lmf5tBQJEJpArNo9Sku7oWFsJYtFqMlwKjDyoOLu0tEvxyXFmOa
Qcuf8ORCutb21R1ZMX5dn+qT/U8uZptxc528GF/ZFetWBHERuqQ+eoWKGP1T
yjmKMVz8K1JXJXe9GOp+rPjFBVxoB++K+8deMS46ap4e6OeCNje6ER+3kDcL
FpkNcVEvp3ckPl6MUqfPf0aPcMGOM2XEJYox6hzap8HnonztFcPIy2KcZDR5
209xER10KuBIphjWJ+L8XyrwYBiwcl15wcJfz9GISBMevBst3ti9FyM07G2W
UgQPRodcDq2ixTi3RP+C0wUeAiZU5EumxAi8kcbMiOJBuY2dbDsjhk85c7Na
LA/Viml95+fFcJX8/FnrMg/3BHMaVTIS/BrGmDW6w8O4l13dimUSKISNM+2r
eQiZe3BqZKME+aHaJknyLXj3eMTuHEOCGflt+Q7pLZDk1Gyi7kgQP7c1I2hd
K9pS6oVkrwS7/+hz7XzaCtGZCOObGjQ2fz+adHtLG7yeq21+tp+GfcGL7RXV
bahKrhstPE/jlvgtS9uWQozEInEgh4ZtnJPrRXsKXv4h8XG3aNDL+sVtDhQy
3Q0sdXJpHDFSMs44TMFbp63s+G0aimc8cmXdKKw+enpDbR6N35tlw4cDKbB6
u2Qy79HwLXQwLc2iUPPtup6kiIa6Vd9X5WwKV+9rziQ/o/GxNszXP4dCtF9x
stZzGrp9+fn6eRQ2biVbbV7Q6NCYVLz5iIJSlJNFajENx4QbIxcrKTToF2ir
ltOYVzVMoN5R8Dwh9axggYvusnW3sSm4+52nTV/TkK8aOs6vobBN1vkvxwoa
NcIdn5gNFHLjJHuSKmmc+73Jk9VEgXdMjrXyLQ0dZa//ruZQiHTPpwsWOGpT
qgW3hUJJlMqjd+9oGFboElsoCgP8A1q2VTSoveX+qR0U9G3eHOYtcCJpJzfS
ubBvnb6fyaKxjdl9b18PhYMhM7NjC/w/TSohSg==
                "]]}, "Charting`Private`Tag#1"], 
             Annotation[{
               Directive[
                Opacity[1.], 
                AbsoluteThickness[2], 
                Hue[0.06, 1, 0.9], 
                Thickness[0.007]], 
               Line[CompressedData["
1:eJxN0GtIkwEYBeAxwsRMQ3SDwKWuQEVkTRdJVkutjZWXWsGGJWYNjdTF2vox
w620WtZq09QmmZdaNFtLbdqyoc55W3O1ESJmaX2VkQztIrZIsoJ6Xw8cDs/f
E5kn3icik0iktD/9u/03YvZvLEjZRvoX+ivitIqI2P7f7gSl8QjBAN+Zykjb
S7DBWtamNVwiC3zhTcypVCIXTO6kx+wgToB7GhvJbEIJjvrRX7/yuha8MJ9X
baTXgb1JDd6ElCbw1EyPXubSg7N3ygIpq1rAQu2hirpbJrA4k0k9UNUG/h5L
YgeaHoLZinwpa6EDnB6tW1JTLWAa82V4XHwXuNVs5iRLrGC/y8Lhkqvd4KDZ
3S2Uol5wyeDXpBC1Dcxz/JLqdX1guWqs44vVDg6UhDWPjvSDl6gR1yTfBsD8
4vbM9tAhcMCcofNi1DA4Mq6YvpbjANdV1W5JETwFy+5xw1cfdYLbFIMrtOdH
wJmlhlpjtQuckSRknHnyDGy6ran0TTwHb66nuMukbrBmQ5Pm8E00b5dzPN/P
A059x9Wp/NHJykGBIQAd32UbmwlCh8RbRouo6IkwvedkNLrwQ6lDwUOLzi6q
Gvegc9bJubYMdJZQNkTmoxNdxwfOZaMXzQLbpUK0upz5uPYKepqR2n1fg2a/
5tvtleh5lsw1V4M++PHRW04DOpa3NcD3AF2+kB4c1I6ebM4JXW9Ga38qaFkW
tM/Yx7zbix4K5mYLPOgIqyC3+AVaXnBMVD667F9bhbh1HF0jcZX5E+jPtEkV
7T2a55xVJ04v+8dLzuN/Qv8G1fMNjA==
                "]], 
               Line[CompressedData["
1:eJwVjmk4lQkDhhEVvtAkSTFIBhEjUYaeUt80ZWdEthlLRZEWZRKSFAmRFCFE
RVGqU8bImiWE4z3vOeqlbGVLsh5n4Z3P9+O57h/3j/tR8w5yOCQmIiJyYXH/
Z/erwK5X3zrgJ+k/YPXfNPiyHYr+nupATZOhfkdCESov+jxrm+lA6Pc8Dfuc
Z1DcHPzqM7cDtMPtdOfvDLRcSa2WE3ZgnpMks3C8HIbb3pN+Swj0V2yv7Jh/
A9EMjwVFeQL8tAiVoyXtIHvPBbsrEMis3DPwYzoTDzRvfc1WJLChRza73LkD
Vs/bPmgqE9hqL1Ot30bgVhNeGWkS0Np1hqGey4YOTy3IbhsBj5C15qZDFObN
dwymmBJItc0U3I/pQvslV49Os0Vfw9Sw1+xGsGyKpecuAqdLJ1hRnh9RqSmu
FbCfwB8SPUkK5T1wdBrsjXEnsMI7fbvd6n5oZoi5tHgS+PZ0LkD2YD94vSrt
Ml4EpnIZ/qqZ/bgb4FyReohAuXOshoXqAIYvvU3PO06g7HJRQrPqZ4Q9f+RQ
FUngcE2d+Zz4IO7LBtVx8wkMq9Y39hwZwbsf+4+uekjAtvx4KuPWCGb0nVYa
FBJg66rGaNWPwMLuF0//YgIJD6YjplRH0Zu0jNf1ksCy5cGOm8lRKP2Qs6mm
YbHnI1W0RWcMSfIdN64NEyit6FmjmDGOUo092wtGCYS2ntatqxrHJ6PSnrox
AqvoJwp6n8eh55SlS08QmFeY+m2b7nc0p/o3nOATiD3Gubu37Dsk1ogJnKRY
0Iq/OTvuM4HQtVu8VHVZ4HXxs+I8JqH05tm5o5tZIPtqJy4HTuKfAIMbDAMW
frV+1OYbPglBld6b37ay0K1WebAtcxKhh7U2ntzBgmFXPcOFmsT5F8ojNXYs
6HRkxcXYTSHMevlJnzMsCMv/nV62aRrr565cLQ5h4f5JUb9Zk2m8zpG4N3eO
BU93v41te6YxPy3Guhax2H+4z8LCcxrhdxaMGDGLf9PiLE2TphExNMUTv8PC
48KA78kT07hw8WPkg0oW5n27jyzNn0Hw7PO3TdUsPPUMXlgonoGff6zct1oW
plVLlgyXzsDBfkvOlkYW7F30mCktM9BUu1pV3c7C+H2Om/XUDN5VG9FULwth
to9GPc1noSQSf152CYmbVfNDec2zkA32emMoQaLqU3X/WtYsxIeNpQ8sI5Gd
VLLrctcsxtv77mRKk1hZFHHebGwWNdkm/2jLk9BpXCGiv4ILPwzwdm8kgdbW
ciNrLl5GmJ79ay8JyW7DM+YNXEiJ5S1J3keicHtUgWcrF39elk4utCRhbyha
HkJy8Z/47seULQkvo2FGcj8X3ukRfWYuJN7cFjt3mOZChlFrJepPQm5oaf1d
ozn4jezfEBdHouaLXkVOxhwqA16U3IsnEaQ9E8nJncOqiXU7yhNJfNnQUyBR
sOi5Yy5jN0goX9O2tWPMYbX49USbDBJmQUMKae/mUKvC4v9QRGKfTK6zQDiH
9b+7MTNaSdg968y3PMDD6In29r52Eq4MG46xOw9lCbvbfyJIWIc75Kzz5uFA
46a2FxwSXdzDPxGBPFw3nW9p6SEhI1OuMhPNg5haVqNwkoTB0QxH+ec8DH/7
VOmmwIZGXHXd0uV8MGK8i9f9wYbd3+Hzkfl8dB7X6zb1YmMyuza+qYAPgRNP
ytWHjQ8r3axlivnYqZHol3aEjc9GrafjX/LRWl22YfUJNkLGS/rcGvgY5Mvd
kbnIhuSt5mjLIT4UA6quiOax0Vxo7ZCoKUC43fo/hwbZsBjZPRWfIYBix5SI
0QgbBkopBTbZAjDsm3Ijv7KRdD93/Yo8AcYczg6snVjs7fhsE/lIAHcn5mEr
PhsPN1fY7SwTwMw1OvCZNAeuO8NcdDgCCHzGQs8bcCCn+iqhZoUQZ0Nep8qG
cqCvnGdVEyzEqWWaYfZhHIRamgXWhAgRdPu6d0oEB+pUFqpChfAr9dZfc4kD
S0lHcUakEG5zy5tU4jkwsSYORMULsTPEaV7vLgdbb2Z4MPKEkA4Z97aq5SDl
xDHFC0whcs6qGlyV6oSMloumnsY8hFImOTbJnWCc72aqPpnHlYUtKSc2vIfT
ocLZPr0FWFwecPv0+D3qjV+at91cgP6XA1ezfv4AO+GDqH3fFmCVV7K9rPYD
jjHtK97vopHBfV2lup+CKy+hoD2Gxv5oe7dwKwqpIXufc2Np8FYOcj/YUGjO
19VVjqPxu57s5hRHCk/GlU/5xdOQ8fXKlPCgML5b1IGXRCOqQ+LcaBAFSvtR
+UI6Df8iG0NGKgUblZjJ3Mc0FE0HWuXSKKwTZ9aVFtFoaAzxD7xDQa+vUL61
mIb6QE6OZjaFvwaiN3Gf0uheOy2TXkDh8fVpWDBo2MXc/hpeTqHgYrBj7Wsa
tLxuDFVBwVSyQolZQaP4XrW6STUFY7ldvh8raUhVjhycqKOQXOt6gVtNo27m
l7febRTez7j3qNfTOBXF9KliUjg6K12r20BDTe7Qv+tYFJRii7SNG2lEbEo0
ZndS0Apfc3VvEw3dMnXiZ4qC98NrF22baVC/lgYmdlPQntkj4txCI5a0lPz6
icLW6NsSnu9omHj35u/to9Cu05ns20rjf9cpKpQ=
                "]]}, "Charting`Private`Tag#2"], 
             Annotation[{
               Directive[
                Opacity[1.], 
                AbsoluteThickness[2], 
                Hue[0.11, 0.9, 0.85], 
                Thickness[0.007]], 
               Line[CompressedData["
1:eJxTTMoPSmViYGAwBWIQfWSOZohhhpMdAxQo33lU0/FIwR7Gv2DcsCb5kQGc
v+y+n0vgIwc4f6KpmYDHowA4v/2BZpnzowQ4n2mbsqbjowI4f/+CBUwOjxrg
fKWfR+ayz5gI53/7kjR1jfIsOP+N5fw3xk4L4fz7r/YvLT27FM6Pdi3lEeNe
BedHToztmrV4HZyf728kHjp5I5z/XYvBgWfdZjjfoT69xPTbVjjfV2Pm/17x
HXC+nNEtWR29XXD+hi1b3G2K9sD5bD2RJ6r798H5fO+8V4nlHoDzq499shTq
PQjne538V7J05iE4v6rj+taPew7D+TxFoouunjkC5/8XV5hS9PkonB+ct8l/
k8hxOJ/r/cptnUon4HxFnTxlKfeTcP6sydOtnSJOwfmlqz1keVNOw/kb64+x
TGw7A+f7162cvmbqWTjfzzLSoHH3OTh/3ZIJk37cPg/nW8wVu9BccgHOn6C6
cELiPATfy+30zXS2i3B+b4vRzul9CP4zA+d9aycg+A53gw8fnoTgfzEtPft+
GoIf83z7Q/f5CL6Wly3Xj/UI/nF+j+iIiwi+wp6IhLzLCH5VRmZqy1UEX+9g
V/6Gmwj+tKKzzRyPEPwPcvc65J4g+F6n3/WaPEPw/7xhSgp+ieADALNY0O4=

                "]], 
               Line[CompressedData["
1:eJwVkXk01IsbxhHHvlQILTfLnduChF8i9SRudeMKxfVLXHumiBBlK0rSIstV
WYpoQXWzDkUMlahs3+93ZvhizIy5Wqi0WCp1f/P74z3v+ZznOed53vPq+4e7
BclISUkdk8z/9xArbJD1tg+izI64aP3jCOS43Wn42IeVrfqnrb5mozk5oKr7
cx/2/Tqk+zrsEnRMo1ni6T5ULGJEdZEFeH4ql63xrQ9ZTRnzL24ogfn6fipk
HoFQ+UbZ8KwKSBd4f9fRJHD/nU1liXodKMHR6L3aBNpLFpnO12DhJuPieJEO
AfbVqNkw1Xo4VXcPMJYScBaqW676twEXO8GyZBAYi1mcps9uwqpZ/XCX9QSi
H7jEewlbMbdx01iODYE3L8jGL45t6Dmxx5tnSyDNXH4wrK4N0eo5jj52BFzD
XBTHTz5CM0N2RegOAkZy71gPtJ9gl/uYIG0vgTylFVJhih1gFMh4PvchUCzL
WxoX0IFZwbIeNT8C3P6b5UVNHbga+sfD3CACB/I1hu1CO/HqREde6UFJv1qV
W2h9hoTqCreW4wTkHCbVKYcu3FAPfzx9ncBPEwq/5Ih68eIn0f6FtwgUSCfo
1Ej34fMa9/lm5RJmMSqyl/dhi8sGH+ZdAj9eXmzP8e6DIFN+drCOwNUX8oJq
qg96C4pXt7YTOK56iSPTQCBTsy/77CsCjVTkjNsfFOqNHKzL3hDgMUfDqsMp
8C3rRx5PEAhzrdn8TxoFE/crxj8mCdj1HhO111N4lstsj/gi+c+8vxXStDiQ
WyTz1V2JBG9ju6F3JwdxuhZ+y41JrEv/kMbQ4kHvUdXR/aYkTm9X7Q9cxcOD
ULPsWjMSG9eP7E4ED19bTB5t/w+Jj6VTQZuYPMQFr/j50CYSRlXns5UbeYiv
Wfq61YVEQ6HMBkPPfiT8rnAo4DCJ8l3bruXEDWDJzKn0u7EkquVNy9rODqCp
WK5k5iiJO3rVDG7hAOY+yZBnk0iEfyvMut08gMT875a1aZI+WQqGi6RpJL38
OCubT0LpZVA3I5nGseTh4zebJX5jJcfK8EFET1V3dLJJKEbOm3yfMIgQ5mmN
t20kMv5qyVh6ZhBurhbFFk9JFOXRjvbXB8HQT29h95BIti6918QbxAu25Q9a
QOIm09cudcMQ9KTOxavPo6Bt6zjiNDME9Wi/R+ZyFOoQP3VWZhiyr9Ype8hT
sPOs/dCkOox3PcL8QmWJv4aUmzIcRmuR1YOVmhTKuo4dYu8cRghGZ+1/pvDq
e4gpfX0YdUk2MUe2UVh9u1q+6Vc+lGRK52X9RuFvw5NG63by4ZuqnFXuSMGp
OyrqhicfKueGbtM7Jbqd3YeAA3z45yUJbT0pDNy6EOyfyYdabZuTNFOSF8s6
Gd3PR8jrHYZnzlBQ1JJz9PUbQXNoTWXJOQo/vqkdvsYcwcLJxZsaMyg8abDh
DhyS6NMTnhPZFFiz5GGzlBFoyV7IcC6Q5B24VRFTMoK2ZeSXBXcozPgysyOF
I1iy26u3oEtyf5mCOttYgDcRPT3CHgpHZjw075kJcP+8fc8vBIVTLKX+PEsB
PJ6u7q7hUqCOMVj+tgJcsJl7/nyEwm+fcs60OQogo3/l6bcPFA70PnFhMwV4
9Zbf7KXNQW6mbtxIiQC1af53F//JwY1EcQdfSQjeQZMhGz8OUqbHcupVhfjq
Pqu0J4CDjt4Y7nkNITYbZYRc3sfBk4MNPebaQnSx7xtqRXCwMur5ex99Ica+
aOSrJXPQtjy5cYuVEDqhLaekSzn4tHKVirOfEIkuS3xfjnHgLZdRpX5Povd9
lLJ8zUGq4cOhjCohal07rx0f5+ACYoeVa4WYcIsZ1Z3kwO10x/5/G4TY694b
7PSFA/vBwzJdbULY7jkZVqXMxV+Ptp6Q5Ur6BkzExZtxoXFZ9Gz6qxAxsU25
6nFcRPQ2WByACJHyjATXBC7+bNZmMe1ECL90wT8niYtIc7PKYHsRQur91yw6
wcV4U/GCvdtE8JpR6Fx2jgvNwjWtljtF2BzrPmdylQuLHsaWIh8RlGPf+Tu1
cWGQaWYdmCBCccxys3QlHlxM429K14rwTcmq2DmLB9vYjXOV6qM49d0iJ8Kw
HyqVrF15gaPYkjrqxb/dj9Ql9Aup8lGs+ccj/craAWQ6lJv2jI7CqbTS+n7b
ABha6fYyS8QomG5qWb6DRnAKZZCyQ4wdJ129Ep1o7FRVsd7qKMbs/LHpAWca
Wzbdea/oJMZuE3XTnF00jK5vRObvYqgF+hXKedPQWmsVftlFjJQ+uaNvwmkU
2W12vuQhBvOOs3ltLg3rMtsBF38xdGxGuzQu05hrHk5SDBCj/WksMyyfRt4x
o65WCRuMFhczimgEJeQHrg0SY0j3k1peGY1VeoJUlRAxXNIujSc20pjyINur
w8T4oWmcRj+k4XPFc2HwQTHulrANrNg0PPO2qeiGi6HU/Pq/k49pKCx0kk2K
EOPx5w0d/t00LvIdFjpEiRGZ0hvQ0kujziC887OE9TWC/l1M0lDb12tyI1qM
pNUZ6zg8GqmlejJyMWIY3zcg1tI0AiOjI2slTG+tD8sYohHzfiwrIFaM05Sj
4jhf0ke2wnfBETGs/AXXtwlpbN83xWdL+H+Kl/8/
                "]]}, "Charting`Private`Tag#3"], 
             Annotation[{
               Directive[
                Opacity[1.], 
                AbsoluteThickness[2], 
                Hue[0.08, 1, 0.7], 
                Thickness[0.007]], 
               Line[CompressedData["
1:eJxTTMoPSmViYGDQBGIQfWSOZohhhpNdqdB1HgERRgembcqajo8K7GH8/QsW
MDk8aoDzlX4emcs+YyKc/+1L0tQ1yrPg/DeW898YOy2E8++/2r+09OxSOD/a
tZRHjHsVnB85MbZr1uJ1cH6+v5F46OSNcP53LQYHnnWb4XyH+vQS029b4Xxf
jZn/e8V3wPlyRrdkdfR2wfkbtmxxtynaA+ez9USeqO7fB+fzvfNeJZZ7AM6v
PvbJUqj3IJzvdfJfydKZh+D8qo7rWz/uOQzn8xSJLrp65gic/19cYUrR56Nw
fnDeJv9NIsfhfK73K7d1Kp2A8xV18pSl3E/C+bMmT7d2ijgF55eu9pDlTTkN
52+sP8Yyse0MnO9ft3L6mqln4Xw/y0iDxt3n4Px1SyZM+nH7PJxvMVfsQnPJ
BTh/gurCCYnzEHwvt9M309kuwvm9LUY7p/ch+Fpetlw/1iP4x/k9oiMuIvh6
B7vyN9xE8KcVnW3meITge51+12vyDMH/84YpKfglgg8Ab5/pVw==
                "]], 
               Line[CompressedData["
1:eJwV0nlYTlsXAPDO2W9Xt9wG4hYpGfpM0ZwG1or7uUpoUGkQFW7lpdAtDRpV
FBkSlSJlpvukebqVVx8RpfOet3Q0XqRIKBpouOf7Yz/7+T37WXuttdfW9PSz
20NLSUlF8Ov/e1vx/lfFH5tAmR41JuoU7pbY3SsdbALqsvaB4OUUVkV53W/4
2gTD+ZuEIzoUqqwMKH4z3ASe67K8dhtRWB+XUqP4ownMlV4GTregUG/1S9ab
MBBbneSU6UAhdWnHhIoyAwMJHfUToRSyXcEBbrMZCF6/TvdTJIU3tC58uKLC
QLRx5MGmWAqt8xtateYxcJi5l+JzmsILT6DYQIuBVUOFaZ+uUrhsVNPPZjUD
vqVlRvG1FI6vWduTbMqAt8ZUQE4dhY0xLjtazBnoUvliUPiMwgCF5E3uFgxE
zEkfLWD5frQES4RWDOxUrD6l+4ZCe4eerng3Buy313KWFI1al+jt9e4MzH+j
mSoS0Djapd4o78HA7voZ3noyNF4WOv2dsoeByPXydSPyNPbG1KXlHGBgyeCz
efPUaAzLv2NXHcnfl9H2qN+AxusKfrXD1xhwyf7g5OxB4zONf3xn3mTA/ezB
gmovGr+uclDSuc1AaaWNiuZeGtfZmLn75DJQnGNgJvGlsevMtNFXRQycn6iL
EQTQOGdG1vIHjxiQ/FVvnxhL4xnlpnOJvQykugunzlynsWTRbya33jNQrr5h
1qGbNHYYlHTW9jOQt5aUb71No7ZD5orJzwwY7yuSSOXS+DTF55H/GAOteWEO
ZoU0Sv9Kf3eQFUPb4TWyqiIaQ1T1PeavEIOb8Rvpv17x+R/eD/ZdKYbxnasd
bdtpLBfqnCvUEQNkDFR86aDxe7X2w42GYvjj6qGepf/w8XuXLD64Vgzst4SE
I700hhbM63tgI4bFykU2KV/599osc9DrTzH8sNJc8l2WoNpI3IncIDFMkhDH
zdMJVmZJZ48Ei6Hu8449l38hOD5EixPDxWB3WMHEVJHg0fQJg8J4MRi6nV/n
PItg+LvBUUG6GJzitKVMNAhGRLVH3qji46V8d2bqEgz4ll/3pEYMImFUd7Ye
QW+f44ofRWKIO85M3dAnaGern6X/WAyJF3zV7hoS1NI8UV3TKAZHz7oFOSYE
n9UYTHJdYrjZp1WyzYLgHKmToQqEhan2A0aNWwkqBHg81JNmwfuup36uDUFB
r5Gc4zQWHitMqSbYEhxo7E7PkGPB38fhHtoTfHDFuHypMgsDts7zrjry9cDr
0fWLWdCRedups4NgUbhp4JHfWTjzTT8g1YegLJ1DzlqyULlG7Zi9L8FdsXJn
b2/i8ymKqn7ZR3D6yba73FYWZK4MlkUICXqmhXebb2dBMf/9gLMfQflCkTXl
w0LpRsOo3gA+X5/VwoQEFrIOd2sERRCsEhbkZZ9kQX7ndfk5kQRnfp67tiKJ
BY9PxKaSd9Vw//b+cyzMSOtsmIwiOEtwOmnLJRZs40q50GMERerisRn3WEgM
H1d0OsHPc5vri0vPWcgsX1SZeo7ge//Gxu5GFpTeuf9kkEyw7NT6xv8wLAQV
n7vVwNvx8fKGgmYWeoMXj1EpBE+bjtfXd7Lg/t8VvbsuEqQ1Mx//+MJCaL9e
l1QGwd6PHVWusyUweEzU2XiNYGG8Z+7cnRJY8HTAo7WQYMsB7TZTDwk4xyTW
WhYR/O4wKuviJYGMfUsflvHGRUneqX9IYHZt2IXUYoLPa8oWzvKXgIYBl2Nb
SrBnTDFdPkoC4y6WT+5XEFQRVsdRORLwvSM8qy3i/5+N2q53PRIIiJtauryB
P28alDLok8BHiCo/xbvQ9snVyA98/uzob59499sFvlb9LIGrb6uFBY0E3Rxe
7LUek4Cc01yhURNBc5dj++/LNcOQRq6cNsvX69UfEqrTDDLFLec7WwkGBlWm
KIQ0w1NZ7bH9bwgemqYVZhvWDL1VKfmVvP0unvZMDufdFblK7i0/3xLPVb/G
NMOykK8BN3m7jsg8UT/ZDJbLWMP2Hr7/IIdx7cvNYJVk9nRNH0G5oAFPa1Ez
mEulTbEfCWYFztc5IdsC1nFHY7yHCf6QNc7acrYFfr5NRhIFAoyb0E/2X/gS
Zm6Y3ZGjJMB1sa9dO+6+hLyAivU6agJc9dbxRKZuK2hVXRZZLBagdU6eSZmo
FX5s9Hfp1xbgpeHK6vlWHES4HhCoGArQ6pit61FrDqa3uVkY8R5V6hlu3cKB
a8Epv228t2krrEy252CuX/eVM7zld3tkSO/gQEYpzFbGSIDRTdLB7/04sBwt
oL7x9rm3Ra8whYO635j2h6sFqGL6+rliKgfPihY5dfF+9DjIZ386B5tKJkXj
vBe8zsrSusLBTxf8DhmaCLBNdUg+7RYH0UObdW/wtom/+OFoBQfueUuNY00F
OKm8Ip77m4O7Fa7tWbxzs2sWGNdwsIS6E1jJW7aqz/lzLQeMcXX0EO/ar2Z1
ng0chAgfUR5mAjwU/cKr+gUHszJZizDemop7puaKObBdtuHPi7zDlycZSVo4
ULMJLH7Oe0XZAkaX42D11g21vby5DSX7k9o4mH8k43/EXIDH2U0/f+jgQNU3
qlydt7Fn17XfuzkIqpzINuH9L8sioZs=
                "]]}, "Charting`Private`Tag#4"], 
             Annotation[{
               Directive[
                Opacity[1.], 
                AbsoluteThickness[2], 
                Hue[0.5, 0.8, 0.75], 
                Thickness[0.007]], 
               Line[CompressedData["
1:eJxTTMoPSmViYGDQAmIQfWSOZohhhpPdnUnlV7veMjgwbVPWdHxUYA/j71+w
gMnhUQOcr/TzyFz2GRPh/G9fkqauUZ4F57+xnP/G2GkhnH//1f6lpWeXwvnR
rqU8Ytyr4PzIibFdsxavg/Pz/Y3EQydvhPO/azE48KzbDOc71KeXmH7bCuf7
asz83yu+A86XM7olq6O3C87fsGWLu03RHjifrSfyRHX/Pjif7533KrHcA3B+
9bFPlkK9B+F8r5P/SpbOPATnV3Vc3/pxz2E4n6dIdNHVM0fg/P/iClOKPh+F
84PzNvlvEjkO53O9X7mtU+kEnK+ok6cs5X4Szp81ebq1U8QpOL90tYcsb8pp
OH9j/TGWiW1n4Hz/upXT10w9C+f7WUYaNO4+B+evWzJh0o/b5+F8i7liF5pL
LsD5E1QXTkich+B7uZ2+mc52Ec7PeVp3st4Lwe9tMdo5vQ/B1/Ky5fqxHsE/
zu8RHXERwdc72JW/4SaCP63obDPHIwTf6/S7XpNnCP6fN0xJwS8RfAA2hV47

                "]], 
               Line[CompressedData["
1:eJwVj3k81IsCxYdylemi7TYpPfttQUSJ5Ay318Yre0QKKdMjLZaylRZSKEmK
FukmXfQKKWVNWaL0W4b8DA0jjO3aDVHX++N8zh/nnM/ne1Q9/Gy9pFks1pkZ
/d8F+b5N+X0EtjNBq/qKWdyDfNusV0ME/P87frjpDItbHOH5/NMIgYzwFSYq
h1hcjq5/fvsYgb7Sc0SeFYtbE5lYqvidgNOJscRKJRZ33cYvtPcsEnNvlocx
/j8hlbJvmrOIxC/y67vMf/0BWnja3/U3EnHvs0YHWqaRrnWz5z6HhCnrZq/O
82lY5Xxq1FImYS6bd2HbnmncrEa+oRYJ2RdtqvlPprBaoupnvZHEsqvKbxK8
vmNqs1lHggkJ5cUX5RXxHXXn9+5rMCWRGzG8UML5Dn+FBEs3cxJeBteMZ3+a
RLHW7JU+O0noxJeptphOws6hQxjlSiLjZaa/mfYEtFKknWrcSFjsPMHPZ09A
IlxRJ+9O4r3RlOBcjwT3fPYUJXqREB8836aYJUHX+arbD4+SGPY5aCDSkyA0
5y/bkrMk+iMXrj+8fRyPFPzejf1Jos7eJFEjYxS1/2o7svAxiVdGvLHH8aMY
WeswX+8JiTk/qxqdQ0ZhYb3JjZdNgnl9o3vr7lEIr8lKml6QSA5TYxtNjEBp
QeqasgoSQRcmh6bsR3BtEXH9SheJzCpR/N8rh/FSY4txRjeJ2mfPXtstGUaL
4cuv73pJ9Lo+VP8iMwwdh7vaPwZISP17iSNXNIQPibyKYxMz+zNzRBfuD0Fm
ifSkgxwFjpL5vSTlIQQvNXBX0aZQ8Kj6aZvOIJTKn58+okthU9/d9OgVg3jt
o3c9T4/CvI0uQ5YKg5gs0Snfvp7ClDjVU3VwAMGHVmoeN5vJWznjsvkDCMlV
FpdZU2jiuJtHbxlA6H/mHPcMoDB8wHH/4W/9WD4eGZ0dRCEgRlEmobYfhaky
aeOnKWzg2Z7syO3H1LA0dSWcQneyk86s8/0IS542zIuiMCnFHZmr3o/wziHJ
7GQKVRnZzj95fTgT0Xw2vZjCYz23BXbze+E/mlNVXUpBLbbdXvdHD7x5lxT7
3lLwcyhKU+/pga2NQapBJQXru30xLu97oKUaXVJaN8PvPTY4GdyD2lLDH4yQ
gndI2vHa7m4osWJCFGbReBJveiuoSQwFf/fydTI0sgR9p4xqxJjdtYHtKEvj
xSWygP1GjP661uQ7bBo0O7N8IFmMsvtGr1ctovFAxBNmuIjhDZHkD00aq+/r
P30u7MKLcJPAU9toNKr4eJpIOiEn/XBW/A4aOSn91Ze6O3HgIjv+iSUNgf10
bYegE/NiBJnMbhqGBn5mRFknPG6Ht5o6zfS9ooZdYzohn/fWSopHo8B4wRVj
jU54i3eqX75Mw9tGkO7u1oFin9xnaTE0TvXTZv62HVg4sMzsTRyNYC3LSwlb
Z/KxXqfe6zSuWE20jOt2YPHsq3G7Umb4kObnwOrA2xXUxIIsGuOvf9lm9+gb
ltu7fE75SMPVKWSaGW9H97G6utY6Gm1nY+tCe9tREPtH3e8kjbURAf2rW9vh
WLnmU249jYgci/LMD+24ajJVU/OVxt9u4Y8232uHtOrdyu+DNMjMp6/it7Wj
q6+l2OU3PgqyMzzD00TIi/LIXrafD+e2I8PDAW1oOKojMHHngwzMJAp82zDp
IJHb68lH+qFmqSivNnA14rxvHebDUKSub+TQho+lBeqLj/Ghbele3GfYho4J
xWT5CD7KoqI9M0dbwfEpiZR6yAedRN1cHdqKMOvlBzo7+Ni+qsw/IEUIDjHE
MhTzMb5J097shhB5NtUPzvbw4YWmgF9jhei1DRQtHeDj27n3+4vDhXB1+HzI
aoKPxXF7+3geQpjuveD7nF0PaoGlUutqISY9e4ND9OrxKPS6j9HZrwgMKkxU
CK5HqUaR7rWRZpyQ1Qq1Ca3HyTRO7FxxM/ySrnokhNej/VhWxZXmZni/9Fi7
5Hw9TudUpv1V0QyX8TnVK2LqYZG16Zv17WZwgxymdO7Vg51gItnAbQY7qN/D
6m09tLcLAn+/IUBqoIpetFwD3p/5YJFv24Tvckapu+Ib4NzryKnhNiJy2iDh
mPoXhJpb17EdG2BxUeTSkvkFBbVujv/7wMfab47Rd/UbUW/Hsq4NpGH18Jlx
wdtGnGz1VJ/Up5AyVliispPBETHPbaMmiZ0XbFzCrBg0ahbK1qiQkMzvGGvc
xYDvE9u4fzkJex0F3QQ7Bms1DgxcXUhC/qD7HZl9DFhSUiVzpUmcI2ROd/sx
8NUYi/T4SoCXtWtdXiKDOS5xW+6lEOCYiD4q3mJgWHRq3skkAhWVQTzfZAab
L275uCOBgJooNVXrPoPLlNhg+jIBwdJh+dsZDPYIko6GBBOwjkrqCXvD4Iap
5mHamcCPRdpRTBED8uB6TpUDgey0UjWjUgaCCY+sIhsCcsVi54F3DLSjiVNP
dxB4N7KpyuMTg2VhbmHpxgROnPvsWfKZgeqDXLUn6wmoKnr9XEYxYGQLU7P1
CYSvidvAb2Cwe0+VauEqAtoFaqQ+w2BMkatWoUmA2frSN04w8zfLdoxQJXCJ
tpzb0zLzl1V056syASMP4Z/bWhlcZ29e9PdSAv8AvWEY8Q==
                "]]}, "Charting`Private`Tag#5"], {}}}, {}}, <|
          "HighlightElements" -> <|
            "Label" -> {"XYLabel"}, "Ball" -> {"InterpolatedBall"}|>, 
           "LayoutOptions" -> <|
            "PanelPlotLayout" -> <||>, 
             "PlotRange" -> {{0, 0.42}, {0., 2.529406808250822}}, 
             "Frame" -> {{True, True}, {True, True}}, "AxesOrigin" -> {0, 0}, 
             "ImageSize" -> {550, 550}, "Axes" -> {True, True}, 
             "LabelStyle" -> {FontSize -> 22, FontColor -> GrayLevel[0]}, 
             "AspectRatio" -> 1, "DefaultStyle" -> {
               Directive[
                Opacity[1.], 
                AbsoluteThickness[2], 
                Hue[0.5, 0.8, 0.75], 
                Thickness[0.007]], 
               Directive[
                Opacity[1.], 
                AbsoluteThickness[2], 
                Hue[0.08, 1, 0.7], 
                Thickness[0.007]], 
               Directive[
                Opacity[1.], 
                AbsoluteThickness[2], 
                Hue[0.11, 0.9, 0.85], 
                Thickness[0.007]], 
               Directive[
                Opacity[1.], 
                AbsoluteThickness[2], 
                Hue[0.06, 1, 0.9], 
                Thickness[0.007]], 
               Directive[
                Opacity[1.], 
                AbsoluteThickness[2], 
                Hue[0.55, 1, 0.7], 
                Dashing[{Small, Small}], 
                Thickness[0.01]]}, 
             "HighlightLabelingFunctions" -> <|"CoordinatesToolOptions" -> ({
                 (Identity[#]& )[
                  Part[#, 1]], 
                 (Identity[#]& )[
                  Part[#, 2]]}& ), 
               "ScalingFunctions" -> {{Identity, Identity}, {
                 Identity, Identity}}|>, "Primitives" -> {}, "GCFlag" -> 
             False|>, 
           "Meta" -> <|
            "DefaultHighlight" -> {"Dynamic", None}, "Index" -> {}, 
             "Function" -> Plot, "GroupHighlight" -> False|>|>]]& )[<|
         "HighlightElements" -> <|
           "Label" -> {"XYLabel"}, "Ball" -> {"InterpolatedBall"}|>, 
          "LayoutOptions" -> <|
           "PanelPlotLayout" -> <||>, 
            "PlotRange" -> {{0, 0.42}, {0., 2.529406808250822}}, 
            "Frame" -> {{True, True}, {True, True}}, "AxesOrigin" -> {0, 0}, 
            "ImageSize" -> {550, 550}, "Axes" -> {True, True}, 
            "LabelStyle" -> {FontSize -> 22, FontColor -> GrayLevel[0]}, 
            "AspectRatio" -> 1, "DefaultStyle" -> {
              Directive[
               Opacity[1.], 
               AbsoluteThickness[2], 
               Hue[0.5, 0.8, 0.75], 
               Thickness[0.007]], 
              Directive[
               Opacity[1.], 
               AbsoluteThickness[2], 
               Hue[0.08, 1, 0.7], 
               Thickness[0.007]], 
              Directive[
               Opacity[1.], 
               AbsoluteThickness[2], 
               Hue[0.11, 0.9, 0.85], 
               Thickness[0.007]], 
              Directive[
               Opacity[1.], 
               AbsoluteThickness[2], 
               Hue[0.06, 1, 0.9], 
               Thickness[0.007]], 
              Directive[
               Opacity[1.], 
               AbsoluteThickness[2], 
               Hue[0.55, 1, 0.7], 
               Dashing[{Small, Small}], 
               Thickness[0.01]]}, 
            "HighlightLabelingFunctions" -> <|"CoordinatesToolOptions" -> ({
                (Identity[#]& )[
                 Part[#, 1]], 
                (Identity[#]& )[
                 Part[#, 2]]}& ), 
              "ScalingFunctions" -> {{Identity, Identity}, {
                Identity, Identity}}|>, "Primitives" -> {}, "GCFlag" -> 
            False|>, 
          "Meta" -> <|
           "DefaultHighlight" -> {"Dynamic", None}, "Index" -> {}, "Function" -> 
            Plot, "GroupHighlight" -> False|>|>],
        ImageSizeCache->{{4.503599627370496*^15, -4.503599627370496*^15}, {
         4.503599627370496*^15, -4.503599627370496*^15}}],
       Selectable->False]},
     Annotation[{{{{}, {}, 
         Annotation[{
           Directive[
            Opacity[1.], 
            AbsoluteThickness[2], 
            Hue[0.55, 1, 0.7], 
            Dashing[{Small, Small}], 
            Thickness[0.01]], 
           Line[CompressedData["
1:eJxTTMoPSmViYGDQAmIQfWSOZohhhpOdH4/VZq4dD+yZtilrOj4qsIfx9y9Y
wOTwqAHOV/p5ZC77jIlw/rcvSVPXKM+C899Yzn9j7LQQzr//av/S0rNL4fxo
11IeMe5VcH7kxNiuWYvXwfn5/kbioZM3wvnftRgceNZthvMd6tNLTL9thfN9
NWb+7xXfAefLGd2S1dHbBedv2LLF3aZoD5zP1hN5orp/H5zP9857lVjuATi/
+tgnS6Heg3C+18l/JUtnHoLzqzqub/245zCcz1MkuujqmSNw/n9xhSlFn4/C
+cF5m/w3iRyH87ner9zWqXQCzlfUyVOWcj8J58+aPN3aKeIUnF+62kOWN+U0
nL+x/hjLxLYzcL5/3crpa6aehfP9LCMNGnefg/PXLZkw6cft83C+xVyxC80l
F+D8CaoLJyTOQ/C93E7fTGe7COfnPK07We+F4Pe2GO2c3ofga3nZcv1Yj+Af
5/eIjriI4Osd7MrfcBPBn1Z0tpnjEYLvdfpdr8kzBP/PG6ak4JcIPgA5GChB

            "]], 
           Line[CompressedData["
1:eJwVjnk0lYsCxctwu+ihKJSEoryQhCS3fSuvAQl1UolyxKNn7ImLEpdrLBJK
Utw0RwMiKeckNxUZvvOdg49nLDMdxxk+43veH3vt9Vt77bW3DjPQ2Utq0aJF
lxb0f+8o828vG2tGwhn7v51c24MzXOfC14JmTM+FDa1/2oOqGM+XDcJmPNRn
Rhl+64G6cUjZN3EzXJad3Rur2Yu6+Cy28kwzMju1dDal9MLUspX0kSZQ/Jtc
yevTfVh8y21OXZXAWLPbGssf30B2h4ecXEmgTlatJkX3Ox7oXx/JUycQqLRl
w27Gd9gXN7TpryHQMXfervf1d1z/jDIzfQJspZRUq/B+/J3WCXS0JGClyCz2
7x7A7C87+zOsCATkvVysqTCIxtgTbi3WBLxtfGhn80GEKGXYue8iUNr3JpuZ
OIgqfZmNfrYETuluj7U2GMJhRn93wkkCRrKP3E64DEP/ltSxOncCVRuMe70j
h0F3azUqehD4qW1Xycq8Ydzxc3mX5UVglK33wev7MAZjP90sCCBgc7W2sd9/
BBeKnzizogk8Uc1ySQocxX2lwBrxPQJdxPMVpPU46tf2nlV5SODgHvMwFmMc
ws2MZSaPCeS2xDiEBYxjt+MOd98iAqcr+lsd8sbRfXUJ3f6KwNGQaYNn8+NY
tTx/0/uPBGo+1gYVlv7AVdXmaymDBFZadTfciOajfL3N9kfDBF6pP0k7nsxH
p1l5V80ogaCN9cFymXwYMW4bzvMJHOha7mb2kI8vWb4fg6YIbJazma+s50NW
TWqaIc+BsXHp+wrVCURobPXQNuSgMoEfnXJzAqs+vAw/a8yB7QGHlKV3J/DG
z+RaqQkH8/4Hg6OeTGCaZfRhvzkH9YW8IPPKhb73Rr3gnRw4tc/HCtsnEFmy
Zui9Iwe9JwtCW1YJcOHgz8Ge5zm4tE6me3WaAJqS+KSiMA4yajO7ZrMEeJsv
e1cSzkFyQXobkSvA7KQUJyWKg/ZiTX33JwJczJkzK03goIn+N19YI0DUgICW
yeHg5bMTLEtagEsx/4l+UMWB4wtpszKXSYSIij99ZnPA0bUZl3abhI9vovJY
NQf2ArdgW+YknJ225m+t5WAvv2Rptd8k9HWSWOxGDrr/DDJwi5lEPdtsnurm
QEdbrHDo8SRWLbocqSRNovacdnuEcBJKIR4fTGVJdJaoeM/Qk5AZtFA4uoTE
AY0Bu9C5SYw39uTkKpA4bh7s7PqTEO/ztr0xUCWxr8zEv09NCB/00Xv0SOgl
d94QbhfiVZRV6G/7SAQaMUddI4SQlyqQTj9AIrzWXHdDlBCn/1BIf2xHIr2i
UWY8RoillzueUodIaH/9MhaQJATzZlSP9TESc6KzGjuzhVAsrbZf7EsizWiX
RO3Vwt6Q7brkZBJ/ye+tHBgRosqv5MXdyySCd408Nv8hhAp/9c7KVBIdTQ6q
0YKFXDx6bPQaCdPsonPyU0KskElLdbhFomqa9UMkK0K1FmdqeSGJO0XZWYZr
RdA84tp06yuJwf17i3ccEmE4qLGxp5GERnOVwMNZhIorexo3ECR0klq/xDFE
OFq7qaGEt/DXQOLCdhUhzWq2rq6LhHJi7EUlHxGkdG7XzkyQsLC8dmV5tAiD
Y51Vriu56Lmf5tBQJEJpArNo9Sku7oWFsJYtFqMlwKjDyoOLu0tEvxyXFmOa
Qcuf8ORCutb21R1ZMX5dn+qT/U8uZptxc528GF/ZFetWBHERuqQ+eoWKGP1T
yjmKMVz8K1JXJXe9GOp+rPjFBVxoB++K+8deMS46ap4e6OeCNje6ER+3kDcL
FpkNcVEvp3ckPl6MUqfPf0aPcMGOM2XEJYox6hzap8HnonztFcPIy2KcZDR5
209xER10KuBIphjWJ+L8XyrwYBiwcl15wcJfz9GISBMevBst3ti9FyM07G2W
UgQPRodcDq2ixTi3RP+C0wUeAiZU5EumxAi8kcbMiOJBuY2dbDsjhk85c7Na
LA/Viml95+fFcJX8/FnrMg/3BHMaVTIS/BrGmDW6w8O4l13dimUSKISNM+2r
eQiZe3BqZKME+aHaJknyLXj3eMTuHEOCGflt+Q7pLZDk1Gyi7kgQP7c1I2hd
K9pS6oVkrwS7/+hz7XzaCtGZCOObGjQ2fz+adHtLG7yeq21+tp+GfcGL7RXV
bahKrhstPE/jlvgtS9uWQozEInEgh4ZtnJPrRXsKXv4h8XG3aNDL+sVtDhQy
3Q0sdXJpHDFSMs44TMFbp63s+G0aimc8cmXdKKw+enpDbR6N35tlw4cDKbB6
u2Qy79HwLXQwLc2iUPPtup6kiIa6Vd9X5WwKV+9rziQ/o/GxNszXP4dCtF9x
stZzGrp9+fn6eRQ2biVbbV7Q6NCYVLz5iIJSlJNFajENx4QbIxcrKTToF2ir
ltOYVzVMoN5R8Dwh9axggYvusnW3sSm4+52nTV/TkK8aOs6vobBN1vkvxwoa
NcIdn5gNFHLjJHuSKmmc+73Jk9VEgXdMjrXyLQ0dZa//ruZQiHTPpwsWOGpT
qgW3hUJJlMqjd+9oGFboElsoCgP8A1q2VTSoveX+qR0U9G3eHOYtcCJpJzfS
ubBvnb6fyaKxjdl9b18PhYMhM7NjC/w/TSohSg==
            "]]}, "Charting`Private`Tag#1"], 
         Annotation[{
           Directive[
            Opacity[1.], 
            AbsoluteThickness[2], 
            Hue[0.06, 1, 0.9], 
            Thickness[0.007]], 
           Line[CompressedData["
1:eJxN0GtIkwEYBeAxwsRMQ3SDwKWuQEVkTRdJVkutjZWXWsGGJWYNjdTF2vox
w620WtZq09QmmZdaNFtLbdqyoc55W3O1ESJmaX2VkQztIrZIsoJ6Xw8cDs/f
E5kn3icik0iktD/9u/03YvZvLEjZRvoX+ivitIqI2P7f7gSl8QjBAN+Zykjb
S7DBWtamNVwiC3zhTcypVCIXTO6kx+wgToB7GhvJbEIJjvrRX7/yuha8MJ9X
baTXgb1JDd6ElCbw1EyPXubSg7N3ygIpq1rAQu2hirpbJrA4k0k9UNUG/h5L
YgeaHoLZinwpa6EDnB6tW1JTLWAa82V4XHwXuNVs5iRLrGC/y8Lhkqvd4KDZ
3S2Uol5wyeDXpBC1Dcxz/JLqdX1guWqs44vVDg6UhDWPjvSDl6gR1yTfBsD8
4vbM9tAhcMCcofNi1DA4Mq6YvpbjANdV1W5JETwFy+5xw1cfdYLbFIMrtOdH
wJmlhlpjtQuckSRknHnyDGy6ran0TTwHb66nuMukbrBmQ5Pm8E00b5dzPN/P
A059x9Wp/NHJykGBIQAd32UbmwlCh8RbRouo6IkwvedkNLrwQ6lDwUOLzi6q
Gvegc9bJubYMdJZQNkTmoxNdxwfOZaMXzQLbpUK0upz5uPYKepqR2n1fg2a/
5tvtleh5lsw1V4M++PHRW04DOpa3NcD3AF2+kB4c1I6ebM4JXW9Ga38qaFkW
tM/Yx7zbix4K5mYLPOgIqyC3+AVaXnBMVD667F9bhbh1HF0jcZX5E+jPtEkV
7T2a55xVJ04v+8dLzuN/Qv8G1fMNjA==
            "]], 
           Line[CompressedData["
1:eJwVjmk4lQkDhhEVvtAkSTFIBhEjUYaeUt80ZWdEthlLRZEWZRKSFAmRFCFE
RVGqU8bImiWE4z3vOeqlbGVLsh5n4Z3P9+O57h/3j/tR8w5yOCQmIiJyYXH/
Z/erwK5X3zrgJ+k/YPXfNPiyHYr+nupATZOhfkdCESov+jxrm+lA6Pc8Dfuc
Z1DcHPzqM7cDtMPtdOfvDLRcSa2WE3ZgnpMks3C8HIbb3pN+Swj0V2yv7Jh/
A9EMjwVFeQL8tAiVoyXtIHvPBbsrEMis3DPwYzoTDzRvfc1WJLChRza73LkD
Vs/bPmgqE9hqL1Ot30bgVhNeGWkS0Np1hqGey4YOTy3IbhsBj5C15qZDFObN
dwymmBJItc0U3I/pQvslV49Os0Vfw9Sw1+xGsGyKpecuAqdLJ1hRnh9RqSmu
FbCfwB8SPUkK5T1wdBrsjXEnsMI7fbvd6n5oZoi5tHgS+PZ0LkD2YD94vSrt
Ml4EpnIZ/qqZ/bgb4FyReohAuXOshoXqAIYvvU3PO06g7HJRQrPqZ4Q9f+RQ
FUngcE2d+Zz4IO7LBtVx8wkMq9Y39hwZwbsf+4+uekjAtvx4KuPWCGb0nVYa
FBJg66rGaNWPwMLuF0//YgIJD6YjplRH0Zu0jNf1ksCy5cGOm8lRKP2Qs6mm
YbHnI1W0RWcMSfIdN64NEyit6FmjmDGOUo092wtGCYS2ntatqxrHJ6PSnrox
AqvoJwp6n8eh55SlS08QmFeY+m2b7nc0p/o3nOATiD3Gubu37Dsk1ogJnKRY
0Iq/OTvuM4HQtVu8VHVZ4HXxs+I8JqH05tm5o5tZIPtqJy4HTuKfAIMbDAMW
frV+1OYbPglBld6b37ay0K1WebAtcxKhh7U2ntzBgmFXPcOFmsT5F8ojNXYs
6HRkxcXYTSHMevlJnzMsCMv/nV62aRrr565cLQ5h4f5JUb9Zk2m8zpG4N3eO
BU93v41te6YxPy3Guhax2H+4z8LCcxrhdxaMGDGLf9PiLE2TphExNMUTv8PC
48KA78kT07hw8WPkg0oW5n27jyzNn0Hw7PO3TdUsPPUMXlgonoGff6zct1oW
plVLlgyXzsDBfkvOlkYW7F30mCktM9BUu1pV3c7C+H2Om/XUDN5VG9FULwth
to9GPc1noSQSf152CYmbVfNDec2zkA32emMoQaLqU3X/WtYsxIeNpQ8sI5Gd
VLLrctcsxtv77mRKk1hZFHHebGwWNdkm/2jLk9BpXCGiv4ILPwzwdm8kgdbW
ciNrLl5GmJ79ay8JyW7DM+YNXEiJ5S1J3keicHtUgWcrF39elk4utCRhbyha
HkJy8Z/47seULQkvo2FGcj8X3ukRfWYuJN7cFjt3mOZChlFrJepPQm5oaf1d
ozn4jezfEBdHouaLXkVOxhwqA16U3IsnEaQ9E8nJncOqiXU7yhNJfNnQUyBR
sOi5Yy5jN0goX9O2tWPMYbX49USbDBJmQUMKae/mUKvC4v9QRGKfTK6zQDiH
9b+7MTNaSdg968y3PMDD6In29r52Eq4MG46xOw9lCbvbfyJIWIc75Kzz5uFA
46a2FxwSXdzDPxGBPFw3nW9p6SEhI1OuMhPNg5haVqNwkoTB0QxH+ec8DH/7
VOmmwIZGXHXd0uV8MGK8i9f9wYbd3+Hzkfl8dB7X6zb1YmMyuza+qYAPgRNP
ytWHjQ8r3axlivnYqZHol3aEjc9GrafjX/LRWl22YfUJNkLGS/rcGvgY5Mvd
kbnIhuSt5mjLIT4UA6quiOax0Vxo7ZCoKUC43fo/hwbZsBjZPRWfIYBix5SI
0QgbBkopBTbZAjDsm3Ijv7KRdD93/Yo8AcYczg6snVjs7fhsE/lIAHcn5mEr
PhsPN1fY7SwTwMw1OvCZNAeuO8NcdDgCCHzGQs8bcCCn+iqhZoUQZ0Nep8qG
cqCvnGdVEyzEqWWaYfZhHIRamgXWhAgRdPu6d0oEB+pUFqpChfAr9dZfc4kD
S0lHcUakEG5zy5tU4jkwsSYORMULsTPEaV7vLgdbb2Z4MPKEkA4Z97aq5SDl
xDHFC0whcs6qGlyV6oSMloumnsY8hFImOTbJnWCc72aqPpnHlYUtKSc2vIfT
ocLZPr0FWFwecPv0+D3qjV+at91cgP6XA1ezfv4AO+GDqH3fFmCVV7K9rPYD
jjHtK97vopHBfV2lup+CKy+hoD2Gxv5oe7dwKwqpIXufc2Np8FYOcj/YUGjO
19VVjqPxu57s5hRHCk/GlU/5xdOQ8fXKlPCgML5b1IGXRCOqQ+LcaBAFSvtR
+UI6Df8iG0NGKgUblZjJ3Mc0FE0HWuXSKKwTZ9aVFtFoaAzxD7xDQa+vUL61
mIb6QE6OZjaFvwaiN3Gf0uheOy2TXkDh8fVpWDBo2MXc/hpeTqHgYrBj7Wsa
tLxuDFVBwVSyQolZQaP4XrW6STUFY7ldvh8raUhVjhycqKOQXOt6gVtNo27m
l7febRTez7j3qNfTOBXF9KliUjg6K12r20BDTe7Qv+tYFJRii7SNG2lEbEo0
ZndS0Apfc3VvEw3dMnXiZ4qC98NrF22baVC/lgYmdlPQntkj4txCI5a0lPz6
icLW6NsSnu9omHj35u/to9Cu05ns20rjf9cpKpQ=
            "]]}, "Charting`Private`Tag#2"], 
         Annotation[{
           Directive[
            Opacity[1.], 
            AbsoluteThickness[2], 
            Hue[0.11, 0.9, 0.85], 
            Thickness[0.007]], 
           Line[CompressedData["
1:eJxTTMoPSmViYGAwBWIQfWSOZohhhpMdAxQo33lU0/FIwR7Gv2DcsCb5kQGc
v+y+n0vgIwc4f6KpmYDHowA4v/2BZpnzowQ4n2mbsqbjowI4f/+CBUwOjxrg
fKWfR+ayz5gI53/7kjR1jfIsOP+N5fw3xk4L4fz7r/YvLT27FM6Pdi3lEeNe
BedHToztmrV4HZyf728kHjp5I5z/XYvBgWfdZjjfoT69xPTbVjjfV2Pm/17x
HXC+nNEtWR29XXD+hi1b3G2K9sD5bD2RJ6r798H5fO+8V4nlHoDzq499shTq
PQjne538V7J05iE4v6rj+taPew7D+TxFoouunjkC5/8XV5hS9PkonB+ct8l/
k8hxOJ/r/cptnUon4HxFnTxlKfeTcP6sydOtnSJOwfmlqz1keVNOw/kb64+x
TGw7A+f7162cvmbqWTjfzzLSoHH3OTh/3ZIJk37cPg/nW8wVu9BccgHOn6C6
cELiPATfy+30zXS2i3B+b4vRzul9CP4zA+d9aycg+A53gw8fnoTgfzEtPft+
GoIf83z7Q/f5CL6Wly3Xj/UI/nF+j+iIiwi+wp6IhLzLCH5VRmZqy1UEX+9g
V/6Gmwj+tKKzzRyPEPwPcvc65J4g+F6n3/WaPEPw/7xhSgp+ieADALNY0O4=

            "]], 
           Line[CompressedData["
1:eJwVkXk01IsbxhHHvlQILTfLnduChF8i9SRudeMKxfVLXHumiBBlK0rSIstV
WYpoQXWzDkUMlahs3+93ZvhizIy5Wqi0WCp1f/P74z3v+ZznOed53vPq+4e7
BclISUkdk8z/9xArbJD1tg+izI64aP3jCOS43Wn42IeVrfqnrb5mozk5oKr7
cx/2/Tqk+zrsEnRMo1ni6T5ULGJEdZEFeH4ql63xrQ9ZTRnzL24ogfn6fipk
HoFQ+UbZ8KwKSBd4f9fRJHD/nU1liXodKMHR6L3aBNpLFpnO12DhJuPieJEO
AfbVqNkw1Xo4VXcPMJYScBaqW676twEXO8GyZBAYi1mcps9uwqpZ/XCX9QSi
H7jEewlbMbdx01iODYE3L8jGL45t6Dmxx5tnSyDNXH4wrK4N0eo5jj52BFzD
XBTHTz5CM0N2RegOAkZy71gPtJ9gl/uYIG0vgTylFVJhih1gFMh4PvchUCzL
WxoX0IFZwbIeNT8C3P6b5UVNHbga+sfD3CACB/I1hu1CO/HqREde6UFJv1qV
W2h9hoTqCreW4wTkHCbVKYcu3FAPfzx9ncBPEwq/5Ih68eIn0f6FtwgUSCfo
1Ej34fMa9/lm5RJmMSqyl/dhi8sGH+ZdAj9eXmzP8e6DIFN+drCOwNUX8oJq
qg96C4pXt7YTOK56iSPTQCBTsy/77CsCjVTkjNsfFOqNHKzL3hDgMUfDqsMp
8C3rRx5PEAhzrdn8TxoFE/crxj8mCdj1HhO111N4lstsj/gi+c+8vxXStDiQ
WyTz1V2JBG9ju6F3JwdxuhZ+y41JrEv/kMbQ4kHvUdXR/aYkTm9X7Q9cxcOD
ULPsWjMSG9eP7E4ED19bTB5t/w+Jj6VTQZuYPMQFr/j50CYSRlXns5UbeYiv
Wfq61YVEQ6HMBkPPfiT8rnAo4DCJ8l3bruXEDWDJzKn0u7EkquVNy9rODqCp
WK5k5iiJO3rVDG7hAOY+yZBnk0iEfyvMut08gMT875a1aZI+WQqGi6RpJL38
OCubT0LpZVA3I5nGseTh4zebJX5jJcfK8EFET1V3dLJJKEbOm3yfMIgQ5mmN
t20kMv5qyVh6ZhBurhbFFk9JFOXRjvbXB8HQT29h95BIti6918QbxAu25Q9a
QOIm09cudcMQ9KTOxavPo6Bt6zjiNDME9Wi/R+ZyFOoQP3VWZhiyr9Ype8hT
sPOs/dCkOox3PcL8QmWJv4aUmzIcRmuR1YOVmhTKuo4dYu8cRghGZ+1/pvDq
e4gpfX0YdUk2MUe2UVh9u1q+6Vc+lGRK52X9RuFvw5NG63by4ZuqnFXuSMGp
OyrqhicfKueGbtM7Jbqd3YeAA3z45yUJbT0pDNy6EOyfyYdabZuTNFOSF8s6
Gd3PR8jrHYZnzlBQ1JJz9PUbQXNoTWXJOQo/vqkdvsYcwcLJxZsaMyg8abDh
DhyS6NMTnhPZFFiz5GGzlBFoyV7IcC6Q5B24VRFTMoK2ZeSXBXcozPgysyOF
I1iy26u3oEtyf5mCOttYgDcRPT3CHgpHZjw075kJcP+8fc8vBIVTLKX+PEsB
PJ6u7q7hUqCOMVj+tgJcsJl7/nyEwm+fcs60OQogo3/l6bcPFA70PnFhMwV4
9Zbf7KXNQW6mbtxIiQC1af53F//JwY1EcQdfSQjeQZMhGz8OUqbHcupVhfjq
Pqu0J4CDjt4Y7nkNITYbZYRc3sfBk4MNPebaQnSx7xtqRXCwMur5ex99Ica+
aOSrJXPQtjy5cYuVEDqhLaekSzn4tHKVirOfEIkuS3xfjnHgLZdRpX5Povd9
lLJ8zUGq4cOhjCohal07rx0f5+ACYoeVa4WYcIsZ1Z3kwO10x/5/G4TY694b
7PSFA/vBwzJdbULY7jkZVqXMxV+Ptp6Q5Ur6BkzExZtxoXFZ9Gz6qxAxsU25
6nFcRPQ2WByACJHyjATXBC7+bNZmMe1ECL90wT8niYtIc7PKYHsRQur91yw6
wcV4U/GCvdtE8JpR6Fx2jgvNwjWtljtF2BzrPmdylQuLHsaWIh8RlGPf+Tu1
cWGQaWYdmCBCccxys3QlHlxM429K14rwTcmq2DmLB9vYjXOV6qM49d0iJ8Kw
HyqVrF15gaPYkjrqxb/dj9Ql9Aup8lGs+ccj/craAWQ6lJv2jI7CqbTS+n7b
ABha6fYyS8QomG5qWb6DRnAKZZCyQ4wdJ129Ep1o7FRVsd7qKMbs/LHpAWca
Wzbdea/oJMZuE3XTnF00jK5vRObvYqgF+hXKedPQWmsVftlFjJQ+uaNvwmkU
2W12vuQhBvOOs3ltLg3rMtsBF38xdGxGuzQu05hrHk5SDBCj/WksMyyfRt4x
o65WCRuMFhczimgEJeQHrg0SY0j3k1peGY1VeoJUlRAxXNIujSc20pjyINur
w8T4oWmcRj+k4XPFc2HwQTHulrANrNg0PPO2qeiGi6HU/Pq/k49pKCx0kk2K
EOPx5w0d/t00LvIdFjpEiRGZ0hvQ0kujziC887OE9TWC/l1M0lDb12tyI1qM
pNUZ6zg8GqmlejJyMWIY3zcg1tI0AiOjI2slTG+tD8sYohHzfiwrIFaM05Sj
4jhf0ke2wnfBETGs/AXXtwlpbN83xWdL+H+Kl/8/
            "]]}, "Charting`Private`Tag#3"], 
         Annotation[{
           Directive[
            Opacity[1.], 
            AbsoluteThickness[2], 
            Hue[0.08, 1, 0.7], 
            Thickness[0.007]], 
           Line[CompressedData["
1:eJxTTMoPSmViYGDQBGIQfWSOZohhhpNdqdB1HgERRgembcqajo8K7GH8/QsW
MDk8aoDzlX4emcs+YyKc/+1L0tQ1yrPg/DeW898YOy2E8++/2r+09OxSOD/a
tZRHjHsVnB85MbZr1uJ1cH6+v5F46OSNcP53LQYHnnWb4XyH+vQS029b4Xxf
jZn/e8V3wPlyRrdkdfR2wfkbtmxxtynaA+ez9USeqO7fB+fzvfNeJZZ7AM6v
PvbJUqj3IJzvdfJfydKZh+D8qo7rWz/uOQzn8xSJLrp65gic/19cYUrR56Nw
fnDeJv9NIsfhfK73K7d1Kp2A8xV18pSl3E/C+bMmT7d2ijgF55eu9pDlTTkN
52+sP8Yyse0MnO9ft3L6mqln4Xw/y0iDxt3n4Px1SyZM+nH7PJxvMVfsQnPJ
BTh/gurCCYnzEHwvt9M309kuwvm9LUY7p/ch+Fpetlw/1iP4x/k9oiMuIvh6
B7vyN9xE8KcVnW3meITge51+12vyDMH/84YpKfglgg8Ab5/pVw==
            "]], 
           Line[CompressedData["
1:eJwV0nlYTlsXAPDO2W9Xt9wG4hYpGfpM0ZwG1or7uUpoUGkQFW7lpdAtDRpV
FBkSlSJlpvukebqVVx8RpfOet3Q0XqRIKBpouOf7Yz/7+T37WXuttdfW9PSz
20NLSUlF8Ov/e1vx/lfFH5tAmR41JuoU7pbY3SsdbALqsvaB4OUUVkV53W/4
2gTD+ZuEIzoUqqwMKH4z3ASe67K8dhtRWB+XUqP4ownMlV4GTregUG/1S9ab
MBBbneSU6UAhdWnHhIoyAwMJHfUToRSyXcEBbrMZCF6/TvdTJIU3tC58uKLC
QLRx5MGmWAqt8xtateYxcJi5l+JzmsILT6DYQIuBVUOFaZ+uUrhsVNPPZjUD
vqVlRvG1FI6vWduTbMqAt8ZUQE4dhY0xLjtazBnoUvliUPiMwgCF5E3uFgxE
zEkfLWD5frQES4RWDOxUrD6l+4ZCe4eerng3Buy313KWFI1al+jt9e4MzH+j
mSoS0Djapd4o78HA7voZ3noyNF4WOv2dsoeByPXydSPyNPbG1KXlHGBgyeCz
efPUaAzLv2NXHcnfl9H2qN+AxusKfrXD1xhwyf7g5OxB4zONf3xn3mTA/ezB
gmovGr+uclDSuc1AaaWNiuZeGtfZmLn75DJQnGNgJvGlsevMtNFXRQycn6iL
EQTQOGdG1vIHjxiQ/FVvnxhL4xnlpnOJvQykugunzlynsWTRbya33jNQrr5h
1qGbNHYYlHTW9jOQt5aUb71No7ZD5orJzwwY7yuSSOXS+DTF55H/GAOteWEO
ZoU0Sv9Kf3eQFUPb4TWyqiIaQ1T1PeavEIOb8Rvpv17x+R/eD/ZdKYbxnasd
bdtpLBfqnCvUEQNkDFR86aDxe7X2w42GYvjj6qGepf/w8XuXLD64Vgzst4SE
I700hhbM63tgI4bFykU2KV/599osc9DrTzH8sNJc8l2WoNpI3IncIDFMkhDH
zdMJVmZJZ48Ei6Hu8449l38hOD5EixPDxWB3WMHEVJHg0fQJg8J4MRi6nV/n
PItg+LvBUUG6GJzitKVMNAhGRLVH3qji46V8d2bqEgz4ll/3pEYMImFUd7Ye
QW+f44ofRWKIO85M3dAnaGern6X/WAyJF3zV7hoS1NI8UV3TKAZHz7oFOSYE
n9UYTHJdYrjZp1WyzYLgHKmToQqEhan2A0aNWwkqBHg81JNmwfuup36uDUFB
r5Gc4zQWHitMqSbYEhxo7E7PkGPB38fhHtoTfHDFuHypMgsDts7zrjry9cDr
0fWLWdCRedups4NgUbhp4JHfWTjzTT8g1YegLJ1DzlqyULlG7Zi9L8FdsXJn
b2/i8ymKqn7ZR3D6yba73FYWZK4MlkUICXqmhXebb2dBMf/9gLMfQflCkTXl
w0LpRsOo3gA+X5/VwoQEFrIOd2sERRCsEhbkZZ9kQX7ndfk5kQRnfp67tiKJ
BY9PxKaSd9Vw//b+cyzMSOtsmIwiOEtwOmnLJRZs40q50GMERerisRn3WEgM
H1d0OsHPc5vri0vPWcgsX1SZeo7ge//Gxu5GFpTeuf9kkEyw7NT6xv8wLAQV
n7vVwNvx8fKGgmYWeoMXj1EpBE+bjtfXd7Lg/t8VvbsuEqQ1Mx//+MJCaL9e
l1QGwd6PHVWusyUweEzU2XiNYGG8Z+7cnRJY8HTAo7WQYMsB7TZTDwk4xyTW
WhYR/O4wKuviJYGMfUsflvHGRUneqX9IYHZt2IXUYoLPa8oWzvKXgIYBl2Nb
SrBnTDFdPkoC4y6WT+5XEFQRVsdRORLwvSM8qy3i/5+N2q53PRIIiJtauryB
P28alDLok8BHiCo/xbvQ9snVyA98/uzob59499sFvlb9LIGrb6uFBY0E3Rxe
7LUek4Cc01yhURNBc5dj++/LNcOQRq6cNsvX69UfEqrTDDLFLec7WwkGBlWm
KIQ0w1NZ7bH9bwgemqYVZhvWDL1VKfmVvP0unvZMDufdFblK7i0/3xLPVb/G
NMOykK8BN3m7jsg8UT/ZDJbLWMP2Hr7/IIdx7cvNYJVk9nRNH0G5oAFPa1Ez
mEulTbEfCWYFztc5IdsC1nFHY7yHCf6QNc7acrYFfr5NRhIFAoyb0E/2X/gS
Zm6Y3ZGjJMB1sa9dO+6+hLyAivU6agJc9dbxRKZuK2hVXRZZLBagdU6eSZmo
FX5s9Hfp1xbgpeHK6vlWHES4HhCoGArQ6pit61FrDqa3uVkY8R5V6hlu3cKB
a8Epv228t2krrEy252CuX/eVM7zld3tkSO/gQEYpzFbGSIDRTdLB7/04sBwt
oL7x9rm3Ra8whYO635j2h6sFqGL6+rliKgfPihY5dfF+9DjIZ386B5tKJkXj
vBe8zsrSusLBTxf8DhmaCLBNdUg+7RYH0UObdW/wtom/+OFoBQfueUuNY00F
OKm8Ip77m4O7Fa7tWbxzs2sWGNdwsIS6E1jJW7aqz/lzLQeMcXX0EO/ar2Z1
ng0chAgfUR5mAjwU/cKr+gUHszJZizDemop7puaKObBdtuHPi7zDlycZSVo4
ULMJLH7Oe0XZAkaX42D11g21vby5DSX7k9o4mH8k43/EXIDH2U0/f+jgQNU3
qlydt7Fn17XfuzkIqpzINuH9L8sioZs=
            "]]}, "Charting`Private`Tag#4"], 
         Annotation[{
           Directive[
            Opacity[1.], 
            AbsoluteThickness[2], 
            Hue[0.5, 0.8, 0.75], 
            Thickness[0.007]], 
           Line[CompressedData["
1:eJxTTMoPSmViYGDQAmIQfWSOZohhhpPdnUnlV7veMjgwbVPWdHxUYA/j71+w
gMnhUQOcr/TzyFz2GRPh/G9fkqauUZ4F57+xnP/G2GkhnH//1f6lpWeXwvnR
rqU8Ytyr4PzIibFdsxavg/Pz/Y3EQydvhPO/azE48KzbDOc71KeXmH7bCuf7
asz83yu+A86XM7olq6O3C87fsGWLu03RHjifrSfyRHX/Pjif7533KrHcA3B+
9bFPlkK9B+F8r5P/SpbOPATnV3Vc3/pxz2E4n6dIdNHVM0fg/P/iClOKPh+F
84PzNvlvEjkO53O9X7mtU+kEnK+ok6cs5X4Szp81ebq1U8QpOL90tYcsb8pp
OH9j/TGWiW1n4Hz/upXT10w9C+f7WUYaNO4+B+evWzJh0o/b5+F8i7liF5pL
LsD5E1QXTkich+B7uZ2+mc52Ec7PeVp3st4Lwe9tMdo5vQ/B1/Ky5fqxHsE/
zu8RHXERwdc72JW/4SaCP63obDPHIwTf6/S7XpNnCP6fN0xJwS8RfAA2hV47

            "]], 
           Line[CompressedData["
1:eJwVj3k81IsCxYdylemi7TYpPfttQUSJ5Ay318Yre0QKKdMjLZaylRZSKEmK
FukmXfQKKWVNWaL0W4b8DA0jjO3aDVHX++N8zh/nnM/ne1Q9/Gy9pFks1pkZ
/d8F+b5N+X0EtjNBq/qKWdyDfNusV0ME/P87frjpDItbHOH5/NMIgYzwFSYq
h1hcjq5/fvsYgb7Sc0SeFYtbE5lYqvidgNOJscRKJRZ33cYvtPcsEnNvlocx
/j8hlbJvmrOIxC/y67vMf/0BWnja3/U3EnHvs0YHWqaRrnWz5z6HhCnrZq/O
82lY5Xxq1FImYS6bd2HbnmncrEa+oRYJ2RdtqvlPprBaoupnvZHEsqvKbxK8
vmNqs1lHggkJ5cUX5RXxHXXn9+5rMCWRGzG8UML5Dn+FBEs3cxJeBteMZ3+a
RLHW7JU+O0noxJeptphOws6hQxjlSiLjZaa/mfYEtFKknWrcSFjsPMHPZ09A
IlxRJ+9O4r3RlOBcjwT3fPYUJXqREB8836aYJUHX+arbD4+SGPY5aCDSkyA0
5y/bkrMk+iMXrj+8fRyPFPzejf1Jos7eJFEjYxS1/2o7svAxiVdGvLHH8aMY
WeswX+8JiTk/qxqdQ0ZhYb3JjZdNgnl9o3vr7lEIr8lKml6QSA5TYxtNjEBp
QeqasgoSQRcmh6bsR3BtEXH9SheJzCpR/N8rh/FSY4txRjeJ2mfPXtstGUaL
4cuv73pJ9Lo+VP8iMwwdh7vaPwZISP17iSNXNIQPibyKYxMz+zNzRBfuD0Fm
ifSkgxwFjpL5vSTlIQQvNXBX0aZQ8Kj6aZvOIJTKn58+okthU9/d9OgVg3jt
o3c9T4/CvI0uQ5YKg5gs0Snfvp7ClDjVU3VwAMGHVmoeN5vJWznjsvkDCMlV
FpdZU2jiuJtHbxlA6H/mHPcMoDB8wHH/4W/9WD4eGZ0dRCEgRlEmobYfhaky
aeOnKWzg2Z7syO3H1LA0dSWcQneyk86s8/0IS542zIuiMCnFHZmr3o/wziHJ
7GQKVRnZzj95fTgT0Xw2vZjCYz23BXbze+E/mlNVXUpBLbbdXvdHD7x5lxT7
3lLwcyhKU+/pga2NQapBJQXru30xLu97oKUaXVJaN8PvPTY4GdyD2lLDH4yQ
gndI2vHa7m4osWJCFGbReBJveiuoSQwFf/fydTI0sgR9p4xqxJjdtYHtKEvj
xSWygP1GjP661uQ7bBo0O7N8IFmMsvtGr1ctovFAxBNmuIjhDZHkD00aq+/r
P30u7MKLcJPAU9toNKr4eJpIOiEn/XBW/A4aOSn91Ze6O3HgIjv+iSUNgf10
bYegE/NiBJnMbhqGBn5mRFknPG6Ht5o6zfS9ooZdYzohn/fWSopHo8B4wRVj
jU54i3eqX75Mw9tGkO7u1oFin9xnaTE0TvXTZv62HVg4sMzsTRyNYC3LSwlb
Z/KxXqfe6zSuWE20jOt2YPHsq3G7Umb4kObnwOrA2xXUxIIsGuOvf9lm9+gb
ltu7fE75SMPVKWSaGW9H97G6utY6Gm1nY+tCe9tREPtH3e8kjbURAf2rW9vh
WLnmU249jYgci/LMD+24ajJVU/OVxt9u4Y8232uHtOrdyu+DNMjMp6/it7Wj
q6+l2OU3PgqyMzzD00TIi/LIXrafD+e2I8PDAW1oOKojMHHngwzMJAp82zDp
IJHb68lH+qFmqSivNnA14rxvHebDUKSub+TQho+lBeqLj/Ghbele3GfYho4J
xWT5CD7KoqI9M0dbwfEpiZR6yAedRN1cHdqKMOvlBzo7+Ni+qsw/IEUIDjHE
MhTzMb5J097shhB5NtUPzvbw4YWmgF9jhei1DRQtHeDj27n3+4vDhXB1+HzI
aoKPxXF7+3geQpjuveD7nF0PaoGlUutqISY9e4ND9OrxKPS6j9HZrwgMKkxU
CK5HqUaR7rWRZpyQ1Qq1Ca3HyTRO7FxxM/ySrnokhNej/VhWxZXmZni/9Fi7
5Hw9TudUpv1V0QyX8TnVK2LqYZG16Zv17WZwgxymdO7Vg51gItnAbQY7qN/D
6m09tLcLAn+/IUBqoIpetFwD3p/5YJFv24Tvckapu+Ib4NzryKnhNiJy2iDh
mPoXhJpb17EdG2BxUeTSkvkFBbVujv/7wMfab47Rd/UbUW/Hsq4NpGH18Jlx
wdtGnGz1VJ/Up5AyVliispPBETHPbaMmiZ0XbFzCrBg0ahbK1qiQkMzvGGvc
xYDvE9u4fzkJex0F3QQ7Bms1DgxcXUhC/qD7HZl9DFhSUiVzpUmcI2ROd/sx
8NUYi/T4SoCXtWtdXiKDOS5xW+6lEOCYiD4q3mJgWHRq3skkAhWVQTzfZAab
L275uCOBgJooNVXrPoPLlNhg+jIBwdJh+dsZDPYIko6GBBOwjkrqCXvD4Iap
5mHamcCPRdpRTBED8uB6TpUDgey0UjWjUgaCCY+sIhsCcsVi54F3DLSjiVNP
dxB4N7KpyuMTg2VhbmHpxgROnPvsWfKZgeqDXLUn6wmoKnr9XEYxYGQLU7P1
CYSvidvAb2Cwe0+VauEqAtoFaqQ+w2BMkatWoUmA2frSN04w8zfLdoxQJXCJ
tpzb0zLzl1V056syASMP4Z/bWhlcZ29e9PdSAv8AvWEY8Q==
            "]]}, "Charting`Private`Tag#5"], {}}}, {}}, <|
      "HighlightElements" -> <|
        "Label" -> {"XYLabel"}, "Ball" -> {"InterpolatedBall"}|>, 
       "LayoutOptions" -> <|
        "PanelPlotLayout" -> <||>, 
         "PlotRange" -> {{0, 0.42}, {0., 2.529406808250822}}, 
         "Frame" -> {{True, True}, {True, True}}, "AxesOrigin" -> {0, 0}, 
         "ImageSize" -> {550, 550}, "Axes" -> {True, True}, 
         "LabelStyle" -> {FontSize -> 22, FontColor -> GrayLevel[0]}, 
         "AspectRatio" -> 1, "DefaultStyle" -> {
           Directive[
            Opacity[1.], 
            AbsoluteThickness[2], 
            Hue[0.5, 0.8, 0.75], 
            Thickness[0.007]], 
           Directive[
            Opacity[1.], 
            AbsoluteThickness[2], 
            Hue[0.08, 1, 0.7], 
            Thickness[0.007]], 
           Directive[
            Opacity[1.], 
            AbsoluteThickness[2], 
            Hue[0.11, 0.9, 0.85], 
            Thickness[0.007]], 
           Directive[
            Opacity[1.], 
            AbsoluteThickness[2], 
            Hue[0.06, 1, 0.9], 
            Thickness[0.007]], 
           Directive[
            Opacity[1.], 
            AbsoluteThickness[2], 
            Hue[0.55, 1, 0.7], 
            Dashing[{Small, Small}], 
            Thickness[0.01]]}, 
         "HighlightLabelingFunctions" -> <|"CoordinatesToolOptions" -> ({
             (Identity[#]& )[
              Part[#, 1]], 
             (Identity[#]& )[
              Part[#, 2]]}& ), 
           "ScalingFunctions" -> {{Identity, Identity}, {
             Identity, Identity}}|>, "Primitives" -> {}, "GCFlag" -> False|>, 
       "Meta" -> <|
        "DefaultHighlight" -> {"Dynamic", None}, "Index" -> {}, "Function" -> 
         Plot, "GroupHighlight" -> False|>|>, "DynamicHighlight"]], InsetBox[
     TemplateBox[{
      "\"Glucose\"", "\"Ethanol\"", "\"Glycerol\"", "\"Carbiondioxide\"", 
       "\"Oxygen\""},
      "LineLegend",
      DisplayFunction->(FormBox[
        FrameBox[
         StyleBox[
          StyleBox[
           PaneBox[
            TagBox[
             GridBox[{{
                TagBox[
                 GridBox[{{
                    GraphicsBox[{{
                    Directive[
                    EdgeForm[
                    Directive[
                    Opacity[0.3], 
                    GrayLevel[0]]], 
                    PointSize[0.5], FontSize -> 22, FontColor -> GrayLevel[0], 
                    Opacity[1.], 
                    AbsoluteThickness[2], 
                    Hue[0.55, 1, 0.7], 
                    Dashing[{Small, Small}], 
                    Thickness[0.09]], {
                    LineBox[{{0, 12.5}, {40, 12.5}}]}}, {
                    Directive[
                    EdgeForm[
                    Directive[
                    Opacity[0.3], 
                    GrayLevel[0]]], 
                    PointSize[0.5], FontSize -> 22, FontColor -> GrayLevel[0], 
                    Opacity[1.], 
                    AbsoluteThickness[2], 
                    Hue[0.55, 1, 0.7], 
                    Dashing[{Small, Small}], 
                    Thickness[0.09]], {}}}, AspectRatio -> Full, 
                    ImageSize -> {40, 12.5}, PlotRangePadding -> None, 
                    ImagePadding -> Automatic, 
                    BaselinePosition -> (Scaled[0.013200000000000003`] -> 
                    Baseline)], #}, {
                    GraphicsBox[{{
                    Directive[
                    EdgeForm[
                    Directive[
                    Opacity[0.3], 
                    GrayLevel[0]]], 
                    PointSize[0.5], FontSize -> 22, FontColor -> GrayLevel[0], 
                    Opacity[1.], 
                    AbsoluteThickness[2], 
                    Hue[0.06, 1, 0.9], 
                    Thickness[0.063]], {
                    LineBox[{{0, 12.5}, {40, 12.5}}]}}, {
                    Directive[
                    EdgeForm[
                    Directive[
                    Opacity[0.3], 
                    GrayLevel[0]]], 
                    PointSize[0.5], FontSize -> 22, FontColor -> GrayLevel[0], 
                    Opacity[1.], 
                    AbsoluteThickness[2], 
                    Hue[0.06, 1, 0.9], 
                    Thickness[0.063]], {}}}, AspectRatio -> Full, 
                    ImageSize -> {40, 12.5}, PlotRangePadding -> None, 
                    ImagePadding -> Automatic, 
                    BaselinePosition -> (Scaled[0.013200000000000003`] -> 
                    Baseline)], #2}, {
                    GraphicsBox[{{
                    Directive[
                    EdgeForm[
                    Directive[
                    Opacity[0.3], 
                    GrayLevel[0]]], 
                    PointSize[0.5], FontSize -> 22, FontColor -> GrayLevel[0], 
                    Opacity[1.], 
                    AbsoluteThickness[2], 
                    Hue[0.11, 0.9, 0.85], 
                    Thickness[0.063]], {
                    LineBox[{{0, 12.5}, {40, 12.5}}]}}, {
                    Directive[
                    EdgeForm[
                    Directive[
                    Opacity[0.3], 
                    GrayLevel[0]]], 
                    PointSize[0.5], FontSize -> 22, FontColor -> GrayLevel[0], 
                    Opacity[1.], 
                    AbsoluteThickness[2], 
                    Hue[0.11, 0.9, 0.85], 
                    Thickness[0.063]], {}}}, AspectRatio -> Full, 
                    ImageSize -> {40, 12.5}, PlotRangePadding -> None, 
                    ImagePadding -> Automatic, 
                    BaselinePosition -> (Scaled[0.013200000000000003`] -> 
                    Baseline)], #3}, {
                    GraphicsBox[{{
                    Directive[
                    EdgeForm[
                    Directive[
                    Opacity[0.3], 
                    GrayLevel[0]]], 
                    PointSize[0.5], FontSize -> 22, FontColor -> GrayLevel[0], 
                    Opacity[1.], 
                    AbsoluteThickness[2], 
                    Hue[0.08, 1, 0.7], 
                    Thickness[0.063]], {
                    LineBox[{{0, 12.5}, {40, 12.5}}]}}, {
                    Directive[
                    EdgeForm[
                    Directive[
                    Opacity[0.3], 
                    GrayLevel[0]]], 
                    PointSize[0.5], FontSize -> 22, FontColor -> GrayLevel[0], 
                    Opacity[1.], 
                    AbsoluteThickness[2], 
                    Hue[0.08, 1, 0.7], 
                    Thickness[0.063]], {}}}, AspectRatio -> Full, 
                    ImageSize -> {40, 12.5}, PlotRangePadding -> None, 
                    ImagePadding -> Automatic, 
                    BaselinePosition -> (Scaled[0.013200000000000003`] -> 
                    Baseline)], #4}, {
                    GraphicsBox[{{
                    Directive[
                    EdgeForm[
                    Directive[
                    Opacity[0.3], 
                    GrayLevel[0]]], 
                    PointSize[0.5], FontSize -> 22, FontColor -> GrayLevel[0], 
                    Opacity[1.], 
                    AbsoluteThickness[2], 
                    Hue[0.5, 0.8, 0.75], 
                    Thickness[0.063]], {
                    LineBox[{{0, 12.5}, {40, 12.5}}]}}, {
                    Directive[
                    EdgeForm[
                    Directive[
                    Opacity[0.3], 
                    GrayLevel[0]]], 
                    PointSize[0.5], FontSize -> 22, FontColor -> GrayLevel[0], 
                    Opacity[1.], 
                    AbsoluteThickness[2], 
                    Hue[0.5, 0.8, 0.75], 
                    Thickness[0.063]], {}}}, AspectRatio -> Full, 
                    ImageSize -> {40, 12.5}, PlotRangePadding -> None, 
                    ImagePadding -> Automatic, 
                    BaselinePosition -> (Scaled[0.013200000000000003`] -> 
                    Baseline)], #5}}, 
                  GridBoxAlignment -> {
                   "Columns" -> {Center, Left}, "Rows" -> {{Baseline}}}, 
                  AutoDelete -> False, 
                  GridBoxDividers -> {
                   "Columns" -> {{False}}, "Rows" -> {{False}}}, 
                  GridBoxItemSize -> {
                   "Columns" -> {{All}}, "Rows" -> {{All}}}, 
                  GridBoxSpacings -> {
                   "Columns" -> {{0.5}}, "Rows" -> {{0.8}}}], "Grid"]}}, 
              GridBoxAlignment -> {"Columns" -> {{Left}}, "Rows" -> {{Top}}}, 
              AutoDelete -> False, 
              GridBoxItemSize -> {
               "Columns" -> {{Automatic}}, "Rows" -> {{Automatic}}}, 
              GridBoxSpacings -> {"Columns" -> {{1}}, "Rows" -> {{0}}}], 
             "Grid"], Alignment -> Left, AppearanceElements -> None, 
            ImageSizeAction -> "ResizeToFit"], LineIndent -> 0, StripOnInput -> 
           False], {FontFamily -> "Helvetica", FontSize -> 16}, StripOnInput -> 
          False], Background -> Automatic, RoundingRadius -> 5, 
         ContentPadding -> True, FrameMargins -> {{5, 5}, {5, 5}}, FrameStyle -> 
         Thickness[1], StripOnInput -> False], TraditionalForm]& ),
      Editable->True,
      InterpretationFunction:>(RowBox[{"LineLegend", "[", 
         RowBox[{
           RowBox[{"{", 
             RowBox[{
               RowBox[{"Directive", "[", 
                 RowBox[{
                   RowBox[{"FontSize", "\[Rule]", "22"}], ",", 
                   RowBox[{"FontColor", "\[Rule]", 
                    
                    TemplateBox[<|"color" -> GrayLevel[0]|>, 
                    "GrayLevelColorSwatchTemplate"]}], ",", 
                   RowBox[{"Opacity", "[", "1.`", "]"}], ",", 
                   RowBox[{"AbsoluteThickness", "[", "2", "]"}], ",", 
                   
                   TemplateBox[<|"color" -> Hue[0.55, 1, 0.7]|>, 
                    "HueColorSwatchTemplate"], ",", 
                   RowBox[{"Dashing", "[", 
                    RowBox[{"{", 
                    RowBox[{"Small", ",", "Small"}], "}"}], "]"}], ",", 
                   RowBox[{"Thickness", "[", "0.01`", "]"}]}], "]"}], ",", 
               RowBox[{"Directive", "[", 
                 RowBox[{
                   RowBox[{"FontSize", "\[Rule]", "22"}], ",", 
                   RowBox[{"FontColor", "\[Rule]", 
                    
                    TemplateBox[<|"color" -> GrayLevel[0]|>, 
                    "GrayLevelColorSwatchTemplate"]}], ",", 
                   RowBox[{"Opacity", "[", "1.`", "]"}], ",", 
                   RowBox[{"AbsoluteThickness", "[", "2", "]"}], ",", 
                   
                   TemplateBox[<|"color" -> Hue[0.06, 1, 0.9]|>, 
                    "HueColorSwatchTemplate"], ",", 
                   RowBox[{"Thickness", "[", "0.007`", "]"}]}], "]"}], ",", 
               RowBox[{"Directive", "[", 
                 RowBox[{
                   RowBox[{"FontSize", "\[Rule]", "22"}], ",", 
                   RowBox[{"FontColor", "\[Rule]", 
                    
                    TemplateBox[<|"color" -> GrayLevel[0]|>, 
                    "GrayLevelColorSwatchTemplate"]}], ",", 
                   RowBox[{"Opacity", "[", "1.`", "]"}], ",", 
                   RowBox[{"AbsoluteThickness", "[", "2", "]"}], ",", 
                   
                   TemplateBox[<|"color" -> Hue[0.11, 0.9, 0.85]|>, 
                    "HueColorSwatchTemplate"], ",", 
                   RowBox[{"Thickness", "[", "0.007`", "]"}]}], "]"}], ",", 
               RowBox[{"Directive", "[", 
                 RowBox[{
                   RowBox[{"FontSize", "\[Rule]", "22"}], ",", 
                   RowBox[{"FontColor", "\[Rule]", 
                    
                    TemplateBox[<|"color" -> GrayLevel[0]|>, 
                    "GrayLevelColorSwatchTemplate"]}], ",", 
                   RowBox[{"Opacity", "[", "1.`", "]"}], ",", 
                   RowBox[{"AbsoluteThickness", "[", "2", "]"}], ",", 
                   
                   TemplateBox[<|"color" -> Hue[0.08, 1, 0.7]|>, 
                    "HueColorSwatchTemplate"], ",", 
                   RowBox[{"Thickness", "[", "0.007`", "]"}]}], "]"}], ",", 
               RowBox[{"Directive", "[", 
                 RowBox[{
                   RowBox[{"FontSize", "\[Rule]", "22"}], ",", 
                   RowBox[{"FontColor", "\[Rule]", 
                    
                    TemplateBox[<|"color" -> GrayLevel[0]|>, 
                    "GrayLevelColorSwatchTemplate"]}], ",", 
                   RowBox[{"Opacity", "[", "1.`", "]"}], ",", 
                   RowBox[{"AbsoluteThickness", "[", "2", "]"}], ",", 
                   
                   TemplateBox[<|"color" -> Hue[0.5, 0.8, 0.75]|>, 
                    "HueColorSwatchTemplate"], ",", 
                   RowBox[{"Thickness", "[", "0.007`", "]"}]}], "]"}]}], 
             "}"}], ",", 
           RowBox[{"{", 
             RowBox[{#, ",", #2, ",", #3, ",", #4, ",", #5}], "}"}], ",", 
           RowBox[{"LegendMarkers", "\[Rule]", "None"}], ",", 
           RowBox[{"LabelStyle", "\[Rule]", 
             RowBox[{"{", 
               RowBox[{
                 RowBox[{"FontFamily", "\[Rule]", "\"Helvetica\""}], ",", 
                 RowBox[{"FontSize", "\[Rule]", "16"}]}], "}"}]}], ",", 
           RowBox[{"LegendFunction", "\[Rule]", "\"Frame\""}], ",", 
           RowBox[{"LegendLayout", "\[Rule]", "\"Column\""}]}], "]"}]& )], 
     Scaled[{0.01, 0.5}], ImageScaled[{0, 0.5}],
     BaseStyle->{FontSize -> Larger},
     FormatType->StandardForm]},
   AspectRatio->1,
   Axes->{True, True},
   AxesLabel->{None, None},
   AxesOrigin->{0, 0},
   BaseStyle->{FontSize -> 22, FontColor -> GrayLevel[0]},
   DisplayFunction->Identity,
   Frame->{{True, True}, {True, True}},
   FrameLabel->{{
      FormBox[
       TagBox[
       "\"Yield (mmol mmol B\\!\\(\\*SuperscriptBox[\\(\\\\ \\), \
\\(-1\\)]\\))\"", HoldForm], TraditionalForm], None}, {
      FormBox[
       TagBox[
       "\"Dilution rate (h\\!\\(\\*SuperscriptBox[\\(\\\\ \\), \
\\(-1\\)]\\))\"", HoldForm], TraditionalForm], None}},
   FrameStyle->Directive[
     GrayLevel[0], 22, Thickness -> 0.005, PlotTheme -> "Marketing"],
   FrameTicks->{{Automatic, Automatic}, {Automatic, Automatic}},
   GridLines->{None, None},
   GridLinesStyle->Directive[
     GrayLevel[0.5, 0.4]],
   ImagePadding->All,
   ImageSize->550,
   Method->{
    "DefaultBoundaryStyle" -> Automatic, 
     "DefaultGraphicsInteraction" -> {
      "Version" -> 1.2, "TrackMousePosition" -> {True, False}, 
       "Effects" -> {
        "Highlight" -> {"ratio" -> 2}, "HighlightPoint" -> {"ratio" -> 2}, 
         "Droplines" -> {
          "freeformCursorMode" -> True, 
           "placement" -> {"x" -> "All", "y" -> "None"}}}}, 
     "DefaultMeshStyle" -> AbsolutePointSize[6], "ScalingFunctions" -> None, 
     "CoordinatesToolOptions" -> {"DisplayFunction" -> ({
         (Identity[#]& )[
          Part[#, 1]], 
         (Identity[#]& )[
          Part[#, 2]]}& ), "CopiedValueFunction" -> ({
         (Identity[#]& )[
          Part[#, 1]], 
         (Identity[#]& )[
          Part[#, 2]]}& )}},
   PlotRange->{{0, 0.42}, {0., 2.529406808250822}},
   PlotRangeClipping->True,
   PlotRangePadding->{{
      Scaled[0.02], 
      Scaled[0.02]}, {
      Scaled[0.05], 
      Scaled[0.05]}},
   Prolog->{
     RGBColor[
      NCache[{
        Rational[223, 255], 
        Rational[72, 85], 
        Rational[40, 51]}, {0.8745098039215686, 0.8470588235294118, 
       0.7843137254901961}]], 
     RectangleBox[
      Scaled[{0, 0}], 
      Scaled[{1, 1}]]},
   Ticks->{Automatic, Automatic}],
  InterpretTemplate[Legended[
    Graphics[
     Annotation[{{{{}, {}, 
         Annotation[{
           Directive[
            Opacity[1.], 
            AbsoluteThickness[2], 
            Hue[0.55, 1, 0.7], 
            Dashing[{Small, Small}], 
            Thickness[0.01]], 
           Line[CompressedData["
1:eJxTTMoPSmViYGDQAmIQfWSOZohhhpOdH4/VZq4dD+yZtilrOj4qsIfx9y9Y
wOTwqAHOV/p5ZC77jIlw/rcvSVPXKM+C899Yzn9j7LQQzr//av/S0rNL4fxo
11IeMe5VcH7kxNiuWYvXwfn5/kbioZM3wvnftRgceNZthvMd6tNLTL9thfN9
NWb+7xXfAefLGd2S1dHbBedv2LLF3aZoD5zP1hN5orp/H5zP9857lVjuATi/
+tgnS6Heg3C+18l/JUtnHoLzqzqub/245zCcz1MkuujqmSNw/n9xhSlFn4/C
+cF5m/w3iRyH87ner9zWqXQCzlfUyVOWcj8J58+aPN3aKeIUnF+62kOWN+U0
nL+x/hjLxLYzcL5/3crpa6aehfP9LCMNGnefg/PXLZkw6cft83C+xVyxC80l
F+D8CaoLJyTOQ/C93E7fTGe7COfnPK07We+F4Pe2GO2c3ofga3nZcv1Yj+Af
5/eIjriI4Osd7MrfcBPBn1Z0tpnjEYLvdfpdr8kzBP/PG6ak4JcIPgA5GChB

            "]], 
           Line[CompressedData["
1:eJwVjnk0lYsCxctwu+ihKJSEoryQhCS3fSuvAQl1UolyxKNn7ImLEpdrLBJK
Utw0RwMiKeckNxUZvvOdg49nLDMdxxk+43veH3vt9Vt77bW3DjPQ2Utq0aJF
lxb0f+8o828vG2tGwhn7v51c24MzXOfC14JmTM+FDa1/2oOqGM+XDcJmPNRn
Rhl+64G6cUjZN3EzXJad3Rur2Yu6+Cy28kwzMju1dDal9MLUspX0kSZQ/Jtc
yevTfVh8y21OXZXAWLPbGssf30B2h4ecXEmgTlatJkX3Ox7oXx/JUycQqLRl
w27Gd9gXN7TpryHQMXfervf1d1z/jDIzfQJspZRUq/B+/J3WCXS0JGClyCz2
7x7A7C87+zOsCATkvVysqTCIxtgTbi3WBLxtfGhn80GEKGXYue8iUNr3JpuZ
OIgqfZmNfrYETuluj7U2GMJhRn93wkkCRrKP3E64DEP/ltSxOncCVRuMe70j
h0F3azUqehD4qW1Xycq8Ydzxc3mX5UVglK33wev7MAZjP90sCCBgc7W2sd9/
BBeKnzizogk8Uc1ySQocxX2lwBrxPQJdxPMVpPU46tf2nlV5SODgHvMwFmMc
ws2MZSaPCeS2xDiEBYxjt+MOd98iAqcr+lsd8sbRfXUJ3f6KwNGQaYNn8+NY
tTx/0/uPBGo+1gYVlv7AVdXmaymDBFZadTfciOajfL3N9kfDBF6pP0k7nsxH
p1l5V80ogaCN9cFymXwYMW4bzvMJHOha7mb2kI8vWb4fg6YIbJazma+s50NW
TWqaIc+BsXHp+wrVCURobPXQNuSgMoEfnXJzAqs+vAw/a8yB7QGHlKV3J/DG
z+RaqQkH8/4Hg6OeTGCaZfRhvzkH9YW8IPPKhb73Rr3gnRw4tc/HCtsnEFmy
Zui9Iwe9JwtCW1YJcOHgz8Ge5zm4tE6me3WaAJqS+KSiMA4yajO7ZrMEeJsv
e1cSzkFyQXobkSvA7KQUJyWKg/ZiTX33JwJczJkzK03goIn+N19YI0DUgICW
yeHg5bMTLEtagEsx/4l+UMWB4wtpszKXSYSIij99ZnPA0bUZl3abhI9vovJY
NQf2ArdgW+YknJ225m+t5WAvv2Rptd8k9HWSWOxGDrr/DDJwi5lEPdtsnurm
QEdbrHDo8SRWLbocqSRNovacdnuEcBJKIR4fTGVJdJaoeM/Qk5AZtFA4uoTE
AY0Bu9C5SYw39uTkKpA4bh7s7PqTEO/ztr0xUCWxr8zEv09NCB/00Xv0SOgl
d94QbhfiVZRV6G/7SAQaMUddI4SQlyqQTj9AIrzWXHdDlBCn/1BIf2xHIr2i
UWY8RoillzueUodIaH/9MhaQJATzZlSP9TESc6KzGjuzhVAsrbZf7EsizWiX
RO3Vwt6Q7brkZBJ/ye+tHBgRosqv5MXdyySCd408Nv8hhAp/9c7KVBIdTQ6q
0YKFXDx6bPQaCdPsonPyU0KskElLdbhFomqa9UMkK0K1FmdqeSGJO0XZWYZr
RdA84tp06yuJwf17i3ccEmE4qLGxp5GERnOVwMNZhIorexo3ECR0klq/xDFE
OFq7qaGEt/DXQOLCdhUhzWq2rq6LhHJi7EUlHxGkdG7XzkyQsLC8dmV5tAiD
Y51Vriu56Lmf5tBQJEJpArNo9Sku7oWFsJYtFqMlwKjDyoOLu0tEvxyXFmOa
Qcuf8ORCutb21R1ZMX5dn+qT/U8uZptxc528GF/ZFetWBHERuqQ+eoWKGP1T
yjmKMVz8K1JXJXe9GOp+rPjFBVxoB++K+8deMS46ap4e6OeCNje6ER+3kDcL
FpkNcVEvp3ckPl6MUqfPf0aPcMGOM2XEJYox6hzap8HnonztFcPIy2KcZDR5
209xER10KuBIphjWJ+L8XyrwYBiwcl15wcJfz9GISBMevBst3ti9FyM07G2W
UgQPRodcDq2ixTi3RP+C0wUeAiZU5EumxAi8kcbMiOJBuY2dbDsjhk85c7Na
LA/Viml95+fFcJX8/FnrMg/3BHMaVTIS/BrGmDW6w8O4l13dimUSKISNM+2r
eQiZe3BqZKME+aHaJknyLXj3eMTuHEOCGflt+Q7pLZDk1Gyi7kgQP7c1I2hd
K9pS6oVkrwS7/+hz7XzaCtGZCOObGjQ2fz+adHtLG7yeq21+tp+GfcGL7RXV
bahKrhstPE/jlvgtS9uWQozEInEgh4ZtnJPrRXsKXv4h8XG3aNDL+sVtDhQy
3Q0sdXJpHDFSMs44TMFbp63s+G0aimc8cmXdKKw+enpDbR6N35tlw4cDKbB6
u2Qy79HwLXQwLc2iUPPtup6kiIa6Vd9X5WwKV+9rziQ/o/GxNszXP4dCtF9x
stZzGrp9+fn6eRQ2biVbbV7Q6NCYVLz5iIJSlJNFajENx4QbIxcrKTToF2ir
ltOYVzVMoN5R8Dwh9axggYvusnW3sSm4+52nTV/TkK8aOs6vobBN1vkvxwoa
NcIdn5gNFHLjJHuSKmmc+73Jk9VEgXdMjrXyLQ0dZa//ruZQiHTPpwsWOGpT
qgW3hUJJlMqjd+9oGFboElsoCgP8A1q2VTSoveX+qR0U9G3eHOYtcCJpJzfS
ubBvnb6fyaKxjdl9b18PhYMhM7NjC/w/TSohSg==
            "]]}, "Charting`Private`Tag#1"], 
         Annotation[{
           Directive[
            Opacity[1.], 
            AbsoluteThickness[2], 
            Hue[0.06, 1, 0.9], 
            Thickness[0.007]], 
           Line[CompressedData["
1:eJxN0GtIkwEYBeAxwsRMQ3SDwKWuQEVkTRdJVkutjZWXWsGGJWYNjdTF2vox
w620WtZq09QmmZdaNFtLbdqyoc55W3O1ESJmaX2VkQztIrZIsoJ6Xw8cDs/f
E5kn3icik0iktD/9u/03YvZvLEjZRvoX+ivitIqI2P7f7gSl8QjBAN+Zykjb
S7DBWtamNVwiC3zhTcypVCIXTO6kx+wgToB7GhvJbEIJjvrRX7/yuha8MJ9X
baTXgb1JDd6ElCbw1EyPXubSg7N3ygIpq1rAQu2hirpbJrA4k0k9UNUG/h5L
YgeaHoLZinwpa6EDnB6tW1JTLWAa82V4XHwXuNVs5iRLrGC/y8Lhkqvd4KDZ
3S2Uol5wyeDXpBC1Dcxz/JLqdX1guWqs44vVDg6UhDWPjvSDl6gR1yTfBsD8
4vbM9tAhcMCcofNi1DA4Mq6YvpbjANdV1W5JETwFy+5xw1cfdYLbFIMrtOdH
wJmlhlpjtQuckSRknHnyDGy6ran0TTwHb66nuMukbrBmQ5Pm8E00b5dzPN/P
A059x9Wp/NHJykGBIQAd32UbmwlCh8RbRouo6IkwvedkNLrwQ6lDwUOLzi6q
Gvegc9bJubYMdJZQNkTmoxNdxwfOZaMXzQLbpUK0upz5uPYKepqR2n1fg2a/
5tvtleh5lsw1V4M++PHRW04DOpa3NcD3AF2+kB4c1I6ebM4JXW9Ga38qaFkW
tM/Yx7zbix4K5mYLPOgIqyC3+AVaXnBMVD667F9bhbh1HF0jcZX5E+jPtEkV
7T2a55xVJ04v+8dLzuN/Qv8G1fMNjA==
            "]], 
           Line[CompressedData["
1:eJwVjmk4lQkDhhEVvtAkSTFIBhEjUYaeUt80ZWdEthlLRZEWZRKSFAmRFCFE
RVGqU8bImiWE4z3vOeqlbGVLsh5n4Z3P9+O57h/3j/tR8w5yOCQmIiJyYXH/
Z/erwK5X3zrgJ+k/YPXfNPiyHYr+nupATZOhfkdCESov+jxrm+lA6Pc8Dfuc
Z1DcHPzqM7cDtMPtdOfvDLRcSa2WE3ZgnpMks3C8HIbb3pN+Swj0V2yv7Jh/
A9EMjwVFeQL8tAiVoyXtIHvPBbsrEMis3DPwYzoTDzRvfc1WJLChRza73LkD
Vs/bPmgqE9hqL1Ot30bgVhNeGWkS0Np1hqGey4YOTy3IbhsBj5C15qZDFObN
dwymmBJItc0U3I/pQvslV49Os0Vfw9Sw1+xGsGyKpecuAqdLJ1hRnh9RqSmu
FbCfwB8SPUkK5T1wdBrsjXEnsMI7fbvd6n5oZoi5tHgS+PZ0LkD2YD94vSrt
Ml4EpnIZ/qqZ/bgb4FyReohAuXOshoXqAIYvvU3PO06g7HJRQrPqZ4Q9f+RQ
FUngcE2d+Zz4IO7LBtVx8wkMq9Y39hwZwbsf+4+uekjAtvx4KuPWCGb0nVYa
FBJg66rGaNWPwMLuF0//YgIJD6YjplRH0Zu0jNf1ksCy5cGOm8lRKP2Qs6mm
YbHnI1W0RWcMSfIdN64NEyit6FmjmDGOUo092wtGCYS2ntatqxrHJ6PSnrox
AqvoJwp6n8eh55SlS08QmFeY+m2b7nc0p/o3nOATiD3Gubu37Dsk1ogJnKRY
0Iq/OTvuM4HQtVu8VHVZ4HXxs+I8JqH05tm5o5tZIPtqJy4HTuKfAIMbDAMW
frV+1OYbPglBld6b37ay0K1WebAtcxKhh7U2ntzBgmFXPcOFmsT5F8ojNXYs
6HRkxcXYTSHMevlJnzMsCMv/nV62aRrr565cLQ5h4f5JUb9Zk2m8zpG4N3eO
BU93v41te6YxPy3Guhax2H+4z8LCcxrhdxaMGDGLf9PiLE2TphExNMUTv8PC
48KA78kT07hw8WPkg0oW5n27jyzNn0Hw7PO3TdUsPPUMXlgonoGff6zct1oW
plVLlgyXzsDBfkvOlkYW7F30mCktM9BUu1pV3c7C+H2Om/XUDN5VG9FULwth
to9GPc1noSQSf152CYmbVfNDec2zkA32emMoQaLqU3X/WtYsxIeNpQ8sI5Gd
VLLrctcsxtv77mRKk1hZFHHebGwWNdkm/2jLk9BpXCGiv4ILPwzwdm8kgdbW
ciNrLl5GmJ79ay8JyW7DM+YNXEiJ5S1J3keicHtUgWcrF39elk4utCRhbyha
HkJy8Z/47seULQkvo2FGcj8X3ukRfWYuJN7cFjt3mOZChlFrJepPQm5oaf1d
ozn4jezfEBdHouaLXkVOxhwqA16U3IsnEaQ9E8nJncOqiXU7yhNJfNnQUyBR
sOi5Yy5jN0goX9O2tWPMYbX49USbDBJmQUMKae/mUKvC4v9QRGKfTK6zQDiH
9b+7MTNaSdg968y3PMDD6In29r52Eq4MG46xOw9lCbvbfyJIWIc75Kzz5uFA
46a2FxwSXdzDPxGBPFw3nW9p6SEhI1OuMhPNg5haVqNwkoTB0QxH+ec8DH/7
VOmmwIZGXHXd0uV8MGK8i9f9wYbd3+Hzkfl8dB7X6zb1YmMyuza+qYAPgRNP
ytWHjQ8r3axlivnYqZHol3aEjc9GrafjX/LRWl22YfUJNkLGS/rcGvgY5Mvd
kbnIhuSt5mjLIT4UA6quiOax0Vxo7ZCoKUC43fo/hwbZsBjZPRWfIYBix5SI
0QgbBkopBTbZAjDsm3Ijv7KRdD93/Yo8AcYczg6snVjs7fhsE/lIAHcn5mEr
PhsPN1fY7SwTwMw1OvCZNAeuO8NcdDgCCHzGQs8bcCCn+iqhZoUQZ0Nep8qG
cqCvnGdVEyzEqWWaYfZhHIRamgXWhAgRdPu6d0oEB+pUFqpChfAr9dZfc4kD
S0lHcUakEG5zy5tU4jkwsSYORMULsTPEaV7vLgdbb2Z4MPKEkA4Z97aq5SDl
xDHFC0whcs6qGlyV6oSMloumnsY8hFImOTbJnWCc72aqPpnHlYUtKSc2vIfT
ocLZPr0FWFwecPv0+D3qjV+at91cgP6XA1ezfv4AO+GDqH3fFmCVV7K9rPYD
jjHtK97vopHBfV2lup+CKy+hoD2Gxv5oe7dwKwqpIXufc2Np8FYOcj/YUGjO
19VVjqPxu57s5hRHCk/GlU/5xdOQ8fXKlPCgML5b1IGXRCOqQ+LcaBAFSvtR
+UI6Df8iG0NGKgUblZjJ3Mc0FE0HWuXSKKwTZ9aVFtFoaAzxD7xDQa+vUL61
mIb6QE6OZjaFvwaiN3Gf0uheOy2TXkDh8fVpWDBo2MXc/hpeTqHgYrBj7Wsa
tLxuDFVBwVSyQolZQaP4XrW6STUFY7ldvh8raUhVjhycqKOQXOt6gVtNo27m
l7febRTez7j3qNfTOBXF9KliUjg6K12r20BDTe7Qv+tYFJRii7SNG2lEbEo0
ZndS0Apfc3VvEw3dMnXiZ4qC98NrF22baVC/lgYmdlPQntkj4txCI5a0lPz6
icLW6NsSnu9omHj35u/to9Cu05ns20rjf9cpKpQ=
            "]]}, "Charting`Private`Tag#2"], 
         Annotation[{
           Directive[
            Opacity[1.], 
            AbsoluteThickness[2], 
            Hue[0.11, 0.9, 0.85], 
            Thickness[0.007]], 
           Line[CompressedData["
1:eJxTTMoPSmViYGAwBWIQfWSOZohhhpMdAxQo33lU0/FIwR7Gv2DcsCb5kQGc
v+y+n0vgIwc4f6KpmYDHowA4v/2BZpnzowQ4n2mbsqbjowI4f/+CBUwOjxrg
fKWfR+ayz5gI53/7kjR1jfIsOP+N5fw3xk4L4fz7r/YvLT27FM6Pdi3lEeNe
BedHToztmrV4HZyf728kHjp5I5z/XYvBgWfdZjjfoT69xPTbVjjfV2Pm/17x
HXC+nNEtWR29XXD+hi1b3G2K9sD5bD2RJ6r798H5fO+8V4nlHoDzq499shTq
PQjne538V7J05iE4v6rj+taPew7D+TxFoouunjkC5/8XV5hS9PkonB+ct8l/
k8hxOJ/r/cptnUon4HxFnTxlKfeTcP6sydOtnSJOwfmlqz1keVNOw/kb64+x
TGw7A+f7162cvmbqWTjfzzLSoHH3OTh/3ZIJk37cPg/nW8wVu9BccgHOn6C6
cELiPATfy+30zXS2i3B+b4vRzul9CP4zA+d9aycg+A53gw8fnoTgfzEtPft+
GoIf83z7Q/f5CL6Wly3Xj/UI/nF+j+iIiwi+wp6IhLzLCH5VRmZqy1UEX+9g
V/6Gmwj+tKKzzRyPEPwPcvc65J4g+F6n3/WaPEPw/7xhSgp+ieADALNY0O4=

            "]], 
           Line[CompressedData["
1:eJwVkXk01IsbxhHHvlQILTfLnduChF8i9SRudeMKxfVLXHumiBBlK0rSIstV
WYpoQXWzDkUMlahs3+93ZvhizIy5Wqi0WCp1f/P74z3v+ZznOed53vPq+4e7
BclISUkdk8z/9xArbJD1tg+izI64aP3jCOS43Wn42IeVrfqnrb5mozk5oKr7
cx/2/Tqk+zrsEnRMo1ni6T5ULGJEdZEFeH4ql63xrQ9ZTRnzL24ogfn6fipk
HoFQ+UbZ8KwKSBd4f9fRJHD/nU1liXodKMHR6L3aBNpLFpnO12DhJuPieJEO
AfbVqNkw1Xo4VXcPMJYScBaqW676twEXO8GyZBAYi1mcps9uwqpZ/XCX9QSi
H7jEewlbMbdx01iODYE3L8jGL45t6Dmxx5tnSyDNXH4wrK4N0eo5jj52BFzD
XBTHTz5CM0N2RegOAkZy71gPtJ9gl/uYIG0vgTylFVJhih1gFMh4PvchUCzL
WxoX0IFZwbIeNT8C3P6b5UVNHbga+sfD3CACB/I1hu1CO/HqREde6UFJv1qV
W2h9hoTqCreW4wTkHCbVKYcu3FAPfzx9ncBPEwq/5Ih68eIn0f6FtwgUSCfo
1Ej34fMa9/lm5RJmMSqyl/dhi8sGH+ZdAj9eXmzP8e6DIFN+drCOwNUX8oJq
qg96C4pXt7YTOK56iSPTQCBTsy/77CsCjVTkjNsfFOqNHKzL3hDgMUfDqsMp
8C3rRx5PEAhzrdn8TxoFE/crxj8mCdj1HhO111N4lstsj/gi+c+8vxXStDiQ
WyTz1V2JBG9ju6F3JwdxuhZ+y41JrEv/kMbQ4kHvUdXR/aYkTm9X7Q9cxcOD
ULPsWjMSG9eP7E4ED19bTB5t/w+Jj6VTQZuYPMQFr/j50CYSRlXns5UbeYiv
Wfq61YVEQ6HMBkPPfiT8rnAo4DCJ8l3bruXEDWDJzKn0u7EkquVNy9rODqCp
WK5k5iiJO3rVDG7hAOY+yZBnk0iEfyvMut08gMT875a1aZI+WQqGi6RpJL38
OCubT0LpZVA3I5nGseTh4zebJX5jJcfK8EFET1V3dLJJKEbOm3yfMIgQ5mmN
t20kMv5qyVh6ZhBurhbFFk9JFOXRjvbXB8HQT29h95BIti6918QbxAu25Q9a
QOIm09cudcMQ9KTOxavPo6Bt6zjiNDME9Wi/R+ZyFOoQP3VWZhiyr9Ype8hT
sPOs/dCkOox3PcL8QmWJv4aUmzIcRmuR1YOVmhTKuo4dYu8cRghGZ+1/pvDq
e4gpfX0YdUk2MUe2UVh9u1q+6Vc+lGRK52X9RuFvw5NG63by4ZuqnFXuSMGp
OyrqhicfKueGbtM7Jbqd3YeAA3z45yUJbT0pDNy6EOyfyYdabZuTNFOSF8s6
Gd3PR8jrHYZnzlBQ1JJz9PUbQXNoTWXJOQo/vqkdvsYcwcLJxZsaMyg8abDh
DhyS6NMTnhPZFFiz5GGzlBFoyV7IcC6Q5B24VRFTMoK2ZeSXBXcozPgysyOF
I1iy26u3oEtyf5mCOttYgDcRPT3CHgpHZjw075kJcP+8fc8vBIVTLKX+PEsB
PJ6u7q7hUqCOMVj+tgJcsJl7/nyEwm+fcs60OQogo3/l6bcPFA70PnFhMwV4
9Zbf7KXNQW6mbtxIiQC1af53F//JwY1EcQdfSQjeQZMhGz8OUqbHcupVhfjq
Pqu0J4CDjt4Y7nkNITYbZYRc3sfBk4MNPebaQnSx7xtqRXCwMur5ex99Ica+
aOSrJXPQtjy5cYuVEDqhLaekSzn4tHKVirOfEIkuS3xfjnHgLZdRpX5Povd9
lLJ8zUGq4cOhjCohal07rx0f5+ACYoeVa4WYcIsZ1Z3kwO10x/5/G4TY694b
7PSFA/vBwzJdbULY7jkZVqXMxV+Ptp6Q5Ur6BkzExZtxoXFZ9Gz6qxAxsU25
6nFcRPQ2WByACJHyjATXBC7+bNZmMe1ECL90wT8niYtIc7PKYHsRQur91yw6
wcV4U/GCvdtE8JpR6Fx2jgvNwjWtljtF2BzrPmdylQuLHsaWIh8RlGPf+Tu1
cWGQaWYdmCBCccxys3QlHlxM429K14rwTcmq2DmLB9vYjXOV6qM49d0iJ8Kw
HyqVrF15gaPYkjrqxb/dj9Ql9Aup8lGs+ccj/craAWQ6lJv2jI7CqbTS+n7b
ABha6fYyS8QomG5qWb6DRnAKZZCyQ4wdJ129Ep1o7FRVsd7qKMbs/LHpAWca
Wzbdea/oJMZuE3XTnF00jK5vRObvYqgF+hXKedPQWmsVftlFjJQ+uaNvwmkU
2W12vuQhBvOOs3ltLg3rMtsBF38xdGxGuzQu05hrHk5SDBCj/WksMyyfRt4x
o65WCRuMFhczimgEJeQHrg0SY0j3k1peGY1VeoJUlRAxXNIujSc20pjyINur
w8T4oWmcRj+k4XPFc2HwQTHulrANrNg0PPO2qeiGi6HU/Pq/k49pKCx0kk2K
EOPx5w0d/t00LvIdFjpEiRGZ0hvQ0kujziC887OE9TWC/l1M0lDb12tyI1qM
pNUZ6zg8GqmlejJyMWIY3zcg1tI0AiOjI2slTG+tD8sYohHzfiwrIFaM05Sj
4jhf0ke2wnfBETGs/AXXtwlpbN83xWdL+H+Kl/8/
            "]]}, "Charting`Private`Tag#3"], 
         Annotation[{
           Directive[
            Opacity[1.], 
            AbsoluteThickness[2], 
            Hue[0.08, 1, 0.7], 
            Thickness[0.007]], 
           Line[CompressedData["
1:eJxTTMoPSmViYGDQBGIQfWSOZohhhpNdqdB1HgERRgembcqajo8K7GH8/QsW
MDk8aoDzlX4emcs+YyKc/+1L0tQ1yrPg/DeW898YOy2E8++/2r+09OxSOD/a
tZRHjHsVnB85MbZr1uJ1cH6+v5F46OSNcP53LQYHnnWb4XyH+vQS029b4Xxf
jZn/e8V3wPlyRrdkdfR2wfkbtmxxtynaA+ez9USeqO7fB+fzvfNeJZZ7AM6v
PvbJUqj3IJzvdfJfydKZh+D8qo7rWz/uOQzn8xSJLrp65gic/19cYUrR56Nw
fnDeJv9NIsfhfK73K7d1Kp2A8xV18pSl3E/C+bMmT7d2ijgF55eu9pDlTTkN
52+sP8Yyse0MnO9ft3L6mqln4Xw/y0iDxt3n4Px1SyZM+nH7PJxvMVfsQnPJ
BTh/gurCCYnzEHwvt9M309kuwvm9LUY7p/ch+Fpetlw/1iP4x/k9oiMuIvh6
B7vyN9xE8KcVnW3meITge51+12vyDMH/84YpKfglgg8Ab5/pVw==
            "]], 
           Line[CompressedData["
1:eJwV0nlYTlsXAPDO2W9Xt9wG4hYpGfpM0ZwG1or7uUpoUGkQFW7lpdAtDRpV
FBkSlSJlpvukebqVVx8RpfOet3Q0XqRIKBpouOf7Yz/7+T37WXuttdfW9PSz
20NLSUlF8Ov/e1vx/lfFH5tAmR41JuoU7pbY3SsdbALqsvaB4OUUVkV53W/4
2gTD+ZuEIzoUqqwMKH4z3ASe67K8dhtRWB+XUqP4ownMlV4GTregUG/1S9ab
MBBbneSU6UAhdWnHhIoyAwMJHfUToRSyXcEBbrMZCF6/TvdTJIU3tC58uKLC
QLRx5MGmWAqt8xtateYxcJi5l+JzmsILT6DYQIuBVUOFaZ+uUrhsVNPPZjUD
vqVlRvG1FI6vWduTbMqAt8ZUQE4dhY0xLjtazBnoUvliUPiMwgCF5E3uFgxE
zEkfLWD5frQES4RWDOxUrD6l+4ZCe4eerng3Buy313KWFI1al+jt9e4MzH+j
mSoS0Djapd4o78HA7voZ3noyNF4WOv2dsoeByPXydSPyNPbG1KXlHGBgyeCz
efPUaAzLv2NXHcnfl9H2qN+AxusKfrXD1xhwyf7g5OxB4zONf3xn3mTA/ezB
gmovGr+uclDSuc1AaaWNiuZeGtfZmLn75DJQnGNgJvGlsevMtNFXRQycn6iL
EQTQOGdG1vIHjxiQ/FVvnxhL4xnlpnOJvQykugunzlynsWTRbya33jNQrr5h
1qGbNHYYlHTW9jOQt5aUb71No7ZD5orJzwwY7yuSSOXS+DTF55H/GAOteWEO
ZoU0Sv9Kf3eQFUPb4TWyqiIaQ1T1PeavEIOb8Rvpv17x+R/eD/ZdKYbxnasd
bdtpLBfqnCvUEQNkDFR86aDxe7X2w42GYvjj6qGepf/w8XuXLD64Vgzst4SE
I700hhbM63tgI4bFykU2KV/599osc9DrTzH8sNJc8l2WoNpI3IncIDFMkhDH
zdMJVmZJZ48Ei6Hu8449l38hOD5EixPDxWB3WMHEVJHg0fQJg8J4MRi6nV/n
PItg+LvBUUG6GJzitKVMNAhGRLVH3qji46V8d2bqEgz4ll/3pEYMImFUd7Ye
QW+f44ofRWKIO85M3dAnaGern6X/WAyJF3zV7hoS1NI8UV3TKAZHz7oFOSYE
n9UYTHJdYrjZp1WyzYLgHKmToQqEhan2A0aNWwkqBHg81JNmwfuup36uDUFB
r5Gc4zQWHitMqSbYEhxo7E7PkGPB38fhHtoTfHDFuHypMgsDts7zrjry9cDr
0fWLWdCRedups4NgUbhp4JHfWTjzTT8g1YegLJ1DzlqyULlG7Zi9L8FdsXJn
b2/i8ymKqn7ZR3D6yba73FYWZK4MlkUICXqmhXebb2dBMf/9gLMfQflCkTXl
w0LpRsOo3gA+X5/VwoQEFrIOd2sERRCsEhbkZZ9kQX7ndfk5kQRnfp67tiKJ
BY9PxKaSd9Vw//b+cyzMSOtsmIwiOEtwOmnLJRZs40q50GMERerisRn3WEgM
H1d0OsHPc5vri0vPWcgsX1SZeo7ge//Gxu5GFpTeuf9kkEyw7NT6xv8wLAQV
n7vVwNvx8fKGgmYWeoMXj1EpBE+bjtfXd7Lg/t8VvbsuEqQ1Mx//+MJCaL9e
l1QGwd6PHVWusyUweEzU2XiNYGG8Z+7cnRJY8HTAo7WQYMsB7TZTDwk4xyTW
WhYR/O4wKuviJYGMfUsflvHGRUneqX9IYHZt2IXUYoLPa8oWzvKXgIYBl2Nb
SrBnTDFdPkoC4y6WT+5XEFQRVsdRORLwvSM8qy3i/5+N2q53PRIIiJtauryB
P28alDLok8BHiCo/xbvQ9snVyA98/uzob59499sFvlb9LIGrb6uFBY0E3Rxe
7LUek4Cc01yhURNBc5dj++/LNcOQRq6cNsvX69UfEqrTDDLFLec7WwkGBlWm
KIQ0w1NZ7bH9bwgemqYVZhvWDL1VKfmVvP0unvZMDufdFblK7i0/3xLPVb/G
NMOykK8BN3m7jsg8UT/ZDJbLWMP2Hr7/IIdx7cvNYJVk9nRNH0G5oAFPa1Ez
mEulTbEfCWYFztc5IdsC1nFHY7yHCf6QNc7acrYFfr5NRhIFAoyb0E/2X/gS
Zm6Y3ZGjJMB1sa9dO+6+hLyAivU6agJc9dbxRKZuK2hVXRZZLBagdU6eSZmo
FX5s9Hfp1xbgpeHK6vlWHES4HhCoGArQ6pit61FrDqa3uVkY8R5V6hlu3cKB
a8Epv228t2krrEy252CuX/eVM7zld3tkSO/gQEYpzFbGSIDRTdLB7/04sBwt
oL7x9rm3Ra8whYO635j2h6sFqGL6+rliKgfPihY5dfF+9DjIZ386B5tKJkXj
vBe8zsrSusLBTxf8DhmaCLBNdUg+7RYH0UObdW/wtom/+OFoBQfueUuNY00F
OKm8Ip77m4O7Fa7tWbxzs2sWGNdwsIS6E1jJW7aqz/lzLQeMcXX0EO/ar2Z1
ng0chAgfUR5mAjwU/cKr+gUHszJZizDemop7puaKObBdtuHPi7zDlycZSVo4
ULMJLH7Oe0XZAkaX42D11g21vby5DSX7k9o4mH8k43/EXIDH2U0/f+jgQNU3
qlydt7Fn17XfuzkIqpzINuH9L8sioZs=
            "]]}, "Charting`Private`Tag#4"], 
         Annotation[{
           Directive[
            Opacity[1.], 
            AbsoluteThickness[2], 
            Hue[0.5, 0.8, 0.75], 
            Thickness[0.007]], 
           Line[CompressedData["
1:eJxTTMoPSmViYGDQAmIQfWSOZohhhpPdnUnlV7veMjgwbVPWdHxUYA/j71+w
gMnhUQOcr/TzyFz2GRPh/G9fkqauUZ4F57+xnP/G2GkhnH//1f6lpWeXwvnR
rqU8Ytyr4PzIibFdsxavg/Pz/Y3EQydvhPO/azE48KzbDOc71KeXmH7bCuf7
asz83yu+A86XM7olq6O3C87fsGWLu03RHjifrSfyRHX/Pjif7533KrHcA3B+
9bFPlkK9B+F8r5P/SpbOPATnV3Vc3/pxz2E4n6dIdNHVM0fg/P/iClOKPh+F
84PzNvlvEjkO53O9X7mtU+kEnK+ok6cs5X4Szp81ebq1U8QpOL90tYcsb8pp
OH9j/TGWiW1n4Hz/upXT10w9C+f7WUYaNO4+B+evWzJh0o/b5+F8i7liF5pL
LsD5E1QXTkich+B7uZ2+mc52Ec7PeVp3st4Lwe9tMdo5vQ/B1/Ky5fqxHsE/
zu8RHXERwdc72JW/4SaCP63obDPHIwTf6/S7XpNnCP6fN0xJwS8RfAA2hV47

            "]], 
           Line[CompressedData["
1:eJwVj3k81IsCxYdylemi7TYpPfttQUSJ5Ay318Yre0QKKdMjLZaylRZSKEmK
FukmXfQKKWVNWaL0W4b8DA0jjO3aDVHX++N8zh/nnM/ne1Q9/Gy9pFks1pkZ
/d8F+b5N+X0EtjNBq/qKWdyDfNusV0ME/P87frjpDItbHOH5/NMIgYzwFSYq
h1hcjq5/fvsYgb7Sc0SeFYtbE5lYqvidgNOJscRKJRZ33cYvtPcsEnNvlocx
/j8hlbJvmrOIxC/y67vMf/0BWnja3/U3EnHvs0YHWqaRrnWz5z6HhCnrZq/O
82lY5Xxq1FImYS6bd2HbnmncrEa+oRYJ2RdtqvlPprBaoupnvZHEsqvKbxK8
vmNqs1lHggkJ5cUX5RXxHXXn9+5rMCWRGzG8UML5Dn+FBEs3cxJeBteMZ3+a
RLHW7JU+O0noxJeptphOws6hQxjlSiLjZaa/mfYEtFKknWrcSFjsPMHPZ09A
IlxRJ+9O4r3RlOBcjwT3fPYUJXqREB8836aYJUHX+arbD4+SGPY5aCDSkyA0
5y/bkrMk+iMXrj+8fRyPFPzejf1Jos7eJFEjYxS1/2o7svAxiVdGvLHH8aMY
WeswX+8JiTk/qxqdQ0ZhYb3JjZdNgnl9o3vr7lEIr8lKml6QSA5TYxtNjEBp
QeqasgoSQRcmh6bsR3BtEXH9SheJzCpR/N8rh/FSY4txRjeJ2mfPXtstGUaL
4cuv73pJ9Lo+VP8iMwwdh7vaPwZISP17iSNXNIQPibyKYxMz+zNzRBfuD0Fm
ifSkgxwFjpL5vSTlIQQvNXBX0aZQ8Kj6aZvOIJTKn58+okthU9/d9OgVg3jt
o3c9T4/CvI0uQ5YKg5gs0Snfvp7ClDjVU3VwAMGHVmoeN5vJWznjsvkDCMlV
FpdZU2jiuJtHbxlA6H/mHPcMoDB8wHH/4W/9WD4eGZ0dRCEgRlEmobYfhaky
aeOnKWzg2Z7syO3H1LA0dSWcQneyk86s8/0IS542zIuiMCnFHZmr3o/wziHJ
7GQKVRnZzj95fTgT0Xw2vZjCYz23BXbze+E/mlNVXUpBLbbdXvdHD7x5lxT7
3lLwcyhKU+/pga2NQapBJQXru30xLu97oKUaXVJaN8PvPTY4GdyD2lLDH4yQ
gndI2vHa7m4osWJCFGbReBJveiuoSQwFf/fydTI0sgR9p4xqxJjdtYHtKEvj
xSWygP1GjP661uQ7bBo0O7N8IFmMsvtGr1ctovFAxBNmuIjhDZHkD00aq+/r
P30u7MKLcJPAU9toNKr4eJpIOiEn/XBW/A4aOSn91Ze6O3HgIjv+iSUNgf10
bYegE/NiBJnMbhqGBn5mRFknPG6Ht5o6zfS9ooZdYzohn/fWSopHo8B4wRVj
jU54i3eqX75Mw9tGkO7u1oFin9xnaTE0TvXTZv62HVg4sMzsTRyNYC3LSwlb
Z/KxXqfe6zSuWE20jOt2YPHsq3G7Umb4kObnwOrA2xXUxIIsGuOvf9lm9+gb
ltu7fE75SMPVKWSaGW9H97G6utY6Gm1nY+tCe9tREPtH3e8kjbURAf2rW9vh
WLnmU249jYgci/LMD+24ajJVU/OVxt9u4Y8232uHtOrdyu+DNMjMp6/it7Wj
q6+l2OU3PgqyMzzD00TIi/LIXrafD+e2I8PDAW1oOKojMHHngwzMJAp82zDp
IJHb68lH+qFmqSivNnA14rxvHebDUKSub+TQho+lBeqLj/Ghbele3GfYho4J
xWT5CD7KoqI9M0dbwfEpiZR6yAedRN1cHdqKMOvlBzo7+Ni+qsw/IEUIDjHE
MhTzMb5J097shhB5NtUPzvbw4YWmgF9jhei1DRQtHeDj27n3+4vDhXB1+HzI
aoKPxXF7+3geQpjuveD7nF0PaoGlUutqISY9e4ND9OrxKPS6j9HZrwgMKkxU
CK5HqUaR7rWRZpyQ1Qq1Ca3HyTRO7FxxM/ySrnokhNej/VhWxZXmZni/9Fi7
5Hw9TudUpv1V0QyX8TnVK2LqYZG16Zv17WZwgxymdO7Vg51gItnAbQY7qN/D
6m09tLcLAn+/IUBqoIpetFwD3p/5YJFv24Tvckapu+Ib4NzryKnhNiJy2iDh
mPoXhJpb17EdG2BxUeTSkvkFBbVujv/7wMfab47Rd/UbUW/Hsq4NpGH18Jlx
wdtGnGz1VJ/Up5AyVliispPBETHPbaMmiZ0XbFzCrBg0ahbK1qiQkMzvGGvc
xYDvE9u4fzkJex0F3QQ7Bms1DgxcXUhC/qD7HZl9DFhSUiVzpUmcI2ROd/sx
8NUYi/T4SoCXtWtdXiKDOS5xW+6lEOCYiD4q3mJgWHRq3skkAhWVQTzfZAab
L275uCOBgJooNVXrPoPLlNhg+jIBwdJh+dsZDPYIko6GBBOwjkrqCXvD4Iap
5mHamcCPRdpRTBED8uB6TpUDgey0UjWjUgaCCY+sIhsCcsVi54F3DLSjiVNP
dxB4N7KpyuMTg2VhbmHpxgROnPvsWfKZgeqDXLUn6wmoKnr9XEYxYGQLU7P1
CYSvidvAb2Cwe0+VauEqAtoFaqQ+w2BMkatWoUmA2frSN04w8zfLdoxQJXCJ
tpzb0zLzl1V056syASMP4Z/bWhlcZ29e9PdSAv8AvWEY8Q==
            "]]}, "Charting`Private`Tag#5"], {}}}, {}}, <|
      "HighlightElements" -> <|
        "Label" -> {"XYLabel"}, "Ball" -> {"InterpolatedBall"}|>, 
       "LayoutOptions" -> <|
        "PanelPlotLayout" -> <||>, 
         "PlotRange" -> {{0, 0.42}, {0., 2.529406808250822}}, 
         "Frame" -> {{True, True}, {True, True}}, "AxesOrigin" -> {0, 0}, 
         "ImageSize" -> {550, 550}, "Axes" -> {True, True}, 
         "LabelStyle" -> {FontSize -> 22, FontColor -> GrayLevel[0]}, 
         "AspectRatio" -> 1, "DefaultStyle" -> {
           Directive[
            Opacity[1.], 
            AbsoluteThickness[2], 
            Hue[0.5, 0.8, 0.75], 
            Thickness[0.007]], 
           Directive[
            Opacity[1.], 
            AbsoluteThickness[2], 
            Hue[0.08, 1, 0.7], 
            Thickness[0.007]], 
           Directive[
            Opacity[1.], 
            AbsoluteThickness[2], 
            Hue[0.11, 0.9, 0.85], 
            Thickness[0.007]], 
           Directive[
            Opacity[1.], 
            AbsoluteThickness[2], 
            Hue[0.06, 1, 0.9], 
            Thickness[0.007]], 
           Directive[
            Opacity[1.], 
            AbsoluteThickness[2], 
            Hue[0.55, 1, 0.7], 
            Dashing[{Small, Small}], 
            Thickness[0.01]]}, 
         "HighlightLabelingFunctions" -> <|"CoordinatesToolOptions" -> ({
             (Identity[#]& )[
              Part[#, 1]], 
             (Identity[#]& )[
              Part[#, 2]]}& ), 
           "ScalingFunctions" -> {{Identity, Identity}, {
             Identity, Identity}}|>, "Primitives" -> {}, "GCFlag" -> False|>, 
       "Meta" -> <|
        "DefaultHighlight" -> {"Dynamic", None}, "Index" -> {}, "Function" -> 
         Plot, "GroupHighlight" -> False|>|>, "DynamicHighlight"], {
     DisplayFunction -> Identity, DisplayFunction -> Identity, 
      Ticks -> {Automatic, Automatic}, AxesOrigin -> {0, 0}, 
      FrameTicks -> {{Automatic, Automatic}, {Automatic, Automatic}}, 
      GridLines -> {None, None}, DisplayFunction -> Identity, 
      PlotRangePadding -> {{
         Scaled[0.02], 
         Scaled[0.02]}, {
         Scaled[0.05], 
         Scaled[0.05]}}, PlotRangeClipping -> True, ImagePadding -> All, 
      DisplayFunction -> Identity, AspectRatio -> 1, Axes -> {True, True}, 
      AxesLabel -> {None, None}, AxesOrigin -> {0, 0}, 
      BaseStyle -> {FontSize -> 22, FontColor -> GrayLevel[0]}, 
      DisplayFunction :> Identity, Frame -> {{True, True}, {True, True}}, 
      FrameLabel -> {{
         HoldForm[
         "Yield (mmol mmol B\!\(\*SuperscriptBox[\(\\ \), \(-1\)]\))"], 
         None}, {
         HoldForm["Dilution rate (h\!\(\*SuperscriptBox[\(\\ \), \(-1\)]\))"],
          None}}, FrameStyle -> Directive[
        GrayLevel[0], 22, Thickness -> 0.005, PlotTheme -> "Marketing"], 
      FrameTicks -> {{Automatic, Automatic}, {Automatic, Automatic}}, 
      GridLines -> {None, None}, GridLinesStyle -> Directive[
        GrayLevel[0.5, 0.4]], ImageSize -> 550, 
      Method -> {
       "DefaultBoundaryStyle" -> Automatic, 
        "DefaultGraphicsInteraction" -> {
         "Version" -> 1.2, "TrackMousePosition" -> {True, False}, 
          "Effects" -> {
           "Highlight" -> {"ratio" -> 2}, "HighlightPoint" -> {"ratio" -> 2}, 
            "Droplines" -> {
             "freeformCursorMode" -> True, 
              "placement" -> {"x" -> "All", "y" -> "None"}}}}, 
        "DefaultMeshStyle" -> AbsolutePointSize[6], "ScalingFunctions" -> 
        None, "CoordinatesToolOptions" -> {"DisplayFunction" -> ({
            (Identity[#]& )[
             Part[#, 1]], 
            (Identity[#]& )[
             Part[#, 2]]}& ), "CopiedValueFunction" -> ({
            (Identity[#]& )[
             Part[#, 1]], 
            (Identity[#]& )[
             Part[#, 2]]}& )}}, 
      PlotRange -> {{0, 0.42}, {0., 2.529406808250822}}, PlotRangeClipping -> 
      True, PlotRangePadding -> {{
         Scaled[0.02], 
         Scaled[0.02]}, {
         Scaled[0.02], 
         Scaled[0.02]}}, Prolog -> {
        RGBColor[{
          Rational[223, 255], 
          Rational[72, 85], 
          Rational[40, 51]}], 
        Rectangle[
         Scaled[{0, 0}], 
         Scaled[{1, 1}]]}, Ticks -> {Automatic, Automatic}}], 
    Placed[
     Unevaluated[
      LineLegend[{
        Directive[FontSize -> 22, FontColor -> GrayLevel[0], 
         Opacity[1.], 
         AbsoluteThickness[2], 
         Hue[0.55, 1, 0.7], 
         Dashing[{Small, Small}], 
         Thickness[0.01]], 
        Directive[FontSize -> 22, FontColor -> GrayLevel[0], 
         Opacity[1.], 
         AbsoluteThickness[2], 
         Hue[0.06, 1, 0.9], 
         Thickness[0.007]], 
        Directive[FontSize -> 22, FontColor -> GrayLevel[0], 
         Opacity[1.], 
         AbsoluteThickness[2], 
         Hue[0.11, 0.9, 0.85], 
         Thickness[0.007]], 
        Directive[FontSize -> 22, FontColor -> GrayLevel[0], 
         Opacity[1.], 
         AbsoluteThickness[2], 
         Hue[0.08, 1, 0.7], 
         Thickness[0.007]], 
        Directive[FontSize -> 22, FontColor -> GrayLevel[0], 
         Opacity[1.], 
         AbsoluteThickness[2], 
         Hue[0.5, 0.8, 0.75], 
         Thickness[0.007]]}, {
       "Glucose", "Ethanol", "Glycerol", "Carbiondioxide", "Oxygen"}, 
       LegendMarkers -> None, 
       LabelStyle -> {FontFamily -> "Helvetica", FontSize -> 16}, 
       LegendFunction -> "Frame", LegendLayout -> "Column"]], {Left, Center}, 
     Identity]]& ],
  AutoDelete->True,
  Editable->True,
  SelectWithContents->False,
  Selectable->True]], "Output",
 CellChangeTimes->{
  3.930148378154483*^9, 3.930148486977322*^9, 3.930148518314036*^9, 
   3.930191121230156*^9, 3.930218165396303*^9, 3.930218663536874*^9, {
   3.9423827112924423`*^9, 3.942382736336021*^9}, 3.94238284450042*^9, 
   3.942385161954597*^9, 3.9423864360206423`*^9, {3.943357425217641*^9, 
   3.9433574348222027`*^9}, {3.949390403540435*^9, 3.9493904144660263`*^9}},
 CellLabel->
  "Out[113]=",ExpressionUUID->"a3454b09-1787-4c6d-ae81-f9352b7e8dc1"]
}, Open  ]]
}, Open  ]],

Cell[CellGroupData[{

Cell["Specific fluxes", "Subsection",
 CellChangeTimes->{{3.930144636510641*^9, 3.930144645413928*^9}, {
  3.9301461640699043`*^9, 3.930146166799138*^9}, {3.930146205150778*^9, 
  3.93014620816574*^9}, {3.9301470716643267`*^9, 3.930147078552949*^9}, {
  3.930147173862646*^9, 3.930147179773513*^9}, {3.930197708368688*^9, 
  3.9301977111207247`*^9}},ExpressionUUID->"15efb543-2b4e-4f9c-b651-\
a9ab5d4a3e56"],

Cell[CellGroupData[{

Cell[BoxData[
 RowBox[{
  RowBox[{"(*", 
   RowBox[{
   "Specific", " ", "fluxes", " ", "as", " ", "function", " ", "of", " ", 
    "dilution", " ", 
    RowBox[{"rate", "."}]}], "*)"}], "\[IndentingNewLine]", 
  RowBox[{"Plot", "[", 
   RowBox[{
    RowBox[{"{", 
     RowBox[{
      RowBox[{"D", " ", 
       RowBox[{"YglcovBatMix", "[", "D", "]"}]}], ",", " ", 
      RowBox[{"D", " ", 
       RowBox[{"Yc2h6oovBatMix", "[", "D", "]"}]}], ",", 
      RowBox[{"D", " ", 
       RowBox[{"Yc3h8o5ovBatMix", "[", "D", "]"}]}], ",", 
      RowBox[{"D", " ", 
       RowBox[{"Yco2ovBatMix", "[", "D", "]"}]}], ",", 
      RowBox[{"D", " ", 
       RowBox[{"Yo2ovBatMix", "[", "D", "]"}]}]}], "}"}], ",", 
    RowBox[{"{", 
     RowBox[{"D", ",", "0", ",", 
      RowBox[{"\[Lambda]max", "/.", "paramSCerevovBatMix"}]}], "}"}], ",", 
    RowBox[{"PlotLegends", "\[Rule]", 
     RowBox[{"Placed", "[", 
      RowBox[{
       RowBox[{"LineLegend", "[", 
        RowBox[{
         RowBox[{"{", 
          
          RowBox[{"\"\<Glucose\>\"", ",", "\"\<Ethanol\>\"", ",", 
           " ", "\"\<Glycerol\>\"", ",", "\"\<Carbiondioxide\>\"", ",", 
           " ", "\"\<Oxygen\>\""}], "}"}], ",", 
         RowBox[{"LegendFunction", "\[Rule]", "\"\<Frame\>\""}], ",", 
         RowBox[{"LabelStyle", "\[Rule]", 
          RowBox[{"{", 
           RowBox[{
            RowBox[{"FontFamily", "\[Rule]", "\"\<Helvetica\>\""}], ",", 
            RowBox[{"FontSize", "\[Rule]", "16"}]}], "}"}]}]}], "]"}], ",", 
       RowBox[{"{", 
        RowBox[{"Left", ",", "Top"}], "}"}]}], "]"}]}], ",", 
    RowBox[{"PlotStyle", "\[Rule]", 
     RowBox[{"{", 
      RowBox[{
       RowBox[{"{", 
        RowBox[{
         RowBox[{
          RowBox[{"ColorData", "[", 
           RowBox[{"68", ",", "\"\<ColorList\>\""}], "]"}], "[", 
          RowBox[{"[", "1", "]"}], "]"}], ",", "Dashed", ",", 
         RowBox[{"Thickness", "[", "0.01", "]"}]}], "}"}], ",", 
       RowBox[{"{", 
        RowBox[{
         RowBox[{
          RowBox[{"ColorData", "[", 
           RowBox[{"68", ",", "\"\<ColorList\>\""}], "]"}], "[", 
          RowBox[{"[", "2", "]"}], "]"}], ",", 
         RowBox[{"Thickness", "[", "0.007", "]"}]}], "}"}], ",", 
       RowBox[{"{", 
        RowBox[{
         RowBox[{
          RowBox[{"ColorData", "[", 
           RowBox[{"68", ",", "\"\<ColorList\>\""}], "]"}], "[", 
          RowBox[{"[", "4", "]"}], "]"}], ",", 
         RowBox[{"Thickness", "[", "0.007", "]"}]}], "}"}], ",", 
       RowBox[{"{", 
        RowBox[{
         RowBox[{
          RowBox[{"ColorData", "[", 
           RowBox[{"68", ",", "\"\<ColorList\>\""}], "]"}], "[", 
          RowBox[{"[", "7", "]"}], "]"}], ",", 
         RowBox[{"Thickness", "[", "0.007", "]"}]}], "}"}], ",", 
       RowBox[{"{", 
        RowBox[{
         RowBox[{
          RowBox[{"ColorData", "[", 
           RowBox[{"68", ",", "\"\<ColorList\>\""}], "]"}], "[", 
          RowBox[{"[", "8", "]"}], "]"}], ",", 
         RowBox[{"Thickness", "[", "0.007", "]"}]}], "}"}]}], "}"}]}], ",", 
    RowBox[{"FrameLabel", "\[Rule]", 
     RowBox[{"{", 
      RowBox[{"\"\<Dilution rate (h\!\(\*SuperscriptBox[\(\\\ \), \
\(-1\)]\))\>\"", 
       ",", "\"\<Specific flux (mmol mmol B\!\(\*SuperscriptBox[\(\\\ \), \
\(-1\)]\) h\!\(\*SuperscriptBox[\(\\\ \), \(-1\)]\))\>\""}], "}"}]}]}], 
   "]"}]}]], "Input",
 CellChangeTimes->{{3.930148261325964*^9, 3.9301483125407743`*^9}, {
  3.9301485263966703`*^9, 3.930148537137453*^9}, {3.9423827744324207`*^9, 
  3.942382794106135*^9}, {3.942382853200838*^9, 3.942382869875979*^9}},
 CellLabel->
  "In[114]:=",ExpressionUUID->"8fca0c05-f867-4db8-8e42-154ed2593674"],

Cell[BoxData[
 TagBox[
  GraphicsBox[{
    InterpretationBox[{
      TagBox[{{{}, {}, 
         TagBox[
          {Hue[0.55, 1, 0.7], Thickness[0.01], Opacity[1.], 
           Dashing[{Small, Small}], LineBox[CompressedData["
1:eJwVkms01GkAhzUhR5ZVaXY720SzeyppioxS1s+lmjnjNqXaEbWIo7tNwxZl
SspEYrQRkkujVibXSUTyf10TmjfZTiHbv12tbro40nax9sNznu/PeayCw9eF
cvT09EQT/O+mcwvW225zc86/2fDw+cqlzvw+9qCStYRwZNlQg9ocuqWHNVvZ
Jah0DtybpbbCxQHvVWtZF7zdKhcmqG2hEjp8LWalSIuKzTikdkXCnwui3NlA
sIqjbfvVa8Gp4i9wZX9Bor5hUJQ6CDfz8jgu7GH0rxEtilTvxdwPTTlTzqrQ
Wi+vCQuOw+hI8BkNPwtKrd1amTQJLxxzXyx1y8d0rryj2igNA89uFkZ2FsIV
GyajLR3+qyNNZk69DPU9zchFh2z4qTYnZl0ogXbHMSd9Th7Cfey4G06Xw8Sz
wlqxuQDvrfVcTEoqoRcya3RHqhouijC5cPQq1OUGSd1vL8JrfuZ4MrcarNDm
s8amCDy7h7NtBNfBzZZmS/2LUabVipwi6vBJOMbZW3MFhif92mJS6hEzpVfE
GS6F6SuPyzN3N2B9guVCI+tyxLS8dZyWzCAsZp14ZGMFJLe+yAszCVqN5947
G16JaOX9q2/qGjFuX9n0MVcLkwiLgp6OJsT/+5jPrbuKca7lbxHvmvF4092n
r4er4LunwqdiRitqihlmMa8axsNFVSfmtmEgw9t43vIaWNns4c8S3UI/L+da
3/bryDqdsdJN1o75rie6JQm1iCwWz/4q5DZe+coNeLl1KFe06KuOdyB5ktW5
0q4b8IktytCc6cR+yc78D0P18Hb0W3Kktgu8jFqDI6YNKFGnpo313oHzJKZ5
WWEDlufM1B2V66DvaHGj3ZZB6g/5qUHndUhNajZL3MxAsub2gzBDCgfn9kGn
dgbuT8SZSiOKOC9vy6gOBk6HW2RFxhSdAXf9SrsYCK4z95+ZUoTEPOyw6mYw
TVDds5tLoap+VmHYx6DXopDum0/x0m6qQveSwa6/Y28pJBQX5nlyQ8wJQuM+
KfM8KYYddNKc6QRb5kSLGW+KFWvWJ/5hQSD1i2zl+FLQkIDP4lkE9p07m4/5
U3zJ3/VkEZ/gk1bGJO2i8PsuufS9PUFyvF1NxikKM/MuUZKMYHCJe/2VVIqV
vFiPmk0ELv2+jY1pFGELBT5PAwhGhJGdw+kUzOpTG92DCAKeXnssyqXYF+0d
+nE7gbXkR+OxUoqeJ11xO2MI4ke9zEwrKDhvYo9nHiJ4VLBlxvdaCsEXQWKr
gkD1UcGTVlMc/yZFxY8nGNMQu98bKJZ5+eT1npz4yEzsL6MU2VV3bnicJ7Cs
kwXu6aZoaVQwB/IIordtD43voXinW9x8qYBAwCSGlz2g8Hye0jH5EoFyd7a8
pZfiwBh0tkUE7LeaA339FIUGr7t/LiZIj+g8asRO9Jkj7a0tJXjNe6Tk/UWx
cJHewFA5geT2q2T7QYqfVpSxXC2B+tfxNMk/FPGiwMHVVRM9X3CCfYcopAeD
sjddI/gPRo0v6Q==
            "]], LineBox[CompressedData["
1:eJwVkHk4lAkAh1E9lQ4SkS5Us7YwQjnbX4dHyLp1oZYc8RjSiiXkirS7Cqlc
pUV0X9OoVq4ZVxjm+2bM+GRM5osOxe5iqWjtH7/nfd4/35+uf4R7oJKCgoL7
7P7nKw6rl/NRgJEBpiKHyUWAyP3O078FYMbw2f0CLmqSjz7kjwlg8GlosZE6
D1pGURx6QgCeULGB58VDW3peneoXASpJxglJNw8mFhLhsTkEfE3SBka7GqFY
6DutpU5geVZqT2hFM4Sy2CifFQSsr9v1BdHNuMG49OGaFoF+/v2ztTotcHrE
72GsIbBdrZeVc7kFl1rBMWMQIPtCRIsSW7FpUjfC1YLAoY6C0TTjNnzd/sNg
rhWBK8nx89MD2tCZeshXbEMgu9Rff9GVNkSp5O49vJNAPjcl++Z0G2oYc/XD
HAkwdzfKwrjt8PAalGX4EDj5nW1ZoRUfjEKlA22HCRRpWjo+C+ZjUra2c6kf
gUQ77Yroi3xcDdv/Ii+QwO2n0bbdw3y8TW3JLw0noKkmfuyS34n4R7fca5MI
tEaSIRsju1CuEsGbKJvt/dfXQuuqAO3rBkKXVxDI0U8qKL4nwBjTa5nxTQJG
LuEWC2oF2OVqfTjkLoHYHsPIrH4BZBfmT/Y+IbDZe+R88DoC2molm+ubCDCK
PVyyCghcUBfk/Pp29l9Jxr7UJBJVG2wtK98TGNX3nG+VRUJqVtXPGybA+nxR
X1pIwtCr2GBmlICB4WT6CIfEy7yQpuNTBHaPfa9hM0xinqbSZy9lEms/rfMo
9xAibqWpn44BiSd7G9L7V4igzX0YG2pE4vcpQ91L60V4HmacwzYmIcvar7jd
WITPtYZc+60kbiXWW/o4iBAXpL8x8gcSf9UzvtBxIpx6vOZdvSuJ4scNCTt7
RYj/cUHk0ZMkBJKfP2nndON0cl/SjRoSaQOW1qVSMaLGH7W01pFg1ictaRwS
41jIWdWPDSQeHjHz6x8Vw93NtMS0edY1qlunlSRg6GbW1nWSeGPnvUPOkKC9
zmyGkpEYPrDMyZclgbbCb6dU5gjRKLV6GjouwZNEq+hf9gjx1SdocdhYD1Z7
encVdggRPNXo+prdC3aG/91VR0TglL1nmwb0IcF19U9DgyJoVjZ4DRFSRMdU
56nEdePgoeubmHoylETrGGcqi6FmbyLX6pDhi7J5iXO2GMOuKeXhga+RPm2a
e3y9BCx3F0nu3AHsOiP3lt6WgKtovqH04gCYb/ZlFm/pgZuL+3D4WjmcSh9Y
PmvoQeBIg0bTAzkKJ6prdRwpqKix0nq30XBMc/NOcKLQd47NMrSkMblscKLH
mcLQuA3ztDUNT0MVo1wPCtLbadZ6O2gsDfArmudLweGBRnyQA40UwbzY9xEU
rL8t5wx50wi542zCzqOwwuMOvyOJhpaVvEP1CoWYqV0T2qk0mppjQlgFFNrj
M6aCz9DQk5eUMK5RsFFKzlU8R+PVyn+W5ldSWKKuqGWaS8M14/KHhD8pVIYh
9nw5jRl1gwzqBYW5SdnBVAWNu3/U6ZnXUSiz1zPdeIuGcs27g6M8Cm5z/Pyf
36PBG7Nu8edTYESPr5dX0TiR0nW0tovCxCbZjMFzGrqqgd9WkRQS/Furoqtp
JG7O2iYSU/AsGucurKdh8EyP2EJRKMgM1vTg0qDsqlhZryjc79zqUNRI46xw
78IPUgra92IOvmmmYe4vK9vzmsI3Z1t7o5c0/gMwu6BX
            "]]},
          Annotation[#, "Charting`Private`Tag#1"]& ], 
         TagBox[
          {Hue[0.06, 1, 0.9], Thickness[0.007], Opacity[1.], 
           LineBox[CompressedData["
1:eJxTTMoPSmViYGAwBWIQfWSOZohhhpMdAxQo33lU0/FIwR7Gv2DcsCb5kQGc
v+y+n0vgIwc4f6KpmYDHowA4v/2BZpnzowQ4n2mbsqbjowI4f/+CBUwOjxrg
fKWfR+ayz5gI53/7kjR1jfIsOP+N5fw3xk4L4fz7r/YvLT27FM6Pdi3lEeNe
BedHToztmrV4HZyf728kHjp5I5z/XYvBgWfdZjjfoT69xPTbVjjfV2Pm/17x
HXC+nNEtWR29XXD+hi1b3G2K9sD5bD2RJ6r798H5fO+8V4nlHoDzq499shTq
PQjne538V7J05iE4v6rj+taPew7D+TxFoouunjkC5/8XV5hS9PkonB+ct8l/
k8hxOJ/r/cptnUon4HxFnTxlKfeTcP6sydOtnSJOwfmlqz1keVNOw/kb64+x
TGw7A+f7162cvmbqWTjfzzLSoHH3OTh/3ZIJk37cPg/nW8wVu9BccgHOn6C6
cELiPATfy+30zXS2i3B+b4vRzul9CP4zA+d9aycg+A53gw8fnoTgfzEtPft+
GoIf83z7Q/f5CL6Wly3Xj/UI/nF+j+iIiwi+wp6IhLzLCH5VRmZqy1UEX+9g
V/6Gmwj+tKKzzRyPEPwPcvc65J4g+F6n3/WaPEPw/7xhSgp+ieADALNY0O4=

            "]], LineBox[CompressedData["
1:eJwVkGk0lQkAhsVooawtt7QgTKdsoSyVt1CEJDIpXdmjydCEhGSpiJJ9TUxJ
qXSyFhU3u3Dxfd/F/VxbCl+rEscoGvPjPc+/9znnUXDxsXEXFhISsp/f/xSU
e/eWf+pEbHFhir5WMNx4No+efetE95ih50eReFSFuxZxv3ei6rWgemFTEljq
fuVvpzrhJ+uuax+ehpYrKRypH52IeXKx0oO6BS29HspThMDeD7E2j8PysSCL
PctaTmC3XVGx4mgRqMHzfsdXElBr6DwcUFuMfJXUDzksAmnGySJu2SWwLOby
VdYRMJm0ZOmblyG1GeU6KgREfcN+fYx+hs3TCj7WegTkJxIlidtV+LnLcCTJ
gMCQmdhnN3Y12iOPsbt3Eliec2pcRpwDP8kkC8c9BIqKvsltesVBlcpvm06b
EyjLaEhevLEGtnYjg1HHCegel3OK49RBJUvYvsWRQCh7Vd07qXpMD65vl3Am
EKk7rhPtVI9bp4+8THGf90ewl1TM1mMssinjzl8Ekk/7b5DVbERI8QOb6jAC
IVbnVOsDmnFX0qduKo8A1R1g0ZrZhtYNb07J3iPQ30hrVVNt+K5hJ61ZQID9
PPjiAQkujKx3OHoVEtBIHlu/J4yLwfhF071lBMrVZIzunmjHGpncLa8aCDil
/rnt0ZUOxC/vTIwdI7BKQzfo3goCT5VM9O+/J/Bji+3+Y2rzHp2nA3UfCVyn
qe3vTea722Wrzo0T+MTKZW6fJfA6xavB918CgYeJlvD2+c6rhGfsxEi8mJyx
MAonEbRa21lelYT/Z8fZaS6FNbVF50+pk4gRyDPZbylUntZMLNUkcT3g0D7l
GQoz1Wq1ZttIrJFOiRMo8RDksUn5jCEJsa9fCicDeQguWce8sibxanNMvPTa
LoQcWHzG1X/+bzZx1/OD3bgY3heWX0XiRtBJ7cpAPvwmi5uaOSQepy+2eR3F
h6dXtNSnGhILFWQdWlP5sDmknavdSEK5kHMrv5QPFYWr1Zx2EkVs45/lX/ho
5ejM0YMkDFcqZDu60lgjdC1YUoRCTsLk1Lk9vSgLNQgINKUw0XtgJqpPADHh
OyIJ+yloGQl+XmcEcLosnlBgQUG9QCkudlKApdcED+mDFJ7ddU71XtYHl4zQ
oZ32FDIjPjZxd/ZBorTGcoEXhZoB8oF0Zh88GfONMTEULrlsXzJh1Y+1hx06
stooGOj9rpedN4DSKJdCuRM8sPTZWlvkh3DBeq3T6AgPzEXeiMz2Nwg49yJF
MqgL9vt63H6ZDSM3QF7zqlg3KvwGPEyM3+KHmG6uVUI3TLt6ZFw3vMOVWe0k
3409cG/UsaoUHoHR5WGH/oc96PhW4BXMHYHGuz+uZm/lg2trItd0YxSWd57o
V9TwMflrbcENhzFkTb2oljenYVoyukhmBQPzS4ccLljSqPUas9/LYjAtPTLF
t6LhxNI9ESjH4LCapHqSLQ1Rn/RrfQoMJNycb4qyaRgxdr556gwiOkXPv/eh
4RHiGaNkxsDrkZVWaQoNIWb87JcgBiyD4TapdBpz4tHU6lAGDY3nvLwzadxX
7hs3DmegOJybq5JDw/ifCHZaFAPB6gmJjPs0eJEz4juSGVhHpX248JzGuMaS
Uf9CBnPLVaPolzRwtHX1zScMCm9zFHU5NJKbDMVrShiIVTFHx+tonOga3bys
kkHd9x1NLlwaqjO7XHIbGPwd0eFa3UHjZIvPjbpmBgpS7r/kyHn/kYqQsVYG
oVvitvO6adTUmqRrkAxUKxSJrTSNvI7+BpsuBvS+p95xAhoiX3eX+/MZRFMW
Sz7007jJS/VIFzDQdRnMMx2iMb1waU/lAIP/ACSV0NM=
            "]]},
          Annotation[#, "Charting`Private`Tag#2"]& ], 
         TagBox[
          {Hue[0.11, 0.9, 0.85], Thickness[0.007], Opacity[1.], 
           LineBox[CompressedData["
1:eJxTTMoPSmViYGAwBWIQfWSOZohhhpMdAxQo33lU0/FIwR7Gv2DcsCb5kQGc
v+y+n0vgIwc4f6KpmYDHowA4v/2BZpnzowQ4n2mbsqbjowI4f/+CBUwOjxrg
fKWfR+ayz5gI53/7kjR1jfIsOP+N5fw3xk4L4fz7r/YvLT27FM6Pdi3lEeNe
BedHToztmrV4HZyf728kHjp5I5z/XYvBgWfdZjjfoT69xPTbVjjfV2Pm/17x
HXC+nNEtWR29XXD+hi1b3G2K9sD5bD2RJ6r798H5fO+8V4nlHoDzq499shTq
PQjne538V7J05iE4v6rj+taPew7D+TxFoouunjkC5/8XV5hS9PkonB+ct8l/
k8hxOJ/r/cptnUon4HxFnTxlKfeTcP6sydOtnSJOwfmlqz1keVNOw/kb64+x
TGw7A+f7162cvmbqWTjfzzLSoHH3OTh/3ZIJk37cPg/nW8wVu9BccgHOn6C6
cELiPATfy+30zXS2i3B+b4vRzul9CP4zA+d9aycg+A53gw8fnoTgfzEtPft+
GoIf83z7Q/f5CL6Wly3Xj/UI/nF+j+iIiwi+wp6IhLzLCH5VRmZqy1UEX+9g
V/6Gmwj+tKKzzRyPEPwPcvc65J4g+F6n3/WaPEPw/7xhSgp+ieADALNY0O4=

            "]], LineBox[CompressedData["
1:eJwVkHk4lAkAh4dq5YgptUnZ6JgOGnIkR35PNsmxEtmIDnQYS9jQukpyNFN6
HDtKVDoUDZtjckQMgxIy3/eN8KVSIuemZSVKa//4Pe9/7/M+Py2vAKejsgwG
w3V2/7OrxP9lyQgBpiM/10DVC0fanPLK/iFQmhiUUmUTgqqz3oXPxwkks1eG
WdqFQ40dXPJ+ggCnK/t8oMUZNMXzRcxpAr5pfXacqFjob+2Q+swhIf30znzn
QCJkMg58U1tMgrGIH6rYfBnS7rBgjx9JVNqH9fePXsFdVtrQDTUSzza4WaUt
ugr7ouedLA0SS5Q9cq/aZyKtESWGLBLL/esOHXPIwsZJrQDHrSQERr2JIR53
8HWbRV+qKQn2h/6okI47aD23/0C7OQmT+eH1cM5GsEqq3cHtJIyuHz9hbXUX
Vay56/1sSXwMjK3IXZ4DZ5e+7gQPEto3nccz+QKwMmRdmw6SuHLPSnyckYfJ
7p9alT1JzJ1WVbL0zcN1v32P+UdJBBmGHDUwy0f/uafpt0+QuBDiK+aQfyGy
6L5TdTSJelb25bDhAmSrBNRN3CFh4aHh/jWvGM0r3/mq3iMR4xbRdYYqxriu
y0K93Nl/kl9Ei74Uw9LR7CAnn8SO0UxOpJUQ3Ulyky8fkhis2JUw3imE+qIs
7ZoGEi3L5J14nx8iaTGRcqGfxOf0vKlu+TKUrtlhkjNIYrGfhrbnhjK8Nix9
UzdMIoK3YKZoVxk2uVzTmRklUfxgd1xLfBme8TkNgV9IiK57XhhilGPeUtkp
FwUKWypexW8eKUf4MgNPTR0KRN7QzYacCqiLC8N82RRqv/GaLtRX4JGfXopQ
j8L+QycFG95VYKp6k3iXEYUk6Rj7k3olwo+tXxtkQaHVdWb/I14lIoo1Bmoc
KdAS1SSu92NE/jI/yDuEAutEtMzpr1U4c/ZV9N0qChlPNvIbRkQI/rfoaaOI
ghdh91vjZxF8OOeZI7UUDieo9dbK1MBpj0GWwRMKij4lKleX1IClxa0WtVKI
ZQ/bvDSvQbPIcIbuppAgOPCljFsDdcbFCJU5UjTujLNw0ajFw9OmoX9YS/F+
334DfV0xFGRvz0m2kaJY8eF7XWMxDscpJufaSVHlkf1lHcRQutgloHdLYSSO
DJbbLYZX+um35q5SrDvZLIw9IYaysNZehiOFYf8PTtF5YvgM2K7m8aSYGin8
s3RNHVbsdZdktEiht7Ro7JlcPYQJXvnLD7UhSTPCP0XcgCjHFYc/9LUh9puD
dNLwKUJPVfJVwl9g/vnaKp9bjcgK1dTjKrSjYOvANtWPzzCtYJzlkNyOqZQe
m/uqzYj/ZpAauLoDLiX8M/T2FljG9bi/FnRg87Gc7ALH59Dt/ZV7bXMnRDMx
Jjf3tML+doFJeW0nHsXcn4SeBBkTldWatjSYPc4tPIEEtrF73KPsafi4LnER
5EswubBvotOBxjxZfUHTAwn2blJhpzrTMOteIFYUSqB8xDNz3gEa6ZkW2dxK
CWKIeWGDATRMdblOkS0ScPIc9IV8Gm/s5SwtPkqgZtrTwrxCw1b0usP1kwQN
T05x/K/S+LnA1fLkmASrerKyWDdotCUKE+99lqBr2Zhyeg6NKTeuvDKDgGPC
5aGoChoW1uxCkklgZrFOAv141s/7Hj24iED+LdEqYxGNQ+PH18ouIaBQNeA2
Wjfb53dqWG8Zgbpxs6dez2lkGb0MvahF4PcYiXe1ZLanuODvW6sJaDGPfl9O
0bD5oGRevpbAae1LW9raaRCbWvf1biCgU76K3EzT2EoHsKa1CdA7S/0vddEY
DFRqYrIJnJfayQ+9phE8XWPF0iNg7NV9x/otDYFPfpqZPoH/ABoUxQE=
            "]]},
          Annotation[#, "Charting`Private`Tag#3"]& ], 
         TagBox[
          {Hue[0.08, 1, 0.7], Thickness[0.007], Opacity[1.], 
           LineBox[CompressedData["
1:eJwVkWs01GkAh3EalUuYYorTuG2RrGZd9uSE3yBL02Vc6hhstrRd9uSyzVIn
WiaSWbu2cSmNskWhImmaYpFrbjHMuw42orz/ZLNWqy1pKdt+eM7z+TmPZURM
4H4tDQ0N34/87wcX1+387JCXh2GAHrejKMjD+jE9IaUWcJdEmA+zHKF2kpTt
ozys2azuvcvyQvGTHZsDKB8r1y52KGQFItPlc0M/6g92rlXYeVYE0p6uO+pN
9+CMsOJINksMrXvW6zzpt+he/3ZexkpG/eXLWnwqwV/yvKYzrCxYvXuQv/h8
JuQF29py2wox8zribJl1HgJyTDeUPy/FpOulSSevAhSnhrvNHVbgyUR9UZyq
COIX5oorPpUI84nTM9G9gS0X2w/FdNUgJHN3et6VclTW8KrMQxsQI3Tk7Mq+
jTCB2DmnqQlv7TT4euV3kCqxCcjTbAE/6WCsy8xd9D/cec7qSBu228oXMjhV
KKt9k+BW2QGu4+Bqe4dqZPfoDtLpTlQolb5u4loUzsj36O7uhvZPIe0JZ+pw
gaqaI4RqLJvaesMkqgGzvel/SqQECa2vXNkZjRjelSwcq/kNgo4PsUXyJqSW
3knJGuxFvHTg7nRtMzx1LbskRn3QExsX9nU9QINH+7NKp34scCxyxP+0IPBE
qREvegBB0QqhYkUbIgUd8VOFv0Pn5fV7P1i1QzBpoXzT9AiW9tHWpr4d2HRe
qekxN4i87NxNXqKHmOIkm/dwHyOu1G+1/tedsLNNP17sNozbSa2LMk93Id6r
e7xOPAJh4vXcsrMqZPC2rbXIeYIdriG8kzXdCF2R4jZ64CnKr8qyZod6cFv0
PqVPYxQb803UKbFqvDid4xQtG4VsTYFs7y9qyOqChdz7oxB80fnooDaBffWW
KBt7Cm/GTy5dQlCgRZhIBwo3Savoug6B8VZRqIJH4VDdODCxjODD0AFfdxcK
tkNVXxSHQP0+xTLIg2LIuIh8Z0tw1LOuL9GfInIssSNJQFDf7ujRH0uxP3le
enkbgZNRtdLsGEW4ebxf4w6CayGe6/cep/APiWvTCiLInBCunPyewll1uCU1
jGCfXtQrzTSKeaWo8cdIgsX+JcWfyikyTjn+mvszQcCAmUHqfYrnPO+6mzKC
sRwzdn09BX84qLk56+PnQDPjd40Ur13iVC/PEZSoTM2iWim+HK8c9b30sad5
lc2uHgo7gbvO7C2C0goO1oxSnJrZbrBMQcCP5nh9xVCMFIav+ERJ0L+e4yMf
o8icS+L6VxFolphs1Z+gmC1rcrzWQBCcbxz85hVFm4FfmIgQsNKXx7QsYmBR
K9oT3UuQ57tcvKDNIP7QN/tP9RFsYC2Pc13KwKExPabiEUGYhJ1wU5+BNOpC
bOsQwbQ7O3HcgAFdVXb88TBB2pzRSUs2g3NiVcoSSqA4apR21oTB39wRKfcZ
gZ+zUXrPSgaCzqkM5+cEI9OGGUvNGFw9tpAl+IMg9pahzHs1g/lJrYigFwT/
NhtuDOcy+A+kvylF
            "]], LineBox[CompressedData["
1:eJwVzXlQlGUAx3GisKDkKNAliICarZFDcRsBCX4TKRgCbRwZs4JyxhHhIGKi
gByCTOUQyLmubEEcCp5A3PcQznK9LyDsw+IsvbscovFIhCii2R/f+fz5tQiJ
8wnX1NDQcH7Z/yoaY6cbHzK47PeFWGDLIWzCp7ZphYF+aX5HtSuHjrTQm8Or
DALNvBv0DnLg2SY0qtYYvLWv/lmYLwdZVkGX/gaDSKfzPdOhHHY7TI1Hvspi
5CivXDOTwyviwE2eIYtMWQJzvJvDuPJUwuFtLGLbjc9l3OFQyS9cKuOx6Gmt
S85gOHjeGpbz32NRKIoU+c9yKLyDxk/4LMwqTJwPaKiwY90iTujAwujazIFf
nVTw9Z9TZh9mcdu2NSK/RgW+WPMbWdDL37J61uSGCutKsxHdYBYzOvu3ixtV
uPzdofaCcBbqyf0uKb0qLGQMlJR/z8JKYbVnWqHCmVtXfDrPssgzkp1+U1eN
3/Xi+tYqWCRqGzJaMWoMvv9X9DtVLNKNtprimBqrO/0NdtWwWIx2xvETargK
nYKi6lg8krZ4Daaqocx9fX26gYWkJdjx84tqvPu21Kq7nwW3wj4WtqmRa8jk
/bjA4qdr7qlu2nNIMhYEm1uPIdTj9LKyeA6paTNnKzvGsM8rXlZ2fR4NKXsT
f3Afx0K7jVdD6QJM/USj4qFxNBRbyHrjF1GfHVJncmQCV9Ke2qX53Eey0PTo
/NwEvj1k2RptuoTEk20Fekl3UZCbFDj1aAnSRPNdOTqT6MJnkaLOB9jQsZd6
/zKJI8nm/X5nHiJrU5B/7IMpCC42FC26/Q3Xc5zo3tUpWL2h/aGX5jJ2qr/O
kdjJoejaFFxvWoZn+Q3H5h45PpLEzFx1oRCvtXWaexBsfCx8slJC4ZH5lSjZ
k8AmJrksR0yxbjC3JvcmCOA0XcwlFH42erb5vgSGI9ZhXlIK3bDgS1qBBLV3
i/yrKinSGa1T9+MIWMd8JuA2RVSt9+76AoKtCl/f5kEK3l5uSL+Y4DXuse6X
wxT9f56Mii0lSNki6VWNUFhyUim/jED3xPPt+mMUCuN/dEuqCaprqmIj5BTC
7KKl5FaCYD47ajBH8dzQOpu0EzBbGLOqeYq637os7bsIYhzMIj5dpNDpWAyg
fQSjaFRGPKDoW3UaCBkmSOgOympdoYhPHw3tHCXgWfuUCVcpLPTDX5iMEQjk
TTfV/1KkWF3YMzFJkGO50qP3hMK62ZK1IwQ7Boa6K55SELc/Yi8oCLb12rY4
PqM4P35Qe+kewaWfjWuHNynsQ5QV7rMES5K8otAXFP8Bpq3/1Q==
            "]]},
          Annotation[#, "Charting`Private`Tag#4"]& ], 
         TagBox[
          {Hue[0.5, 0.8, 0.75], Thickness[0.007], Opacity[1.], 
           LineBox[CompressedData["
1:eJwV0ns0FXYAB3ApIq9qYq3DihJWN4/cUfIVDd3SrbTDPcJ1q0PzWnJb0qJU
rpp1r2csj8yt5LFCGOb97Mb8KML1+jEUpYfMpNndH9/z/fN7zud8N/CCDp+Q
l5OTc5Tl/66/ZXTE1NfOJsNdy+dsqIuNvpSeF9D14PeWX2H2m6LdPCL3GDXB
XlVJrEb/btwZPLDnELWFmfjw2gXpIYgsmCud6EHcPZV49J3UG1FDRmfsKRfU
1fLCK+kpyBfrG+2m32ORpawxKb2IqowMeVsagZj6U90vpCLo/VOfuvymCEZL
4iytUzMxO8NLyNVPwadoZkfV3RxMWaVPmdvdhoerPDvQrgCDL6vE/FYxxC+8
zA1WlcD9G76qlsp9jJvo2VTElIMj8riW8ms+lM/njeyyqEYQ20z727iHSL76
dMb+Zi3+NpazVc0vxN3JrWutOuphG+4TYjH7CNnC2gU76yY4GyYvxmiXwlAY
/X7njy3QNevV2cIow21mH7OvQIIHRUWO1sEV0NDxtbrxeRsUf+I0h92oxKf8
uM3Jxu1Qf73vvlZANfynV67+wCUIa3xntTqmBpzITr0sUQdYLf+GiJNrEbln
2x+P8zpxTtD96G1FHbLFhiUfh59CNXhN5rMn9VDdXr4ja0kXFrXXxwe/b4Af
b1LH1aobLoEF7ALNJjiMcjd7+D3Hiuns4mi9ZnjFBZX1CnqwYUug/heOLThN
1+XxKnuREpe0087tMRo8vY14g33g5zjpqB2XIJ4xJSmal+JheOMy0dUn8ErT
bFvFGAD7QnZSbkIrfHZ2ccb2D+KAFcfkYnkbLCpSMunuIeRnCWPn+v4Ef1lA
TljvECxTtdojQ9pxZEQltN13GMJNt4Xeae1gp4pa1iUMg+Ug6fFRJDCNDT1j
vJTCfsQpWaBE4Bh2qfU7BQrriEa37BUER49f35iznIJRVtP9Up1AwEzt+EqV
YjWj9FmANsFQbzVj6xqKvjVictqQQKivNL5tM4X/XxdawlkE00WJrhb7KE5c
WhBk7CdQSEvP5ztTeH55zqnmAMG6qHsKxWyKgxx+k7yLbJ9TVsg8QrG91a/h
ijtB2qd+DUsPioUit5rr/gTODpuadwRRxFw2+z3pZ4K87kJL2ziKMRP7yjwh
wcl9ykx+AoVtv0tdXSyBQZWn+f0kihkLfut0IkHGHWWG5i2Ko+Mlw47pBPF8
L/2JLApj1q4Vc7/JfvGZirqwmOLyrLOGegGBZRRXpaGUYiDTU3NjEcGH+UdK
82UUoo/hugdLCYIod+nxKoq53Fqze9UEvIfFc183UzRpOLm7EQIWmzcy2EOx
vsKNG9hJoFhXMqQppTjne/LE5WcEdUy1gb0DMt+aa0EPegh26ZY+L6QUgoBf
Qhr7COZFal0ToxR0bW6otJ+gROFYp844RWJwa6QSJTB7pdYWNUnxRndAoDsq
8+Yek1S8omBJXsdsHyPIfVra/HaaIuuHxVjWhMzHSb3R4J3Mc0qe5/KC4Oz4
lTc27yn+A0OzOe8=
            "]], LineBox[CompressedData["
1:eJwVkGk8lAsDxRkkS6hUSJZE3US2UorT7r3Ii5JCXEpRFF3xklxblpLClSKZ
Szt+lbVlxt7YzczzPDOThxgUCt22KyRd74fzOx/Ol//56/qedvFjSEhI/DGX
/3dPZVB35Tgfa0PCw+41DOCowKX46Wc+PgXJ++nHDaA69siTzq982Pu9jT15
fABqxqGVbyb4YJXnR0jvHUBbYlatync+SgT/zPtFfQBmm15R/lIEJnOsRlQr
+iGZe/iHmioBH50n5P5pMShxRKjnUgLpnOQVtgNi3DW4NpqvRoB3LlIjvlUM
h9LOLoMVBFaJuJ+JXDGutaDSwoBAkZqX2aPtYqyd1D3ttInAwSJ2SJlZH2as
bYYyrQg4HWUklsr3gRvvfli0lUAryzNMd7AXocqZ9l7bCdhNih/aZvWi2kB6
TaAdgdhtvJcJs6+xz3VInORJQJabEOI+2AODXMbBNi8CjJaHvKt1PZgUa3GV
fAiYzDIXaTF7cCvQjZ3lR2B4R7XyJq8ejMQ33yg8ReDxFW8l295uRJU+dKmJ
IXBl8TS7Y4zGHeXTjRO3CUTX/P3Xma1daNceOLH4HoGEi94nl+l34et614Um
DwgEh/nEjy3owg6nLV4BJQTuvg5x0Be/gviq7GR3BYGfo2HxdYmvoLGIaVjH
mftXbt5o1CPCVVV+xqURAmcF+zcn3haiatWuzfffE4h8TC3emiFEr0VVX+MY
ga7Ap0GLY4Qwcs1bN/uRQHWqkZm+pxCtWQGc4CkCLe/lbNuWCCGzjDHtKk/C
/PTEgChNgEh1cx+ddSSakxfp9WZR0Gh4EnHCmIR+obbx+AUKzwNNMspNSKRJ
3shVC6MwXWPU8J8NJHIyHwY3HKAQeWyNfogNib0hpRI+6hTOla14V+dEQkf9
LhldSCJq7/yQI2dJJL8M0E9tIaD5LTGlJJyE9aYlqvdYBFhMmYJvESQ2jo8W
CR8RmPnCIC9Fk7hZWLXw92sEzuf8sChPIsE1lz6Te3TO8/DnSekcEgme5g5x
0gT+iH0dc7eaxKcYhS1xznyE/lPa3FJLIm5Hima6LR/+Ackq4/UkppKzE0qs
+XBxNmeaN5G4WJkRqbSWDwPdlJpa7hz/5P4Fp6T4aK+1mKXFJGybJtdffsqD
hkTqOWUpCjJvVASFhjwoh/o0mMlQyNfb6Waux4P0yEaFA7IUdEz9T3Vo8PCB
259zU4FCmpWLoq48D3X5ls9/UaVwcl9+RxLBhT8GJ3fqU2B+TzjKdeGiItoq
7H+2FLgZFhPuPp2QZxRKpf9Kwb77BFd3Xyd+u6CQ/sCegsn5yr7JXZ1QTO0p
ov9L4YumrqVoTSd8b0T3bz1IYffx/hbnTx1QKq93kAygEFRRm7z6Qgf839np
XbxIIU/SwupBVTuqA8seF6RS2GOjVLe7qB2LPy63eZFGgbFBMfzvW3P7xNjB
sQwK6ZvzNE8ktmOJ9JU0x1wK9317FKdd21GvRU4tKqbQqT0j9fu3Nmju9+Dl
dlAwNeX/uXtnG94Hc7n9XAoRqql9YZZteHZ5J3c1QWHL1d6P5YZtONBk2Fkm
pCCiS1XdVNtwxWqmra1vzpdP7hrToVYwdPOavn+iEHUy6VfD1FaMjPdWeywV
wPiMxHCFuAXlSb4ly70FsLKXD0+93wzRKaMeKx8BWohFbyWYzZh2nZR3PyKA
QnLceFR2M7atSvO/flyAguRVdy4lNqOj9pnekmAB5C6bX2f4NWNoSiVHKVaA
4TxPRUe9ZqgF1iRKFgrgLknHadxpwnknzd+GhwSgm1/LVbzgQI3/WcLinQA2
AeKojeUclDu3/BUzKoCp0trg6mIOxlzCBtU/CrArqKuiP48DT1feMYcpAbZd
bqRCYzjY6p4Q9ERBCJ77uC1nDwfTR8Yiz5kIsXDlre99opcIC2dlKUcKsXum
QPOY/EuckTWIco4S4mfgh5oA6Zc4nX3FNzNaiEeBRTMhs43wr/JdvyxeiJEJ
V6Ornxvh8W1+i1aqEPcWmncxuhuxLdx1xuiWEEIp2UFWcSMUwj/4OtQLERJq
kuKzrxHMMB2TFHkRzsatnQkpbsB3eUumY7oIf27Uu2V9ox6JP8wzg/VeoSHs
nYpPTh12XBj06C16hXNewfOUOmqx/u2BlDzTLixwk9tzUbMWDoWPNz+r74Ld
IXvZsuFq5E6wanTsaPRrSw+k8tiwS3D2OO9AY3di/tMvbWxMLhya6HKk0Thv
WYdnExv7jZSNM/fR8JBUfrChmg2loz43ZQ7TWOVd/FOymI04vkzE+9M0ri6R
q5NKZiOg2NGsPIsGtdrtEXM7G2pWgx0q12lkSCqaO1izwWkKDwjKoVEwtbph
ahMbKweZTIN8GndjmxgeJmz0qH9RunGfxjUlZ9EGbTackrJHz7+gcXvFoWz7
HyzMqq5Lotk0XK8Yb1w2xUJJQe1Ky1oah0q5rW++siBf/e7Qx0YafMYM98IY
C41ftzT7dtL4dP2rXl83C2fieEdqeDSeeC+1fy5iQVfF7+dykgYny+xwNslC
tGHaRoGIxmNvOWu3NhbWPVtJmNJzPKla862aWKD3VAWl9dDQPjj4VKuBhWTK
Xm60l0aZ+nxHmRoWLH3Ft237aRQdtuGMP2fhX+/6Aa8=
            "]]},
          Annotation[#, "Charting`Private`Tag#5"]& ], {}}, {}},
       {"WolframDynamicHighlight", <|
        "Label" -> {"XYLabel"}, "Ball" -> {"InterpolatedBall"}|>}], 
      StyleBox[
       DynamicBox[(Charting`HighlightActionBox["DynamicHighlight", {}, 
         Slot["HighlightElements"], 
         Slot["LayoutOptions"], 
         Slot["Meta"], 
         Charting`HighlightActionFunction["DynamicHighlight", {{{{}, {}, 
             Annotation[{
               Directive[
                Opacity[1.], 
                AbsoluteThickness[2], 
                Hue[0.55, 1, 0.7], 
                Dashing[{Small, Small}], 
                Thickness[0.01]], 
               Line[CompressedData["
1:eJwVkms01GkAhzUhR5ZVaXY720SzeyppioxS1s+lmjnjNqXaEbWIo7tNwxZl
SspEYrQRkkujVibXSUTyf10TmjfZTiHbv12tbro40nax9sNznu/PeayCw9eF
cvT09EQT/O+mcwvW225zc86/2fDw+cqlzvw+9qCStYRwZNlQg9ocuqWHNVvZ
Jah0DtybpbbCxQHvVWtZF7zdKhcmqG2hEjp8LWalSIuKzTikdkXCnwui3NlA
sIqjbfvVa8Gp4i9wZX9Bor5hUJQ6CDfz8jgu7GH0rxEtilTvxdwPTTlTzqrQ
Wi+vCQuOw+hI8BkNPwtKrd1amTQJLxxzXyx1y8d0rryj2igNA89uFkZ2FsIV
GyajLR3+qyNNZk69DPU9zchFh2z4qTYnZl0ogXbHMSd9Th7Cfey4G06Xw8Sz
wlqxuQDvrfVcTEoqoRcya3RHqhouijC5cPQq1OUGSd1vL8JrfuZ4MrcarNDm
s8amCDy7h7NtBNfBzZZmS/2LUabVipwi6vBJOMbZW3MFhif92mJS6hEzpVfE
GS6F6SuPyzN3N2B9guVCI+tyxLS8dZyWzCAsZp14ZGMFJLe+yAszCVqN5947
G16JaOX9q2/qGjFuX9n0MVcLkwiLgp6OJsT/+5jPrbuKca7lbxHvmvF4092n
r4er4LunwqdiRitqihlmMa8axsNFVSfmtmEgw9t43vIaWNns4c8S3UI/L+da
3/bryDqdsdJN1o75rie6JQm1iCwWz/4q5DZe+coNeLl1KFe06KuOdyB5ktW5
0q4b8IktytCc6cR+yc78D0P18Hb0W3Kktgu8jFqDI6YNKFGnpo313oHzJKZ5
WWEDlufM1B2V66DvaHGj3ZZB6g/5qUHndUhNajZL3MxAsub2gzBDCgfn9kGn
dgbuT8SZSiOKOC9vy6gOBk6HW2RFxhSdAXf9SrsYCK4z95+ZUoTEPOyw6mYw
TVDds5tLoap+VmHYx6DXopDum0/x0m6qQveSwa6/Y28pJBQX5nlyQ8wJQuM+
KfM8KYYddNKc6QRb5kSLGW+KFWvWJ/5hQSD1i2zl+FLQkIDP4lkE9p07m4/5
U3zJ3/VkEZ/gk1bGJO2i8PsuufS9PUFyvF1NxikKM/MuUZKMYHCJe/2VVIqV
vFiPmk0ELv2+jY1pFGELBT5PAwhGhJGdw+kUzOpTG92DCAKeXnssyqXYF+0d
+nE7gbXkR+OxUoqeJ11xO2MI4ke9zEwrKDhvYo9nHiJ4VLBlxvdaCsEXQWKr
gkD1UcGTVlMc/yZFxY8nGNMQu98bKJZ5+eT1npz4yEzsL6MU2VV3bnicJ7Cs
kwXu6aZoaVQwB/IIordtD43voXinW9x8qYBAwCSGlz2g8Hye0jH5EoFyd7a8
pZfiwBh0tkUE7LeaA339FIUGr7t/LiZIj+g8asRO9Jkj7a0tJXjNe6Tk/UWx
cJHewFA5geT2q2T7QYqfVpSxXC2B+tfxNMk/FPGiwMHVVRM9X3CCfYcopAeD
sjddI/gPRo0v6Q==
                "]], 
               Line[CompressedData["
1:eJwVkHk4lAkAh1E9lQ4SkS5Us7YwQjnbX4dHyLp1oZYc8RjSiiXkirS7Cqlc
pUV0X9OoVq4ZVxjm+2bM+GRM5osOxe5iqWjtH7/nfd4/35+uf4R7oJKCgoL7
7P7nKw6rl/NRgJEBpiKHyUWAyP3O078FYMbw2f0CLmqSjz7kjwlg8GlosZE6
D1pGURx6QgCeULGB58VDW3peneoXASpJxglJNw8mFhLhsTkEfE3SBka7GqFY
6DutpU5geVZqT2hFM4Sy2CifFQSsr9v1BdHNuMG49OGaFoF+/v2ztTotcHrE
72GsIbBdrZeVc7kFl1rBMWMQIPtCRIsSW7FpUjfC1YLAoY6C0TTjNnzd/sNg
rhWBK8nx89MD2tCZeshXbEMgu9Rff9GVNkSp5O49vJNAPjcl++Z0G2oYc/XD
HAkwdzfKwrjt8PAalGX4EDj5nW1ZoRUfjEKlA22HCRRpWjo+C+ZjUra2c6kf
gUQ77Yroi3xcDdv/Ii+QwO2n0bbdw3y8TW3JLw0noKkmfuyS34n4R7fca5MI
tEaSIRsju1CuEsGbKJvt/dfXQuuqAO3rBkKXVxDI0U8qKL4nwBjTa5nxTQJG
LuEWC2oF2OVqfTjkLoHYHsPIrH4BZBfmT/Y+IbDZe+R88DoC2molm+ubCDCK
PVyyCghcUBfk/Pp29l9Jxr7UJBJVG2wtK98TGNX3nG+VRUJqVtXPGybA+nxR
X1pIwtCr2GBmlICB4WT6CIfEy7yQpuNTBHaPfa9hM0xinqbSZy9lEms/rfMo
9xAibqWpn44BiSd7G9L7V4igzX0YG2pE4vcpQ91L60V4HmacwzYmIcvar7jd
WITPtYZc+60kbiXWW/o4iBAXpL8x8gcSf9UzvtBxIpx6vOZdvSuJ4scNCTt7
RYj/cUHk0ZMkBJKfP2nndON0cl/SjRoSaQOW1qVSMaLGH7W01pFg1ictaRwS
41jIWdWPDSQeHjHz6x8Vw93NtMS0edY1qlunlSRg6GbW1nWSeGPnvUPOkKC9
zmyGkpEYPrDMyZclgbbCb6dU5gjRKLV6GjouwZNEq+hf9gjx1SdocdhYD1Z7
encVdggRPNXo+prdC3aG/91VR0TglL1nmwb0IcF19U9DgyJoVjZ4DRFSRMdU
56nEdePgoeubmHoylETrGGcqi6FmbyLX6pDhi7J5iXO2GMOuKeXhga+RPm2a
e3y9BCx3F0nu3AHsOiP3lt6WgKtovqH04gCYb/ZlFm/pgZuL+3D4WjmcSh9Y
PmvoQeBIg0bTAzkKJ6prdRwpqKix0nq30XBMc/NOcKLQd47NMrSkMblscKLH
mcLQuA3ztDUNT0MVo1wPCtLbadZ6O2gsDfArmudLweGBRnyQA40UwbzY9xEU
rL8t5wx50wi542zCzqOwwuMOvyOJhpaVvEP1CoWYqV0T2qk0mppjQlgFFNrj
M6aCz9DQk5eUMK5RsFFKzlU8R+PVyn+W5ldSWKKuqGWaS8M14/KHhD8pVIYh
9nw5jRl1gwzqBYW5SdnBVAWNu3/U6ZnXUSiz1zPdeIuGcs27g6M8Cm5z/Pyf
36PBG7Nu8edTYESPr5dX0TiR0nW0tovCxCbZjMFzGrqqgd9WkRQS/Furoqtp
JG7O2iYSU/AsGucurKdh8EyP2EJRKMgM1vTg0qDsqlhZryjc79zqUNRI46xw
78IPUgra92IOvmmmYe4vK9vzmsI3Z1t7o5c0/gMwu6BX
                "]]}, "Charting`Private`Tag#1"], 
             Annotation[{
               Directive[
                Opacity[1.], 
                AbsoluteThickness[2], 
                Hue[0.06, 1, 0.9], 
                Thickness[0.007]], 
               Line[CompressedData["
1:eJxTTMoPSmViYGAwBWIQfWSOZohhhpMdAxQo33lU0/FIwR7Gv2DcsCb5kQGc
v+y+n0vgIwc4f6KpmYDHowA4v/2BZpnzowQ4n2mbsqbjowI4f/+CBUwOjxrg
fKWfR+ayz5gI53/7kjR1jfIsOP+N5fw3xk4L4fz7r/YvLT27FM6Pdi3lEeNe
BedHToztmrV4HZyf728kHjp5I5z/XYvBgWfdZjjfoT69xPTbVjjfV2Pm/17x
HXC+nNEtWR29XXD+hi1b3G2K9sD5bD2RJ6r798H5fO+8V4nlHoDzq499shTq
PQjne538V7J05iE4v6rj+taPew7D+TxFoouunjkC5/8XV5hS9PkonB+ct8l/
k8hxOJ/r/cptnUon4HxFnTxlKfeTcP6sydOtnSJOwfmlqz1keVNOw/kb64+x
TGw7A+f7162cvmbqWTjfzzLSoHH3OTh/3ZIJk37cPg/nW8wVu9BccgHOn6C6
cELiPATfy+30zXS2i3B+b4vRzul9CP4zA+d9aycg+A53gw8fnoTgfzEtPft+
GoIf83z7Q/f5CL6Wly3Xj/UI/nF+j+iIiwi+wp6IhLzLCH5VRmZqy1UEX+9g
V/6Gmwj+tKKzzRyPEPwPcvc65J4g+F6n3/WaPEPw/7xhSgp+ieADALNY0O4=

                "]], 
               Line[CompressedData["
1:eJwVkGk0lQkAhsVooawtt7QgTKdsoSyVt1CEJDIpXdmjydCEhGSpiJJ9TUxJ
qXSyFhU3u3Dxfd/F/VxbCl+rEscoGvPjPc+/9znnUXDxsXEXFhISsp/f/xSU
e/eWf+pEbHFhir5WMNx4No+efetE95ih50eReFSFuxZxv3ei6rWgemFTEljq
fuVvpzrhJ+uuax+ehpYrKRypH52IeXKx0oO6BS29HspThMDeD7E2j8PysSCL
PctaTmC3XVGx4mgRqMHzfsdXElBr6DwcUFuMfJXUDzksAmnGySJu2SWwLOby
VdYRMJm0ZOmblyG1GeU6KgREfcN+fYx+hs3TCj7WegTkJxIlidtV+LnLcCTJ
gMCQmdhnN3Y12iOPsbt3Eliec2pcRpwDP8kkC8c9BIqKvsltesVBlcpvm06b
EyjLaEhevLEGtnYjg1HHCegel3OK49RBJUvYvsWRQCh7Vd07qXpMD65vl3Am
EKk7rhPtVI9bp4+8THGf90ewl1TM1mMssinjzl8Ekk/7b5DVbERI8QOb6jAC
IVbnVOsDmnFX0qduKo8A1R1g0ZrZhtYNb07J3iPQ30hrVVNt+K5hJ61ZQID9
PPjiAQkujKx3OHoVEtBIHlu/J4yLwfhF071lBMrVZIzunmjHGpncLa8aCDil
/rnt0ZUOxC/vTIwdI7BKQzfo3goCT5VM9O+/J/Bji+3+Y2rzHp2nA3UfCVyn
qe3vTea722Wrzo0T+MTKZW6fJfA6xavB918CgYeJlvD2+c6rhGfsxEi8mJyx
MAonEbRa21lelYT/Z8fZaS6FNbVF50+pk4gRyDPZbylUntZMLNUkcT3g0D7l
GQoz1Wq1ZttIrJFOiRMo8RDksUn5jCEJsa9fCicDeQguWce8sibxanNMvPTa
LoQcWHzG1X/+bzZx1/OD3bgY3heWX0XiRtBJ7cpAPvwmi5uaOSQepy+2eR3F
h6dXtNSnGhILFWQdWlP5sDmknavdSEK5kHMrv5QPFYWr1Zx2EkVs45/lX/ho
5ejM0YMkDFcqZDu60lgjdC1YUoRCTsLk1Lk9vSgLNQgINKUw0XtgJqpPADHh
OyIJ+yloGQl+XmcEcLosnlBgQUG9QCkudlKApdcED+mDFJ7ddU71XtYHl4zQ
oZ32FDIjPjZxd/ZBorTGcoEXhZoB8oF0Zh88GfONMTEULrlsXzJh1Y+1hx06
stooGOj9rpedN4DSKJdCuRM8sPTZWlvkh3DBeq3T6AgPzEXeiMz2Nwg49yJF
MqgL9vt63H6ZDSM3QF7zqlg3KvwGPEyM3+KHmG6uVUI3TLt6ZFw3vMOVWe0k
3409cG/UsaoUHoHR5WGH/oc96PhW4BXMHYHGuz+uZm/lg2trItd0YxSWd57o
V9TwMflrbcENhzFkTb2oljenYVoyukhmBQPzS4ccLljSqPUas9/LYjAtPTLF
t6LhxNI9ESjH4LCapHqSLQ1Rn/RrfQoMJNycb4qyaRgxdr556gwiOkXPv/eh
4RHiGaNkxsDrkZVWaQoNIWb87JcgBiyD4TapdBpz4tHU6lAGDY3nvLwzadxX
7hs3DmegOJybq5JDw/ifCHZaFAPB6gmJjPs0eJEz4juSGVhHpX248JzGuMaS
Uf9CBnPLVaPolzRwtHX1zScMCm9zFHU5NJKbDMVrShiIVTFHx+tonOga3bys
kkHd9x1NLlwaqjO7XHIbGPwd0eFa3UHjZIvPjbpmBgpS7r/kyHn/kYqQsVYG
oVvitvO6adTUmqRrkAxUKxSJrTSNvI7+BpsuBvS+p95xAhoiX3eX+/MZRFMW
Sz7007jJS/VIFzDQdRnMMx2iMb1waU/lAIP/ACSV0NM=
                "]]}, "Charting`Private`Tag#2"], 
             Annotation[{
               Directive[
                Opacity[1.], 
                AbsoluteThickness[2], 
                Hue[0.11, 0.9, 0.85], 
                Thickness[0.007]], 
               Line[CompressedData["
1:eJxTTMoPSmViYGAwBWIQfWSOZohhhpMdAxQo33lU0/FIwR7Gv2DcsCb5kQGc
v+y+n0vgIwc4f6KpmYDHowA4v/2BZpnzowQ4n2mbsqbjowI4f/+CBUwOjxrg
fKWfR+ayz5gI53/7kjR1jfIsOP+N5fw3xk4L4fz7r/YvLT27FM6Pdi3lEeNe
BedHToztmrV4HZyf728kHjp5I5z/XYvBgWfdZjjfoT69xPTbVjjfV2Pm/17x
HXC+nNEtWR29XXD+hi1b3G2K9sD5bD2RJ6r798H5fO+8V4nlHoDzq499shTq
PQjne538V7J05iE4v6rj+taPew7D+TxFoouunjkC5/8XV5hS9PkonB+ct8l/
k8hxOJ/r/cptnUon4HxFnTxlKfeTcP6sydOtnSJOwfmlqz1keVNOw/kb64+x
TGw7A+f7162cvmbqWTjfzzLSoHH3OTh/3ZIJk37cPg/nW8wVu9BccgHOn6C6
cELiPATfy+30zXS2i3B+b4vRzul9CP4zA+d9aycg+A53gw8fnoTgfzEtPft+
GoIf83z7Q/f5CL6Wly3Xj/UI/nF+j+iIiwi+wp6IhLzLCH5VRmZqy1UEX+9g
V/6Gmwj+tKKzzRyPEPwPcvc65J4g+F6n3/WaPEPw/7xhSgp+ieADALNY0O4=

                "]], 
               Line[CompressedData["
1:eJwVkHk4lAkAh4dq5YgptUnZ6JgOGnIkR35PNsmxEtmIDnQYS9jQukpyNFN6
HDtKVDoUDZtjckQMgxIy3/eN8KVSIuemZSVKa//4Pe9/7/M+Py2vAKejsgwG
w3V2/7OrxP9lyQgBpiM/10DVC0fanPLK/iFQmhiUUmUTgqqz3oXPxwkks1eG
WdqFQ40dXPJ+ggCnK/t8oMUZNMXzRcxpAr5pfXacqFjob+2Q+swhIf30znzn
QCJkMg58U1tMgrGIH6rYfBnS7rBgjx9JVNqH9fePXsFdVtrQDTUSzza4WaUt
ugr7ouedLA0SS5Q9cq/aZyKtESWGLBLL/esOHXPIwsZJrQDHrSQERr2JIR53
8HWbRV+qKQn2h/6okI47aD23/0C7OQmT+eH1cM5GsEqq3cHtJIyuHz9hbXUX
Vay56/1sSXwMjK3IXZ4DZ5e+7gQPEto3nccz+QKwMmRdmw6SuHLPSnyckYfJ
7p9alT1JzJ1WVbL0zcN1v32P+UdJBBmGHDUwy0f/uafpt0+QuBDiK+aQfyGy
6L5TdTSJelb25bDhAmSrBNRN3CFh4aHh/jWvGM0r3/mq3iMR4xbRdYYqxriu
y0K93Nl/kl9Ei74Uw9LR7CAnn8SO0UxOpJUQ3Ulyky8fkhis2JUw3imE+qIs
7ZoGEi3L5J14nx8iaTGRcqGfxOf0vKlu+TKUrtlhkjNIYrGfhrbnhjK8Nix9
UzdMIoK3YKZoVxk2uVzTmRklUfxgd1xLfBme8TkNgV9IiK57XhhilGPeUtkp
FwUKWypexW8eKUf4MgNPTR0KRN7QzYacCqiLC8N82RRqv/GaLtRX4JGfXopQ
j8L+QycFG95VYKp6k3iXEYUk6Rj7k3olwo+tXxtkQaHVdWb/I14lIoo1Bmoc
KdAS1SSu92NE/jI/yDuEAutEtMzpr1U4c/ZV9N0qChlPNvIbRkQI/rfoaaOI
ghdh91vjZxF8OOeZI7UUDieo9dbK1MBpj0GWwRMKij4lKleX1IClxa0WtVKI
ZQ/bvDSvQbPIcIbuppAgOPCljFsDdcbFCJU5UjTujLNw0ajFw9OmoX9YS/F+
334DfV0xFGRvz0m2kaJY8eF7XWMxDscpJufaSVHlkf1lHcRQutgloHdLYSSO
DJbbLYZX+um35q5SrDvZLIw9IYaysNZehiOFYf8PTtF5YvgM2K7m8aSYGin8
s3RNHVbsdZdktEiht7Ro7JlcPYQJXvnLD7UhSTPCP0XcgCjHFYc/9LUh9puD
dNLwKUJPVfJVwl9g/vnaKp9bjcgK1dTjKrSjYOvANtWPzzCtYJzlkNyOqZQe
m/uqzYj/ZpAauLoDLiX8M/T2FljG9bi/FnRg87Gc7ALH59Dt/ZV7bXMnRDMx
Jjf3tML+doFJeW0nHsXcn4SeBBkTldWatjSYPc4tPIEEtrF73KPsafi4LnER
5EswubBvotOBxjxZfUHTAwn2blJhpzrTMOteIFYUSqB8xDNz3gEa6ZkW2dxK
CWKIeWGDATRMdblOkS0ScPIc9IV8Gm/s5SwtPkqgZtrTwrxCw1b0usP1kwQN
T05x/K/S+LnA1fLkmASrerKyWDdotCUKE+99lqBr2Zhyeg6NKTeuvDKDgGPC
5aGoChoW1uxCkklgZrFOAv141s/7Hj24iED+LdEqYxGNQ+PH18ouIaBQNeA2
Wjfb53dqWG8Zgbpxs6dez2lkGb0MvahF4PcYiXe1ZLanuODvW6sJaDGPfl9O
0bD5oGRevpbAae1LW9raaRCbWvf1biCgU76K3EzT2EoHsKa1CdA7S/0vddEY
DFRqYrIJnJfayQ+9phE8XWPF0iNg7NV9x/otDYFPfpqZPoH/ABoUxQE=
                "]]}, "Charting`Private`Tag#3"], 
             Annotation[{
               Directive[
                Opacity[1.], 
                AbsoluteThickness[2], 
                Hue[0.08, 1, 0.7], 
                Thickness[0.007]], 
               Line[CompressedData["
1:eJwVkWs01GkAh3EalUuYYorTuG2RrGZd9uSE3yBL02Vc6hhstrRd9uSyzVIn
WiaSWbu2cSmNskWhImmaYpFrbjHMuw42orz/ZLNWqy1pKdt+eM7z+TmPZURM
4H4tDQ0N34/87wcX1+387JCXh2GAHrejKMjD+jE9IaUWcJdEmA+zHKF2kpTt
ozys2azuvcvyQvGTHZsDKB8r1y52KGQFItPlc0M/6g92rlXYeVYE0p6uO+pN
9+CMsOJINksMrXvW6zzpt+he/3ZexkpG/eXLWnwqwV/yvKYzrCxYvXuQv/h8
JuQF29py2wox8zribJl1HgJyTDeUPy/FpOulSSevAhSnhrvNHVbgyUR9UZyq
COIX5oorPpUI84nTM9G9gS0X2w/FdNUgJHN3et6VclTW8KrMQxsQI3Tk7Mq+
jTCB2DmnqQlv7TT4euV3kCqxCcjTbAE/6WCsy8xd9D/cec7qSBu228oXMjhV
KKt9k+BW2QGu4+Bqe4dqZPfoDtLpTlQolb5u4loUzsj36O7uhvZPIe0JZ+pw
gaqaI4RqLJvaesMkqgGzvel/SqQECa2vXNkZjRjelSwcq/kNgo4PsUXyJqSW
3knJGuxFvHTg7nRtMzx1LbskRn3QExsX9nU9QINH+7NKp34scCxyxP+0IPBE
qREvegBB0QqhYkUbIgUd8VOFv0Pn5fV7P1i1QzBpoXzT9AiW9tHWpr4d2HRe
qekxN4i87NxNXqKHmOIkm/dwHyOu1G+1/tedsLNNP17sNozbSa2LMk93Id6r
e7xOPAJh4vXcsrMqZPC2rbXIeYIdriG8kzXdCF2R4jZ64CnKr8qyZod6cFv0
PqVPYxQb803UKbFqvDid4xQtG4VsTYFs7y9qyOqChdz7oxB80fnooDaBffWW
KBt7Cm/GTy5dQlCgRZhIBwo3Savoug6B8VZRqIJH4VDdODCxjODD0AFfdxcK
tkNVXxSHQP0+xTLIg2LIuIh8Z0tw1LOuL9GfInIssSNJQFDf7ujRH0uxP3le
enkbgZNRtdLsGEW4ebxf4w6CayGe6/cep/APiWvTCiLInBCunPyewll1uCU1
jGCfXtQrzTSKeaWo8cdIgsX+JcWfyikyTjn+mvszQcCAmUHqfYrnPO+6mzKC
sRwzdn09BX84qLk56+PnQDPjd40Ur13iVC/PEZSoTM2iWim+HK8c9b30sad5
lc2uHgo7gbvO7C2C0goO1oxSnJrZbrBMQcCP5nh9xVCMFIav+ERJ0L+e4yMf
o8icS+L6VxFolphs1Z+gmC1rcrzWQBCcbxz85hVFm4FfmIgQsNKXx7QsYmBR
K9oT3UuQ57tcvKDNIP7QN/tP9RFsYC2Pc13KwKExPabiEUGYhJ1wU5+BNOpC
bOsQwbQ7O3HcgAFdVXb88TBB2pzRSUs2g3NiVcoSSqA4apR21oTB39wRKfcZ
gZ+zUXrPSgaCzqkM5+cEI9OGGUvNGFw9tpAl+IMg9pahzHs1g/lJrYigFwT/
NhtuDOcy+A+kvylF
                "]], 
               Line[CompressedData["
1:eJwVzXlQlGUAx3GisKDkKNAliICarZFDcRsBCX4TKRgCbRwZs4JyxhHhIGKi
gByCTOUQyLmubEEcCp5A3PcQznK9LyDsw+IsvbscovFIhCii2R/f+fz5tQiJ
8wnX1NDQcH7Z/yoaY6cbHzK47PeFWGDLIWzCp7ZphYF+aX5HtSuHjrTQm8Or
DALNvBv0DnLg2SY0qtYYvLWv/lmYLwdZVkGX/gaDSKfzPdOhHHY7TI1Hvspi
5CivXDOTwyviwE2eIYtMWQJzvJvDuPJUwuFtLGLbjc9l3OFQyS9cKuOx6Gmt
S85gOHjeGpbz32NRKIoU+c9yKLyDxk/4LMwqTJwPaKiwY90iTujAwujazIFf
nVTw9Z9TZh9mcdu2NSK/RgW+WPMbWdDL37J61uSGCutKsxHdYBYzOvu3ixtV
uPzdofaCcBbqyf0uKb0qLGQMlJR/z8JKYbVnWqHCmVtXfDrPssgzkp1+U1eN
3/Xi+tYqWCRqGzJaMWoMvv9X9DtVLNKNtprimBqrO/0NdtWwWIx2xvETargK
nYKi6lg8krZ4Daaqocx9fX26gYWkJdjx84tqvPu21Kq7nwW3wj4WtqmRa8jk
/bjA4qdr7qlu2nNIMhYEm1uPIdTj9LKyeA6paTNnKzvGsM8rXlZ2fR4NKXsT
f3Afx0K7jVdD6QJM/USj4qFxNBRbyHrjF1GfHVJncmQCV9Ke2qX53Eey0PTo
/NwEvj1k2RptuoTEk20Fekl3UZCbFDj1aAnSRPNdOTqT6MJnkaLOB9jQsZd6
/zKJI8nm/X5nHiJrU5B/7IMpCC42FC26/Q3Xc5zo3tUpWL2h/aGX5jJ2qr/O
kdjJoejaFFxvWoZn+Q3H5h45PpLEzFx1oRCvtXWaexBsfCx8slJC4ZH5lSjZ
k8AmJrksR0yxbjC3JvcmCOA0XcwlFH42erb5vgSGI9ZhXlIK3bDgS1qBBLV3
i/yrKinSGa1T9+MIWMd8JuA2RVSt9+76AoKtCl/f5kEK3l5uSL+Y4DXuse6X
wxT9f56Mii0lSNki6VWNUFhyUim/jED3xPPt+mMUCuN/dEuqCaprqmIj5BTC
7KKl5FaCYD47ajBH8dzQOpu0EzBbGLOqeYq637os7bsIYhzMIj5dpNDpWAyg
fQSjaFRGPKDoW3UaCBkmSOgOympdoYhPHw3tHCXgWfuUCVcpLPTDX5iMEQjk
TTfV/1KkWF3YMzFJkGO50qP3hMK62ZK1IwQ7Boa6K55SELc/Yi8oCLb12rY4
PqM4P35Qe+kewaWfjWuHNynsQ5QV7rMES5K8otAXFP8Bpq3/1Q==
                "]]}, "Charting`Private`Tag#4"], 
             Annotation[{
               Directive[
                Opacity[1.], 
                AbsoluteThickness[2], 
                Hue[0.5, 0.8, 0.75], 
                Thickness[0.007]], 
               Line[CompressedData["
1:eJwV0ns0FXYAB3ApIq9qYq3DihJWN4/cUfIVDd3SrbTDPcJ1q0PzWnJb0qJU
rpp1r2csj8yt5LFCGOb97Mb8KML1+jEUpYfMpNndH9/z/fN7zud8N/CCDp+Q
l5OTc5Tl/66/ZXTE1NfOJsNdy+dsqIuNvpSeF9D14PeWX2H2m6LdPCL3GDXB
XlVJrEb/btwZPLDnELWFmfjw2gXpIYgsmCud6EHcPZV49J3UG1FDRmfsKRfU
1fLCK+kpyBfrG+2m32ORpawxKb2IqowMeVsagZj6U90vpCLo/VOfuvymCEZL
4iytUzMxO8NLyNVPwadoZkfV3RxMWaVPmdvdhoerPDvQrgCDL6vE/FYxxC+8
zA1WlcD9G76qlsp9jJvo2VTElIMj8riW8ms+lM/njeyyqEYQ20z727iHSL76
dMb+Zi3+NpazVc0vxN3JrWutOuphG+4TYjH7CNnC2gU76yY4GyYvxmiXwlAY
/X7njy3QNevV2cIow21mH7OvQIIHRUWO1sEV0NDxtbrxeRsUf+I0h92oxKf8
uM3Jxu1Qf73vvlZANfynV67+wCUIa3xntTqmBpzITr0sUQdYLf+GiJNrEbln
2x+P8zpxTtD96G1FHbLFhiUfh59CNXhN5rMn9VDdXr4ja0kXFrXXxwe/b4Af
b1LH1aobLoEF7ALNJjiMcjd7+D3Hiuns4mi9ZnjFBZX1CnqwYUug/heOLThN
1+XxKnuREpe0087tMRo8vY14g33g5zjpqB2XIJ4xJSmal+JheOMy0dUn8ErT
bFvFGAD7QnZSbkIrfHZ2ccb2D+KAFcfkYnkbLCpSMunuIeRnCWPn+v4Ef1lA
TljvECxTtdojQ9pxZEQltN13GMJNt4Xeae1gp4pa1iUMg+Ug6fFRJDCNDT1j
vJTCfsQpWaBE4Bh2qfU7BQrriEa37BUER49f35iznIJRVtP9Up1AwEzt+EqV
YjWj9FmANsFQbzVj6xqKvjVictqQQKivNL5tM4X/XxdawlkE00WJrhb7KE5c
WhBk7CdQSEvP5ztTeH55zqnmAMG6qHsKxWyKgxx+k7yLbJ9TVsg8QrG91a/h
ijtB2qd+DUsPioUit5rr/gTODpuadwRRxFw2+z3pZ4K87kJL2ziKMRP7yjwh
wcl9ykx+AoVtv0tdXSyBQZWn+f0kihkLfut0IkHGHWWG5i2Ko+Mlw47pBPF8
L/2JLApj1q4Vc7/JfvGZirqwmOLyrLOGegGBZRRXpaGUYiDTU3NjEcGH+UdK
82UUoo/hugdLCYIod+nxKoq53Fqze9UEvIfFc183UzRpOLm7EQIWmzcy2EOx
vsKNG9hJoFhXMqQppTjne/LE5WcEdUy1gb0DMt+aa0EPegh26ZY+L6QUgoBf
Qhr7COZFal0ToxR0bW6otJ+gROFYp844RWJwa6QSJTB7pdYWNUnxRndAoDsq
8+Yek1S8omBJXsdsHyPIfVra/HaaIuuHxVjWhMzHSb3R4J3Mc0qe5/KC4Oz4
lTc27yn+A0OzOe8=
                "]], 
               Line[CompressedData["
1:eJwVkGk8lAsDxRkkS6hUSJZE3US2UorT7r3Ii5JCXEpRFF3xklxblpLClSKZ
Szt+lbVlxt7YzczzPDOThxgUCt22KyRd74fzOx/Ol//56/qedvFjSEhI/DGX
/3dPZVB35Tgfa0PCw+41DOCowKX46Wc+PgXJ++nHDaA69siTzq982Pu9jT15
fABqxqGVbyb4YJXnR0jvHUBbYlatync+SgT/zPtFfQBmm15R/lIEJnOsRlQr
+iGZe/iHmioBH50n5P5pMShxRKjnUgLpnOQVtgNi3DW4NpqvRoB3LlIjvlUM
h9LOLoMVBFaJuJ+JXDGutaDSwoBAkZqX2aPtYqyd1D3ttInAwSJ2SJlZH2as
bYYyrQg4HWUklsr3gRvvfli0lUAryzNMd7AXocqZ9l7bCdhNih/aZvWi2kB6
TaAdgdhtvJcJs6+xz3VInORJQJabEOI+2AODXMbBNi8CjJaHvKt1PZgUa3GV
fAiYzDIXaTF7cCvQjZ3lR2B4R7XyJq8ejMQ33yg8ReDxFW8l295uRJU+dKmJ
IXBl8TS7Y4zGHeXTjRO3CUTX/P3Xma1daNceOLH4HoGEi94nl+l34et614Um
DwgEh/nEjy3owg6nLV4BJQTuvg5x0Be/gviq7GR3BYGfo2HxdYmvoLGIaVjH
mftXbt5o1CPCVVV+xqURAmcF+zcn3haiatWuzfffE4h8TC3emiFEr0VVX+MY
ga7Ap0GLY4Qwcs1bN/uRQHWqkZm+pxCtWQGc4CkCLe/lbNuWCCGzjDHtKk/C
/PTEgChNgEh1cx+ddSSakxfp9WZR0Gh4EnHCmIR+obbx+AUKzwNNMspNSKRJ
3shVC6MwXWPU8J8NJHIyHwY3HKAQeWyNfogNib0hpRI+6hTOla14V+dEQkf9
LhldSCJq7/yQI2dJJL8M0E9tIaD5LTGlJJyE9aYlqvdYBFhMmYJvESQ2jo8W
CR8RmPnCIC9Fk7hZWLXw92sEzuf8sChPIsE1lz6Te3TO8/DnSekcEgme5g5x
0gT+iH0dc7eaxKcYhS1xznyE/lPa3FJLIm5Hima6LR/+Ackq4/UkppKzE0qs
+XBxNmeaN5G4WJkRqbSWDwPdlJpa7hz/5P4Fp6T4aK+1mKXFJGybJtdffsqD
hkTqOWUpCjJvVASFhjwoh/o0mMlQyNfb6Waux4P0yEaFA7IUdEz9T3Vo8PCB
259zU4FCmpWLoq48D3X5ls9/UaVwcl9+RxLBhT8GJ3fqU2B+TzjKdeGiItoq
7H+2FLgZFhPuPp2QZxRKpf9Kwb77BFd3Xyd+u6CQ/sCegsn5yr7JXZ1QTO0p
ov9L4YumrqVoTSd8b0T3bz1IYffx/hbnTx1QKq93kAygEFRRm7z6Qgf839np
XbxIIU/SwupBVTuqA8seF6RS2GOjVLe7qB2LPy63eZFGgbFBMfzvW3P7xNjB
sQwK6ZvzNE8ktmOJ9JU0x1wK9317FKdd21GvRU4tKqbQqT0j9fu3Nmju9+Dl
dlAwNeX/uXtnG94Hc7n9XAoRqql9YZZteHZ5J3c1QWHL1d6P5YZtONBk2Fkm
pCCiS1XdVNtwxWqmra1vzpdP7hrToVYwdPOavn+iEHUy6VfD1FaMjPdWeywV
wPiMxHCFuAXlSb4ly70FsLKXD0+93wzRKaMeKx8BWohFbyWYzZh2nZR3PyKA
QnLceFR2M7atSvO/flyAguRVdy4lNqOj9pnekmAB5C6bX2f4NWNoSiVHKVaA
4TxPRUe9ZqgF1iRKFgrgLknHadxpwnknzd+GhwSgm1/LVbzgQI3/WcLinQA2
AeKojeUclDu3/BUzKoCp0trg6mIOxlzCBtU/CrArqKuiP48DT1feMYcpAbZd
bqRCYzjY6p4Q9ERBCJ77uC1nDwfTR8Yiz5kIsXDlre99opcIC2dlKUcKsXum
QPOY/EuckTWIco4S4mfgh5oA6Zc4nX3FNzNaiEeBRTMhs43wr/JdvyxeiJEJ
V6Ornxvh8W1+i1aqEPcWmncxuhuxLdx1xuiWEEIp2UFWcSMUwj/4OtQLERJq
kuKzrxHMMB2TFHkRzsatnQkpbsB3eUumY7oIf27Uu2V9ox6JP8wzg/VeoSHs
nYpPTh12XBj06C16hXNewfOUOmqx/u2BlDzTLixwk9tzUbMWDoWPNz+r74Ld
IXvZsuFq5E6wanTsaPRrSw+k8tiwS3D2OO9AY3di/tMvbWxMLhya6HKk0Thv
WYdnExv7jZSNM/fR8JBUfrChmg2loz43ZQ7TWOVd/FOymI04vkzE+9M0ri6R
q5NKZiOg2NGsPIsGtdrtEXM7G2pWgx0q12lkSCqaO1izwWkKDwjKoVEwtbph
ahMbKweZTIN8GndjmxgeJmz0qH9RunGfxjUlZ9EGbTackrJHz7+gcXvFoWz7
HyzMqq5Lotk0XK8Yb1w2xUJJQe1Ky1oah0q5rW++siBf/e7Qx0YafMYM98IY
C41ftzT7dtL4dP2rXl83C2fieEdqeDSeeC+1fy5iQVfF7+dykgYny+xwNslC
tGHaRoGIxmNvOWu3NhbWPVtJmNJzPKla862aWKD3VAWl9dDQPjj4VKuBhWTK
Xm60l0aZ+nxHmRoWLH3Ft237aRQdtuGMP2fhX+/6Aa8=
                "]]}, "Charting`Private`Tag#5"], {}}}, {}}, <|
          "HighlightElements" -> <|
            "Label" -> {"XYLabel"}, "Ball" -> {"InterpolatedBall"}|>, 
           "LayoutOptions" -> <|
            "PanelPlotLayout" -> <||>, 
             "PlotRange" -> {{0, 0.42}, {0., 1.0623508377847155`}}, 
             "Frame" -> {{True, True}, {True, True}}, "AxesOrigin" -> {0, 0}, 
             "ImageSize" -> {550, 550}, "Axes" -> {True, True}, 
             "LabelStyle" -> {FontSize -> 22, FontColor -> GrayLevel[0]}, 
             "AspectRatio" -> 1, "DefaultStyle" -> {
               Directive[
                Opacity[1.], 
                AbsoluteThickness[2], 
                Hue[0.5, 0.8, 0.75], 
                Thickness[0.007]], 
               Directive[
                Opacity[1.], 
                AbsoluteThickness[2], 
                Hue[0.08, 1, 0.7], 
                Thickness[0.007]], 
               Directive[
                Opacity[1.], 
                AbsoluteThickness[2], 
                Hue[0.11, 0.9, 0.85], 
                Thickness[0.007]], 
               Directive[
                Opacity[1.], 
                AbsoluteThickness[2], 
                Hue[0.06, 1, 0.9], 
                Thickness[0.007]], 
               Directive[
                Opacity[1.], 
                AbsoluteThickness[2], 
                Hue[0.55, 1, 0.7], 
                Dashing[{Small, Small}], 
                Thickness[0.01]]}, 
             "HighlightLabelingFunctions" -> <|"CoordinatesToolOptions" -> ({
                 (Identity[#]& )[
                  Part[#, 1]], 
                 (Identity[#]& )[
                  Part[#, 2]]}& ), 
               "ScalingFunctions" -> {{Identity, Identity}, {
                 Identity, Identity}}|>, "Primitives" -> {}, "GCFlag" -> 
             False|>, 
           "Meta" -> <|
            "DefaultHighlight" -> {"Dynamic", None}, "Index" -> {}, 
             "Function" -> Plot, "GroupHighlight" -> False|>|>]]& )[<|
         "HighlightElements" -> <|
           "Label" -> {"XYLabel"}, "Ball" -> {"InterpolatedBall"}|>, 
          "LayoutOptions" -> <|
           "PanelPlotLayout" -> <||>, 
            "PlotRange" -> {{0, 0.42}, {0., 1.0623508377847155`}}, 
            "Frame" -> {{True, True}, {True, True}}, "AxesOrigin" -> {0, 0}, 
            "ImageSize" -> {550, 550}, "Axes" -> {True, True}, 
            "LabelStyle" -> {FontSize -> 22, FontColor -> GrayLevel[0]}, 
            "AspectRatio" -> 1, "DefaultStyle" -> {
              Directive[
               Opacity[1.], 
               AbsoluteThickness[2], 
               Hue[0.5, 0.8, 0.75], 
               Thickness[0.007]], 
              Directive[
               Opacity[1.], 
               AbsoluteThickness[2], 
               Hue[0.08, 1, 0.7], 
               Thickness[0.007]], 
              Directive[
               Opacity[1.], 
               AbsoluteThickness[2], 
               Hue[0.11, 0.9, 0.85], 
               Thickness[0.007]], 
              Directive[
               Opacity[1.], 
               AbsoluteThickness[2], 
               Hue[0.06, 1, 0.9], 
               Thickness[0.007]], 
              Directive[
               Opacity[1.], 
               AbsoluteThickness[2], 
               Hue[0.55, 1, 0.7], 
               Dashing[{Small, Small}], 
               Thickness[0.01]]}, 
            "HighlightLabelingFunctions" -> <|"CoordinatesToolOptions" -> ({
                (Identity[#]& )[
                 Part[#, 1]], 
                (Identity[#]& )[
                 Part[#, 2]]}& ), 
              "ScalingFunctions" -> {{Identity, Identity}, {
                Identity, Identity}}|>, "Primitives" -> {}, "GCFlag" -> 
            False|>, 
          "Meta" -> <|
           "DefaultHighlight" -> {"Dynamic", None}, "Index" -> {}, "Function" -> 
            Plot, "GroupHighlight" -> False|>|>],
        ImageSizeCache->{{4.503599627370496*^15, -4.503599627370496*^15}, {
         4.503599627370496*^15, -4.503599627370496*^15}}],
       Selectable->False]},
     Annotation[{{{{}, {}, 
         Annotation[{
           Directive[
            Opacity[1.], 
            AbsoluteThickness[2], 
            Hue[0.55, 1, 0.7], 
            Dashing[{Small, Small}], 
            Thickness[0.01]], 
           Line[CompressedData["
1:eJwVkms01GkAhzUhR5ZVaXY720SzeyppioxS1s+lmjnjNqXaEbWIo7tNwxZl
SspEYrQRkkujVibXSUTyf10TmjfZTiHbv12tbro40nax9sNznu/PeayCw9eF
cvT09EQT/O+mcwvW225zc86/2fDw+cqlzvw+9qCStYRwZNlQg9ocuqWHNVvZ
Jah0DtybpbbCxQHvVWtZF7zdKhcmqG2hEjp8LWalSIuKzTikdkXCnwui3NlA
sIqjbfvVa8Gp4i9wZX9Bor5hUJQ6CDfz8jgu7GH0rxEtilTvxdwPTTlTzqrQ
Wi+vCQuOw+hI8BkNPwtKrd1amTQJLxxzXyx1y8d0rryj2igNA89uFkZ2FsIV
GyajLR3+qyNNZk69DPU9zchFh2z4qTYnZl0ogXbHMSd9Th7Cfey4G06Xw8Sz
wlqxuQDvrfVcTEoqoRcya3RHqhouijC5cPQq1OUGSd1vL8JrfuZ4MrcarNDm
s8amCDy7h7NtBNfBzZZmS/2LUabVipwi6vBJOMbZW3MFhif92mJS6hEzpVfE
GS6F6SuPyzN3N2B9guVCI+tyxLS8dZyWzCAsZp14ZGMFJLe+yAszCVqN5947
G16JaOX9q2/qGjFuX9n0MVcLkwiLgp6OJsT/+5jPrbuKca7lbxHvmvF4092n
r4er4LunwqdiRitqihlmMa8axsNFVSfmtmEgw9t43vIaWNns4c8S3UI/L+da
3/bryDqdsdJN1o75rie6JQm1iCwWz/4q5DZe+coNeLl1KFe06KuOdyB5ktW5
0q4b8IktytCc6cR+yc78D0P18Hb0W3Kktgu8jFqDI6YNKFGnpo313oHzJKZ5
WWEDlufM1B2V66DvaHGj3ZZB6g/5qUHndUhNajZL3MxAsub2gzBDCgfn9kGn
dgbuT8SZSiOKOC9vy6gOBk6HW2RFxhSdAXf9SrsYCK4z95+ZUoTEPOyw6mYw
TVDds5tLoap+VmHYx6DXopDum0/x0m6qQveSwa6/Y28pJBQX5nlyQ8wJQuM+
KfM8KYYddNKc6QRb5kSLGW+KFWvWJ/5hQSD1i2zl+FLQkIDP4lkE9p07m4/5
U3zJ3/VkEZ/gk1bGJO2i8PsuufS9PUFyvF1NxikKM/MuUZKMYHCJe/2VVIqV
vFiPmk0ELv2+jY1pFGELBT5PAwhGhJGdw+kUzOpTG92DCAKeXnssyqXYF+0d
+nE7gbXkR+OxUoqeJ11xO2MI4ke9zEwrKDhvYo9nHiJ4VLBlxvdaCsEXQWKr
gkD1UcGTVlMc/yZFxY8nGNMQu98bKJZ5+eT1npz4yEzsL6MU2VV3bnicJ7Cs
kwXu6aZoaVQwB/IIordtD43voXinW9x8qYBAwCSGlz2g8Hye0jH5EoFyd7a8
pZfiwBh0tkUE7LeaA339FIUGr7t/LiZIj+g8asRO9Jkj7a0tJXjNe6Tk/UWx
cJHewFA5geT2q2T7QYqfVpSxXC2B+tfxNMk/FPGiwMHVVRM9X3CCfYcopAeD
sjddI/gPRo0v6Q==
            "]], 
           Line[CompressedData["
1:eJwVkHk4lAkAh1E9lQ4SkS5Us7YwQjnbX4dHyLp1oZYc8RjSiiXkirS7Cqlc
pUV0X9OoVq4ZVxjm+2bM+GRM5osOxe5iqWjtH7/nfd4/35+uf4R7oJKCgoL7
7P7nKw6rl/NRgJEBpiKHyUWAyP3O078FYMbw2f0CLmqSjz7kjwlg8GlosZE6
D1pGURx6QgCeULGB58VDW3peneoXASpJxglJNw8mFhLhsTkEfE3SBka7GqFY
6DutpU5geVZqT2hFM4Sy2CifFQSsr9v1BdHNuMG49OGaFoF+/v2ztTotcHrE
72GsIbBdrZeVc7kFl1rBMWMQIPtCRIsSW7FpUjfC1YLAoY6C0TTjNnzd/sNg
rhWBK8nx89MD2tCZeshXbEMgu9Rff9GVNkSp5O49vJNAPjcl++Z0G2oYc/XD
HAkwdzfKwrjt8PAalGX4EDj5nW1ZoRUfjEKlA22HCRRpWjo+C+ZjUra2c6kf
gUQ77Yroi3xcDdv/Ii+QwO2n0bbdw3y8TW3JLw0noKkmfuyS34n4R7fca5MI
tEaSIRsju1CuEsGbKJvt/dfXQuuqAO3rBkKXVxDI0U8qKL4nwBjTa5nxTQJG
LuEWC2oF2OVqfTjkLoHYHsPIrH4BZBfmT/Y+IbDZe+R88DoC2molm+ubCDCK
PVyyCghcUBfk/Pp29l9Jxr7UJBJVG2wtK98TGNX3nG+VRUJqVtXPGybA+nxR
X1pIwtCr2GBmlICB4WT6CIfEy7yQpuNTBHaPfa9hM0xinqbSZy9lEms/rfMo
9xAibqWpn44BiSd7G9L7V4igzX0YG2pE4vcpQ91L60V4HmacwzYmIcvar7jd
WITPtYZc+60kbiXWW/o4iBAXpL8x8gcSf9UzvtBxIpx6vOZdvSuJ4scNCTt7
RYj/cUHk0ZMkBJKfP2nndON0cl/SjRoSaQOW1qVSMaLGH7W01pFg1ictaRwS
41jIWdWPDSQeHjHz6x8Vw93NtMS0edY1qlunlSRg6GbW1nWSeGPnvUPOkKC9
zmyGkpEYPrDMyZclgbbCb6dU5gjRKLV6GjouwZNEq+hf9gjx1SdocdhYD1Z7
encVdggRPNXo+prdC3aG/91VR0TglL1nmwb0IcF19U9DgyJoVjZ4DRFSRMdU
56nEdePgoeubmHoylETrGGcqi6FmbyLX6pDhi7J5iXO2GMOuKeXhga+RPm2a
e3y9BCx3F0nu3AHsOiP3lt6WgKtovqH04gCYb/ZlFm/pgZuL+3D4WjmcSh9Y
PmvoQeBIg0bTAzkKJ6prdRwpqKix0nq30XBMc/NOcKLQd47NMrSkMblscKLH
mcLQuA3ztDUNT0MVo1wPCtLbadZ6O2gsDfArmudLweGBRnyQA40UwbzY9xEU
rL8t5wx50wi542zCzqOwwuMOvyOJhpaVvEP1CoWYqV0T2qk0mppjQlgFFNrj
M6aCz9DQk5eUMK5RsFFKzlU8R+PVyn+W5ldSWKKuqGWaS8M14/KHhD8pVIYh
9nw5jRl1gwzqBYW5SdnBVAWNu3/U6ZnXUSiz1zPdeIuGcs27g6M8Cm5z/Pyf
36PBG7Nu8edTYESPr5dX0TiR0nW0tovCxCbZjMFzGrqqgd9WkRQS/Furoqtp
JG7O2iYSU/AsGucurKdh8EyP2EJRKMgM1vTg0qDsqlhZryjc79zqUNRI46xw
78IPUgra92IOvmmmYe4vK9vzmsI3Z1t7o5c0/gMwu6BX
            "]]}, "Charting`Private`Tag#1"], 
         Annotation[{
           Directive[
            Opacity[1.], 
            AbsoluteThickness[2], 
            Hue[0.06, 1, 0.9], 
            Thickness[0.007]], 
           Line[CompressedData["
1:eJxTTMoPSmViYGAwBWIQfWSOZohhhpMdAxQo33lU0/FIwR7Gv2DcsCb5kQGc
v+y+n0vgIwc4f6KpmYDHowA4v/2BZpnzowQ4n2mbsqbjowI4f/+CBUwOjxrg
fKWfR+ayz5gI53/7kjR1jfIsOP+N5fw3xk4L4fz7r/YvLT27FM6Pdi3lEeNe
BedHToztmrV4HZyf728kHjp5I5z/XYvBgWfdZjjfoT69xPTbVjjfV2Pm/17x
HXC+nNEtWR29XXD+hi1b3G2K9sD5bD2RJ6r798H5fO+8V4nlHoDzq499shTq
PQjne538V7J05iE4v6rj+taPew7D+TxFoouunjkC5/8XV5hS9PkonB+ct8l/
k8hxOJ/r/cptnUon4HxFnTxlKfeTcP6sydOtnSJOwfmlqz1keVNOw/kb64+x
TGw7A+f7162cvmbqWTjfzzLSoHH3OTh/3ZIJk37cPg/nW8wVu9BccgHOn6C6
cELiPATfy+30zXS2i3B+b4vRzul9CP4zA+d9aycg+A53gw8fnoTgfzEtPft+
GoIf83z7Q/f5CL6Wly3Xj/UI/nF+j+iIiwi+wp6IhLzLCH5VRmZqy1UEX+9g
V/6Gmwj+tKKzzRyPEPwPcvc65J4g+F6n3/WaPEPw/7xhSgp+ieADALNY0O4=

            "]], 
           Line[CompressedData["
1:eJwVkGk0lQkAhsVooawtt7QgTKdsoSyVt1CEJDIpXdmjydCEhGSpiJJ9TUxJ
qXSyFhU3u3Dxfd/F/VxbCl+rEscoGvPjPc+/9znnUXDxsXEXFhISsp/f/xSU
e/eWf+pEbHFhir5WMNx4No+efetE95ih50eReFSFuxZxv3ei6rWgemFTEljq
fuVvpzrhJ+uuax+ehpYrKRypH52IeXKx0oO6BS29HspThMDeD7E2j8PysSCL
PctaTmC3XVGx4mgRqMHzfsdXElBr6DwcUFuMfJXUDzksAmnGySJu2SWwLOby
VdYRMJm0ZOmblyG1GeU6KgREfcN+fYx+hs3TCj7WegTkJxIlidtV+LnLcCTJ
gMCQmdhnN3Y12iOPsbt3Eliec2pcRpwDP8kkC8c9BIqKvsltesVBlcpvm06b
EyjLaEhevLEGtnYjg1HHCegel3OK49RBJUvYvsWRQCh7Vd07qXpMD65vl3Am
EKk7rhPtVI9bp4+8THGf90ewl1TM1mMssinjzl8Ekk/7b5DVbERI8QOb6jAC
IVbnVOsDmnFX0qduKo8A1R1g0ZrZhtYNb07J3iPQ30hrVVNt+K5hJ61ZQID9
PPjiAQkujKx3OHoVEtBIHlu/J4yLwfhF071lBMrVZIzunmjHGpncLa8aCDil
/rnt0ZUOxC/vTIwdI7BKQzfo3goCT5VM9O+/J/Bji+3+Y2rzHp2nA3UfCVyn
qe3vTea722Wrzo0T+MTKZW6fJfA6xavB918CgYeJlvD2+c6rhGfsxEi8mJyx
MAonEbRa21lelYT/Z8fZaS6FNbVF50+pk4gRyDPZbylUntZMLNUkcT3g0D7l
GQoz1Wq1ZttIrJFOiRMo8RDksUn5jCEJsa9fCicDeQguWce8sibxanNMvPTa
LoQcWHzG1X/+bzZx1/OD3bgY3heWX0XiRtBJ7cpAPvwmi5uaOSQepy+2eR3F
h6dXtNSnGhILFWQdWlP5sDmknavdSEK5kHMrv5QPFYWr1Zx2EkVs45/lX/ho
5ejM0YMkDFcqZDu60lgjdC1YUoRCTsLk1Lk9vSgLNQgINKUw0XtgJqpPADHh
OyIJ+yloGQl+XmcEcLosnlBgQUG9QCkudlKApdcED+mDFJ7ddU71XtYHl4zQ
oZ32FDIjPjZxd/ZBorTGcoEXhZoB8oF0Zh88GfONMTEULrlsXzJh1Y+1hx06
stooGOj9rpedN4DSKJdCuRM8sPTZWlvkh3DBeq3T6AgPzEXeiMz2Nwg49yJF
MqgL9vt63H6ZDSM3QF7zqlg3KvwGPEyM3+KHmG6uVUI3TLt6ZFw3vMOVWe0k
3409cG/UsaoUHoHR5WGH/oc96PhW4BXMHYHGuz+uZm/lg2trItd0YxSWd57o
V9TwMflrbcENhzFkTb2oljenYVoyukhmBQPzS4ccLljSqPUas9/LYjAtPTLF
t6LhxNI9ESjH4LCapHqSLQ1Rn/RrfQoMJNycb4qyaRgxdr556gwiOkXPv/eh
4RHiGaNkxsDrkZVWaQoNIWb87JcgBiyD4TapdBpz4tHU6lAGDY3nvLwzadxX
7hs3DmegOJybq5JDw/ifCHZaFAPB6gmJjPs0eJEz4juSGVhHpX248JzGuMaS
Uf9CBnPLVaPolzRwtHX1zScMCm9zFHU5NJKbDMVrShiIVTFHx+tonOga3bys
kkHd9x1NLlwaqjO7XHIbGPwd0eFa3UHjZIvPjbpmBgpS7r/kyHn/kYqQsVYG
oVvitvO6adTUmqRrkAxUKxSJrTSNvI7+BpsuBvS+p95xAhoiX3eX+/MZRFMW
Sz7007jJS/VIFzDQdRnMMx2iMb1waU/lAIP/ACSV0NM=
            "]]}, "Charting`Private`Tag#2"], 
         Annotation[{
           Directive[
            Opacity[1.], 
            AbsoluteThickness[2], 
            Hue[0.11, 0.9, 0.85], 
            Thickness[0.007]], 
           Line[CompressedData["
1:eJxTTMoPSmViYGAwBWIQfWSOZohhhpMdAxQo33lU0/FIwR7Gv2DcsCb5kQGc
v+y+n0vgIwc4f6KpmYDHowA4v/2BZpnzowQ4n2mbsqbjowI4f/+CBUwOjxrg
fKWfR+ayz5gI53/7kjR1jfIsOP+N5fw3xk4L4fz7r/YvLT27FM6Pdi3lEeNe
BedHToztmrV4HZyf728kHjp5I5z/XYvBgWfdZjjfoT69xPTbVjjfV2Pm/17x
HXC+nNEtWR29XXD+hi1b3G2K9sD5bD2RJ6r798H5fO+8V4nlHoDzq499shTq
PQjne538V7J05iE4v6rj+taPew7D+TxFoouunjkC5/8XV5hS9PkonB+ct8l/
k8hxOJ/r/cptnUon4HxFnTxlKfeTcP6sydOtnSJOwfmlqz1keVNOw/kb64+x
TGw7A+f7162cvmbqWTjfzzLSoHH3OTh/3ZIJk37cPg/nW8wVu9BccgHOn6C6
cELiPATfy+30zXS2i3B+b4vRzul9CP4zA+d9aycg+A53gw8fnoTgfzEtPft+
GoIf83z7Q/f5CL6Wly3Xj/UI/nF+j+iIiwi+wp6IhLzLCH5VRmZqy1UEX+9g
V/6Gmwj+tKKzzRyPEPwPcvc65J4g+F6n3/WaPEPw/7xhSgp+ieADALNY0O4=

            "]], 
           Line[CompressedData["
1:eJwVkHk4lAkAh4dq5YgptUnZ6JgOGnIkR35PNsmxEtmIDnQYS9jQukpyNFN6
HDtKVDoUDZtjckQMgxIy3/eN8KVSIuemZSVKa//4Pe9/7/M+Py2vAKejsgwG
w3V2/7OrxP9lyQgBpiM/10DVC0fanPLK/iFQmhiUUmUTgqqz3oXPxwkks1eG
WdqFQ40dXPJ+ggCnK/t8oMUZNMXzRcxpAr5pfXacqFjob+2Q+swhIf30znzn
QCJkMg58U1tMgrGIH6rYfBnS7rBgjx9JVNqH9fePXsFdVtrQDTUSzza4WaUt
ugr7ouedLA0SS5Q9cq/aZyKtESWGLBLL/esOHXPIwsZJrQDHrSQERr2JIR53
8HWbRV+qKQn2h/6okI47aD23/0C7OQmT+eH1cM5GsEqq3cHtJIyuHz9hbXUX
Vay56/1sSXwMjK3IXZ4DZ5e+7gQPEto3nccz+QKwMmRdmw6SuHLPSnyckYfJ
7p9alT1JzJ1WVbL0zcN1v32P+UdJBBmGHDUwy0f/uafpt0+QuBDiK+aQfyGy
6L5TdTSJelb25bDhAmSrBNRN3CFh4aHh/jWvGM0r3/mq3iMR4xbRdYYqxriu
y0K93Nl/kl9Ei74Uw9LR7CAnn8SO0UxOpJUQ3Ulyky8fkhis2JUw3imE+qIs
7ZoGEi3L5J14nx8iaTGRcqGfxOf0vKlu+TKUrtlhkjNIYrGfhrbnhjK8Nix9
UzdMIoK3YKZoVxk2uVzTmRklUfxgd1xLfBme8TkNgV9IiK57XhhilGPeUtkp
FwUKWypexW8eKUf4MgNPTR0KRN7QzYacCqiLC8N82RRqv/GaLtRX4JGfXopQ
j8L+QycFG95VYKp6k3iXEYUk6Rj7k3olwo+tXxtkQaHVdWb/I14lIoo1Bmoc
KdAS1SSu92NE/jI/yDuEAutEtMzpr1U4c/ZV9N0qChlPNvIbRkQI/rfoaaOI
ghdh91vjZxF8OOeZI7UUDieo9dbK1MBpj0GWwRMKij4lKleX1IClxa0WtVKI
ZQ/bvDSvQbPIcIbuppAgOPCljFsDdcbFCJU5UjTujLNw0ajFw9OmoX9YS/F+
334DfV0xFGRvz0m2kaJY8eF7XWMxDscpJufaSVHlkf1lHcRQutgloHdLYSSO
DJbbLYZX+um35q5SrDvZLIw9IYaysNZehiOFYf8PTtF5YvgM2K7m8aSYGin8
s3RNHVbsdZdktEiht7Ro7JlcPYQJXvnLD7UhSTPCP0XcgCjHFYc/9LUh9puD
dNLwKUJPVfJVwl9g/vnaKp9bjcgK1dTjKrSjYOvANtWPzzCtYJzlkNyOqZQe
m/uqzYj/ZpAauLoDLiX8M/T2FljG9bi/FnRg87Gc7ALH59Dt/ZV7bXMnRDMx
Jjf3tML+doFJeW0nHsXcn4SeBBkTldWatjSYPc4tPIEEtrF73KPsafi4LnER
5EswubBvotOBxjxZfUHTAwn2blJhpzrTMOteIFYUSqB8xDNz3gEa6ZkW2dxK
CWKIeWGDATRMdblOkS0ScPIc9IV8Gm/s5SwtPkqgZtrTwrxCw1b0usP1kwQN
T05x/K/S+LnA1fLkmASrerKyWDdotCUKE+99lqBr2Zhyeg6NKTeuvDKDgGPC
5aGoChoW1uxCkklgZrFOAv141s/7Hj24iED+LdEqYxGNQ+PH18ouIaBQNeA2
Wjfb53dqWG8Zgbpxs6dez2lkGb0MvahF4PcYiXe1ZLanuODvW6sJaDGPfl9O
0bD5oGRevpbAae1LW9raaRCbWvf1biCgU76K3EzT2EoHsKa1CdA7S/0vddEY
DFRqYrIJnJfayQ+9phE8XWPF0iNg7NV9x/otDYFPfpqZPoH/ABoUxQE=
            "]]}, "Charting`Private`Tag#3"], 
         Annotation[{
           Directive[
            Opacity[1.], 
            AbsoluteThickness[2], 
            Hue[0.08, 1, 0.7], 
            Thickness[0.007]], 
           Line[CompressedData["
1:eJwVkWs01GkAh3EalUuYYorTuG2RrGZd9uSE3yBL02Vc6hhstrRd9uSyzVIn
WiaSWbu2cSmNskWhImmaYpFrbjHMuw42orz/ZLNWqy1pKdt+eM7z+TmPZURM
4H4tDQ0N34/87wcX1+387JCXh2GAHrejKMjD+jE9IaUWcJdEmA+zHKF2kpTt
ozys2azuvcvyQvGTHZsDKB8r1y52KGQFItPlc0M/6g92rlXYeVYE0p6uO+pN
9+CMsOJINksMrXvW6zzpt+he/3ZexkpG/eXLWnwqwV/yvKYzrCxYvXuQv/h8
JuQF29py2wox8zribJl1HgJyTDeUPy/FpOulSSevAhSnhrvNHVbgyUR9UZyq
COIX5oorPpUI84nTM9G9gS0X2w/FdNUgJHN3et6VclTW8KrMQxsQI3Tk7Mq+
jTCB2DmnqQlv7TT4euV3kCqxCcjTbAE/6WCsy8xd9D/cec7qSBu228oXMjhV
KKt9k+BW2QGu4+Bqe4dqZPfoDtLpTlQolb5u4loUzsj36O7uhvZPIe0JZ+pw
gaqaI4RqLJvaesMkqgGzvel/SqQECa2vXNkZjRjelSwcq/kNgo4PsUXyJqSW
3knJGuxFvHTg7nRtMzx1LbskRn3QExsX9nU9QINH+7NKp34scCxyxP+0IPBE
qREvegBB0QqhYkUbIgUd8VOFv0Pn5fV7P1i1QzBpoXzT9AiW9tHWpr4d2HRe
qekxN4i87NxNXqKHmOIkm/dwHyOu1G+1/tedsLNNP17sNozbSa2LMk93Id6r
e7xOPAJh4vXcsrMqZPC2rbXIeYIdriG8kzXdCF2R4jZ64CnKr8qyZod6cFv0
PqVPYxQb803UKbFqvDid4xQtG4VsTYFs7y9qyOqChdz7oxB80fnooDaBffWW
KBt7Cm/GTy5dQlCgRZhIBwo3Savoug6B8VZRqIJH4VDdODCxjODD0AFfdxcK
tkNVXxSHQP0+xTLIg2LIuIh8Z0tw1LOuL9GfInIssSNJQFDf7ujRH0uxP3le
enkbgZNRtdLsGEW4ebxf4w6CayGe6/cep/APiWvTCiLInBCunPyewll1uCU1
jGCfXtQrzTSKeaWo8cdIgsX+JcWfyikyTjn+mvszQcCAmUHqfYrnPO+6mzKC
sRwzdn09BX84qLk56+PnQDPjd40Ur13iVC/PEZSoTM2iWim+HK8c9b30sad5
lc2uHgo7gbvO7C2C0goO1oxSnJrZbrBMQcCP5nh9xVCMFIav+ERJ0L+e4yMf
o8icS+L6VxFolphs1Z+gmC1rcrzWQBCcbxz85hVFm4FfmIgQsNKXx7QsYmBR
K9oT3UuQ57tcvKDNIP7QN/tP9RFsYC2Pc13KwKExPabiEUGYhJ1wU5+BNOpC
bOsQwbQ7O3HcgAFdVXb88TBB2pzRSUs2g3NiVcoSSqA4apR21oTB39wRKfcZ
gZ+zUXrPSgaCzqkM5+cEI9OGGUvNGFw9tpAl+IMg9pahzHs1g/lJrYigFwT/
NhtuDOcy+A+kvylF
            "]], 
           Line[CompressedData["
1:eJwVzXlQlGUAx3GisKDkKNAliICarZFDcRsBCX4TKRgCbRwZs4JyxhHhIGKi
gByCTOUQyLmubEEcCp5A3PcQznK9LyDsw+IsvbscovFIhCii2R/f+fz5tQiJ
8wnX1NDQcH7Z/yoaY6cbHzK47PeFWGDLIWzCp7ZphYF+aX5HtSuHjrTQm8Or
DALNvBv0DnLg2SY0qtYYvLWv/lmYLwdZVkGX/gaDSKfzPdOhHHY7TI1Hvspi
5CivXDOTwyviwE2eIYtMWQJzvJvDuPJUwuFtLGLbjc9l3OFQyS9cKuOx6Gmt
S85gOHjeGpbz32NRKIoU+c9yKLyDxk/4LMwqTJwPaKiwY90iTujAwujazIFf
nVTw9Z9TZh9mcdu2NSK/RgW+WPMbWdDL37J61uSGCutKsxHdYBYzOvu3ixtV
uPzdofaCcBbqyf0uKb0qLGQMlJR/z8JKYbVnWqHCmVtXfDrPssgzkp1+U1eN
3/Xi+tYqWCRqGzJaMWoMvv9X9DtVLNKNtprimBqrO/0NdtWwWIx2xvETargK
nYKi6lg8krZ4Daaqocx9fX26gYWkJdjx84tqvPu21Kq7nwW3wj4WtqmRa8jk
/bjA4qdr7qlu2nNIMhYEm1uPIdTj9LKyeA6paTNnKzvGsM8rXlZ2fR4NKXsT
f3Afx0K7jVdD6QJM/USj4qFxNBRbyHrjF1GfHVJncmQCV9Ke2qX53Eey0PTo
/NwEvj1k2RptuoTEk20Fekl3UZCbFDj1aAnSRPNdOTqT6MJnkaLOB9jQsZd6
/zKJI8nm/X5nHiJrU5B/7IMpCC42FC26/Q3Xc5zo3tUpWL2h/aGX5jJ2qr/O
kdjJoejaFFxvWoZn+Q3H5h45PpLEzFx1oRCvtXWaexBsfCx8slJC4ZH5lSjZ
k8AmJrksR0yxbjC3JvcmCOA0XcwlFH42erb5vgSGI9ZhXlIK3bDgS1qBBLV3
i/yrKinSGa1T9+MIWMd8JuA2RVSt9+76AoKtCl/f5kEK3l5uSL+Y4DXuse6X
wxT9f56Mii0lSNki6VWNUFhyUim/jED3xPPt+mMUCuN/dEuqCaprqmIj5BTC
7KKl5FaCYD47ajBH8dzQOpu0EzBbGLOqeYq637os7bsIYhzMIj5dpNDpWAyg
fQSjaFRGPKDoW3UaCBkmSOgOympdoYhPHw3tHCXgWfuUCVcpLPTDX5iMEQjk
TTfV/1KkWF3YMzFJkGO50qP3hMK62ZK1IwQ7Boa6K55SELc/Yi8oCLb12rY4
PqM4P35Qe+kewaWfjWuHNynsQ5QV7rMES5K8otAXFP8Bpq3/1Q==
            "]]}, "Charting`Private`Tag#4"], 
         Annotation[{
           Directive[
            Opacity[1.], 
            AbsoluteThickness[2], 
            Hue[0.5, 0.8, 0.75], 
            Thickness[0.007]], 
           Line[CompressedData["
1:eJwV0ns0FXYAB3ApIq9qYq3DihJWN4/cUfIVDd3SrbTDPcJ1q0PzWnJb0qJU
rpp1r2csj8yt5LFCGOb97Mb8KML1+jEUpYfMpNndH9/z/fN7zud8N/CCDp+Q
l5OTc5Tl/66/ZXTE1NfOJsNdy+dsqIuNvpSeF9D14PeWX2H2m6LdPCL3GDXB
XlVJrEb/btwZPLDnELWFmfjw2gXpIYgsmCud6EHcPZV49J3UG1FDRmfsKRfU
1fLCK+kpyBfrG+2m32ORpawxKb2IqowMeVsagZj6U90vpCLo/VOfuvymCEZL
4iytUzMxO8NLyNVPwadoZkfV3RxMWaVPmdvdhoerPDvQrgCDL6vE/FYxxC+8
zA1WlcD9G76qlsp9jJvo2VTElIMj8riW8ms+lM/njeyyqEYQ20z727iHSL76
dMb+Zi3+NpazVc0vxN3JrWutOuphG+4TYjH7CNnC2gU76yY4GyYvxmiXwlAY
/X7njy3QNevV2cIow21mH7OvQIIHRUWO1sEV0NDxtbrxeRsUf+I0h92oxKf8
uM3Jxu1Qf73vvlZANfynV67+wCUIa3xntTqmBpzITr0sUQdYLf+GiJNrEbln
2x+P8zpxTtD96G1FHbLFhiUfh59CNXhN5rMn9VDdXr4ja0kXFrXXxwe/b4Af
b1LH1aobLoEF7ALNJjiMcjd7+D3Hiuns4mi9ZnjFBZX1CnqwYUug/heOLThN
1+XxKnuREpe0087tMRo8vY14g33g5zjpqB2XIJ4xJSmal+JheOMy0dUn8ErT
bFvFGAD7QnZSbkIrfHZ2ccb2D+KAFcfkYnkbLCpSMunuIeRnCWPn+v4Ef1lA
TljvECxTtdojQ9pxZEQltN13GMJNt4Xeae1gp4pa1iUMg+Ug6fFRJDCNDT1j
vJTCfsQpWaBE4Bh2qfU7BQrriEa37BUER49f35iznIJRVtP9Up1AwEzt+EqV
YjWj9FmANsFQbzVj6xqKvjVictqQQKivNL5tM4X/XxdawlkE00WJrhb7KE5c
WhBk7CdQSEvP5ztTeH55zqnmAMG6qHsKxWyKgxx+k7yLbJ9TVsg8QrG91a/h
ijtB2qd+DUsPioUit5rr/gTODpuadwRRxFw2+z3pZ4K87kJL2ziKMRP7yjwh
wcl9ykx+AoVtv0tdXSyBQZWn+f0kihkLfut0IkHGHWWG5i2Ko+Mlw47pBPF8
L/2JLApj1q4Vc7/JfvGZirqwmOLyrLOGegGBZRRXpaGUYiDTU3NjEcGH+UdK
82UUoo/hugdLCYIod+nxKoq53Fqze9UEvIfFc183UzRpOLm7EQIWmzcy2EOx
vsKNG9hJoFhXMqQppTjne/LE5WcEdUy1gb0DMt+aa0EPegh26ZY+L6QUgoBf
Qhr7COZFal0ToxR0bW6otJ+gROFYp844RWJwa6QSJTB7pdYWNUnxRndAoDsq
8+Yek1S8omBJXsdsHyPIfVra/HaaIuuHxVjWhMzHSb3R4J3Mc0qe5/KC4Oz4
lTc27yn+A0OzOe8=
            "]], 
           Line[CompressedData["
1:eJwVkGk8lAsDxRkkS6hUSJZE3US2UorT7r3Ii5JCXEpRFF3xklxblpLClSKZ
Szt+lbVlxt7YzczzPDOThxgUCt22KyRd74fzOx/Ol//56/qedvFjSEhI/DGX
/3dPZVB35Tgfa0PCw+41DOCowKX46Wc+PgXJ++nHDaA69siTzq982Pu9jT15
fABqxqGVbyb4YJXnR0jvHUBbYlatync+SgT/zPtFfQBmm15R/lIEJnOsRlQr
+iGZe/iHmioBH50n5P5pMShxRKjnUgLpnOQVtgNi3DW4NpqvRoB3LlIjvlUM
h9LOLoMVBFaJuJ+JXDGutaDSwoBAkZqX2aPtYqyd1D3ttInAwSJ2SJlZH2as
bYYyrQg4HWUklsr3gRvvfli0lUAryzNMd7AXocqZ9l7bCdhNih/aZvWi2kB6
TaAdgdhtvJcJs6+xz3VInORJQJabEOI+2AODXMbBNi8CjJaHvKt1PZgUa3GV
fAiYzDIXaTF7cCvQjZ3lR2B4R7XyJq8ejMQ33yg8ReDxFW8l295uRJU+dKmJ
IXBl8TS7Y4zGHeXTjRO3CUTX/P3Xma1daNceOLH4HoGEi94nl+l34et614Um
DwgEh/nEjy3owg6nLV4BJQTuvg5x0Be/gviq7GR3BYGfo2HxdYmvoLGIaVjH
mftXbt5o1CPCVVV+xqURAmcF+zcn3haiatWuzfffE4h8TC3emiFEr0VVX+MY
ga7Ap0GLY4Qwcs1bN/uRQHWqkZm+pxCtWQGc4CkCLe/lbNuWCCGzjDHtKk/C
/PTEgChNgEh1cx+ddSSakxfp9WZR0Gh4EnHCmIR+obbx+AUKzwNNMspNSKRJ
3shVC6MwXWPU8J8NJHIyHwY3HKAQeWyNfogNib0hpRI+6hTOla14V+dEQkf9
LhldSCJq7/yQI2dJJL8M0E9tIaD5LTGlJJyE9aYlqvdYBFhMmYJvESQ2jo8W
CR8RmPnCIC9Fk7hZWLXw92sEzuf8sChPIsE1lz6Te3TO8/DnSekcEgme5g5x
0gT+iH0dc7eaxKcYhS1xznyE/lPa3FJLIm5Hima6LR/+Ackq4/UkppKzE0qs
+XBxNmeaN5G4WJkRqbSWDwPdlJpa7hz/5P4Fp6T4aK+1mKXFJGybJtdffsqD
hkTqOWUpCjJvVASFhjwoh/o0mMlQyNfb6Waux4P0yEaFA7IUdEz9T3Vo8PCB
259zU4FCmpWLoq48D3X5ls9/UaVwcl9+RxLBhT8GJ3fqU2B+TzjKdeGiItoq
7H+2FLgZFhPuPp2QZxRKpf9Kwb77BFd3Xyd+u6CQ/sCegsn5yr7JXZ1QTO0p
ov9L4YumrqVoTSd8b0T3bz1IYffx/hbnTx1QKq93kAygEFRRm7z6Qgf839np
XbxIIU/SwupBVTuqA8seF6RS2GOjVLe7qB2LPy63eZFGgbFBMfzvW3P7xNjB
sQwK6ZvzNE8ktmOJ9JU0x1wK9317FKdd21GvRU4tKqbQqT0j9fu3Nmju9+Dl
dlAwNeX/uXtnG94Hc7n9XAoRqql9YZZteHZ5J3c1QWHL1d6P5YZtONBk2Fkm
pCCiS1XdVNtwxWqmra1vzpdP7hrToVYwdPOavn+iEHUy6VfD1FaMjPdWeywV
wPiMxHCFuAXlSb4ly70FsLKXD0+93wzRKaMeKx8BWohFbyWYzZh2nZR3PyKA
QnLceFR2M7atSvO/flyAguRVdy4lNqOj9pnekmAB5C6bX2f4NWNoSiVHKVaA
4TxPRUe9ZqgF1iRKFgrgLknHadxpwnknzd+GhwSgm1/LVbzgQI3/WcLinQA2
AeKojeUclDu3/BUzKoCp0trg6mIOxlzCBtU/CrArqKuiP48DT1feMYcpAbZd
bqRCYzjY6p4Q9ERBCJ77uC1nDwfTR8Yiz5kIsXDlre99opcIC2dlKUcKsXum
QPOY/EuckTWIco4S4mfgh5oA6Zc4nX3FNzNaiEeBRTMhs43wr/JdvyxeiJEJ
V6Ornxvh8W1+i1aqEPcWmncxuhuxLdx1xuiWEEIp2UFWcSMUwj/4OtQLERJq
kuKzrxHMMB2TFHkRzsatnQkpbsB3eUumY7oIf27Uu2V9ox6JP8wzg/VeoSHs
nYpPTh12XBj06C16hXNewfOUOmqx/u2BlDzTLixwk9tzUbMWDoWPNz+r74Ld
IXvZsuFq5E6wanTsaPRrSw+k8tiwS3D2OO9AY3di/tMvbWxMLhya6HKk0Thv
WYdnExv7jZSNM/fR8JBUfrChmg2loz43ZQ7TWOVd/FOymI04vkzE+9M0ri6R
q5NKZiOg2NGsPIsGtdrtEXM7G2pWgx0q12lkSCqaO1izwWkKDwjKoVEwtbph
ahMbKweZTIN8GndjmxgeJmz0qH9RunGfxjUlZ9EGbTackrJHz7+gcXvFoWz7
HyzMqq5Lotk0XK8Yb1w2xUJJQe1Ky1oah0q5rW++siBf/e7Qx0YafMYM98IY
C41ftzT7dtL4dP2rXl83C2fieEdqeDSeeC+1fy5iQVfF7+dykgYny+xwNslC
tGHaRoGIxmNvOWu3NhbWPVtJmNJzPKla862aWKD3VAWl9dDQPjj4VKuBhWTK
Xm60l0aZ+nxHmRoWLH3Ft237aRQdtuGMP2fhX+/6Aa8=
            "]]}, "Charting`Private`Tag#5"], {}}}, {}}, <|
      "HighlightElements" -> <|
        "Label" -> {"XYLabel"}, "Ball" -> {"InterpolatedBall"}|>, 
       "LayoutOptions" -> <|
        "PanelPlotLayout" -> <||>, 
         "PlotRange" -> {{0, 0.42}, {0., 1.0623508377847155`}}, 
         "Frame" -> {{True, True}, {True, True}}, "AxesOrigin" -> {0, 0}, 
         "ImageSize" -> {550, 550}, "Axes" -> {True, True}, 
         "LabelStyle" -> {FontSize -> 22, FontColor -> GrayLevel[0]}, 
         "AspectRatio" -> 1, "DefaultStyle" -> {
           Directive[
            Opacity[1.], 
            AbsoluteThickness[2], 
            Hue[0.5, 0.8, 0.75], 
            Thickness[0.007]], 
           Directive[
            Opacity[1.], 
            AbsoluteThickness[2], 
            Hue[0.08, 1, 0.7], 
            Thickness[0.007]], 
           Directive[
            Opacity[1.], 
            AbsoluteThickness[2], 
            Hue[0.11, 0.9, 0.85], 
            Thickness[0.007]], 
           Directive[
            Opacity[1.], 
            AbsoluteThickness[2], 
            Hue[0.06, 1, 0.9], 
            Thickness[0.007]], 
           Directive[
            Opacity[1.], 
            AbsoluteThickness[2], 
            Hue[0.55, 1, 0.7], 
            Dashing[{Small, Small}], 
            Thickness[0.01]]}, 
         "HighlightLabelingFunctions" -> <|"CoordinatesToolOptions" -> ({
             (Identity[#]& )[
              Part[#, 1]], 
             (Identity[#]& )[
              Part[#, 2]]}& ), 
           "ScalingFunctions" -> {{Identity, Identity}, {
             Identity, Identity}}|>, "Primitives" -> {}, "GCFlag" -> False|>, 
       "Meta" -> <|
        "DefaultHighlight" -> {"Dynamic", None}, "Index" -> {}, "Function" -> 
         Plot, "GroupHighlight" -> False|>|>, "DynamicHighlight"]], InsetBox[
     TemplateBox[{
      "\"Glucose\"", "\"Ethanol\"", "\"Glycerol\"", "\"Carbiondioxide\"", 
       "\"Oxygen\""},
      "LineLegend",
      DisplayFunction->(FormBox[
        FrameBox[
         StyleBox[
          StyleBox[
           PaneBox[
            TagBox[
             GridBox[{{
                TagBox[
                 GridBox[{{
                    GraphicsBox[{{
                    Directive[
                    EdgeForm[
                    Directive[
                    Opacity[0.3], 
                    GrayLevel[0]]], 
                    PointSize[0.5], FontSize -> 22, FontColor -> GrayLevel[0], 
                    Opacity[1.], 
                    AbsoluteThickness[2], 
                    Hue[0.55, 1, 0.7], 
                    Dashing[{Small, Small}], 
                    Thickness[0.09]], {
                    LineBox[{{0, 12.5}, {40, 12.5}}]}}, {
                    Directive[
                    EdgeForm[
                    Directive[
                    Opacity[0.3], 
                    GrayLevel[0]]], 
                    PointSize[0.5], FontSize -> 22, FontColor -> GrayLevel[0], 
                    Opacity[1.], 
                    AbsoluteThickness[2], 
                    Hue[0.55, 1, 0.7], 
                    Dashing[{Small, Small}], 
                    Thickness[0.09]], {}}}, AspectRatio -> Full, 
                    ImageSize -> {40, 12.5}, PlotRangePadding -> None, 
                    ImagePadding -> Automatic, 
                    BaselinePosition -> (Scaled[0.013200000000000003`] -> 
                    Baseline)], #}, {
                    GraphicsBox[{{
                    Directive[
                    EdgeForm[
                    Directive[
                    Opacity[0.3], 
                    GrayLevel[0]]], 
                    PointSize[0.5], FontSize -> 22, FontColor -> GrayLevel[0], 
                    Opacity[1.], 
                    AbsoluteThickness[2], 
                    Hue[0.06, 1, 0.9], 
                    Thickness[0.063]], {
                    LineBox[{{0, 12.5}, {40, 12.5}}]}}, {
                    Directive[
                    EdgeForm[
                    Directive[
                    Opacity[0.3], 
                    GrayLevel[0]]], 
                    PointSize[0.5], FontSize -> 22, FontColor -> GrayLevel[0], 
                    Opacity[1.], 
                    AbsoluteThickness[2], 
                    Hue[0.06, 1, 0.9], 
                    Thickness[0.063]], {}}}, AspectRatio -> Full, 
                    ImageSize -> {40, 12.5}, PlotRangePadding -> None, 
                    ImagePadding -> Automatic, 
                    BaselinePosition -> (Scaled[0.013200000000000003`] -> 
                    Baseline)], #2}, {
                    GraphicsBox[{{
                    Directive[
                    EdgeForm[
                    Directive[
                    Opacity[0.3], 
                    GrayLevel[0]]], 
                    PointSize[0.5], FontSize -> 22, FontColor -> GrayLevel[0], 
                    Opacity[1.], 
                    AbsoluteThickness[2], 
                    Hue[0.11, 0.9, 0.85], 
                    Thickness[0.063]], {
                    LineBox[{{0, 12.5}, {40, 12.5}}]}}, {
                    Directive[
                    EdgeForm[
                    Directive[
                    Opacity[0.3], 
                    GrayLevel[0]]], 
                    PointSize[0.5], FontSize -> 22, FontColor -> GrayLevel[0], 
                    Opacity[1.], 
                    AbsoluteThickness[2], 
                    Hue[0.11, 0.9, 0.85], 
                    Thickness[0.063]], {}}}, AspectRatio -> Full, 
                    ImageSize -> {40, 12.5}, PlotRangePadding -> None, 
                    ImagePadding -> Automatic, 
                    BaselinePosition -> (Scaled[0.013200000000000003`] -> 
                    Baseline)], #3}, {
                    GraphicsBox[{{
                    Directive[
                    EdgeForm[
                    Directive[
                    Opacity[0.3], 
                    GrayLevel[0]]], 
                    PointSize[0.5], FontSize -> 22, FontColor -> GrayLevel[0], 
                    Opacity[1.], 
                    AbsoluteThickness[2], 
                    Hue[0.08, 1, 0.7], 
                    Thickness[0.063]], {
                    LineBox[{{0, 12.5}, {40, 12.5}}]}}, {
                    Directive[
                    EdgeForm[
                    Directive[
                    Opacity[0.3], 
                    GrayLevel[0]]], 
                    PointSize[0.5], FontSize -> 22, FontColor -> GrayLevel[0], 
                    Opacity[1.], 
                    AbsoluteThickness[2], 
                    Hue[0.08, 1, 0.7], 
                    Thickness[0.063]], {}}}, AspectRatio -> Full, 
                    ImageSize -> {40, 12.5}, PlotRangePadding -> None, 
                    ImagePadding -> Automatic, 
                    BaselinePosition -> (Scaled[0.013200000000000003`] -> 
                    Baseline)], #4}, {
                    GraphicsBox[{{
                    Directive[
                    EdgeForm[
                    Directive[
                    Opacity[0.3], 
                    GrayLevel[0]]], 
                    PointSize[0.5], FontSize -> 22, FontColor -> GrayLevel[0], 
                    Opacity[1.], 
                    AbsoluteThickness[2], 
                    Hue[0.5, 0.8, 0.75], 
                    Thickness[0.063]], {
                    LineBox[{{0, 12.5}, {40, 12.5}}]}}, {
                    Directive[
                    EdgeForm[
                    Directive[
                    Opacity[0.3], 
                    GrayLevel[0]]], 
                    PointSize[0.5], FontSize -> 22, FontColor -> GrayLevel[0], 
                    Opacity[1.], 
                    AbsoluteThickness[2], 
                    Hue[0.5, 0.8, 0.75], 
                    Thickness[0.063]], {}}}, AspectRatio -> Full, 
                    ImageSize -> {40, 12.5}, PlotRangePadding -> None, 
                    ImagePadding -> Automatic, 
                    BaselinePosition -> (Scaled[0.013200000000000003`] -> 
                    Baseline)], #5}}, 
                  GridBoxAlignment -> {
                   "Columns" -> {Center, Left}, "Rows" -> {{Baseline}}}, 
                  AutoDelete -> False, 
                  GridBoxDividers -> {
                   "Columns" -> {{False}}, "Rows" -> {{False}}}, 
                  GridBoxItemSize -> {
                   "Columns" -> {{All}}, "Rows" -> {{All}}}, 
                  GridBoxSpacings -> {
                   "Columns" -> {{0.5}}, "Rows" -> {{0.8}}}], "Grid"]}}, 
              GridBoxAlignment -> {"Columns" -> {{Left}}, "Rows" -> {{Top}}}, 
              AutoDelete -> False, 
              GridBoxItemSize -> {
               "Columns" -> {{Automatic}}, "Rows" -> {{Automatic}}}, 
              GridBoxSpacings -> {"Columns" -> {{1}}, "Rows" -> {{0}}}], 
             "Grid"], Alignment -> Left, AppearanceElements -> None, 
            ImageSizeAction -> "ResizeToFit"], LineIndent -> 0, StripOnInput -> 
           False], {FontFamily -> "Helvetica", FontSize -> 16}, StripOnInput -> 
          False], Background -> Automatic, RoundingRadius -> 5, 
         ContentPadding -> True, FrameMargins -> {{5, 5}, {5, 5}}, FrameStyle -> 
         Thickness[1], StripOnInput -> False], TraditionalForm]& ),
      Editable->True,
      InterpretationFunction:>(RowBox[{"LineLegend", "[", 
         RowBox[{
           RowBox[{"{", 
             RowBox[{
               RowBox[{"Directive", "[", 
                 RowBox[{
                   RowBox[{"FontSize", "\[Rule]", "22"}], ",", 
                   RowBox[{"FontColor", "\[Rule]", 
                    
                    TemplateBox[<|"color" -> GrayLevel[0]|>, 
                    "GrayLevelColorSwatchTemplate"]}], ",", 
                   RowBox[{"Opacity", "[", "1.`", "]"}], ",", 
                   RowBox[{"AbsoluteThickness", "[", "2", "]"}], ",", 
                   
                   TemplateBox[<|"color" -> Hue[0.55, 1, 0.7]|>, 
                    "HueColorSwatchTemplate"], ",", 
                   RowBox[{"Dashing", "[", 
                    RowBox[{"{", 
                    RowBox[{"Small", ",", "Small"}], "}"}], "]"}], ",", 
                   RowBox[{"Thickness", "[", "0.01`", "]"}]}], "]"}], ",", 
               RowBox[{"Directive", "[", 
                 RowBox[{
                   RowBox[{"FontSize", "\[Rule]", "22"}], ",", 
                   RowBox[{"FontColor", "\[Rule]", 
                    
                    TemplateBox[<|"color" -> GrayLevel[0]|>, 
                    "GrayLevelColorSwatchTemplate"]}], ",", 
                   RowBox[{"Opacity", "[", "1.`", "]"}], ",", 
                   RowBox[{"AbsoluteThickness", "[", "2", "]"}], ",", 
                   
                   TemplateBox[<|"color" -> Hue[0.06, 1, 0.9]|>, 
                    "HueColorSwatchTemplate"], ",", 
                   RowBox[{"Thickness", "[", "0.007`", "]"}]}], "]"}], ",", 
               RowBox[{"Directive", "[", 
                 RowBox[{
                   RowBox[{"FontSize", "\[Rule]", "22"}], ",", 
                   RowBox[{"FontColor", "\[Rule]", 
                    
                    TemplateBox[<|"color" -> GrayLevel[0]|>, 
                    "GrayLevelColorSwatchTemplate"]}], ",", 
                   RowBox[{"Opacity", "[", "1.`", "]"}], ",", 
                   RowBox[{"AbsoluteThickness", "[", "2", "]"}], ",", 
                   
                   TemplateBox[<|"color" -> Hue[0.11, 0.9, 0.85]|>, 
                    "HueColorSwatchTemplate"], ",", 
                   RowBox[{"Thickness", "[", "0.007`", "]"}]}], "]"}], ",", 
               RowBox[{"Directive", "[", 
                 RowBox[{
                   RowBox[{"FontSize", "\[Rule]", "22"}], ",", 
                   RowBox[{"FontColor", "\[Rule]", 
                    TemplateBox[<|"color" -> GrayLevel[0]|>, 
                    "GrayLevelColorSwatchTemplate"]}], ",", 
                   RowBox[{"Opacity", "[", "1.`", "]"}], ",", 
                   RowBox[{"AbsoluteThickness", "[", "2", "]"}], ",", 
                   
                   TemplateBox[<|"color" -> Hue[0.08, 1, 0.7]|>, 
                    "HueColorSwatchTemplate"], ",", 
                   RowBox[{"Thickness", "[", "0.007`", "]"}]}], "]"}], ",", 
               RowBox[{"Directive", "[", 
                 RowBox[{
                   RowBox[{"FontSize", "\[Rule]", "22"}], ",", 
                   RowBox[{"FontColor", "\[Rule]", 
                    
                    TemplateBox[<|"color" -> GrayLevel[0]|>, 
                    "GrayLevelColorSwatchTemplate"]}], ",", 
                   RowBox[{"Opacity", "[", "1.`", "]"}], ",", 
                   RowBox[{"AbsoluteThickness", "[", "2", "]"}], ",", 
                   
                   TemplateBox[<|"color" -> Hue[0.5, 0.8, 0.75]|>, 
                    "HueColorSwatchTemplate"], ",", 
                   RowBox[{"Thickness", "[", "0.007`", "]"}]}], "]"}]}], 
             "}"}], ",", 
           RowBox[{"{", 
             RowBox[{#, ",", #2, ",", #3, ",", #4, ",", #5}], "}"}], ",", 
           RowBox[{"LegendMarkers", "\[Rule]", "None"}], ",", 
           RowBox[{"LabelStyle", "\[Rule]", 
             RowBox[{"{", 
               RowBox[{
                 RowBox[{"FontFamily", "\[Rule]", "\"Helvetica\""}], ",", 
                 RowBox[{"FontSize", "\[Rule]", "16"}]}], "}"}]}], ",", 
           RowBox[{"LegendFunction", "\[Rule]", "\"Frame\""}], ",", 
           RowBox[{"LegendLayout", "\[Rule]", "\"Column\""}]}], "]"}]& )], 
     Scaled[{0.01, 0.99}], ImageScaled[{0, 1}],
     BaseStyle->{FontSize -> Larger},
     FormatType->StandardForm]},
   AspectRatio->1,
   Axes->{True, True},
   AxesLabel->{None, None},
   AxesOrigin->{0, 0},
   BaseStyle->{FontSize -> 22, FontColor -> GrayLevel[0]},
   DisplayFunction->Identity,
   Frame->{{True, True}, {True, True}},
   FrameLabel->{{
      FormBox[
       TagBox[
       "\"Specific flux (mmol mmol B\\!\\(\\*SuperscriptBox[\\(\\\\ \\), \
\\(-1\\)]\\) h\\!\\(\\*SuperscriptBox[\\(\\\\ \\), \\(-1\\)]\\))\"", 
        HoldForm], TraditionalForm], None}, {
      FormBox[
       TagBox[
       "\"Dilution rate (h\\!\\(\\*SuperscriptBox[\\(\\\\ \\), \
\\(-1\\)]\\))\"", HoldForm], TraditionalForm], None}},
   FrameStyle->Directive[
     GrayLevel[0], 22, Thickness -> 0.005, PlotTheme -> "Marketing"],
   FrameTicks->{{Automatic, Automatic}, {Automatic, Automatic}},
   GridLines->{None, None},
   GridLinesStyle->Directive[
     GrayLevel[0.5, 0.4]],
   ImagePadding->All,
   ImageSize->550,
   Method->{
    "DefaultBoundaryStyle" -> Automatic, 
     "DefaultGraphicsInteraction" -> {
      "Version" -> 1.2, "TrackMousePosition" -> {True, False}, 
       "Effects" -> {
        "Highlight" -> {"ratio" -> 2}, "HighlightPoint" -> {"ratio" -> 2}, 
         "Droplines" -> {
          "freeformCursorMode" -> True, 
           "placement" -> {"x" -> "All", "y" -> "None"}}}}, 
     "DefaultMeshStyle" -> AbsolutePointSize[6], "ScalingFunctions" -> None, 
     "CoordinatesToolOptions" -> {"DisplayFunction" -> ({
         (Identity[#]& )[
          Part[#, 1]], 
         (Identity[#]& )[
          Part[#, 2]]}& ), "CopiedValueFunction" -> ({
         (Identity[#]& )[
          Part[#, 1]], 
         (Identity[#]& )[
          Part[#, 2]]}& )}},
   PlotRange->{{0, 0.42}, {0., 1.0623508377847155`}},
   PlotRangeClipping->True,
   PlotRangePadding->{{
      Scaled[0.02], 
      Scaled[0.02]}, {
      Scaled[0.05], 
      Scaled[0.05]}},
   Prolog->{
     RGBColor[
      NCache[{
        Rational[223, 255], 
        Rational[72, 85], 
        Rational[40, 51]}, {0.8745098039215686, 0.8470588235294118, 
       0.7843137254901961}]], 
     RectangleBox[
      Scaled[{0, 0}], 
      Scaled[{1, 1}]]},
   Ticks->{Automatic, Automatic}],
  InterpretTemplate[Legended[
    Graphics[
     Annotation[{{{{}, {}, 
         Annotation[{
           Directive[
            Opacity[1.], 
            AbsoluteThickness[2], 
            Hue[0.55, 1, 0.7], 
            Dashing[{Small, Small}], 
            Thickness[0.01]], 
           Line[CompressedData["
1:eJwVkms01GkAhzUhR5ZVaXY720SzeyppioxS1s+lmjnjNqXaEbWIo7tNwxZl
SspEYrQRkkujVibXSUTyf10TmjfZTiHbv12tbro40nax9sNznu/PeayCw9eF
cvT09EQT/O+mcwvW225zc86/2fDw+cqlzvw+9qCStYRwZNlQg9ocuqWHNVvZ
Jah0DtybpbbCxQHvVWtZF7zdKhcmqG2hEjp8LWalSIuKzTikdkXCnwui3NlA
sIqjbfvVa8Gp4i9wZX9Bor5hUJQ6CDfz8jgu7GH0rxEtilTvxdwPTTlTzqrQ
Wi+vCQuOw+hI8BkNPwtKrd1amTQJLxxzXyx1y8d0rryj2igNA89uFkZ2FsIV
GyajLR3+qyNNZk69DPU9zchFh2z4qTYnZl0ogXbHMSd9Th7Cfey4G06Xw8Sz
wlqxuQDvrfVcTEoqoRcya3RHqhouijC5cPQq1OUGSd1vL8JrfuZ4MrcarNDm
s8amCDy7h7NtBNfBzZZmS/2LUabVipwi6vBJOMbZW3MFhif92mJS6hEzpVfE
GS6F6SuPyzN3N2B9guVCI+tyxLS8dZyWzCAsZp14ZGMFJLe+yAszCVqN5947
G16JaOX9q2/qGjFuX9n0MVcLkwiLgp6OJsT/+5jPrbuKca7lbxHvmvF4092n
r4er4LunwqdiRitqihlmMa8axsNFVSfmtmEgw9t43vIaWNns4c8S3UI/L+da
3/bryDqdsdJN1o75rie6JQm1iCwWz/4q5DZe+coNeLl1KFe06KuOdyB5ktW5
0q4b8IktytCc6cR+yc78D0P18Hb0W3Kktgu8jFqDI6YNKFGnpo313oHzJKZ5
WWEDlufM1B2V66DvaHGj3ZZB6g/5qUHndUhNajZL3MxAsub2gzBDCgfn9kGn
dgbuT8SZSiOKOC9vy6gOBk6HW2RFxhSdAXf9SrsYCK4z95+ZUoTEPOyw6mYw
TVDds5tLoap+VmHYx6DXopDum0/x0m6qQveSwa6/Y28pJBQX5nlyQ8wJQuM+
KfM8KYYddNKc6QRb5kSLGW+KFWvWJ/5hQSD1i2zl+FLQkIDP4lkE9p07m4/5
U3zJ3/VkEZ/gk1bGJO2i8PsuufS9PUFyvF1NxikKM/MuUZKMYHCJe/2VVIqV
vFiPmk0ELv2+jY1pFGELBT5PAwhGhJGdw+kUzOpTG92DCAKeXnssyqXYF+0d
+nE7gbXkR+OxUoqeJ11xO2MI4ke9zEwrKDhvYo9nHiJ4VLBlxvdaCsEXQWKr
gkD1UcGTVlMc/yZFxY8nGNMQu98bKJZ5+eT1npz4yEzsL6MU2VV3bnicJ7Cs
kwXu6aZoaVQwB/IIordtD43voXinW9x8qYBAwCSGlz2g8Hye0jH5EoFyd7a8
pZfiwBh0tkUE7LeaA339FIUGr7t/LiZIj+g8asRO9Jkj7a0tJXjNe6Tk/UWx
cJHewFA5geT2q2T7QYqfVpSxXC2B+tfxNMk/FPGiwMHVVRM9X3CCfYcopAeD
sjddI/gPRo0v6Q==
            "]], 
           Line[CompressedData["
1:eJwVkHk4lAkAh1E9lQ4SkS5Us7YwQjnbX4dHyLp1oZYc8RjSiiXkirS7Cqlc
pUV0X9OoVq4ZVxjm+2bM+GRM5osOxe5iqWjtH7/nfd4/35+uf4R7oJKCgoL7
7P7nKw6rl/NRgJEBpiKHyUWAyP3O078FYMbw2f0CLmqSjz7kjwlg8GlosZE6
D1pGURx6QgCeULGB58VDW3peneoXASpJxglJNw8mFhLhsTkEfE3SBka7GqFY
6DutpU5geVZqT2hFM4Sy2CifFQSsr9v1BdHNuMG49OGaFoF+/v2ztTotcHrE
72GsIbBdrZeVc7kFl1rBMWMQIPtCRIsSW7FpUjfC1YLAoY6C0TTjNnzd/sNg
rhWBK8nx89MD2tCZeshXbEMgu9Rff9GVNkSp5O49vJNAPjcl++Z0G2oYc/XD
HAkwdzfKwrjt8PAalGX4EDj5nW1ZoRUfjEKlA22HCRRpWjo+C+ZjUra2c6kf
gUQ77Yroi3xcDdv/Ii+QwO2n0bbdw3y8TW3JLw0noKkmfuyS34n4R7fca5MI
tEaSIRsju1CuEsGbKJvt/dfXQuuqAO3rBkKXVxDI0U8qKL4nwBjTa5nxTQJG
LuEWC2oF2OVqfTjkLoHYHsPIrH4BZBfmT/Y+IbDZe+R88DoC2molm+ubCDCK
PVyyCghcUBfk/Pp29l9Jxr7UJBJVG2wtK98TGNX3nG+VRUJqVtXPGybA+nxR
X1pIwtCr2GBmlICB4WT6CIfEy7yQpuNTBHaPfa9hM0xinqbSZy9lEms/rfMo
9xAibqWpn44BiSd7G9L7V4igzX0YG2pE4vcpQ91L60V4HmacwzYmIcvar7jd
WITPtYZc+60kbiXWW/o4iBAXpL8x8gcSf9UzvtBxIpx6vOZdvSuJ4scNCTt7
RYj/cUHk0ZMkBJKfP2nndON0cl/SjRoSaQOW1qVSMaLGH7W01pFg1ictaRwS
41jIWdWPDSQeHjHz6x8Vw93NtMS0edY1qlunlSRg6GbW1nWSeGPnvUPOkKC9
zmyGkpEYPrDMyZclgbbCb6dU5gjRKLV6GjouwZNEq+hf9gjx1SdocdhYD1Z7
encVdggRPNXo+prdC3aG/91VR0TglL1nmwb0IcF19U9DgyJoVjZ4DRFSRMdU
56nEdePgoeubmHoylETrGGcqi6FmbyLX6pDhi7J5iXO2GMOuKeXhga+RPm2a
e3y9BCx3F0nu3AHsOiP3lt6WgKtovqH04gCYb/ZlFm/pgZuL+3D4WjmcSh9Y
PmvoQeBIg0bTAzkKJ6prdRwpqKix0nq30XBMc/NOcKLQd47NMrSkMblscKLH
mcLQuA3ztDUNT0MVo1wPCtLbadZ6O2gsDfArmudLweGBRnyQA40UwbzY9xEU
rL8t5wx50wi542zCzqOwwuMOvyOJhpaVvEP1CoWYqV0T2qk0mppjQlgFFNrj
M6aCz9DQk5eUMK5RsFFKzlU8R+PVyn+W5ldSWKKuqGWaS8M14/KHhD8pVIYh
9nw5jRl1gwzqBYW5SdnBVAWNu3/U6ZnXUSiz1zPdeIuGcs27g6M8Cm5z/Pyf
36PBG7Nu8edTYESPr5dX0TiR0nW0tovCxCbZjMFzGrqqgd9WkRQS/Furoqtp
JG7O2iYSU/AsGucurKdh8EyP2EJRKMgM1vTg0qDsqlhZryjc79zqUNRI46xw
78IPUgra92IOvmmmYe4vK9vzmsI3Z1t7o5c0/gMwu6BX
            "]]}, "Charting`Private`Tag#1"], 
         Annotation[{
           Directive[
            Opacity[1.], 
            AbsoluteThickness[2], 
            Hue[0.06, 1, 0.9], 
            Thickness[0.007]], 
           Line[CompressedData["
1:eJxTTMoPSmViYGAwBWIQfWSOZohhhpMdAxQo33lU0/FIwR7Gv2DcsCb5kQGc
v+y+n0vgIwc4f6KpmYDHowA4v/2BZpnzowQ4n2mbsqbjowI4f/+CBUwOjxrg
fKWfR+ayz5gI53/7kjR1jfIsOP+N5fw3xk4L4fz7r/YvLT27FM6Pdi3lEeNe
BedHToztmrV4HZyf728kHjp5I5z/XYvBgWfdZjjfoT69xPTbVjjfV2Pm/17x
HXC+nNEtWR29XXD+hi1b3G2K9sD5bD2RJ6r798H5fO+8V4nlHoDzq499shTq
PQjne538V7J05iE4v6rj+taPew7D+TxFoouunjkC5/8XV5hS9PkonB+ct8l/
k8hxOJ/r/cptnUon4HxFnTxlKfeTcP6sydOtnSJOwfmlqz1keVNOw/kb64+x
TGw7A+f7162cvmbqWTjfzzLSoHH3OTh/3ZIJk37cPg/nW8wVu9BccgHOn6C6
cELiPATfy+30zXS2i3B+b4vRzul9CP4zA+d9aycg+A53gw8fnoTgfzEtPft+
GoIf83z7Q/f5CL6Wly3Xj/UI/nF+j+iIiwi+wp6IhLzLCH5VRmZqy1UEX+9g
V/6Gmwj+tKKzzRyPEPwPcvc65J4g+F6n3/WaPEPw/7xhSgp+ieADALNY0O4=

            "]], 
           Line[CompressedData["
1:eJwVkGk0lQkAhsVooawtt7QgTKdsoSyVt1CEJDIpXdmjydCEhGSpiJJ9TUxJ
qXSyFhU3u3Dxfd/F/VxbCl+rEscoGvPjPc+/9znnUXDxsXEXFhISsp/f/xSU
e/eWf+pEbHFhir5WMNx4No+efetE95ih50eReFSFuxZxv3ei6rWgemFTEljq
fuVvpzrhJ+uuax+ehpYrKRypH52IeXKx0oO6BS29HspThMDeD7E2j8PysSCL
PctaTmC3XVGx4mgRqMHzfsdXElBr6DwcUFuMfJXUDzksAmnGySJu2SWwLOby
VdYRMJm0ZOmblyG1GeU6KgREfcN+fYx+hs3TCj7WegTkJxIlidtV+LnLcCTJ
gMCQmdhnN3Y12iOPsbt3Eliec2pcRpwDP8kkC8c9BIqKvsltesVBlcpvm06b
EyjLaEhevLEGtnYjg1HHCegel3OK49RBJUvYvsWRQCh7Vd07qXpMD65vl3Am
EKk7rhPtVI9bp4+8THGf90ewl1TM1mMssinjzl8Ekk/7b5DVbERI8QOb6jAC
IVbnVOsDmnFX0qduKo8A1R1g0ZrZhtYNb07J3iPQ30hrVVNt+K5hJ61ZQID9
PPjiAQkujKx3OHoVEtBIHlu/J4yLwfhF071lBMrVZIzunmjHGpncLa8aCDil
/rnt0ZUOxC/vTIwdI7BKQzfo3goCT5VM9O+/J/Bji+3+Y2rzHp2nA3UfCVyn
qe3vTea722Wrzo0T+MTKZW6fJfA6xavB918CgYeJlvD2+c6rhGfsxEi8mJyx
MAonEbRa21lelYT/Z8fZaS6FNbVF50+pk4gRyDPZbylUntZMLNUkcT3g0D7l
GQoz1Wq1ZttIrJFOiRMo8RDksUn5jCEJsa9fCicDeQguWce8sibxanNMvPTa
LoQcWHzG1X/+bzZx1/OD3bgY3heWX0XiRtBJ7cpAPvwmi5uaOSQepy+2eR3F
h6dXtNSnGhILFWQdWlP5sDmknavdSEK5kHMrv5QPFYWr1Zx2EkVs45/lX/ho
5ejM0YMkDFcqZDu60lgjdC1YUoRCTsLk1Lk9vSgLNQgINKUw0XtgJqpPADHh
OyIJ+yloGQl+XmcEcLosnlBgQUG9QCkudlKApdcED+mDFJ7ddU71XtYHl4zQ
oZ32FDIjPjZxd/ZBorTGcoEXhZoB8oF0Zh88GfONMTEULrlsXzJh1Y+1hx06
stooGOj9rpedN4DSKJdCuRM8sPTZWlvkh3DBeq3T6AgPzEXeiMz2Nwg49yJF
MqgL9vt63H6ZDSM3QF7zqlg3KvwGPEyM3+KHmG6uVUI3TLt6ZFw3vMOVWe0k
3409cG/UsaoUHoHR5WGH/oc96PhW4BXMHYHGuz+uZm/lg2trItd0YxSWd57o
V9TwMflrbcENhzFkTb2oljenYVoyukhmBQPzS4ccLljSqPUas9/LYjAtPTLF
t6LhxNI9ESjH4LCapHqSLQ1Rn/RrfQoMJNycb4qyaRgxdr556gwiOkXPv/eh
4RHiGaNkxsDrkZVWaQoNIWb87JcgBiyD4TapdBpz4tHU6lAGDY3nvLwzadxX
7hs3DmegOJybq5JDw/ifCHZaFAPB6gmJjPs0eJEz4juSGVhHpX248JzGuMaS
Uf9CBnPLVaPolzRwtHX1zScMCm9zFHU5NJKbDMVrShiIVTFHx+tonOga3bys
kkHd9x1NLlwaqjO7XHIbGPwd0eFa3UHjZIvPjbpmBgpS7r/kyHn/kYqQsVYG
oVvitvO6adTUmqRrkAxUKxSJrTSNvI7+BpsuBvS+p95xAhoiX3eX+/MZRFMW
Sz7007jJS/VIFzDQdRnMMx2iMb1waU/lAIP/ACSV0NM=
            "]]}, "Charting`Private`Tag#2"], 
         Annotation[{
           Directive[
            Opacity[1.], 
            AbsoluteThickness[2], 
            Hue[0.11, 0.9, 0.85], 
            Thickness[0.007]], 
           Line[CompressedData["
1:eJxTTMoPSmViYGAwBWIQfWSOZohhhpMdAxQo33lU0/FIwR7Gv2DcsCb5kQGc
v+y+n0vgIwc4f6KpmYDHowA4v/2BZpnzowQ4n2mbsqbjowI4f/+CBUwOjxrg
fKWfR+ayz5gI53/7kjR1jfIsOP+N5fw3xk4L4fz7r/YvLT27FM6Pdi3lEeNe
BedHToztmrV4HZyf728kHjp5I5z/XYvBgWfdZjjfoT69xPTbVjjfV2Pm/17x
HXC+nNEtWR29XXD+hi1b3G2K9sD5bD2RJ6r798H5fO+8V4nlHoDzq499shTq
PQjne538V7J05iE4v6rj+taPew7D+TxFoouunjkC5/8XV5hS9PkonB+ct8l/
k8hxOJ/r/cptnUon4HxFnTxlKfeTcP6sydOtnSJOwfmlqz1keVNOw/kb64+x
TGw7A+f7162cvmbqWTjfzzLSoHH3OTh/3ZIJk37cPg/nW8wVu9BccgHOn6C6
cELiPATfy+30zXS2i3B+b4vRzul9CP4zA+d9aycg+A53gw8fnoTgfzEtPft+
GoIf83z7Q/f5CL6Wly3Xj/UI/nF+j+iIiwi+wp6IhLzLCH5VRmZqy1UEX+9g
V/6Gmwj+tKKzzRyPEPwPcvc65J4g+F6n3/WaPEPw/7xhSgp+ieADALNY0O4=

            "]], 
           Line[CompressedData["
1:eJwVkHk4lAkAh4dq5YgptUnZ6JgOGnIkR35PNsmxEtmIDnQYS9jQukpyNFN6
HDtKVDoUDZtjckQMgxIy3/eN8KVSIuemZSVKa//4Pe9/7/M+Py2vAKejsgwG
w3V2/7OrxP9lyQgBpiM/10DVC0fanPLK/iFQmhiUUmUTgqqz3oXPxwkks1eG
WdqFQ40dXPJ+ggCnK/t8oMUZNMXzRcxpAr5pfXacqFjob+2Q+swhIf30znzn
QCJkMg58U1tMgrGIH6rYfBnS7rBgjx9JVNqH9fePXsFdVtrQDTUSzza4WaUt
ugr7ouedLA0SS5Q9cq/aZyKtESWGLBLL/esOHXPIwsZJrQDHrSQERr2JIR53
8HWbRV+qKQn2h/6okI47aD23/0C7OQmT+eH1cM5GsEqq3cHtJIyuHz9hbXUX
Vay56/1sSXwMjK3IXZ4DZ5e+7gQPEto3nccz+QKwMmRdmw6SuHLPSnyckYfJ
7p9alT1JzJ1WVbL0zcN1v32P+UdJBBmGHDUwy0f/uafpt0+QuBDiK+aQfyGy
6L5TdTSJelb25bDhAmSrBNRN3CFh4aHh/jWvGM0r3/mq3iMR4xbRdYYqxriu
y0K93Nl/kl9Ei74Uw9LR7CAnn8SO0UxOpJUQ3Ulyky8fkhis2JUw3imE+qIs
7ZoGEi3L5J14nx8iaTGRcqGfxOf0vKlu+TKUrtlhkjNIYrGfhrbnhjK8Nix9
UzdMIoK3YKZoVxk2uVzTmRklUfxgd1xLfBme8TkNgV9IiK57XhhilGPeUtkp
FwUKWypexW8eKUf4MgNPTR0KRN7QzYacCqiLC8N82RRqv/GaLtRX4JGfXopQ
j8L+QycFG95VYKp6k3iXEYUk6Rj7k3olwo+tXxtkQaHVdWb/I14lIoo1Bmoc
KdAS1SSu92NE/jI/yDuEAutEtMzpr1U4c/ZV9N0qChlPNvIbRkQI/rfoaaOI
ghdh91vjZxF8OOeZI7UUDieo9dbK1MBpj0GWwRMKij4lKleX1IClxa0WtVKI
ZQ/bvDSvQbPIcIbuppAgOPCljFsDdcbFCJU5UjTujLNw0ajFw9OmoX9YS/F+
334DfV0xFGRvz0m2kaJY8eF7XWMxDscpJufaSVHlkf1lHcRQutgloHdLYSSO
DJbbLYZX+um35q5SrDvZLIw9IYaysNZehiOFYf8PTtF5YvgM2K7m8aSYGin8
s3RNHVbsdZdktEiht7Ro7JlcPYQJXvnLD7UhSTPCP0XcgCjHFYc/9LUh9puD
dNLwKUJPVfJVwl9g/vnaKp9bjcgK1dTjKrSjYOvANtWPzzCtYJzlkNyOqZQe
m/uqzYj/ZpAauLoDLiX8M/T2FljG9bi/FnRg87Gc7ALH59Dt/ZV7bXMnRDMx
Jjf3tML+doFJeW0nHsXcn4SeBBkTldWatjSYPc4tPIEEtrF73KPsafi4LnER
5EswubBvotOBxjxZfUHTAwn2blJhpzrTMOteIFYUSqB8xDNz3gEa6ZkW2dxK
CWKIeWGDATRMdblOkS0ScPIc9IV8Gm/s5SwtPkqgZtrTwrxCw1b0usP1kwQN
T05x/K/S+LnA1fLkmASrerKyWDdotCUKE+99lqBr2Zhyeg6NKTeuvDKDgGPC
5aGoChoW1uxCkklgZrFOAv141s/7Hj24iED+LdEqYxGNQ+PH18ouIaBQNeA2
Wjfb53dqWG8Zgbpxs6dez2lkGb0MvahF4PcYiXe1ZLanuODvW6sJaDGPfl9O
0bD5oGRevpbAae1LW9raaRCbWvf1biCgU76K3EzT2EoHsKa1CdA7S/0vddEY
DFRqYrIJnJfayQ+9phE8XWPF0iNg7NV9x/otDYFPfpqZPoH/ABoUxQE=
            "]]}, "Charting`Private`Tag#3"], 
         Annotation[{
           Directive[
            Opacity[1.], 
            AbsoluteThickness[2], 
            Hue[0.08, 1, 0.7], 
            Thickness[0.007]], 
           Line[CompressedData["
1:eJwVkWs01GkAh3EalUuYYorTuG2RrGZd9uSE3yBL02Vc6hhstrRd9uSyzVIn
WiaSWbu2cSmNskWhImmaYpFrbjHMuw42orz/ZLNWqy1pKdt+eM7z+TmPZURM
4H4tDQ0N34/87wcX1+387JCXh2GAHrejKMjD+jE9IaUWcJdEmA+zHKF2kpTt
ozys2azuvcvyQvGTHZsDKB8r1y52KGQFItPlc0M/6g92rlXYeVYE0p6uO+pN
9+CMsOJINksMrXvW6zzpt+he/3ZexkpG/eXLWnwqwV/yvKYzrCxYvXuQv/h8
JuQF29py2wox8zribJl1HgJyTDeUPy/FpOulSSevAhSnhrvNHVbgyUR9UZyq
COIX5oorPpUI84nTM9G9gS0X2w/FdNUgJHN3et6VclTW8KrMQxsQI3Tk7Mq+
jTCB2DmnqQlv7TT4euV3kCqxCcjTbAE/6WCsy8xd9D/cec7qSBu228oXMjhV
KKt9k+BW2QGu4+Bqe4dqZPfoDtLpTlQolb5u4loUzsj36O7uhvZPIe0JZ+pw
gaqaI4RqLJvaesMkqgGzvel/SqQECa2vXNkZjRjelSwcq/kNgo4PsUXyJqSW
3knJGuxFvHTg7nRtMzx1LbskRn3QExsX9nU9QINH+7NKp34scCxyxP+0IPBE
qREvegBB0QqhYkUbIgUd8VOFv0Pn5fV7P1i1QzBpoXzT9AiW9tHWpr4d2HRe
qekxN4i87NxNXqKHmOIkm/dwHyOu1G+1/tedsLNNP17sNozbSa2LMk93Id6r
e7xOPAJh4vXcsrMqZPC2rbXIeYIdriG8kzXdCF2R4jZ64CnKr8qyZod6cFv0
PqVPYxQb803UKbFqvDid4xQtG4VsTYFs7y9qyOqChdz7oxB80fnooDaBffWW
KBt7Cm/GTy5dQlCgRZhIBwo3Savoug6B8VZRqIJH4VDdODCxjODD0AFfdxcK
tkNVXxSHQP0+xTLIg2LIuIh8Z0tw1LOuL9GfInIssSNJQFDf7ujRH0uxP3le
enkbgZNRtdLsGEW4ebxf4w6CayGe6/cep/APiWvTCiLInBCunPyewll1uCU1
jGCfXtQrzTSKeaWo8cdIgsX+JcWfyikyTjn+mvszQcCAmUHqfYrnPO+6mzKC
sRwzdn09BX84qLk56+PnQDPjd40Ur13iVC/PEZSoTM2iWim+HK8c9b30sad5
lc2uHgo7gbvO7C2C0goO1oxSnJrZbrBMQcCP5nh9xVCMFIav+ERJ0L+e4yMf
o8icS+L6VxFolphs1Z+gmC1rcrzWQBCcbxz85hVFm4FfmIgQsNKXx7QsYmBR
K9oT3UuQ57tcvKDNIP7QN/tP9RFsYC2Pc13KwKExPabiEUGYhJ1wU5+BNOpC
bOsQwbQ7O3HcgAFdVXb88TBB2pzRSUs2g3NiVcoSSqA4apR21oTB39wRKfcZ
gZ+zUXrPSgaCzqkM5+cEI9OGGUvNGFw9tpAl+IMg9pahzHs1g/lJrYigFwT/
NhtuDOcy+A+kvylF
            "]], 
           Line[CompressedData["
1:eJwVzXlQlGUAx3GisKDkKNAliICarZFDcRsBCX4TKRgCbRwZs4JyxhHhIGKi
gByCTOUQyLmubEEcCp5A3PcQznK9LyDsw+IsvbscovFIhCii2R/f+fz5tQiJ
8wnX1NDQcH7Z/yoaY6cbHzK47PeFWGDLIWzCp7ZphYF+aX5HtSuHjrTQm8Or
DALNvBv0DnLg2SY0qtYYvLWv/lmYLwdZVkGX/gaDSKfzPdOhHHY7TI1Hvspi
5CivXDOTwyviwE2eIYtMWQJzvJvDuPJUwuFtLGLbjc9l3OFQyS9cKuOx6Gmt
S85gOHjeGpbz32NRKIoU+c9yKLyDxk/4LMwqTJwPaKiwY90iTujAwujazIFf
nVTw9Z9TZh9mcdu2NSK/RgW+WPMbWdDL37J61uSGCutKsxHdYBYzOvu3ixtV
uPzdofaCcBbqyf0uKb0qLGQMlJR/z8JKYbVnWqHCmVtXfDrPssgzkp1+U1eN
3/Xi+tYqWCRqGzJaMWoMvv9X9DtVLNKNtprimBqrO/0NdtWwWIx2xvETargK
nYKi6lg8krZ4Daaqocx9fX26gYWkJdjx84tqvPu21Kq7nwW3wj4WtqmRa8jk
/bjA4qdr7qlu2nNIMhYEm1uPIdTj9LKyeA6paTNnKzvGsM8rXlZ2fR4NKXsT
f3Afx0K7jVdD6QJM/USj4qFxNBRbyHrjF1GfHVJncmQCV9Ke2qX53Eey0PTo
/NwEvj1k2RptuoTEk20Fekl3UZCbFDj1aAnSRPNdOTqT6MJnkaLOB9jQsZd6
/zKJI8nm/X5nHiJrU5B/7IMpCC42FC26/Q3Xc5zo3tUpWL2h/aGX5jJ2qr/O
kdjJoejaFFxvWoZn+Q3H5h45PpLEzFx1oRCvtXWaexBsfCx8slJC4ZH5lSjZ
k8AmJrksR0yxbjC3JvcmCOA0XcwlFH42erb5vgSGI9ZhXlIK3bDgS1qBBLV3
i/yrKinSGa1T9+MIWMd8JuA2RVSt9+76AoKtCl/f5kEK3l5uSL+Y4DXuse6X
wxT9f56Mii0lSNki6VWNUFhyUim/jED3xPPt+mMUCuN/dEuqCaprqmIj5BTC
7KKl5FaCYD47ajBH8dzQOpu0EzBbGLOqeYq637os7bsIYhzMIj5dpNDpWAyg
fQSjaFRGPKDoW3UaCBkmSOgOympdoYhPHw3tHCXgWfuUCVcpLPTDX5iMEQjk
TTfV/1KkWF3YMzFJkGO50qP3hMK62ZK1IwQ7Boa6K55SELc/Yi8oCLb12rY4
PqM4P35Qe+kewaWfjWuHNynsQ5QV7rMES5K8otAXFP8Bpq3/1Q==
            "]]}, "Charting`Private`Tag#4"], 
         Annotation[{
           Directive[
            Opacity[1.], 
            AbsoluteThickness[2], 
            Hue[0.5, 0.8, 0.75], 
            Thickness[0.007]], 
           Line[CompressedData["
1:eJwV0ns0FXYAB3ApIq9qYq3DihJWN4/cUfIVDd3SrbTDPcJ1q0PzWnJb0qJU
rpp1r2csj8yt5LFCGOb97Mb8KML1+jEUpYfMpNndH9/z/fN7zud8N/CCDp+Q
l5OTc5Tl/66/ZXTE1NfOJsNdy+dsqIuNvpSeF9D14PeWX2H2m6LdPCL3GDXB
XlVJrEb/btwZPLDnELWFmfjw2gXpIYgsmCud6EHcPZV49J3UG1FDRmfsKRfU
1fLCK+kpyBfrG+2m32ORpawxKb2IqowMeVsagZj6U90vpCLo/VOfuvymCEZL
4iytUzMxO8NLyNVPwadoZkfV3RxMWaVPmdvdhoerPDvQrgCDL6vE/FYxxC+8
zA1WlcD9G76qlsp9jJvo2VTElIMj8riW8ms+lM/njeyyqEYQ20z727iHSL76
dMb+Zi3+NpazVc0vxN3JrWutOuphG+4TYjH7CNnC2gU76yY4GyYvxmiXwlAY
/X7njy3QNevV2cIow21mH7OvQIIHRUWO1sEV0NDxtbrxeRsUf+I0h92oxKf8
uM3Jxu1Qf73vvlZANfynV67+wCUIa3xntTqmBpzITr0sUQdYLf+GiJNrEbln
2x+P8zpxTtD96G1FHbLFhiUfh59CNXhN5rMn9VDdXr4ja0kXFrXXxwe/b4Af
b1LH1aobLoEF7ALNJjiMcjd7+D3Hiuns4mi9ZnjFBZX1CnqwYUug/heOLThN
1+XxKnuREpe0087tMRo8vY14g33g5zjpqB2XIJ4xJSmal+JheOMy0dUn8ErT
bFvFGAD7QnZSbkIrfHZ2ccb2D+KAFcfkYnkbLCpSMunuIeRnCWPn+v4Ef1lA
TljvECxTtdojQ9pxZEQltN13GMJNt4Xeae1gp4pa1iUMg+Ug6fFRJDCNDT1j
vJTCfsQpWaBE4Bh2qfU7BQrriEa37BUER49f35iznIJRVtP9Up1AwEzt+EqV
YjWj9FmANsFQbzVj6xqKvjVictqQQKivNL5tM4X/XxdawlkE00WJrhb7KE5c
WhBk7CdQSEvP5ztTeH55zqnmAMG6qHsKxWyKgxx+k7yLbJ9TVsg8QrG91a/h
ijtB2qd+DUsPioUit5rr/gTODpuadwRRxFw2+z3pZ4K87kJL2ziKMRP7yjwh
wcl9ykx+AoVtv0tdXSyBQZWn+f0kihkLfut0IkHGHWWG5i2Ko+Mlw47pBPF8
L/2JLApj1q4Vc7/JfvGZirqwmOLyrLOGegGBZRRXpaGUYiDTU3NjEcGH+UdK
82UUoo/hugdLCYIod+nxKoq53Fqze9UEvIfFc183UzRpOLm7EQIWmzcy2EOx
vsKNG9hJoFhXMqQppTjne/LE5WcEdUy1gb0DMt+aa0EPegh26ZY+L6QUgoBf
Qhr7COZFal0ToxR0bW6otJ+gROFYp844RWJwa6QSJTB7pdYWNUnxRndAoDsq
8+Yek1S8omBJXsdsHyPIfVra/HaaIuuHxVjWhMzHSb3R4J3Mc0qe5/KC4Oz4
lTc27yn+A0OzOe8=
            "]], 
           Line[CompressedData["
1:eJwVkGk8lAsDxRkkS6hUSJZE3US2UorT7r3Ii5JCXEpRFF3xklxblpLClSKZ
Szt+lbVlxt7YzczzPDOThxgUCt22KyRd74fzOx/Ol//56/qedvFjSEhI/DGX
/3dPZVB35Tgfa0PCw+41DOCowKX46Wc+PgXJ++nHDaA69siTzq982Pu9jT15
fABqxqGVbyb4YJXnR0jvHUBbYlatync+SgT/zPtFfQBmm15R/lIEJnOsRlQr
+iGZe/iHmioBH50n5P5pMShxRKjnUgLpnOQVtgNi3DW4NpqvRoB3LlIjvlUM
h9LOLoMVBFaJuJ+JXDGutaDSwoBAkZqX2aPtYqyd1D3ttInAwSJ2SJlZH2as
bYYyrQg4HWUklsr3gRvvfli0lUAryzNMd7AXocqZ9l7bCdhNih/aZvWi2kB6
TaAdgdhtvJcJs6+xz3VInORJQJabEOI+2AODXMbBNi8CjJaHvKt1PZgUa3GV
fAiYzDIXaTF7cCvQjZ3lR2B4R7XyJq8ejMQ33yg8ReDxFW8l295uRJU+dKmJ
IXBl8TS7Y4zGHeXTjRO3CUTX/P3Xma1daNceOLH4HoGEi94nl+l34et614Um
DwgEh/nEjy3owg6nLV4BJQTuvg5x0Be/gviq7GR3BYGfo2HxdYmvoLGIaVjH
mftXbt5o1CPCVVV+xqURAmcF+zcn3haiatWuzfffE4h8TC3emiFEr0VVX+MY
ga7Ap0GLY4Qwcs1bN/uRQHWqkZm+pxCtWQGc4CkCLe/lbNuWCCGzjDHtKk/C
/PTEgChNgEh1cx+ddSSakxfp9WZR0Gh4EnHCmIR+obbx+AUKzwNNMspNSKRJ
3shVC6MwXWPU8J8NJHIyHwY3HKAQeWyNfogNib0hpRI+6hTOla14V+dEQkf9
LhldSCJq7/yQI2dJJL8M0E9tIaD5LTGlJJyE9aYlqvdYBFhMmYJvESQ2jo8W
CR8RmPnCIC9Fk7hZWLXw92sEzuf8sChPIsE1lz6Te3TO8/DnSekcEgme5g5x
0gT+iH0dc7eaxKcYhS1xznyE/lPa3FJLIm5Hima6LR/+Ackq4/UkppKzE0qs
+XBxNmeaN5G4WJkRqbSWDwPdlJpa7hz/5P4Fp6T4aK+1mKXFJGybJtdffsqD
hkTqOWUpCjJvVASFhjwoh/o0mMlQyNfb6Waux4P0yEaFA7IUdEz9T3Vo8PCB
259zU4FCmpWLoq48D3X5ls9/UaVwcl9+RxLBhT8GJ3fqU2B+TzjKdeGiItoq
7H+2FLgZFhPuPp2QZxRKpf9Kwb77BFd3Xyd+u6CQ/sCegsn5yr7JXZ1QTO0p
ov9L4YumrqVoTSd8b0T3bz1IYffx/hbnTx1QKq93kAygEFRRm7z6Qgf839np
XbxIIU/SwupBVTuqA8seF6RS2GOjVLe7qB2LPy63eZFGgbFBMfzvW3P7xNjB
sQwK6ZvzNE8ktmOJ9JU0x1wK9317FKdd21GvRU4tKqbQqT0j9fu3Nmju9+Dl
dlAwNeX/uXtnG94Hc7n9XAoRqql9YZZteHZ5J3c1QWHL1d6P5YZtONBk2Fkm
pCCiS1XdVNtwxWqmra1vzpdP7hrToVYwdPOavn+iEHUy6VfD1FaMjPdWeywV
wPiMxHCFuAXlSb4ly70FsLKXD0+93wzRKaMeKx8BWohFbyWYzZh2nZR3PyKA
QnLceFR2M7atSvO/flyAguRVdy4lNqOj9pnekmAB5C6bX2f4NWNoSiVHKVaA
4TxPRUe9ZqgF1iRKFgrgLknHadxpwnknzd+GhwSgm1/LVbzgQI3/WcLinQA2
AeKojeUclDu3/BUzKoCp0trg6mIOxlzCBtU/CrArqKuiP48DT1feMYcpAbZd
bqRCYzjY6p4Q9ERBCJ77uC1nDwfTR8Yiz5kIsXDlre99opcIC2dlKUcKsXum
QPOY/EuckTWIco4S4mfgh5oA6Zc4nX3FNzNaiEeBRTMhs43wr/JdvyxeiJEJ
V6Ornxvh8W1+i1aqEPcWmncxuhuxLdx1xuiWEEIp2UFWcSMUwj/4OtQLERJq
kuKzrxHMMB2TFHkRzsatnQkpbsB3eUumY7oIf27Uu2V9ox6JP8wzg/VeoSHs
nYpPTh12XBj06C16hXNewfOUOmqx/u2BlDzTLixwk9tzUbMWDoWPNz+r74Ld
IXvZsuFq5E6wanTsaPRrSw+k8tiwS3D2OO9AY3di/tMvbWxMLhya6HKk0Thv
WYdnExv7jZSNM/fR8JBUfrChmg2loz43ZQ7TWOVd/FOymI04vkzE+9M0ri6R
q5NKZiOg2NGsPIsGtdrtEXM7G2pWgx0q12lkSCqaO1izwWkKDwjKoVEwtbph
ahMbKweZTIN8GndjmxgeJmz0qH9RunGfxjUlZ9EGbTackrJHz7+gcXvFoWz7
HyzMqq5Lotk0XK8Yb1w2xUJJQe1Ky1oah0q5rW++siBf/e7Qx0YafMYM98IY
C41ftzT7dtL4dP2rXl83C2fieEdqeDSeeC+1fy5iQVfF7+dykgYny+xwNslC
tGHaRoGIxmNvOWu3NhbWPVtJmNJzPKla862aWKD3VAWl9dDQPjj4VKuBhWTK
Xm60l0aZ+nxHmRoWLH3Ft237aRQdtuGMP2fhX+/6Aa8=
            "]]}, "Charting`Private`Tag#5"], {}}}, {}}, <|
      "HighlightElements" -> <|
        "Label" -> {"XYLabel"}, "Ball" -> {"InterpolatedBall"}|>, 
       "LayoutOptions" -> <|
        "PanelPlotLayout" -> <||>, 
         "PlotRange" -> {{0, 0.42}, {0., 1.0623508377847155`}}, 
         "Frame" -> {{True, True}, {True, True}}, "AxesOrigin" -> {0, 0}, 
         "ImageSize" -> {550, 550}, "Axes" -> {True, True}, 
         "LabelStyle" -> {FontSize -> 22, FontColor -> GrayLevel[0]}, 
         "AspectRatio" -> 1, "DefaultStyle" -> {
           Directive[
            Opacity[1.], 
            AbsoluteThickness[2], 
            Hue[0.5, 0.8, 0.75], 
            Thickness[0.007]], 
           Directive[
            Opacity[1.], 
            AbsoluteThickness[2], 
            Hue[0.08, 1, 0.7], 
            Thickness[0.007]], 
           Directive[
            Opacity[1.], 
            AbsoluteThickness[2], 
            Hue[0.11, 0.9, 0.85], 
            Thickness[0.007]], 
           Directive[
            Opacity[1.], 
            AbsoluteThickness[2], 
            Hue[0.06, 1, 0.9], 
            Thickness[0.007]], 
           Directive[
            Opacity[1.], 
            AbsoluteThickness[2], 
            Hue[0.55, 1, 0.7], 
            Dashing[{Small, Small}], 
            Thickness[0.01]]}, 
         "HighlightLabelingFunctions" -> <|"CoordinatesToolOptions" -> ({
             (Identity[#]& )[
              Part[#, 1]], 
             (Identity[#]& )[
              Part[#, 2]]}& ), 
           "ScalingFunctions" -> {{Identity, Identity}, {
             Identity, Identity}}|>, "Primitives" -> {}, "GCFlag" -> False|>, 
       "Meta" -> <|
        "DefaultHighlight" -> {"Dynamic", None}, "Index" -> {}, "Function" -> 
         Plot, "GroupHighlight" -> False|>|>, "DynamicHighlight"], {
     DisplayFunction -> Identity, DisplayFunction -> Identity, 
      Ticks -> {Automatic, Automatic}, AxesOrigin -> {0, 0}, 
      FrameTicks -> {{Automatic, Automatic}, {Automatic, Automatic}}, 
      GridLines -> {None, None}, DisplayFunction -> Identity, 
      PlotRangePadding -> {{
         Scaled[0.02], 
         Scaled[0.02]}, {
         Scaled[0.05], 
         Scaled[0.05]}}, PlotRangeClipping -> True, ImagePadding -> All, 
      DisplayFunction -> Identity, AspectRatio -> 1, Axes -> {True, True}, 
      AxesLabel -> {None, None}, AxesOrigin -> {0, 0}, 
      BaseStyle -> {FontSize -> 22, FontColor -> GrayLevel[0]}, 
      DisplayFunction :> Identity, Frame -> {{True, True}, {True, True}}, 
      FrameLabel -> {{
         HoldForm[
         "Specific flux (mmol mmol B\!\(\*SuperscriptBox[\(\\ \), \(-1\)]\) h\
\!\(\*SuperscriptBox[\(\\ \), \(-1\)]\))"], None}, {
         HoldForm["Dilution rate (h\!\(\*SuperscriptBox[\(\\ \), \(-1\)]\))"],
          None}}, FrameStyle -> Directive[
        GrayLevel[0], 22, Thickness -> 0.005, PlotTheme -> "Marketing"], 
      FrameTicks -> {{Automatic, Automatic}, {Automatic, Automatic}}, 
      GridLines -> {None, None}, GridLinesStyle -> Directive[
        GrayLevel[0.5, 0.4]], ImageSize -> 550, 
      Method -> {
       "DefaultBoundaryStyle" -> Automatic, 
        "DefaultGraphicsInteraction" -> {
         "Version" -> 1.2, "TrackMousePosition" -> {True, False}, 
          "Effects" -> {
           "Highlight" -> {"ratio" -> 2}, "HighlightPoint" -> {"ratio" -> 2}, 
            "Droplines" -> {
             "freeformCursorMode" -> True, 
              "placement" -> {"x" -> "All", "y" -> "None"}}}}, 
        "DefaultMeshStyle" -> AbsolutePointSize[6], "ScalingFunctions" -> 
        None, "CoordinatesToolOptions" -> {"DisplayFunction" -> ({
            (Identity[#]& )[
             Part[#, 1]], 
            (Identity[#]& )[
             Part[#, 2]]}& ), "CopiedValueFunction" -> ({
            (Identity[#]& )[
             Part[#, 1]], 
            (Identity[#]& )[
             Part[#, 2]]}& )}}, 
      PlotRange -> {{0, 0.42}, {0., 1.0623508377847155`}}, PlotRangeClipping -> 
      True, PlotRangePadding -> {{
         Scaled[0.02], 
         Scaled[0.02]}, {
         Scaled[0.02], 
         Scaled[0.02]}}, Prolog -> {
        RGBColor[{
          Rational[223, 255], 
          Rational[72, 85], 
          Rational[40, 51]}], 
        Rectangle[
         Scaled[{0, 0}], 
         Scaled[{1, 1}]]}, Ticks -> {Automatic, Automatic}}], 
    Placed[
     Unevaluated[
      LineLegend[{
        Directive[FontSize -> 22, FontColor -> GrayLevel[0], 
         Opacity[1.], 
         AbsoluteThickness[2], 
         Hue[0.55, 1, 0.7], 
         Dashing[{Small, Small}], 
         Thickness[0.01]], 
        Directive[FontSize -> 22, FontColor -> GrayLevel[0], 
         Opacity[1.], 
         AbsoluteThickness[2], 
         Hue[0.06, 1, 0.9], 
         Thickness[0.007]], 
        Directive[FontSize -> 22, FontColor -> GrayLevel[0], 
         Opacity[1.], 
         AbsoluteThickness[2], 
         Hue[0.11, 0.9, 0.85], 
         Thickness[0.007]], 
        Directive[FontSize -> 22, FontColor -> GrayLevel[0], 
         Opacity[1.], 
         AbsoluteThickness[2], 
         Hue[0.08, 1, 0.7], 
         Thickness[0.007]], 
        Directive[FontSize -> 22, FontColor -> GrayLevel[0], 
         Opacity[1.], 
         AbsoluteThickness[2], 
         Hue[0.5, 0.8, 0.75], 
         Thickness[0.007]]}, {
       "Glucose", "Ethanol", "Glycerol", "Carbiondioxide", "Oxygen"}, 
       LegendMarkers -> None, 
       LabelStyle -> {FontFamily -> "Helvetica", FontSize -> 16}, 
       LegendFunction -> "Frame", LegendLayout -> "Column"]], {Left, Top}, 
     Identity]]& ],
  AutoDelete->True,
  Editable->True,
  SelectWithContents->False,
  Selectable->True]], "Output",
 CellChangeTimes->{
  3.930148378228203*^9, {3.93014852809228*^9, 3.930148537875016*^9}, 
   3.930191121295053*^9, 3.930218165463133*^9, 3.930218663608206*^9, {
   3.942382711370762*^9, 3.942382736402338*^9}, {3.94238285632657*^9, 
   3.942382870745412*^9}, 3.9423851620204077`*^9, 3.94238643608779*^9, {
   3.9433574252887697`*^9, 3.9433574348893538`*^9}, {3.949390403735681*^9, 
   3.94939041454451*^9}},
 CellLabel->
  "Out[114]=",ExpressionUUID->"97ddfa73-c95c-406a-a472-402c6cdf795a"]
}, Open  ]]
}, Open  ]],

Cell[CellGroupData[{

Cell["Concentrations", "Subsection",
 CellChangeTimes->{{3.930144636510641*^9, 3.930144645413928*^9}, {
  3.9301461640699043`*^9, 3.930146166799138*^9}, {3.930146205150778*^9, 
  3.93014620816574*^9}, {3.9301470716643267`*^9, 3.930147078552949*^9}, {
  3.930147173862646*^9, 3.930147179773513*^9}, {3.930197716992326*^9, 
  3.9301977187346354`*^9}},ExpressionUUID->"e3e3dea0-d6ee-4d4f-b59a-\
a165f1d095a7"],

Cell[CellGroupData[{

Cell[BoxData[
 RowBox[{
  RowBox[{"(*", 
   RowBox[{
   "Concentrations", " ", "as", " ", "function", " ", "of", " ", "dilution", " ", 
    RowBox[{"rate", "."}]}], "*)"}], "\[IndentingNewLine]", 
  RowBox[{"ListLinePlot", "[", 
   RowBox[{
    RowBox[{"{", 
     RowBox[{
     "XvalposterBatMix", ",", "C2H6OvalposterBatMix", ",", 
      "C3H8O5valposterBatMix", ",", "C6H12O6valposterBatMix", ",", 
      "critvalsBatMix"}], "}"}], ",", 
    RowBox[{"PlotRange", "\[Rule]", 
     RowBox[{"{", 
      RowBox[{
       RowBox[{"{", 
        RowBox[{"0", ",", 
         RowBox[{"(", 
          RowBox[{"\[Lambda]max", "/.", "paramSCerevovBatMix"}], ")"}]}], 
        "}"}], ",", 
       RowBox[{"{", 
        RowBox[{
         RowBox[{"-", "2"}], ",", "85"}], "}"}]}], "}"}]}], ",", 
    RowBox[{"ImagePadding", "->", 
     RowBox[{"{", 
      RowBox[{
       RowBox[{"{", 
        RowBox[{"85", ",", "85"}], "}"}], ",", 
       RowBox[{"{", 
        RowBox[{"70", ",", "10"}], "}"}]}], "}"}]}], ",", 
    RowBox[{"PlotLegends", "\[Rule]", 
     RowBox[{"Placed", "[", 
      RowBox[{
       RowBox[{"LineLegend", "[", 
        RowBox[{
         RowBox[{"{", 
          
          RowBox[{"\"\<Biomass\>\"", ",", "\"\<Ethanol\>\"", ",", 
           " ", "\"\<Glycerol\>\"", ",", "\"\<Glucose\>\""}], "}"}], ",", 
         RowBox[{"LegendFunction", "\[Rule]", "\"\<Frame\>\""}], ",", 
         RowBox[{"LabelStyle", "\[Rule]", 
          RowBox[{"{", 
           RowBox[{
            RowBox[{"FontFamily", "\[Rule]", "\"\<Helvetica\>\""}], ",", 
            RowBox[{"FontSize", "\[Rule]", "18"}]}], "}"}]}]}], "]"}], ",", 
       RowBox[{"{", 
        RowBox[{"0.20", ",", "0.5"}], "}"}]}], "]"}]}], ",", 
    RowBox[{"PlotStyle", "\[Rule]", 
     RowBox[{"{", 
      RowBox[{
       RowBox[{"{", 
        RowBox[{
         RowBox[{
          RowBox[{"ColorData", "[", 
           RowBox[{"68", ",", "\"\<ColorList\>\""}], "]"}], "[", 
          RowBox[{"[", "3", "]"}], "]"}], ",", 
         RowBox[{"Thickness", "[", "0.007", "]"}]}], "}"}], ",", 
       RowBox[{"{", 
        RowBox[{
         RowBox[{
          RowBox[{"ColorData", "[", 
           RowBox[{"68", ",", "\"\<ColorList\>\""}], "]"}], "[", 
          RowBox[{"[", "2", "]"}], "]"}], ",", 
         RowBox[{"Thickness", "[", "0.007", "]"}]}], "}"}], ",", 
       "\[IndentingNewLine]", 
       RowBox[{"{", 
        RowBox[{
         RowBox[{
          RowBox[{"ColorData", "[", 
           RowBox[{"68", ",", "\"\<ColorList\>\""}], "]"}], "[", 
          RowBox[{"[", "4", "]"}], "]"}], ",", 
         RowBox[{"Thickness", "[", "0.007", "]"}]}], "}"}], ",", 
       RowBox[{"{", 
        RowBox[{
         RowBox[{
          RowBox[{"ColorData", "[", 
           RowBox[{"68", ",", "\"\<ColorList\>\""}], "]"}], "[", 
          RowBox[{"[", "1", "]"}], "]"}], ",", "Dashed", ",", 
         RowBox[{"Thickness", "[", "0.01", "]"}]}], "}"}], ",", 
       RowBox[{"{", 
        RowBox[{"Gray", ",", "Dashed", ",", 
         RowBox[{"Thickness", "[", "0.007", "]"}]}], "}"}]}], "}"}]}], ",", 
    RowBox[{"Frame", "->", "True"}], ",", 
    RowBox[{"AspectRatio", "->", "1"}], ",", 
    RowBox[{"FrameLabel", "\[Rule]", 
     RowBox[{"{", 
      RowBox[{"\"\<Dilution rate (h\!\(\*SuperscriptBox[\(\\\ \), \
\(-1\)]\))\>\"", ",", "\"\<Concentrations (mM)\>\""}], "}"}]}]}], 
   "]"}]}]], "Input",
 CellChangeTimes->{
  3.942382764033724*^9, {3.9423828937480173`*^9, 3.9423828938819647`*^9}, {
   3.942383013593568*^9, 3.9423830138932343`*^9}, {3.942383059176756*^9, 
   3.942383074405354*^9}, 3.942383138205554*^9, 3.94238324517712*^9, {
   3.9423839084002867`*^9, 3.942383909228258*^9}},
 CellLabel->
  "In[115]:=",ExpressionUUID->"889e0c02-1226-440d-9e53-2f5c50f902c0"],

Cell[BoxData[
 TagBox[
  GraphicsBox[{{{}, 
     InterpretationBox[{
       TagBox[{{}, {}, 
         TagBox[
          {Hue[0.25, 1, 0.55], PointSize[
            NCache[
             Rational[1, 90], 0.011111111111111112`]], Thickness[0.007], 
           StyleBox[LineBox[CompressedData["
1:eJw9kg9Qk3UYxxelBuYhJ3JG3AgMwbsoPO1o/Pu+oBZ3lAZvhCVFznPSqYlt
M5W4KxHlgGZKZHXELJCkFBwSIkHHQHIpGzD2j6n8XbAxtogAD//27vX387nb
7b7v9j7P8/18nxDx3rQdXgKBII37eL5z/WtfHz4kw+lSSY3+H5Z5pI/gzvnG
6CpONwkLnKlNCiijZadlj3//Gmdt5Zb1nP7+O75wslFp8Hv8/wq4jWzhgJtl
JlM9T36E4pJ7rMZN36/CKfn8iJTTPubKnHifnzGfsfHjODftV4NV2wcPPsnp
1ZnH22cjzuEVh9ecxkX71+LlOz76Ek5XcW+bKy9g07fie5tcdJ4KypNSsS+n
1/J1EeEjpVPaSTq/AWu3/XuiiNMdsxHchN+wpz43auMk3ecS/MK6Gu47WSbt
0UCs/HDxwgYn3e8ygsoM3tmcHj7kadgM6czyqmeddN8W1Pu7GzUTLLPPs15O
KyzTBaHyCbr/H2DCxq8IOS3gqw35Ou3BTgf104bFWnngR5xO5geoEXFCnOft
oP7U+NL9/P5qO8t4pnEjIQvzMsJO/XZgOrFbYhxnGd6OuQPlOumMZJz6v4JP
6iqSZsZYJtizjrATb17P8Msbozw6cXi68LknOL1T4qk/IYo6EPD535TPVRh2
rFHN21jG082/9ioOX7xZusdGeWkwqn7wwY1RlpnztJvVYGuu8pekUcrvL6xY
xS6oHGGZBL7hNex9OuS/u8OU5zUE3kqcfIPT/HoF1+ErqttaNkT5dkFWnfuD
YZBltF184Xah4573IOWtRbJmXf26AZZZzi+oAyoFQ+wtyl+HA70ZX0lusgzf
LrMb73qtVu26QfPowRfKF5aKrdRPD9aEW9OT+2k+PUhZ5HwYZKH+erBzofC9
ARPNqxffhC/dX2SkfnsR/WlkSLCB5tcLxdxoevtP1L8eKr2puDgtheSph7gt
YB974TXCQ48z4eW2M6INJN8+lCS1bHGpkgifPhgyg+tqqxNJ3n1YNHJ5pdTG
EF4GvH3Mbjv7FkPyN+Cdh63NkiYQfgbY1buP/no3gdyDEUs0jZ9FZiUQnkY0
b/HNNlrjyX0Yseslt3wqO57wNSGyRK1LXxBP7sWE0Pt5+UPn4ghvE85rU9tX
vB9H7seMIseDmdvL4gh/M7wLAo/83h1L7smMZceCTrUqYkkeFqRkZbWnbI4l
eVjw6lHXWI5vLMnDAp8N610VXTEkDwsUZc9Yl+THkDz6IXxqomH7izEkj34U
R3klbmsRkTz6ESrvc04FiEgeVpjNJZt326OZ/wEVd379
             "]],
            FontSize->22]},
          Annotation[#, "Charting`Private`Tag#1"]& ], 
         TagBox[
          {Hue[0.06, 1, 0.9], PointSize[
            NCache[
             Rational[1, 90], 0.011111111111111112`]], Thickness[0.007], 
           StyleBox[LineBox[CompressedData["
1:eJxdkl1Ik3EUxodBxmbepLfLItJVhFJRZHoOTbd/iRcb0pURjLJGQfZ1kbWL
yrGLZBVIZUVDFEYfrEVZGrW2Zn5s0/bptj4gu/FC66JaEES19z3wH5wDY/ze
7T3nPM9z1tiOWw+VaTQaa/GjfJ+r8pnne07Dzr76L+6zrc3EvZJH9c5Fy6ib
/d4v+daAWuz/dyUvWZQng+z9Ycna7FB3k9bL+t2TbOi88qZQ95D190keLr6d
HfKzeY8lb1HrCZv/VHK4UFecMML2eS7ZSgPZfmOS53uUhi/Yvi8ln1DW637F
9g9I1qgVZHpKLNQBIaavxMq04kimNyxZlZMNM/3jklcr6+jfMj9KfLhLqQnm
z6RkpVuVb5L5NSX5l9KuMMX8m5ZMDSPMzxKr6zmjzN+Y5JmYWszvGcnV6oKz
zP8Sq+0637E84kxPnOUTZ/riLK8E05tg+SXg0fzG9cHzC0D6k9DY0vzJtWkH
Up5J2GawbHB5EMmPJOhOdVTryo1I+abge2dNm+dSC5I/KTDW9u4ZdLYi5Z2C
8oaJQB+YkPxKw9bGtdftURNS/mkYOGML/NluRvIvDW0rXi/tdpuR7iED+7pu
J/+lzEh+ZuDAfntTxUqBdB8Z+Fy/qqNil0Dydw6WhX+sy9kE0r3MwXJtxjt2
USD5PQcnHa7Ja3cE0v1k4aondPSrXyD5n4WyCxCuDAqke8rC/d9/Py5OC6Q8
cvAz/81RMyuQ8sjBQd0xeywqkPLIQULvHG8PCaQ8ctDv+FDrfyCQ8sjDs73p
hSNOgZRHHjZbK20Go0DKIw8Nl903LBEzUh7vod17c2okYsL/bhBZZA==
             "]],
            FontSize->22]},
          Annotation[#, "Charting`Private`Tag#2"]& ], 
         TagBox[
          {Hue[0.11, 0.9, 0.85], PointSize[
            NCache[
             Rational[1, 90], 0.011111111111111112`]], Thickness[0.007], 
           StyleBox[LineBox[CompressedData["
1:eJxdkl1Ik2EUx1c31a68MAqDZQ1iI7c9sT4kqHOQTLGhzOgquwldHxe1ygu3
JBYoBYV9sIuWaYRCBEsUDVdk1JZtmea+N0VDKwgzvBBWSSXtfQ88g/PAy/i9
755zzv//P9tOnq9vWqvRaOrzj/J7ubivat7dDPtvis8drsqDxG2SA7r2RXug
g333Sr7vUw/7f7fkH3blzSN2v1eyNtPjPKB9zOo9kWxsuBXMGfysfp/k3vzt
TE8/6zcg2aqeQdZ/SHIoZ8h3eMbmGZZcTw3ZfM8lz7uVgi/YvC8lX1DGc46w
+V9J1qjnNdNT4Gq1wRumr8BKt3xLpjckWZWTCTH9byVvVcbRjTI/CnzKoZx3
zJ+wZKVacV+Y+RWR/FMpl4sw/95LpoJjzM8Cq+O1f2D+jkueGFcP83tC8kZ1
wI/M/wKr5RomWR5RpifK8okyfVGWV4zpjbH8YrAysOvosfJJIP1x8CfO6FeL
SpHyjMOqPmDwbt6B5Ecc2sIx30iNESnfBJgMy2Xdh3Yi+ZOAuboNM3c6y5Dy
ToBm3fLuwbsmJL+S4Gm9UvLAZkbKPwnf+3XVSzNmJP+SULEvstBZZ0HahxTM
Wiev1/otSH6m4JoxVab/bUHajxRctLbYarcIJH/TcLZ8YfumPQJpX9LwJ/jP
UVUjkPxOw7k5l7f5uEDanwyYbGb739MCyf8MDOWu+rSXBNI+ZWBp75r4PZdA
yiMLt79VnGhsFUh5ZOFLqNKadQukPLLg+OXp+pS/T3lkYfEwfvU0CaQ8pmBs
JWgosgmkPKagK+zxrS8VSHlMwY2W6UbnQwtSHtMwPNtV8vSIGf8D9U5ZaA==

             "]],
            FontSize->22]},
          Annotation[#, "Charting`Private`Tag#3"]& ], 
         TagBox[
          {Hue[0.55, 1, 0.7], PointSize[
            NCache[
             Rational[1, 90], 0.011111111111111112`]], Thickness[0.01], 
           Dashing[{Small, Small}], 
           StyleBox[LineBox[CompressedData["
1:eJwtU31MzHEYf7zM2xiRDYdq/JH3LeYPw+e8jGb+IOYlRdq8zktonBodwsqU
95cb0brmtXaRdJxcEid6udLd5SWlLJF52Q5pw/P9/Z5nu333ue99n+fz8lxI
7NaINZ2JKII/6kwMzJ3bmBAPMke7+9iWQsfJIOPlpE5/1qFw+MHPCwvTQA3n
TUsmbZf7U6CYjY74kyZYzmvF73fNrzckye8z+D7/3amW/WhbqL7JBH3bsmbf
0kPy3sr3FTWn61PQy5sVN63XFZAzKfzhnqPS7xpombGuw3IMo6LSH/lDb/J9
5PIRySekfy6on87Dyq+9WTaQKyDDlXRG5uWBTIrfOUzU6ja/39E1tcAi8/NB
wQsOFLReQIk/lCfcAflmXL817pLwuQv6OLh3ZvFlROgDQVGfp1j8mcLPDhqp
+mahMUE1vAdy5Gi6dL4OULM7KqQ8G9sUvbgHoMVZh02jrwj/IlC84ncVpJUT
ZJuQntPjuuhhHBjUozT1BsK1AcWgSeFp64fkiD7GwboPahqPBO2MnmwNs4ne
EvYngCsPmhwv400fM9//yhP9j0GxKp9bCFJthpfyvLkJOQ23xQ/GhyJrHE35
WLdW1RPW/33gqu93xJ+nII/uk+oWmMs4rLep74RC8csFKtp890KMHT9VOz/j
fNfOokv3xL9noKGeotVf7mO61rAMVNY9O2XeA/GTsfik0Tv4HHTsYad2g1P8
fQEamzIj5oMT5S+0Ahnsxw32YvG7HBQ91dZx9hEGagQrQJX921r2l4j/jMUH
rV1UJWj825Hd9pVKHlWgM6qeiB7G6ZWJ7Y6nkg9j0aXrY2wZY7XPLJO83KCK
X4uasp+LXsYDqncfCSmX/Nyir0L0V8Ps2tDl4uQqybOa9/f+p/oQt/jBOCWt
+UdQteRbA5JT94fxrHOe2JUvJW/Gs+dHllprxa+XMGt5eSV/xnvV/vnEP8aW
YWP6zXkl+1ALWqHevRE/a2F+uyvgxux62Q/GBUpAg/jrAaVuaum41ij74hF+
TeK3B07D2NDW382yP17h0yL+e0HtjrOVia2yT144g1+3793YJnn4YPyn6qvk
4YOzp2r0Q/LwwZysePslDx9itPO35FHH/7eTg7ou+St51KEqTPHrYtTzqEOc
dvY06nm8wnqNxwDjf3i5ZW8=
             "]],
            FontSize->22]},
          Annotation[#, "Charting`Private`Tag#4"]& ], 
         TagBox[
          {GrayLevel[0.5], PointSize[
            NCache[
             Rational[1, 90], 0.011111111111111112`]], Thickness[0.007], 
           Dashing[{Small, Small}], 
           StyleBox[LineBox[{{0.28, -2.}, {0.28, 0.}, {0.28, 85.}}],
            FontSize->22]},
          Annotation[#, "Charting`Private`Tag#5"]& ]},
        {"WolframDynamicHighlight", <|
         "Label" -> {"XYLabel"}, "Ball" -> {"InterpolatedBall"}|>}], 
       StyleBox[
        DynamicBox[(Charting`HighlightActionBox["DynamicHighlight", {}, 
          Slot["HighlightElements"], 
          Slot["LayoutOptions"], 
          Slot["Meta"], 
          Charting`HighlightActionFunction["DynamicHighlight", {{{}, {}, 
             Annotation[{
               Hue[0.67, 0.6, 0.6], 
               Directive[
                PointSize[
                 Rational[1, 90]], 
                AbsoluteThickness[2], FontSize -> 22, FontColor -> 
                GrayLevel[0], 
                Hue[0.25, 1, 0.55], 
                Thickness[0.007]], 
               Line[CompressedData["
1:eJw9kg9Qk3UYxxelBuYhJ3JG3AgMwbsoPO1o/Pu+oBZ3lAZvhCVFznPSqYlt
M5W4KxHlgGZKZHXELJCkFBwSIkHHQHIpGzD2j6n8XbAxtogAD//27vX387nb
7b7v9j7P8/18nxDx3rQdXgKBII37eL5z/WtfHz4kw+lSSY3+H5Z5pI/gzvnG
6CpONwkLnKlNCiijZadlj3//Gmdt5Zb1nP7+O75wslFp8Hv8/wq4jWzhgJtl
JlM9T36E4pJ7rMZN36/CKfn8iJTTPubKnHifnzGfsfHjODftV4NV2wcPPsnp
1ZnH22cjzuEVh9ecxkX71+LlOz76Ek5XcW+bKy9g07fie5tcdJ4KypNSsS+n
1/J1EeEjpVPaSTq/AWu3/XuiiNMdsxHchN+wpz43auMk3ecS/MK6Gu47WSbt
0UCs/HDxwgYn3e8ygsoM3tmcHj7kadgM6czyqmeddN8W1Pu7GzUTLLPPs15O
KyzTBaHyCbr/H2DCxq8IOS3gqw35Ou3BTgf104bFWnngR5xO5geoEXFCnOft
oP7U+NL9/P5qO8t4pnEjIQvzMsJO/XZgOrFbYhxnGd6OuQPlOumMZJz6v4JP
6iqSZsZYJtizjrATb17P8Msbozw6cXi68LknOL1T4qk/IYo6EPD535TPVRh2
rFHN21jG082/9ioOX7xZusdGeWkwqn7wwY1RlpnztJvVYGuu8pekUcrvL6xY
xS6oHGGZBL7hNex9OuS/u8OU5zUE3kqcfIPT/HoF1+ErqttaNkT5dkFWnfuD
YZBltF184Xah4573IOWtRbJmXf26AZZZzi+oAyoFQ+wtyl+HA70ZX0lusgzf
LrMb73qtVu26QfPowRfKF5aKrdRPD9aEW9OT+2k+PUhZ5HwYZKH+erBzofC9
ARPNqxffhC/dX2SkfnsR/WlkSLCB5tcLxdxoevtP1L8eKr2puDgtheSph7gt
YB974TXCQ48z4eW2M6INJN8+lCS1bHGpkgifPhgyg+tqqxNJ3n1YNHJ5pdTG
EF4GvH3Mbjv7FkPyN+Cdh63NkiYQfgbY1buP/no3gdyDEUs0jZ9FZiUQnkY0
b/HNNlrjyX0Yseslt3wqO57wNSGyRK1LXxBP7sWE0Pt5+UPn4ghvE85rU9tX
vB9H7seMIseDmdvL4gh/M7wLAo/83h1L7smMZceCTrUqYkkeFqRkZbWnbI4l
eVjw6lHXWI5vLMnDAp8N610VXTEkDwsUZc9Yl+THkDz6IXxqomH7izEkj34U
R3klbmsRkTz6ESrvc04FiEgeVpjNJZt326OZ/wEVd379
                "]]}, "Charting`Private`Tag#1"], 
             Annotation[{
               Hue[0.9060679774997897, 0.6, 0.6], 
               Directive[
                PointSize[
                 Rational[1, 90]], 
                AbsoluteThickness[2], FontSize -> 22, FontColor -> 
                GrayLevel[0], 
                Hue[0.06, 1, 0.9], 
                Thickness[0.007]], 
               Line[CompressedData["
1:eJxdkl1Ik3EUxodBxmbepLfLItJVhFJRZHoOTbd/iRcb0pURjLJGQfZ1kbWL
yrGLZBVIZUVDFEYfrEVZGrW2Zn5s0/bptj4gu/FC66JaEES19z3wH5wDY/ze
7T3nPM9z1tiOWw+VaTQaa/GjfJ+r8pnne07Dzr76L+6zrc3EvZJH9c5Fy6ib
/d4v+daAWuz/dyUvWZQng+z9Ycna7FB3k9bL+t2TbOi88qZQ95D190keLr6d
HfKzeY8lb1HrCZv/VHK4UFecMML2eS7ZSgPZfmOS53uUhi/Yvi8ln1DW637F
9g9I1qgVZHpKLNQBIaavxMq04kimNyxZlZMNM/3jklcr6+jfMj9KfLhLqQnm
z6RkpVuVb5L5NSX5l9KuMMX8m5ZMDSPMzxKr6zmjzN+Y5JmYWszvGcnV6oKz
zP8Sq+0637E84kxPnOUTZ/riLK8E05tg+SXg0fzG9cHzC0D6k9DY0vzJtWkH
Up5J2GawbHB5EMmPJOhOdVTryo1I+abge2dNm+dSC5I/KTDW9u4ZdLYi5Z2C
8oaJQB+YkPxKw9bGtdftURNS/mkYOGML/NluRvIvDW0rXi/tdpuR7iED+7pu
J/+lzEh+ZuDAfntTxUqBdB8Z+Fy/qqNil0Dydw6WhX+sy9kE0r3MwXJtxjt2
USD5PQcnHa7Ja3cE0v1k4aondPSrXyD5n4WyCxCuDAqke8rC/d9/Py5OC6Q8
cvAz/81RMyuQ8sjBQd0xeywqkPLIQULvHG8PCaQ8ctDv+FDrfyCQ8sjDs73p
hSNOgZRHHjZbK20Go0DKIw8Nl903LBEzUh7vod17c2okYsL/bhBZZA==
                "]]}, "Charting`Private`Tag#2"], 
             Annotation[{
               Hue[0.1421359549995791, 0.6, 0.6], 
               Directive[
                PointSize[
                 Rational[1, 90]], 
                AbsoluteThickness[2], FontSize -> 22, FontColor -> 
                GrayLevel[0], 
                Hue[0.11, 0.9, 0.85], 
                Thickness[0.007]], 
               Line[CompressedData["
1:eJxdkl1Ik2EUx1c31a68MAqDZQ1iI7c9sT4kqHOQTLGhzOgquwldHxe1ygu3
JBYoBYV9sIuWaYRCBEsUDVdk1JZtmea+N0VDKwgzvBBWSSXtfQ88g/PAy/i9
755zzv//P9tOnq9vWqvRaOrzj/J7ubivat7dDPtvis8drsqDxG2SA7r2RXug
g333Sr7vUw/7f7fkH3blzSN2v1eyNtPjPKB9zOo9kWxsuBXMGfysfp/k3vzt
TE8/6zcg2aqeQdZ/SHIoZ8h3eMbmGZZcTw3ZfM8lz7uVgi/YvC8lX1DGc46w
+V9J1qjnNdNT4Gq1wRumr8BKt3xLpjckWZWTCTH9byVvVcbRjTI/CnzKoZx3
zJ+wZKVacV+Y+RWR/FMpl4sw/95LpoJjzM8Cq+O1f2D+jkueGFcP83tC8kZ1
wI/M/wKr5RomWR5RpifK8okyfVGWV4zpjbH8YrAysOvosfJJIP1x8CfO6FeL
SpHyjMOqPmDwbt6B5Ecc2sIx30iNESnfBJgMy2Xdh3Yi+ZOAuboNM3c6y5Dy
ToBm3fLuwbsmJL+S4Gm9UvLAZkbKPwnf+3XVSzNmJP+SULEvstBZZ0HahxTM
Wiev1/otSH6m4JoxVab/bUHajxRctLbYarcIJH/TcLZ8YfumPQJpX9LwJ/jP
UVUjkPxOw7k5l7f5uEDanwyYbGb739MCyf8MDOWu+rSXBNI+ZWBp75r4PZdA
yiMLt79VnGhsFUh5ZOFLqNKadQukPLLg+OXp+pS/T3lkYfEwfvU0CaQ8pmBs
JWgosgmkPKagK+zxrS8VSHlMwY2W6UbnQwtSHtMwPNtV8vSIGf8D9U5ZaA==

                "]]}, "Charting`Private`Tag#3"], 
             Annotation[{
               Hue[0.37820393249936934`, 0.6, 0.6], 
               Directive[
                PointSize[
                 Rational[1, 90]], 
                AbsoluteThickness[2], FontSize -> 22, FontColor -> 
                GrayLevel[0], 
                Hue[0.55, 1, 0.7], 
                Dashing[{Small, Small}], 
                Thickness[0.01]], 
               Line[CompressedData["
1:eJwtU31MzHEYf7zM2xiRDYdq/JH3LeYPw+e8jGb+IOYlRdq8zktonBodwsqU
95cb0brmtXaRdJxcEid6udLd5SWlLJF52Q5pw/P9/Z5nu333ue99n+fz8lxI
7NaINZ2JKII/6kwMzJ3bmBAPMke7+9iWQsfJIOPlpE5/1qFw+MHPCwvTQA3n
TUsmbZf7U6CYjY74kyZYzmvF73fNrzckye8z+D7/3amW/WhbqL7JBH3bsmbf
0kPy3sr3FTWn61PQy5sVN63XFZAzKfzhnqPS7xpombGuw3IMo6LSH/lDb/J9
5PIRySekfy6on87Dyq+9WTaQKyDDlXRG5uWBTIrfOUzU6ja/39E1tcAi8/NB
wQsOFLReQIk/lCfcAflmXL817pLwuQv6OLh3ZvFlROgDQVGfp1j8mcLPDhqp
+mahMUE1vAdy5Gi6dL4OULM7KqQ8G9sUvbgHoMVZh02jrwj/IlC84ncVpJUT
ZJuQntPjuuhhHBjUozT1BsK1AcWgSeFp64fkiD7GwboPahqPBO2MnmwNs4ne
EvYngCsPmhwv400fM9//yhP9j0GxKp9bCFJthpfyvLkJOQ23xQ/GhyJrHE35
WLdW1RPW/33gqu93xJ+nII/uk+oWmMs4rLep74RC8csFKtp890KMHT9VOz/j
fNfOokv3xL9noKGeotVf7mO61rAMVNY9O2XeA/GTsfik0Tv4HHTsYad2g1P8
fQEamzIj5oMT5S+0Ahnsxw32YvG7HBQ91dZx9hEGagQrQJX921r2l4j/jMUH
rV1UJWj825Hd9pVKHlWgM6qeiB7G6ZWJ7Y6nkg9j0aXrY2wZY7XPLJO83KCK
X4uasp+LXsYDqncfCSmX/Nyir0L0V8Ps2tDl4uQqybOa9/f+p/oQt/jBOCWt
+UdQteRbA5JT94fxrHOe2JUvJW/Gs+dHllprxa+XMGt5eSV/xnvV/vnEP8aW
YWP6zXkl+1ALWqHevRE/a2F+uyvgxux62Q/GBUpAg/jrAaVuaum41ij74hF+
TeK3B07D2NDW382yP17h0yL+e0HtjrOVia2yT144g1+3793YJnn4YPyn6qvk
4YOzp2r0Q/LwwZysePslDx9itPO35FHH/7eTg7ou+St51KEqTPHrYtTzqEOc
dvY06nm8wnqNxwDjf3i5ZW8=
                "]]}, "Charting`Private`Tag#4"], 
             Annotation[{
               Hue[0.6142719099991583, 0.6, 0.6], 
               Directive[
                PointSize[
                 Rational[1, 90]], 
                AbsoluteThickness[2], FontSize -> 22, FontColor -> 
                GrayLevel[0], 
                GrayLevel[0.5], 
                Dashing[{Small, Small}], 
                Thickness[0.007]], 
               Line[{{0.28, -2.}, {0.28, 0.}, {0.28, 85.}}]}, 
              "Charting`Private`Tag#5"]}}, <|
           "HighlightElements" -> <|
             "Label" -> {"XYLabel"}, "Ball" -> {"InterpolatedBall"}|>, 
            "LayoutOptions" -> <|
             "PanelPlotLayout" -> <||>, 
              "PlotRange" -> {{0., 0.42}, {-2., 85.}}, 
              "Frame" -> {{True, True}, {True, True}}, "AxesOrigin" -> {0, 0},
               "ImageSize" -> {550, 550}, "Axes" -> {True, True}, 
              "LabelStyle" -> {FontSize -> 22, FontColor -> GrayLevel[0]}, 
              "AspectRatio" -> 1, "DefaultStyle" -> {
                Directive[
                 PointSize[
                  Rational[1, 90]], 
                 AbsoluteThickness[2], FontSize -> 22, FontColor -> 
                 GrayLevel[0], 
                 GrayLevel[0.5], 
                 Dashing[{Small, Small}], 
                 Thickness[0.007]], 
                Directive[
                 PointSize[
                  Rational[1, 90]], 
                 AbsoluteThickness[2], FontSize -> 22, FontColor -> 
                 GrayLevel[0], 
                 Hue[0.55, 1, 0.7], 
                 Dashing[{Small, Small}], 
                 Thickness[0.01]], 
                Directive[
                 PointSize[
                  Rational[1, 90]], 
                 AbsoluteThickness[2], FontSize -> 22, FontColor -> 
                 GrayLevel[0], 
                 Hue[0.11, 0.9, 0.85], 
                 Thickness[0.007]], 
                Directive[
                 PointSize[
                  Rational[1, 90]], 
                 AbsoluteThickness[2], FontSize -> 22, FontColor -> 
                 GrayLevel[0], 
                 Hue[0.06, 1, 0.9], 
                 Thickness[0.007]], 
                Directive[
                 PointSize[
                  Rational[1, 90]], 
                 AbsoluteThickness[2], FontSize -> 22, FontColor -> 
                 GrayLevel[0], 
                 Hue[0.25, 1, 0.55], 
                 Thickness[0.007]]}, 
              "HighlightLabelingFunctions" -> <|
               "CoordinatesToolOptions" -> ({
                  (Identity[#]& )[
                   Part[#, 1]], 
                  (Identity[#]& )[
                   Part[#, 2]]}& ), 
                "ScalingFunctions" -> {{Identity, Identity}, {
                  Identity, Identity}}|>, "Primitives" -> {}, "GCFlag" -> 
              False|>, 
            "Meta" -> <|
             "DefaultHighlight" -> {"Dynamic", None}, "Index" -> {}, 
              "Function" -> ListLinePlot, "GroupHighlight" -> False|>|>]]& )[<|
          "HighlightElements" -> <|
            "Label" -> {"XYLabel"}, "Ball" -> {"InterpolatedBall"}|>, 
           "LayoutOptions" -> <|
            "PanelPlotLayout" -> <||>, 
             "PlotRange" -> {{0., 0.42}, {-2., 85.}}, 
             "Frame" -> {{True, True}, {True, True}}, "AxesOrigin" -> {0, 0}, 
             "ImageSize" -> {550, 550}, "Axes" -> {True, True}, 
             "LabelStyle" -> {FontSize -> 22, FontColor -> GrayLevel[0]}, 
             "AspectRatio" -> 1, "DefaultStyle" -> {
               Directive[
                PointSize[
                 Rational[1, 90]], 
                AbsoluteThickness[2], FontSize -> 22, FontColor -> 
                GrayLevel[0], 
                GrayLevel[0.5], 
                Dashing[{Small, Small}], 
                Thickness[0.007]], 
               Directive[
                PointSize[
                 Rational[1, 90]], 
                AbsoluteThickness[2], FontSize -> 22, FontColor -> 
                GrayLevel[0], 
                Hue[0.55, 1, 0.7], 
                Dashing[{Small, Small}], 
                Thickness[0.01]], 
               Directive[
                PointSize[
                 Rational[1, 90]], 
                AbsoluteThickness[2], FontSize -> 22, FontColor -> 
                GrayLevel[0], 
                Hue[0.11, 0.9, 0.85], 
                Thickness[0.007]], 
               Directive[
                PointSize[
                 Rational[1, 90]], 
                AbsoluteThickness[2], FontSize -> 22, FontColor -> 
                GrayLevel[0], 
                Hue[0.06, 1, 0.9], 
                Thickness[0.007]], 
               Directive[
                PointSize[
                 Rational[1, 90]], 
                AbsoluteThickness[2], FontSize -> 22, FontColor -> 
                GrayLevel[0], 
                Hue[0.25, 1, 0.55], 
                Thickness[0.007]]}, 
             "HighlightLabelingFunctions" -> <|"CoordinatesToolOptions" -> ({
                 (Identity[#]& )[
                  Part[#, 1]], 
                 (Identity[#]& )[
                  Part[#, 2]]}& ), 
               "ScalingFunctions" -> {{Identity, Identity}, {
                 Identity, Identity}}|>, "Primitives" -> {}, "GCFlag" -> 
             False|>, 
           "Meta" -> <|
            "DefaultHighlight" -> {"Dynamic", None}, "Index" -> {}, 
             "Function" -> ListLinePlot, "GroupHighlight" -> False|>|>],
         ImageSizeCache->{{4.503599627370496*^15, -4.503599627370496*^15}, {
          4.503599627370496*^15, -4.503599627370496*^15}}],
        Selectable->False]},
      Annotation[{{{}, {}, 
         Annotation[{
           Hue[0.67, 0.6, 0.6], 
           Directive[
            PointSize[
             Rational[1, 90]], 
            AbsoluteThickness[2], FontSize -> 22, FontColor -> GrayLevel[0], 
            Hue[0.25, 1, 0.55], 
            Thickness[0.007]], 
           Line[CompressedData["
1:eJw9kg9Qk3UYxxelBuYhJ3JG3AgMwbsoPO1o/Pu+oBZ3lAZvhCVFznPSqYlt
M5W4KxHlgGZKZHXELJCkFBwSIkHHQHIpGzD2j6n8XbAxtogAD//27vX387nb
7b7v9j7P8/18nxDx3rQdXgKBII37eL5z/WtfHz4kw+lSSY3+H5Z5pI/gzvnG
6CpONwkLnKlNCiijZadlj3//Gmdt5Zb1nP7+O75wslFp8Hv8/wq4jWzhgJtl
JlM9T36E4pJ7rMZN36/CKfn8iJTTPubKnHifnzGfsfHjODftV4NV2wcPPsnp
1ZnH22cjzuEVh9ecxkX71+LlOz76Ek5XcW+bKy9g07fie5tcdJ4KypNSsS+n
1/J1EeEjpVPaSTq/AWu3/XuiiNMdsxHchN+wpz43auMk3ecS/MK6Gu47WSbt
0UCs/HDxwgYn3e8ygsoM3tmcHj7kadgM6czyqmeddN8W1Pu7GzUTLLPPs15O
KyzTBaHyCbr/H2DCxq8IOS3gqw35Ou3BTgf104bFWnngR5xO5geoEXFCnOft
oP7U+NL9/P5qO8t4pnEjIQvzMsJO/XZgOrFbYhxnGd6OuQPlOumMZJz6v4JP
6iqSZsZYJtizjrATb17P8Msbozw6cXi68LknOL1T4qk/IYo6EPD535TPVRh2
rFHN21jG082/9ioOX7xZusdGeWkwqn7wwY1RlpnztJvVYGuu8pekUcrvL6xY
xS6oHGGZBL7hNex9OuS/u8OU5zUE3kqcfIPT/HoF1+ErqttaNkT5dkFWnfuD
YZBltF184Xah4573IOWtRbJmXf26AZZZzi+oAyoFQ+wtyl+HA70ZX0lusgzf
LrMb73qtVu26QfPowRfKF5aKrdRPD9aEW9OT+2k+PUhZ5HwYZKH+erBzofC9
ARPNqxffhC/dX2SkfnsR/WlkSLCB5tcLxdxoevtP1L8eKr2puDgtheSph7gt
YB974TXCQ48z4eW2M6INJN8+lCS1bHGpkgifPhgyg+tqqxNJ3n1YNHJ5pdTG
EF4GvH3Mbjv7FkPyN+Cdh63NkiYQfgbY1buP/no3gdyDEUs0jZ9FZiUQnkY0
b/HNNlrjyX0Yseslt3wqO57wNSGyRK1LXxBP7sWE0Pt5+UPn4ghvE85rU9tX
vB9H7seMIseDmdvL4gh/M7wLAo/83h1L7smMZceCTrUqYkkeFqRkZbWnbI4l
eVjw6lHXWI5vLMnDAp8N610VXTEkDwsUZc9Yl+THkDz6IXxqomH7izEkj34U
R3klbmsRkTz6ESrvc04FiEgeVpjNJZt326OZ/wEVd379
            "]]}, "Charting`Private`Tag#1"], 
         Annotation[{
           Hue[0.9060679774997897, 0.6, 0.6], 
           Directive[
            PointSize[
             Rational[1, 90]], 
            AbsoluteThickness[2], FontSize -> 22, FontColor -> GrayLevel[0], 
            Hue[0.06, 1, 0.9], 
            Thickness[0.007]], 
           Line[CompressedData["
1:eJxdkl1Ik3EUxodBxmbepLfLItJVhFJRZHoOTbd/iRcb0pURjLJGQfZ1kbWL
yrGLZBVIZUVDFEYfrEVZGrW2Zn5s0/bptj4gu/FC66JaEES19z3wH5wDY/ze
7T3nPM9z1tiOWw+VaTQaa/GjfJ+r8pnne07Dzr76L+6zrc3EvZJH9c5Fy6ib
/d4v+daAWuz/dyUvWZQng+z9Ycna7FB3k9bL+t2TbOi88qZQ95D190keLr6d
HfKzeY8lb1HrCZv/VHK4UFecMML2eS7ZSgPZfmOS53uUhi/Yvi8ln1DW637F
9g9I1qgVZHpKLNQBIaavxMq04kimNyxZlZMNM/3jklcr6+jfMj9KfLhLqQnm
z6RkpVuVb5L5NSX5l9KuMMX8m5ZMDSPMzxKr6zmjzN+Y5JmYWszvGcnV6oKz
zP8Sq+0637E84kxPnOUTZ/riLK8E05tg+SXg0fzG9cHzC0D6k9DY0vzJtWkH
Up5J2GawbHB5EMmPJOhOdVTryo1I+abge2dNm+dSC5I/KTDW9u4ZdLYi5Z2C
8oaJQB+YkPxKw9bGtdftURNS/mkYOGML/NluRvIvDW0rXi/tdpuR7iED+7pu
J/+lzEh+ZuDAfntTxUqBdB8Z+Fy/qqNil0Dydw6WhX+sy9kE0r3MwXJtxjt2
USD5PQcnHa7Ja3cE0v1k4aondPSrXyD5n4WyCxCuDAqke8rC/d9/Py5OC6Q8
cvAz/81RMyuQ8sjBQd0xeywqkPLIQULvHG8PCaQ8ctDv+FDrfyCQ8sjDs73p
hSNOgZRHHjZbK20Go0DKIw8Nl903LBEzUh7vod17c2okYsL/bhBZZA==
            "]]}, "Charting`Private`Tag#2"], 
         Annotation[{
           Hue[0.1421359549995791, 0.6, 0.6], 
           Directive[
            PointSize[
             Rational[1, 90]], 
            AbsoluteThickness[2], FontSize -> 22, FontColor -> GrayLevel[0], 
            Hue[0.11, 0.9, 0.85], 
            Thickness[0.007]], 
           Line[CompressedData["
1:eJxdkl1Ik2EUx1c31a68MAqDZQ1iI7c9sT4kqHOQTLGhzOgquwldHxe1ygu3
JBYoBYV9sIuWaYRCBEsUDVdk1JZtmea+N0VDKwgzvBBWSSXtfQ88g/PAy/i9
755zzv//P9tOnq9vWqvRaOrzj/J7ubivat7dDPtvis8drsqDxG2SA7r2RXug
g333Sr7vUw/7f7fkH3blzSN2v1eyNtPjPKB9zOo9kWxsuBXMGfysfp/k3vzt
TE8/6zcg2aqeQdZ/SHIoZ8h3eMbmGZZcTw3ZfM8lz7uVgi/YvC8lX1DGc46w
+V9J1qjnNdNT4Gq1wRumr8BKt3xLpjckWZWTCTH9byVvVcbRjTI/CnzKoZx3
zJ+wZKVacV+Y+RWR/FMpl4sw/95LpoJjzM8Cq+O1f2D+jkueGFcP83tC8kZ1
wI/M/wKr5RomWR5RpifK8okyfVGWV4zpjbH8YrAysOvosfJJIP1x8CfO6FeL
SpHyjMOqPmDwbt6B5Ecc2sIx30iNESnfBJgMy2Xdh3Yi+ZOAuboNM3c6y5Dy
ToBm3fLuwbsmJL+S4Gm9UvLAZkbKPwnf+3XVSzNmJP+SULEvstBZZ0HahxTM
Wiev1/otSH6m4JoxVab/bUHajxRctLbYarcIJH/TcLZ8YfumPQJpX9LwJ/jP
UVUjkPxOw7k5l7f5uEDanwyYbGb739MCyf8MDOWu+rSXBNI+ZWBp75r4PZdA
yiMLt79VnGhsFUh5ZOFLqNKadQukPLLg+OXp+pS/T3lkYfEwfvU0CaQ8pmBs
JWgosgmkPKagK+zxrS8VSHlMwY2W6UbnQwtSHtMwPNtV8vSIGf8D9U5ZaA==

            "]]}, "Charting`Private`Tag#3"], 
         Annotation[{
           Hue[0.37820393249936934`, 0.6, 0.6], 
           Directive[
            PointSize[
             Rational[1, 90]], 
            AbsoluteThickness[2], FontSize -> 22, FontColor -> GrayLevel[0], 
            Hue[0.55, 1, 0.7], 
            Dashing[{Small, Small}], 
            Thickness[0.01]], 
           Line[CompressedData["
1:eJwtU31MzHEYf7zM2xiRDYdq/JH3LeYPw+e8jGb+IOYlRdq8zktonBodwsqU
95cb0brmtXaRdJxcEid6udLd5SWlLJF52Q5pw/P9/Z5nu333ue99n+fz8lxI
7NaINZ2JKII/6kwMzJ3bmBAPMke7+9iWQsfJIOPlpE5/1qFw+MHPCwvTQA3n
TUsmbZf7U6CYjY74kyZYzmvF73fNrzckye8z+D7/3amW/WhbqL7JBH3bsmbf
0kPy3sr3FTWn61PQy5sVN63XFZAzKfzhnqPS7xpombGuw3IMo6LSH/lDb/J9
5PIRySekfy6on87Dyq+9WTaQKyDDlXRG5uWBTIrfOUzU6ja/39E1tcAi8/NB
wQsOFLReQIk/lCfcAflmXL817pLwuQv6OLh3ZvFlROgDQVGfp1j8mcLPDhqp
+mahMUE1vAdy5Gi6dL4OULM7KqQ8G9sUvbgHoMVZh02jrwj/IlC84ncVpJUT
ZJuQntPjuuhhHBjUozT1BsK1AcWgSeFp64fkiD7GwboPahqPBO2MnmwNs4ne
EvYngCsPmhwv400fM9//yhP9j0GxKp9bCFJthpfyvLkJOQ23xQ/GhyJrHE35
WLdW1RPW/33gqu93xJ+nII/uk+oWmMs4rLep74RC8csFKtp890KMHT9VOz/j
fNfOokv3xL9noKGeotVf7mO61rAMVNY9O2XeA/GTsfik0Tv4HHTsYad2g1P8
fQEamzIj5oMT5S+0Ahnsxw32YvG7HBQ91dZx9hEGagQrQJX921r2l4j/jMUH
rV1UJWj825Hd9pVKHlWgM6qeiB7G6ZWJ7Y6nkg9j0aXrY2wZY7XPLJO83KCK
X4uasp+LXsYDqncfCSmX/Nyir0L0V8Ps2tDl4uQqybOa9/f+p/oQt/jBOCWt
+UdQteRbA5JT94fxrHOe2JUvJW/Gs+dHllprxa+XMGt5eSV/xnvV/vnEP8aW
YWP6zXkl+1ALWqHevRE/a2F+uyvgxux62Q/GBUpAg/jrAaVuaum41ij74hF+
TeK3B07D2NDW382yP17h0yL+e0HtjrOVia2yT144g1+3793YJnn4YPyn6qvk
4YOzp2r0Q/LwwZysePslDx9itPO35FHH/7eTg7ou+St51KEqTPHrYtTzqEOc
dvY06nm8wnqNxwDjf3i5ZW8=
            "]]}, "Charting`Private`Tag#4"], 
         Annotation[{
           Hue[0.6142719099991583, 0.6, 0.6], 
           Directive[
            PointSize[
             Rational[1, 90]], 
            AbsoluteThickness[2], FontSize -> 22, FontColor -> GrayLevel[0], 
            GrayLevel[0.5], 
            Dashing[{Small, Small}], 
            Thickness[0.007]], 
           Line[{{0.28, -2.}, {0.28, 0.}, {0.28, 85.}}]}, 
          "Charting`Private`Tag#5"]}}, <|
       "HighlightElements" -> <|
         "Label" -> {"XYLabel"}, "Ball" -> {"InterpolatedBall"}|>, 
        "LayoutOptions" -> <|
         "PanelPlotLayout" -> <||>, "PlotRange" -> {{0., 0.42}, {-2., 85.}}, 
          "Frame" -> {{True, True}, {True, True}}, "AxesOrigin" -> {0, 0}, 
          "ImageSize" -> {550, 550}, "Axes" -> {True, True}, 
          "LabelStyle" -> {FontSize -> 22, FontColor -> GrayLevel[0]}, 
          "AspectRatio" -> 1, "DefaultStyle" -> {
            Directive[
             PointSize[
              Rational[1, 90]], 
             AbsoluteThickness[2], FontSize -> 22, FontColor -> GrayLevel[0], 
             
             GrayLevel[0.5], 
             Dashing[{Small, Small}], 
             Thickness[0.007]], 
            Directive[
             PointSize[
              Rational[1, 90]], 
             AbsoluteThickness[2], FontSize -> 22, FontColor -> GrayLevel[0], 
             
             Hue[0.55, 1, 0.7], 
             Dashing[{Small, Small}], 
             Thickness[0.01]], 
            Directive[
             PointSize[
              Rational[1, 90]], 
             AbsoluteThickness[2], FontSize -> 22, FontColor -> GrayLevel[0], 
             
             Hue[0.11, 0.9, 0.85], 
             Thickness[0.007]], 
            Directive[
             PointSize[
              Rational[1, 90]], 
             AbsoluteThickness[2], FontSize -> 22, FontColor -> GrayLevel[0], 
             
             Hue[0.06, 1, 0.9], 
             Thickness[0.007]], 
            Directive[
             PointSize[
              Rational[1, 90]], 
             AbsoluteThickness[2], FontSize -> 22, FontColor -> GrayLevel[0], 
             
             Hue[0.25, 1, 0.55], 
             Thickness[0.007]]}, 
          "HighlightLabelingFunctions" -> <|"CoordinatesToolOptions" -> ({
              (Identity[#]& )[
               Part[#, 1]], 
              (Identity[#]& )[
               Part[#, 2]]}& ), 
            "ScalingFunctions" -> {{Identity, Identity}, {
              Identity, Identity}}|>, "Primitives" -> {}, "GCFlag" -> False|>,
         "Meta" -> <|
         "DefaultHighlight" -> {"Dynamic", None}, "Index" -> {}, "Function" -> 
          ListLinePlot, "GroupHighlight" -> False|>|>, 
       "DynamicHighlight"]], {{}, {}}}, InsetBox[
     TemplateBox[{"\"Biomass\"", "\"Ethanol\"", "\"Glycerol\"", "\"Glucose\""},
      "LineLegend",
      DisplayFunction->(FormBox[
        FrameBox[
         StyleBox[
          StyleBox[
           PaneBox[
            TagBox[
             GridBox[{{
                TagBox[
                 GridBox[{{
                    GraphicsBox[{{
                    Directive[
                    EdgeForm[
                    Directive[
                    Opacity[0.3], 
                    GrayLevel[0]]], 
                    PointSize[0.5], 
                    AbsoluteThickness[2], FontSize -> 22, FontColor -> 
                    GrayLevel[0], 
                    Hue[0.25, 1, 0.55], 
                    Thickness[0.063]], {
                    LineBox[{{0, 12.5}, {40, 12.5}}]}}, {
                    Directive[
                    EdgeForm[
                    Directive[
                    Opacity[0.3], 
                    GrayLevel[0]]], 
                    PointSize[0.5], 
                    AbsoluteThickness[2], FontSize -> 22, FontColor -> 
                    GrayLevel[0], 
                    Hue[0.25, 1, 0.55], 
                    Thickness[0.063]], {}}}, AspectRatio -> Full, 
                    ImageSize -> {40, 12.5}, PlotRangePadding -> None, 
                    ImagePadding -> Automatic, 
                    BaselinePosition -> (Scaled[-0.03639999999999999] -> 
                    Baseline)], #}, {
                    GraphicsBox[{{
                    Directive[
                    EdgeForm[
                    Directive[
                    Opacity[0.3], 
                    GrayLevel[0]]], 
                    PointSize[0.5], 
                    AbsoluteThickness[2], FontSize -> 22, FontColor -> 
                    GrayLevel[0], 
                    Hue[0.06, 1, 0.9], 
                    Thickness[0.063]], {
                    LineBox[{{0, 12.5}, {40, 12.5}}]}}, {
                    Directive[
                    EdgeForm[
                    Directive[
                    Opacity[0.3], 
                    GrayLevel[0]]], 
                    PointSize[0.5], 
                    AbsoluteThickness[2], FontSize -> 22, FontColor -> 
                    GrayLevel[0], 
                    Hue[0.06, 1, 0.9], 
                    Thickness[0.063]], {}}}, AspectRatio -> Full, 
                    ImageSize -> {40, 12.5}, PlotRangePadding -> None, 
                    ImagePadding -> Automatic, 
                    BaselinePosition -> (Scaled[-0.03639999999999999] -> 
                    Baseline)], #2}, {
                    GraphicsBox[{{
                    Directive[
                    EdgeForm[
                    Directive[
                    Opacity[0.3], 
                    GrayLevel[0]]], 
                    PointSize[0.5], 
                    AbsoluteThickness[2], FontSize -> 22, FontColor -> 
                    GrayLevel[0], 
                    Hue[0.11, 0.9, 0.85], 
                    Thickness[0.063]], {
                    LineBox[{{0, 12.5}, {40, 12.5}}]}}, {
                    Directive[
                    EdgeForm[
                    Directive[
                    Opacity[0.3], 
                    GrayLevel[0]]], 
                    PointSize[0.5], 
                    AbsoluteThickness[2], FontSize -> 22, FontColor -> 
                    GrayLevel[0], 
                    Hue[0.11, 0.9, 0.85], 
                    Thickness[0.063]], {}}}, AspectRatio -> Full, 
                    ImageSize -> {40, 12.5}, PlotRangePadding -> None, 
                    ImagePadding -> Automatic, 
                    BaselinePosition -> (Scaled[-0.03639999999999999] -> 
                    Baseline)], #3}, {
                    GraphicsBox[{{
                    Directive[
                    EdgeForm[
                    Directive[
                    Opacity[0.3], 
                    GrayLevel[0]]], 
                    PointSize[0.5], 
                    AbsoluteThickness[2], FontSize -> 22, FontColor -> 
                    GrayLevel[0], 
                    Hue[0.55, 1, 0.7], 
                    Dashing[{Small, Small}], 
                    Thickness[0.09]], {
                    LineBox[{{0, 12.5}, {40, 12.5}}]}}, {
                    Directive[
                    EdgeForm[
                    Directive[
                    Opacity[0.3], 
                    GrayLevel[0]]], 
                    PointSize[0.5], 
                    AbsoluteThickness[2], FontSize -> 22, FontColor -> 
                    GrayLevel[0], 
                    Hue[0.55, 1, 0.7], 
                    Dashing[{Small, Small}], 
                    Thickness[0.09]], {}}}, AspectRatio -> Full, 
                    ImageSize -> {40, 12.5}, PlotRangePadding -> None, 
                    ImagePadding -> Automatic, 
                    BaselinePosition -> (Scaled[-0.03639999999999999] -> 
                    Baseline)], #4}}, 
                  GridBoxAlignment -> {
                   "Columns" -> {Center, Left}, "Rows" -> {{Baseline}}}, 
                  AutoDelete -> False, 
                  GridBoxDividers -> {
                   "Columns" -> {{False}}, "Rows" -> {{False}}}, 
                  GridBoxItemSize -> {
                   "Columns" -> {{All}}, "Rows" -> {{All}}}, 
                  GridBoxSpacings -> {
                   "Columns" -> {{0.5}}, "Rows" -> {{0.8}}}], "Grid"]}}, 
              GridBoxAlignment -> {"Columns" -> {{Left}}, "Rows" -> {{Top}}}, 
              AutoDelete -> False, 
              GridBoxItemSize -> {
               "Columns" -> {{Automatic}}, "Rows" -> {{Automatic}}}, 
              GridBoxSpacings -> {"Columns" -> {{1}}, "Rows" -> {{0}}}], 
             "Grid"], Alignment -> Left, AppearanceElements -> None, 
            ImageSizeAction -> "ResizeToFit"], LineIndent -> 0, StripOnInput -> 
           False], {FontFamily -> "Helvetica", FontSize -> 18}, StripOnInput -> 
          False], Background -> Automatic, RoundingRadius -> 5, 
         ContentPadding -> True, FrameMargins -> {{5, 5}, {5, 5}}, FrameStyle -> 
         Thickness[1], StripOnInput -> False], TraditionalForm]& ),
      Editable->True,
      InterpretationFunction:>(RowBox[{"LineLegend", "[", 
         RowBox[{
           RowBox[{"{", 
             RowBox[{
               RowBox[{"Directive", "[", 
                 RowBox[{
                   RowBox[{"PointSize", "[", 
                    FractionBox["1", "90"], "]"}], ",", 
                   RowBox[{"AbsoluteThickness", "[", "2", "]"}], ",", 
                   RowBox[{"FontSize", "\[Rule]", "22"}], ",", 
                   RowBox[{"FontColor", "\[Rule]", 
                    
                    TemplateBox[<|"color" -> GrayLevel[0]|>, 
                    "GrayLevelColorSwatchTemplate"]}], ",", 
                   
                   TemplateBox[<|"color" -> Hue[0.25, 1, 0.55]|>, 
                    "HueColorSwatchTemplate"], ",", 
                   RowBox[{"Thickness", "[", "0.007`", "]"}]}], "]"}], ",", 
               RowBox[{"Directive", "[", 
                 RowBox[{
                   RowBox[{"PointSize", "[", 
                    FractionBox["1", "90"], "]"}], ",", 
                   RowBox[{"AbsoluteThickness", "[", "2", "]"}], ",", 
                   RowBox[{"FontSize", "\[Rule]", "22"}], ",", 
                   RowBox[{"FontColor", "\[Rule]", 
                    
                    TemplateBox[<|"color" -> GrayLevel[0]|>, 
                    "GrayLevelColorSwatchTemplate"]}], ",", 
                   
                   TemplateBox[<|"color" -> Hue[0.06, 1, 0.9]|>, 
                    "HueColorSwatchTemplate"], ",", 
                   RowBox[{"Thickness", "[", "0.007`", "]"}]}], "]"}], ",", 
               RowBox[{"Directive", "[", 
                 RowBox[{
                   RowBox[{"PointSize", "[", 
                    FractionBox["1", "90"], "]"}], ",", 
                   RowBox[{"AbsoluteThickness", "[", "2", "]"}], ",", 
                   RowBox[{"FontSize", "\[Rule]", "22"}], ",", 
                   RowBox[{"FontColor", "\[Rule]", 
                    
                    TemplateBox[<|"color" -> GrayLevel[0]|>, 
                    "GrayLevelColorSwatchTemplate"]}], ",", 
                   
                   TemplateBox[<|"color" -> Hue[0.11, 0.9, 0.85]|>, 
                    "HueColorSwatchTemplate"], ",", 
                   RowBox[{"Thickness", "[", "0.007`", "]"}]}], "]"}], ",", 
               RowBox[{"Directive", "[", 
                 RowBox[{
                   RowBox[{"PointSize", "[", 
                    FractionBox["1", "90"], "]"}], ",", 
                   RowBox[{"AbsoluteThickness", "[", "2", "]"}], ",", 
                   RowBox[{"FontSize", "\[Rule]", "22"}], ",", 
                   RowBox[{"FontColor", "\[Rule]", 
                    
                    TemplateBox[<|"color" -> GrayLevel[0]|>, 
                    "GrayLevelColorSwatchTemplate"]}], ",", 
                   
                   TemplateBox[<|"color" -> Hue[0.55, 1, 0.7]|>, 
                    "HueColorSwatchTemplate"], ",", 
                   RowBox[{"Dashing", "[", 
                    RowBox[{"{", 
                    RowBox[{"Small", ",", "Small"}], "}"}], "]"}], ",", 
                   RowBox[{"Thickness", "[", "0.01`", "]"}]}], "]"}]}], "}"}],
            ",", 
           RowBox[{"{", 
             RowBox[{#, ",", #2, ",", #3, ",", #4}], "}"}], ",", 
           RowBox[{"LegendMarkers", "\[Rule]", 
             RowBox[{"{", 
               RowBox[{
                 RowBox[{"{", 
                   RowBox[{"False", ",", "Automatic"}], "}"}], ",", 
                 RowBox[{"{", 
                   RowBox[{"False", ",", "Automatic"}], "}"}], ",", 
                 RowBox[{"{", 
                   RowBox[{"False", ",", "Automatic"}], "}"}], ",", 
                 RowBox[{"{", 
                   RowBox[{"False", ",", "Automatic"}], "}"}], ",", 
                 RowBox[{"{", 
                   RowBox[{"False", ",", "Automatic"}], "}"}]}], "}"}]}], ",", 
           RowBox[{"Joined", "\[Rule]", 
             RowBox[{"{", 
               
               RowBox[{
                "True", ",", "True", ",", "True", ",", "True", ",", "True"}], 
               "}"}]}], ",", 
           RowBox[{"LabelStyle", "\[Rule]", 
             RowBox[{"{", 
               RowBox[{
                 RowBox[{"FontFamily", "\[Rule]", "\"Helvetica\""}], ",", 
                 RowBox[{"FontSize", "\[Rule]", "18"}]}], "}"}]}], ",", 
           RowBox[{"LegendFunction", "\[Rule]", "\"Frame\""}], ",", 
           RowBox[{"LegendLayout", "\[Rule]", "\"Column\""}]}], "]"}]& )], 
     Scaled[{0.2, 0.5}], ImageScaled[{0.5, 0.5}],
     BaseStyle->{FontSize -> Larger},
     FormatType->StandardForm]},
   AspectRatio->1,
   Axes->{True, True},
   AxesLabel->{None, None},
   AxesOrigin->{0, 0},
   BaseStyle->{FontSize -> 22, FontColor -> GrayLevel[0]},
   DisplayFunction->Identity,
   Frame->{{True, True}, {True, True}},
   FrameLabel->{{
      FormBox[
       TagBox["\"Concentrations (mM)\"", HoldForm], TraditionalForm], None}, {
     
      FormBox[
       TagBox[
       "\"Dilution rate (h\\!\\(\\*SuperscriptBox[\\(\\\\ \\), \
\\(-1\\)]\\))\"", HoldForm], TraditionalForm], None}},
   FrameStyle->Directive[
     GrayLevel[0], 22, Thickness -> 0.005, PlotTheme -> "Marketing"],
   FrameTicks->{{Automatic, Automatic}, {Automatic, Automatic}},
   GridLines->{None, None},
   GridLinesStyle->Directive[
     GrayLevel[0.5, 0.4]],
   ImagePadding->{{85, 85}, {70, 10}},
   ImageSize->550,
   Method->{
    "AxisPadding" -> Scaled[0.02], "DefaultBoundaryStyle" -> Automatic, 
     "DefaultGraphicsInteraction" -> {
      "Version" -> 1.2, "TrackMousePosition" -> {True, False}, 
       "Effects" -> {
        "Highlight" -> {"ratio" -> 2}, "HighlightPoint" -> {"ratio" -> 2}, 
         "Droplines" -> {
          "freeformCursorMode" -> True, 
           "placement" -> {"x" -> "All", "y" -> "None"}}}}, 
     "DefaultMeshStyle" -> AbsolutePointSize[6], "DefaultPlotStyle" -> {
       Directive[
        RGBColor[0.24, 0.6, 0.8], 
        AbsoluteThickness[2]], 
       Directive[
        RGBColor[0.95, 0.627, 0.1425], 
        AbsoluteThickness[2]], 
       Directive[
        RGBColor[0.455, 0.7, 0.21], 
        AbsoluteThickness[2]], 
       Directive[
        RGBColor[0.922526, 0.385626, 0.209179], 
        AbsoluteThickness[2]], 
       Directive[
        RGBColor[0.578, 0.51, 0.85], 
        AbsoluteThickness[2]], 
       Directive[
        RGBColor[0.772079, 0.431554, 0.102387], 
        AbsoluteThickness[2]], 
       Directive[
        RGBColor[0.4, 0.64, 1.], 
        AbsoluteThickness[2]], 
       Directive[
        RGBColor[1., 0.75, 0.], 
        AbsoluteThickness[2]], 
       Directive[
        RGBColor[0.8, 0.4, 0.76], 
        AbsoluteThickness[2]], 
       Directive[
        RGBColor[0.637, 0.65, 0.], 
        AbsoluteThickness[2]], 
       Directive[
        RGBColor[0.915, 0.3325, 0.2125], 
        AbsoluteThickness[2]], 
       Directive[
        RGBColor[0.40082222609352647`, 0.5220066643438841, 0.85], 
        AbsoluteThickness[2]], 
       Directive[
        RGBColor[0.9728288904374106, 0.621644452187053, 0.07336199581899142], 
        
        AbsoluteThickness[2]], 
       Directive[
        RGBColor[0.736782672705901, 0.358, 0.5030266573755369], 
        AbsoluteThickness[2]], 
       Directive[
        RGBColor[0.28026441037696703`, 0.715, 0.4292089322474965], 
        AbsoluteThickness[2]]}, "DomainPadding" -> Scaled[0.02], 
     "RangePadding" -> Scaled[0.05], "OptimizePlotMarkers" -> True, 
     "IncludeHighlighting" -> "CurrentSet", "HighlightStyle" -> Automatic, 
     "OptimizePlotMarkers" -> True, 
     "CoordinatesToolOptions" -> {"DisplayFunction" -> ({
         (Identity[#]& )[
          Part[#, 1]], 
         (Identity[#]& )[
          Part[#, 2]]}& ), "CopiedValueFunction" -> ({
         (Identity[#]& )[
          Part[#, 1]], 
         (Identity[#]& )[
          Part[#, 2]]}& )}},
   PlotRange->{{0., 0.42}, {-2., 85.}},
   PlotRangeClipping->True,
   PlotRangePadding->{{0, 0}, {0, 0}},
   Prolog->{
     RGBColor[
      NCache[{
        Rational[223, 255], 
        Rational[72, 85], 
        Rational[40, 51]}, {0.8745098039215686, 0.8470588235294118, 
       0.7843137254901961}]], 
     RectangleBox[
      Scaled[{0, 0}], 
      Scaled[{1, 1}]]},
   Ticks->{Automatic, Automatic}],
  InterpretTemplate[Legended[
    Graphics[{{}, 
      Annotation[{{{}, {}, 
         Annotation[{
           Hue[0.67, 0.6, 0.6], 
           Directive[
            PointSize[
             Rational[1, 90]], 
            AbsoluteThickness[2], FontSize -> 22, FontColor -> GrayLevel[0], 
            Hue[0.25, 1, 0.55], 
            Thickness[0.007]], 
           Line[CompressedData["
1:eJw9kg9Qk3UYxxelBuYhJ3JG3AgMwbsoPO1o/Pu+oBZ3lAZvhCVFznPSqYlt
M5W4KxHlgGZKZHXELJCkFBwSIkHHQHIpGzD2j6n8XbAxtogAD//27vX387nb
7b7v9j7P8/18nxDx3rQdXgKBII37eL5z/WtfHz4kw+lSSY3+H5Z5pI/gzvnG
6CpONwkLnKlNCiijZadlj3//Gmdt5Zb1nP7+O75wslFp8Hv8/wq4jWzhgJtl
JlM9T36E4pJ7rMZN36/CKfn8iJTTPubKnHifnzGfsfHjODftV4NV2wcPPsnp
1ZnH22cjzuEVh9ecxkX71+LlOz76Ek5XcW+bKy9g07fie5tcdJ4KypNSsS+n
1/J1EeEjpVPaSTq/AWu3/XuiiNMdsxHchN+wpz43auMk3ecS/MK6Gu47WSbt
0UCs/HDxwgYn3e8ygsoM3tmcHj7kadgM6czyqmeddN8W1Pu7GzUTLLPPs15O
KyzTBaHyCbr/H2DCxq8IOS3gqw35Ou3BTgf104bFWnngR5xO5geoEXFCnOft
oP7U+NL9/P5qO8t4pnEjIQvzMsJO/XZgOrFbYhxnGd6OuQPlOumMZJz6v4JP
6iqSZsZYJtizjrATb17P8Msbozw6cXi68LknOL1T4qk/IYo6EPD535TPVRh2
rFHN21jG082/9ioOX7xZusdGeWkwqn7wwY1RlpnztJvVYGuu8pekUcrvL6xY
xS6oHGGZBL7hNex9OuS/u8OU5zUE3kqcfIPT/HoF1+ErqttaNkT5dkFWnfuD
YZBltF184Xah4573IOWtRbJmXf26AZZZzi+oAyoFQ+wtyl+HA70ZX0lusgzf
LrMb73qtVu26QfPowRfKF5aKrdRPD9aEW9OT+2k+PUhZ5HwYZKH+erBzofC9
ARPNqxffhC/dX2SkfnsR/WlkSLCB5tcLxdxoevtP1L8eKr2puDgtheSph7gt
YB974TXCQ48z4eW2M6INJN8+lCS1bHGpkgifPhgyg+tqqxNJ3n1YNHJ5pdTG
EF4GvH3Mbjv7FkPyN+Cdh63NkiYQfgbY1buP/no3gdyDEUs0jZ9FZiUQnkY0
b/HNNlrjyX0Yseslt3wqO57wNSGyRK1LXxBP7sWE0Pt5+UPn4ghvE85rU9tX
vB9H7seMIseDmdvL4gh/M7wLAo/83h1L7smMZceCTrUqYkkeFqRkZbWnbI4l
eVjw6lHXWI5vLMnDAp8N610VXTEkDwsUZc9Yl+THkDz6IXxqomH7izEkj34U
R3klbmsRkTz6ESrvc04FiEgeVpjNJZt326OZ/wEVd379
            "]]}, "Charting`Private`Tag#1"], 
         Annotation[{
           Hue[0.9060679774997897, 0.6, 0.6], 
           Directive[
            PointSize[
             Rational[1, 90]], 
            AbsoluteThickness[2], FontSize -> 22, FontColor -> GrayLevel[0], 
            Hue[0.06, 1, 0.9], 
            Thickness[0.007]], 
           Line[CompressedData["
1:eJxdkl1Ik3EUxodBxmbepLfLItJVhFJRZHoOTbd/iRcb0pURjLJGQfZ1kbWL
yrGLZBVIZUVDFEYfrEVZGrW2Zn5s0/bptj4gu/FC66JaEES19z3wH5wDY/ze
7T3nPM9z1tiOWw+VaTQaa/GjfJ+r8pnne07Dzr76L+6zrc3EvZJH9c5Fy6ib
/d4v+daAWuz/dyUvWZQng+z9Ycna7FB3k9bL+t2TbOi88qZQ95D190keLr6d
HfKzeY8lb1HrCZv/VHK4UFecMML2eS7ZSgPZfmOS53uUhi/Yvi8ln1DW637F
9g9I1qgVZHpKLNQBIaavxMq04kimNyxZlZMNM/3jklcr6+jfMj9KfLhLqQnm
z6RkpVuVb5L5NSX5l9KuMMX8m5ZMDSPMzxKr6zmjzN+Y5JmYWszvGcnV6oKz
zP8Sq+0637E84kxPnOUTZ/riLK8E05tg+SXg0fzG9cHzC0D6k9DY0vzJtWkH
Up5J2GawbHB5EMmPJOhOdVTryo1I+abge2dNm+dSC5I/KTDW9u4ZdLYi5Z2C
8oaJQB+YkPxKw9bGtdftURNS/mkYOGML/NluRvIvDW0rXi/tdpuR7iED+7pu
J/+lzEh+ZuDAfntTxUqBdB8Z+Fy/qqNil0Dydw6WhX+sy9kE0r3MwXJtxjt2
USD5PQcnHa7Ja3cE0v1k4aondPSrXyD5n4WyCxCuDAqke8rC/d9/Py5OC6Q8
cvAz/81RMyuQ8sjBQd0xeywqkPLIQULvHG8PCaQ8ctDv+FDrfyCQ8sjDs73p
hSNOgZRHHjZbK20Go0DKIw8Nl903LBEzUh7vod17c2okYsL/bhBZZA==
            "]]}, "Charting`Private`Tag#2"], 
         Annotation[{
           Hue[0.1421359549995791, 0.6, 0.6], 
           Directive[
            PointSize[
             Rational[1, 90]], 
            AbsoluteThickness[2], FontSize -> 22, FontColor -> GrayLevel[0], 
            Hue[0.11, 0.9, 0.85], 
            Thickness[0.007]], 
           Line[CompressedData["
1:eJxdkl1Ik2EUx1c31a68MAqDZQ1iI7c9sT4kqHOQTLGhzOgquwldHxe1ygu3
JBYoBYV9sIuWaYRCBEsUDVdk1JZtmea+N0VDKwgzvBBWSSXtfQ88g/PAy/i9
755zzv//P9tOnq9vWqvRaOrzj/J7ubivat7dDPtvis8drsqDxG2SA7r2RXug
g333Sr7vUw/7f7fkH3blzSN2v1eyNtPjPKB9zOo9kWxsuBXMGfysfp/k3vzt
TE8/6zcg2aqeQdZ/SHIoZ8h3eMbmGZZcTw3ZfM8lz7uVgi/YvC8lX1DGc46w
+V9J1qjnNdNT4Gq1wRumr8BKt3xLpjckWZWTCTH9byVvVcbRjTI/CnzKoZx3
zJ+wZKVacV+Y+RWR/FMpl4sw/95LpoJjzM8Cq+O1f2D+jkueGFcP83tC8kZ1
wI/M/wKr5RomWR5RpifK8okyfVGWV4zpjbH8YrAysOvosfJJIP1x8CfO6FeL
SpHyjMOqPmDwbt6B5Ecc2sIx30iNESnfBJgMy2Xdh3Yi+ZOAuboNM3c6y5Dy
ToBm3fLuwbsmJL+S4Gm9UvLAZkbKPwnf+3XVSzNmJP+SULEvstBZZ0HahxTM
Wiev1/otSH6m4JoxVab/bUHajxRctLbYarcIJH/TcLZ8YfumPQJpX9LwJ/jP
UVUjkPxOw7k5l7f5uEDanwyYbGb739MCyf8MDOWu+rSXBNI+ZWBp75r4PZdA
yiMLt79VnGhsFUh5ZOFLqNKadQukPLLg+OXp+pS/T3lkYfEwfvU0CaQ8pmBs
JWgosgmkPKagK+zxrS8VSHlMwY2W6UbnQwtSHtMwPNtV8vSIGf8D9U5ZaA==

            "]]}, "Charting`Private`Tag#3"], 
         Annotation[{
           Hue[0.37820393249936934`, 0.6, 0.6], 
           Directive[
            PointSize[
             Rational[1, 90]], 
            AbsoluteThickness[2], FontSize -> 22, FontColor -> GrayLevel[0], 
            Hue[0.55, 1, 0.7], 
            Dashing[{Small, Small}], 
            Thickness[0.01]], 
           Line[CompressedData["
1:eJwtU31MzHEYf7zM2xiRDYdq/JH3LeYPw+e8jGb+IOYlRdq8zktonBodwsqU
95cb0brmtXaRdJxcEid6udLd5SWlLJF52Q5pw/P9/Z5nu333ue99n+fz8lxI
7NaINZ2JKII/6kwMzJ3bmBAPMke7+9iWQsfJIOPlpE5/1qFw+MHPCwvTQA3n
TUsmbZf7U6CYjY74kyZYzmvF73fNrzckye8z+D7/3amW/WhbqL7JBH3bsmbf
0kPy3sr3FTWn61PQy5sVN63XFZAzKfzhnqPS7xpombGuw3IMo6LSH/lDb/J9
5PIRySekfy6on87Dyq+9WTaQKyDDlXRG5uWBTIrfOUzU6ja/39E1tcAi8/NB
wQsOFLReQIk/lCfcAflmXL817pLwuQv6OLh3ZvFlROgDQVGfp1j8mcLPDhqp
+mahMUE1vAdy5Gi6dL4OULM7KqQ8G9sUvbgHoMVZh02jrwj/IlC84ncVpJUT
ZJuQntPjuuhhHBjUozT1BsK1AcWgSeFp64fkiD7GwboPahqPBO2MnmwNs4ne
EvYngCsPmhwv400fM9//yhP9j0GxKp9bCFJthpfyvLkJOQ23xQ/GhyJrHE35
WLdW1RPW/33gqu93xJ+nII/uk+oWmMs4rLep74RC8csFKtp890KMHT9VOz/j
fNfOokv3xL9noKGeotVf7mO61rAMVNY9O2XeA/GTsfik0Tv4HHTsYad2g1P8
fQEamzIj5oMT5S+0Ahnsxw32YvG7HBQ91dZx9hEGagQrQJX921r2l4j/jMUH
rV1UJWj825Hd9pVKHlWgM6qeiB7G6ZWJ7Y6nkg9j0aXrY2wZY7XPLJO83KCK
X4uasp+LXsYDqncfCSmX/Nyir0L0V8Ps2tDl4uQqybOa9/f+p/oQt/jBOCWt
+UdQteRbA5JT94fxrHOe2JUvJW/Gs+dHllprxa+XMGt5eSV/xnvV/vnEP8aW
YWP6zXkl+1ALWqHevRE/a2F+uyvgxux62Q/GBUpAg/jrAaVuaum41ij74hF+
TeK3B07D2NDW382yP17h0yL+e0HtjrOVia2yT144g1+3793YJnn4YPyn6qvk
4YOzp2r0Q/LwwZysePslDx9itPO35FHH/7eTg7ou+St51KEqTPHrYtTzqEOc
dvY06nm8wnqNxwDjf3i5ZW8=
            "]]}, "Charting`Private`Tag#4"], 
         Annotation[{
           Hue[0.6142719099991583, 0.6, 0.6], 
           Directive[
            PointSize[
             Rational[1, 90]], 
            AbsoluteThickness[2], FontSize -> 22, FontColor -> GrayLevel[0], 
            GrayLevel[0.5], 
            Dashing[{Small, Small}], 
            Thickness[0.007]], 
           Line[{{0.28, -2.}, {0.28, 0.}, {0.28, 85.}}]}, 
          "Charting`Private`Tag#5"]}}, <|
       "HighlightElements" -> <|
         "Label" -> {"XYLabel"}, "Ball" -> {"InterpolatedBall"}|>, 
        "LayoutOptions" -> <|
         "PanelPlotLayout" -> <||>, "PlotRange" -> {{0., 0.42}, {-2., 85.}}, 
          "Frame" -> {{True, True}, {True, True}}, "AxesOrigin" -> {0, 0}, 
          "ImageSize" -> {550, 550}, "Axes" -> {True, True}, 
          "LabelStyle" -> {FontSize -> 22, FontColor -> GrayLevel[0]}, 
          "AspectRatio" -> 1, "DefaultStyle" -> {
            Directive[
             PointSize[
              Rational[1, 90]], 
             AbsoluteThickness[2], FontSize -> 22, FontColor -> GrayLevel[0], 
             
             GrayLevel[0.5], 
             Dashing[{Small, Small}], 
             Thickness[0.007]], 
            Directive[
             PointSize[
              Rational[1, 90]], 
             AbsoluteThickness[2], FontSize -> 22, FontColor -> GrayLevel[0], 
             
             Hue[0.55, 1, 0.7], 
             Dashing[{Small, Small}], 
             Thickness[0.01]], 
            Directive[
             PointSize[
              Rational[1, 90]], 
             AbsoluteThickness[2], FontSize -> 22, FontColor -> GrayLevel[0], 
             
             Hue[0.11, 0.9, 0.85], 
             Thickness[0.007]], 
            Directive[
             PointSize[
              Rational[1, 90]], 
             AbsoluteThickness[2], FontSize -> 22, FontColor -> GrayLevel[0], 
             
             Hue[0.06, 1, 0.9], 
             Thickness[0.007]], 
            Directive[
             PointSize[
              Rational[1, 90]], 
             AbsoluteThickness[2], FontSize -> 22, FontColor -> GrayLevel[0], 
             
             Hue[0.25, 1, 0.55], 
             Thickness[0.007]]}, 
          "HighlightLabelingFunctions" -> <|"CoordinatesToolOptions" -> ({
              (Identity[#]& )[
               Part[#, 1]], 
              (Identity[#]& )[
               Part[#, 2]]}& ), 
            "ScalingFunctions" -> {{Identity, Identity}, {
              Identity, Identity}}|>, "Primitives" -> {}, "GCFlag" -> False|>,
         "Meta" -> <|
         "DefaultHighlight" -> {"Dynamic", None}, "Index" -> {}, "Function" -> 
          ListLinePlot, "GroupHighlight" -> False|>|>, 
       "DynamicHighlight"], {{}, {}}}, {
     DisplayFunction -> Identity, DisplayFunction -> Identity, 
      DisplayFunction -> Identity, AspectRatio -> 1, Axes -> {True, True}, 
      AxesLabel -> {None, None}, AxesOrigin -> {0, 0}, 
      BaseStyle -> {FontSize -> 22, FontColor -> GrayLevel[0]}, 
      DisplayFunction :> Identity, Frame -> {{True, True}, {True, True}}, 
      FrameLabel -> {{
         HoldForm["Concentrations (mM)"], None}, {
         HoldForm["Dilution rate (h\!\(\*SuperscriptBox[\(\\ \), \(-1\)]\))"],
          None}}, FrameStyle -> Directive[
        GrayLevel[0], 22, Thickness -> 0.005, PlotTheme -> "Marketing"], 
      FrameTicks -> {{Automatic, Automatic}, {Automatic, Automatic}}, 
      GridLines -> {None, None}, GridLinesStyle -> Directive[
        GrayLevel[0.5, 0.4]], ImagePadding -> {{85, 85}, {70, 10}}, ImageSize -> 
      550, Method -> {
       "AxisPadding" -> Scaled[0.02], "DefaultBoundaryStyle" -> Automatic, 
        "DefaultGraphicsInteraction" -> {
         "Version" -> 1.2, "TrackMousePosition" -> {True, False}, 
          "Effects" -> {
           "Highlight" -> {"ratio" -> 2}, "HighlightPoint" -> {"ratio" -> 2}, 
            "Droplines" -> {
             "freeformCursorMode" -> True, 
              "placement" -> {"x" -> "All", "y" -> "None"}}}}, 
        "DefaultMeshStyle" -> AbsolutePointSize[6], "DefaultPlotStyle" -> {
          Directive[
           RGBColor[0.24, 0.6, 0.8], 
           AbsoluteThickness[2]], 
          Directive[
           RGBColor[0.95, 0.627, 0.1425], 
           AbsoluteThickness[2]], 
          Directive[
           RGBColor[0.455, 0.7, 0.21], 
           AbsoluteThickness[2]], 
          Directive[
           RGBColor[0.922526, 0.385626, 0.209179], 
           AbsoluteThickness[2]], 
          Directive[
           RGBColor[0.578, 0.51, 0.85], 
           AbsoluteThickness[2]], 
          Directive[
           RGBColor[0.772079, 0.431554, 0.102387], 
           AbsoluteThickness[2]], 
          Directive[
           RGBColor[0.4, 0.64, 1.], 
           AbsoluteThickness[2]], 
          Directive[
           RGBColor[1., 0.75, 0.], 
           AbsoluteThickness[2]], 
          Directive[
           RGBColor[0.8, 0.4, 0.76], 
           AbsoluteThickness[2]], 
          Directive[
           RGBColor[0.637, 0.65, 0.], 
           AbsoluteThickness[2]], 
          Directive[
           RGBColor[0.915, 0.3325, 0.2125], 
           AbsoluteThickness[2]], 
          Directive[
           RGBColor[0.40082222609352647`, 0.5220066643438841, 0.85], 
           AbsoluteThickness[2]], 
          Directive[
           RGBColor[
           0.9728288904374106, 0.621644452187053, 0.07336199581899142], 
           AbsoluteThickness[2]], 
          Directive[
           RGBColor[0.736782672705901, 0.358, 0.5030266573755369], 
           AbsoluteThickness[2]], 
          Directive[
           RGBColor[0.28026441037696703`, 0.715, 0.4292089322474965], 
           AbsoluteThickness[2]]}, "DomainPadding" -> Scaled[0.02], 
        "RangePadding" -> Scaled[0.05], "OptimizePlotMarkers" -> True, 
        "IncludeHighlighting" -> "CurrentSet", "HighlightStyle" -> Automatic, 
        "OptimizePlotMarkers" -> True, 
        "CoordinatesToolOptions" -> {"DisplayFunction" -> ({
            (Identity[#]& )[
             Part[#, 1]], 
            (Identity[#]& )[
             Part[#, 2]]}& ), "CopiedValueFunction" -> ({
            (Identity[#]& )[
             Part[#, 1]], 
            (Identity[#]& )[
             Part[#, 2]]}& )}}, PlotRange -> {{0., 0.42}, {-2., 85.}}, 
      PlotRangeClipping -> True, PlotRangePadding -> {{0, 0}, {0, 0}}, Prolog -> {
        RGBColor[{
          Rational[223, 255], 
          Rational[72, 85], 
          Rational[40, 51]}], 
        Rectangle[
         Scaled[{0, 0}], 
         Scaled[{1, 1}]]}, Ticks -> {Automatic, Automatic}}], 
    Placed[
     Unevaluated[
      LineLegend[{
        Directive[
         PointSize[
          Rational[1, 90]], 
         AbsoluteThickness[2], FontSize -> 22, FontColor -> GrayLevel[0], 
         Hue[0.25, 1, 0.55], 
         Thickness[0.007]], 
        Directive[
         PointSize[
          Rational[1, 90]], 
         AbsoluteThickness[2], FontSize -> 22, FontColor -> GrayLevel[0], 
         Hue[0.06, 1, 0.9], 
         Thickness[0.007]], 
        Directive[
         PointSize[
          Rational[1, 90]], 
         AbsoluteThickness[2], FontSize -> 22, FontColor -> GrayLevel[0], 
         Hue[0.11, 0.9, 0.85], 
         Thickness[0.007]], 
        Directive[
         PointSize[
          Rational[1, 90]], 
         AbsoluteThickness[2], FontSize -> 22, FontColor -> GrayLevel[0], 
         Hue[0.55, 1, 0.7], 
         Dashing[{Small, Small}], 
         Thickness[0.01]]}, {"Biomass", "Ethanol", "Glycerol", "Glucose"}, 
       LegendMarkers -> {{False, Automatic}, {False, Automatic}, {
         False, Automatic}, {False, Automatic}, {False, Automatic}}, 
       Joined -> {True, True, True, True, True}, 
       LabelStyle -> {FontFamily -> "Helvetica", FontSize -> 18}, 
       LegendFunction -> "Frame", LegendLayout -> "Column"]], {0.2, 0.5}, 
     Identity]]& ],
  AutoDelete->True,
  Editable->True,
  SelectWithContents->False,
  Selectable->True]], "Output",
 CellChangeTimes->{
  3.930148540339428*^9, 3.930191121342276*^9, 3.930218165518217*^9, 
   3.9302186636654177`*^9, {3.942382711428795*^9, 3.942382736452365*^9}, {
   3.9423830411707363`*^9, 3.9423830750067587`*^9}, 3.9423831456784573`*^9, 
   3.942383246528911*^9, 3.942383909893161*^9, 3.94238516207026*^9, 
   3.942386436139873*^9, {3.9433574253435698`*^9, 3.943357434939288*^9}, {
   3.94939040379922*^9, 3.949390414607381*^9}},
 CellLabel->
  "Out[115]=",ExpressionUUID->"ebcc0364-99ce-45d4-b238-d22337e472e7"]
}, Open  ]]
}, Open  ]],

Cell[CellGroupData[{

Cell["Thermodynamic quantities", "Subsection",
 CellChangeTimes->{{3.930144636510641*^9, 3.930144645413928*^9}, {
  3.9301461640699043`*^9, 3.930146166799138*^9}, {3.930146205150778*^9, 
  3.93014620816574*^9}, {3.9301470716643267`*^9, 3.930147078552949*^9}, {
  3.930147173862646*^9, 
  3.930147179773513*^9}},ExpressionUUID->"d3e4d460-14e0-46e8-8c6e-\
f75b3fd32cb4"],

Cell[CellGroupData[{

Cell[BoxData[
 RowBox[{
  RowBox[{"(*", 
   RowBox[{
   "Driving", " ", "force", " ", "and", " ", "sEPR", " ", "as", " ", 
    "function", " ", "of", " ", "dilution", " ", 
    RowBox[{"rate", "."}]}], "*)"}], "\[IndentingNewLine]", 
  RowBox[{"ListLinePlot", "[", 
   RowBox[{
    RowBox[{"{", 
     RowBox[{
     "critvalsBatMix", ",", "mindriforvalposterBatMix", ",", 
      "entrprodvalposterBatMix"}], "}"}], ",", 
    RowBox[{"Frame", "->", "True"}], ",", 
    RowBox[{"AspectRatio", "->", "1"}], ",", 
    RowBox[{"PlotRange", "->", 
     RowBox[{"{", 
      RowBox[{
       RowBox[{"{", 
        RowBox[{"0", ",", 
         RowBox[{"\[Lambda]max", "/.", "paramSCerevovBatMix"}]}], "}"}], ",", 
       
       RowBox[{"{", 
        RowBox[{
         RowBox[{"-", "10"}], ",", "1100"}], "}"}]}], "}"}]}], ",", 
    RowBox[{"ImagePadding", "->", 
     RowBox[{"{", 
      RowBox[{
       RowBox[{"{", 
        RowBox[{"85", ",", "85"}], "}"}], ",", 
       RowBox[{"{", 
        RowBox[{"70", ",", "10"}], "}"}]}], "}"}]}], ",", 
    RowBox[{"PlotStyle", "\[Rule]", 
     RowBox[{"{", 
      RowBox[{
       RowBox[{"{", 
        RowBox[{"Gray", ",", "Dashed", ",", 
         RowBox[{"Thickness", "[", "0.007", "]"}]}], "}"}], ",", 
       RowBox[{"{", 
        RowBox[{
         RowBox[{
          RowBox[{"ColorData", "[", 
           RowBox[{"68", ",", "\"\<ColorList\>\""}], "]"}], "[", 
          RowBox[{"[", "5", "]"}], "]"}], ",", 
         RowBox[{"Thickness", "[", "0.007", "]"}]}], "}"}], ",", 
       RowBox[{"{", 
        RowBox[{
         RowBox[{
          RowBox[{"ColorData", "[", 
           RowBox[{"68", ",", "\"\<ColorList\>\""}], "]"}], "[", 
          RowBox[{"[", "4", "]"}], "]"}], ",", 
         RowBox[{"Thickness", "[", "0.007", "]"}]}], "}"}]}], "}"}]}], ",", 
    RowBox[{"FrameLabel", "\[Rule]", 
     RowBox[{"{", 
      RowBox[{
       RowBox[{"{", 
        RowBox[{
         RowBox[{"Style", "[", 
          
          RowBox[{"\"\<Driving force (kJ \!\(\*SuperscriptBox[\(mol\), \
\(-1\)]\))\>\"", ",", 
           RowBox[{
            RowBox[{"ColorData", "[", 
             RowBox[{"68", ",", "\"\<ColorList\>\""}], "]"}], "[", 
            RowBox[{"[", "5", "]"}], "]"}]}], "]"}], ",", 
         RowBox[{"Style", "[", 
          
          RowBox[{"\"\<sEPR (kJ \!\(\*SuperscriptBox[\(mol\), \(-1\)]\) h\!\(\
\*SuperscriptBox[\(\\\ \), \(-1\)]\))\>\"", ",", 
           RowBox[{
            RowBox[{"ColorData", "[", 
             RowBox[{"68", ",", "\"\<ColorList\>\""}], "]"}], "[", 
            RowBox[{"[", "4", "]"}], "]"}]}], "]"}]}], "}"}], ",", 
       RowBox[{"{", 
        RowBox[{"\"\<Dilution rate (h\!\(\*SuperscriptBox[\(\\\ \), \
\(-1\)]\))\>\"", ",", "\"\<\>\""}], "}"}]}], "}"}]}], ",", 
    RowBox[{"FrameTicks", "->", 
     RowBox[{"{", 
      RowBox[{
       RowBox[{"{", 
        RowBox[{"All", ",", "All"}], "}"}], ",", 
       RowBox[{"{", 
        RowBox[{"All", ",", "None"}], "}"}]}], "}"}]}]}], "]"}]}]], "Input",
 CellChangeTimes->{{3.9301482855932198`*^9, 3.930148307446713*^9}, {
   3.942382897245228*^9, 3.942382921012781*^9}, {3.942382953827158*^9, 
   3.942382954725531*^9}, {3.942382984791977*^9, 3.942382985357173*^9}, {
   3.942383088865308*^9, 3.9423830895244303`*^9}, 3.942383141603311*^9, {
   3.942383267817471*^9, 3.942383268120222*^9}, 3.949390489899818*^9},
 CellLabel->
  "In[117]:=",ExpressionUUID->"a83c60c9-ec9a-4fce-80e4-a4ebc21003f2"],

Cell[BoxData[
 GraphicsBox[{{}, 
   InterpretationBox[{
     TagBox[{{}, {}, 
       TagBox[
        {GrayLevel[0.5], PointSize[
          NCache[
           Rational[1, 72], 0.013888888888888888`]], Thickness[0.007], 
         Dashing[{Small, Small}], 
         StyleBox[
          LineBox[{{0.28, -10.}, {0.28, 0.}, {0.28, 100.}, {0.28, 500.}, {
           0.28, 1000.}, {0.28, 1100.}}],
          FontSize->22]},
        Annotation[#, "Charting`Private`Tag#1"]& ], 
       TagBox[
        {Hue[0.5, 1, 0.5], PointSize[
          NCache[
           Rational[1, 72], 0.013888888888888888`]], Thickness[0.007], 
         StyleBox[LineBox[CompressedData["
1:eJw1kntMk2cUxlkXZ9ZNNBvDsDgMZO3wApMht3J5Psxc6wg1JVsCmW6uy0DQ
Mkiw0gJV0E63ePlEDQhkcnGyAjY4IFQZBGUOqBRb6HXIEvgDHIhbjF26sLG9
re97kqb5fe13znme50Qov8r+UhAUFJRNPv7v8hCjdFZbioUwo4p7h+ee80mY
LMtLC1t5zhSuX1KYzuGJbPGD16LZ75cgNjT0NcXwXP2VQEFcFmr3vMv+/x12
frQpeGYHzz1W+J8048Whw9v7Y9n716Bvlcfp3uM5oau1OE3Yhsbwwivb41g/
A9bNvj1mJrxl3/m73qhOdApyfv9kJ+tvxA8fZ8vnCF8jb7tau7BHeXTgs3g2
7yZqZAO1DsJxgeqGLErjfT+Bze+BtD3mlpHwsDeKTOiFssnQ+Hoi26cPa2Nz
JKWEs58PxJFDb4XYEtl+txD97Iu6rUk8N6v1N7yNGfEzUVUS2/cnFMbPBzsI
l/jXKx7ASMJyvTiZ7T+Ib5ZFL6sJBwVqCJG2UxeGk5meIfRUB+etl/CcLDDg
DpT/dnTnSpi+OwjvXN/aQtg/jYxE1aXM3EUJ0zsMU8Onvh0pPBeQ4xqGUGG4
qk5h+n/GoEZxuJ/wZv864fcQ2Vur+S+F+XEPZXMRs7tSeS4/z1+/QFKU2q9P
Zf6MYJ00ZPMoYX+3EOMIjI8XI4VpzK9RnH+w+2Em4b/87byjSBS+eeBsGvNv
DCu53rsThNMDDc24LxKFbUhnfpoRlvVQrSAcWE9/H+LinD9r0pm/49DvX1tv
J2wZDxQ2KW6cDgXz24KFvjO2HMJvBBacwEwS/20DmP8T+Nx51Pwb4UC7fQ9Q
u1FoiORYHlYEyz9EPsf0WJGX2tvWybF8rDjYol99yjF9VshOCpSSDJaXDSdU
nqfVGUyvDZ6yU/bxDJafDavzRbruBKZ/El2TCTelgjM0z0m4HyVmZvhOUz8m
YVnzh7Bm5Gua7xSur0pDEaGn/kyhrvxyvtB9guY9Bbm4ceyQtZr6ZUdb1sFt
Jl8Vzd+O5Vcvpm/cXUX9s6P5hZbKrBvH6T04sFLoLDmy7Tj104Fde6fPlaqP
0ftw4KpJVdf3o47660SyXj7d/5KO3osT5vbCJ98XVVK/ndDJmq+rFiro/bjg
i4ldai+qoP67YDkw31EiqKD35MJljVSf1FxO83DD92i6YGRPOc3DjQLl2Jro
FS3Nw41j+S3/3O7R0jzcUJwV7X9FraV5eNA02NYdCi3Nw4OUrtq54g1amocH
E8b5jr+XNDSPX6GqvBBf4NJw/wOG7Wln
           "]],
          FontSize->22]},
        Annotation[#, "Charting`Private`Tag#2"]& ], 
       TagBox[
        {Hue[0.11, 0.9, 0.85], PointSize[
          NCache[
           Rational[1, 72], 0.013888888888888888`]], Thickness[0.007], 
         StyleBox[LineBox[CompressedData["
1:eJw1kgtMU3cUxtHh0pAw3FKEESw2OAXD04EBMvn+cWaAvAs4eSwiXMobCrJW
GVHUIYthIOicM3GbaWGYIAooOqobUN5WoLzaUhclRIaIDQthxI2NteXsJDc3
9/E/5/t+3xGmFYoyNltZWYlMl/n+Bb85ZKa0BJ5/3zvocovPNp6/RLyNc5u6
ZSd7IKh4FfugGhNlBdmGd7zp+2UUV3mGXGz3Y9e+sxTWYxLi3OcC6f/v8fXT
Q1Gu28AWY81vbuCjlz28ANcDdF6B6zKe5qzyILPRyiX7bX5C9IXqSGNcCPW7
iWjboEbZYhhzT6npXnFrwtsjiwrnigjq34yWiEaZYXs0U5hOa+V3UFaQGZ9o
iKF5LRhbWisf3S1iH1qqDTvX9nSKSuJo/l0kfp5U/6wznqlW3EwT7uFKqt2k
1PYw6bmPuVzHzY5JnzLRxkB4LRx91d1whPT9DJ4sMEm2nMhmSs0NO5B0wkbo
z5JJ70O0awKc1qpSWJFZnuQRZrdG7VbrPyP9vyB1INSnftdRZmWpTpSrK2tV
gankpxNNytNvAp6nslDLgC4EO4WpW88fI39dSC6s4vl6pjHzNNNIvPb5+Hbb
eBr5VcG+Q6EKKk1nFjtaFVp/fD+8bwdH/ntg3OYfebifYy5mOYJe7OtrG1/I
zyAevXDcVL5wji9mmWJz9cHwb8cPQqWY+PTjn08ev9VzLJOZu/Gb+xGxR+Ke
y8siXgPouDH9gcPtLPanud3KAAKl6q0DCdnEbxB+KqX1qbVsFmxpOATh8XVB
oDyHeA5hVbqp/E1YLrPIq3iMeu5k+K9LucRXjeM9dxovfJvHnqgthZpaTXdy
cD7xfgJdChvc+yKf2VsEDuPprPWSXVUB8R+GEAcky3sLmaVdygjkhq6vftMX
Uh6jmI08hEwmIT+jyDLORc1eklA+o7iu8dqe/ruE/I3i6mClbi6oiPLSwF6a
fLeguoj8arC4b+DlXzNFlJ8Gvf5lvEG3YvI/hm/U0kqBsZDyHMOuvjo769U8
4jGGMD/pCJvJoXzHUe7resYxOZv4jGN4h0d4g38W5T0O0WpMa0p8JvGawPNH
Stt5hZjynzD5y+GtO4mJ3wRuiV2WHJozaB8mMXTWe97+SAbxnET7pXMeZfz/
92MSdg3CstfPOOI7hUbD/pu6+xztyxQE77Yss2sc8Z5Cf+IVh6sVHO2PFul1
p7coTnDEX4uEF+cv5xVztE9aONet/eFlet7IQ4cmI1eTIOMoDx22eAhcS85w
lIcO7sqeiNCLHOWhg6/R1rtLzlEeehTF1p7iP+QoDz1UiSfnl/Uc5aFH6nTp
pOs6R3lMw08a957cJ4P9B+7fZ/w=
           "]],
          FontSize->22]},
        Annotation[#, "Charting`Private`Tag#3"]& ]},
      {"WolframDynamicHighlight", <|
       "Label" -> {"XYLabel"}, "Ball" -> {"InterpolatedBall"}|>}], 
     StyleBox[
      DynamicBox[(Charting`HighlightActionBox["DynamicHighlight", {}, 
        Slot["HighlightElements"], 
        Slot["LayoutOptions"], 
        Slot["Meta"], 
        Charting`HighlightActionFunction["DynamicHighlight", {{{}, {}, 
           Annotation[{
             Hue[0.67, 0.6, 0.6], 
             Directive[
              PointSize[
               Rational[1, 72]], 
              AbsoluteThickness[2], FontSize -> 22, FontColor -> GrayLevel[0], 
              GrayLevel[0.5], 
              Dashing[{Small, Small}], 
              Thickness[0.007]], 
             
             Line[{{0.28, -10.}, {0.28, 0.}, {0.28, 100.}, {0.28, 500.}, {
              0.28, 1000.}, {0.28, 1100.}}]}, "Charting`Private`Tag#1"], 
           Annotation[{
             Hue[0.9060679774997897, 0.6, 0.6], 
             Directive[
              PointSize[
               Rational[1, 72]], 
              AbsoluteThickness[2], FontSize -> 22, FontColor -> GrayLevel[0], 
              Hue[0.5, 1, 0.5], 
              Thickness[0.007]], 
             Line[CompressedData["
1:eJw1kntMk2cUxlkXZ9ZNNBvDsDgMZO3wApMht3J5Psxc6wg1JVsCmW6uy0DQ
Mkiw0gJV0E63ePlEDQhkcnGyAjY4IFQZBGUOqBRb6HXIEvgDHIhbjF26sLG9
re97kqb5fe13znme50Qov8r+UhAUFJRNPv7v8hCjdFZbioUwo4p7h+ee80mY
LMtLC1t5zhSuX1KYzuGJbPGD16LZ75cgNjT0NcXwXP2VQEFcFmr3vMv+/x12
frQpeGYHzz1W+J8048Whw9v7Y9n716Bvlcfp3uM5oau1OE3Yhsbwwivb41g/
A9bNvj1mJrxl3/m73qhOdApyfv9kJ+tvxA8fZ8vnCF8jb7tau7BHeXTgs3g2
7yZqZAO1DsJxgeqGLErjfT+Bze+BtD3mlpHwsDeKTOiFssnQ+Hoi26cPa2Nz
JKWEs58PxJFDb4XYEtl+txD97Iu6rUk8N6v1N7yNGfEzUVUS2/cnFMbPBzsI
l/jXKx7ASMJyvTiZ7T+Ib5ZFL6sJBwVqCJG2UxeGk5meIfRUB+etl/CcLDDg
DpT/dnTnSpi+OwjvXN/aQtg/jYxE1aXM3EUJ0zsMU8Onvh0pPBeQ4xqGUGG4
qk5h+n/GoEZxuJ/wZv864fcQ2Vur+S+F+XEPZXMRs7tSeS4/z1+/QFKU2q9P
Zf6MYJ00ZPMoYX+3EOMIjI8XI4VpzK9RnH+w+2Em4b/87byjSBS+eeBsGvNv
DCu53rsThNMDDc24LxKFbUhnfpoRlvVQrSAcWE9/H+LinD9r0pm/49DvX1tv
J2wZDxQ2KW6cDgXz24KFvjO2HMJvBBacwEwS/20DmP8T+Nx51Pwb4UC7fQ9Q
u1FoiORYHlYEyz9EPsf0WJGX2tvWybF8rDjYol99yjF9VshOCpSSDJaXDSdU
nqfVGUyvDZ6yU/bxDJafDavzRbruBKZ/El2TCTelgjM0z0m4HyVmZvhOUz8m
YVnzh7Bm5Gua7xSur0pDEaGn/kyhrvxyvtB9guY9Bbm4ceyQtZr6ZUdb1sFt
Jl8Vzd+O5Vcvpm/cXUX9s6P5hZbKrBvH6T04sFLoLDmy7Tj104Fde6fPlaqP
0ftw4KpJVdf3o47660SyXj7d/5KO3osT5vbCJ98XVVK/ndDJmq+rFiro/bjg
i4ldai+qoP67YDkw31EiqKD35MJljVSf1FxO83DD92i6YGRPOc3DjQLl2Jro
FS3Nw41j+S3/3O7R0jzcUJwV7X9FraV5eNA02NYdCi3Nw4OUrtq54g1amocH
E8b5jr+XNDSPX6GqvBBf4NJw/wOG7Wln
              "]]}, "Charting`Private`Tag#2"], 
           Annotation[{
             Hue[0.1421359549995791, 0.6, 0.6], 
             Directive[
              PointSize[
               Rational[1, 72]], 
              AbsoluteThickness[2], FontSize -> 22, FontColor -> GrayLevel[0], 
              Hue[0.11, 0.9, 0.85], 
              Thickness[0.007]], 
             Line[CompressedData["
1:eJw1kgtMU3cUxtHh0pAw3FKEESw2OAXD04EBMvn+cWaAvAs4eSwiXMobCrJW
GVHUIYthIOicM3GbaWGYIAooOqobUN5WoLzaUhclRIaIDQthxI2NteXsJDc3
9/E/5/t+3xGmFYoyNltZWYlMl/n+Bb85ZKa0BJ5/3zvocovPNp6/RLyNc5u6
ZSd7IKh4FfugGhNlBdmGd7zp+2UUV3mGXGz3Y9e+sxTWYxLi3OcC6f/v8fXT
Q1Gu28AWY81vbuCjlz28ANcDdF6B6zKe5qzyILPRyiX7bX5C9IXqSGNcCPW7
iWjboEbZYhhzT6npXnFrwtsjiwrnigjq34yWiEaZYXs0U5hOa+V3UFaQGZ9o
iKF5LRhbWisf3S1iH1qqDTvX9nSKSuJo/l0kfp5U/6wznqlW3EwT7uFKqt2k
1PYw6bmPuVzHzY5JnzLRxkB4LRx91d1whPT9DJ4sMEm2nMhmSs0NO5B0wkbo
z5JJ70O0awKc1qpSWJFZnuQRZrdG7VbrPyP9vyB1INSnftdRZmWpTpSrK2tV
gankpxNNytNvAp6nslDLgC4EO4WpW88fI39dSC6s4vl6pjHzNNNIvPb5+Hbb
eBr5VcG+Q6EKKk1nFjtaFVp/fD+8bwdH/ntg3OYfebifYy5mOYJe7OtrG1/I
zyAevXDcVL5wji9mmWJz9cHwb8cPQqWY+PTjn08ev9VzLJOZu/Gb+xGxR+Ke
y8siXgPouDH9gcPtLPanud3KAAKl6q0DCdnEbxB+KqX1qbVsFmxpOATh8XVB
oDyHeA5hVbqp/E1YLrPIq3iMeu5k+K9LucRXjeM9dxovfJvHnqgthZpaTXdy
cD7xfgJdChvc+yKf2VsEDuPprPWSXVUB8R+GEAcky3sLmaVdygjkhq6vftMX
Uh6jmI08hEwmIT+jyDLORc1eklA+o7iu8dqe/ruE/I3i6mClbi6oiPLSwF6a
fLeguoj8arC4b+DlXzNFlJ8Gvf5lvEG3YvI/hm/U0kqBsZDyHMOuvjo769U8
4jGGMD/pCJvJoXzHUe7resYxOZv4jGN4h0d4g38W5T0O0WpMa0p8JvGawPNH
Stt5hZjynzD5y+GtO4mJ3wRuiV2WHJozaB8mMXTWe97+SAbxnET7pXMeZfz/
92MSdg3CstfPOOI7hUbD/pu6+xztyxQE77Yss2sc8Z5Cf+IVh6sVHO2PFul1
p7coTnDEX4uEF+cv5xVztE9aONet/eFlet7IQ4cmI1eTIOMoDx22eAhcS85w
lIcO7sqeiNCLHOWhg6/R1rtLzlEeehTF1p7iP+QoDz1UiSfnl/Uc5aFH6nTp
pOs6R3lMw08a957cJ4P9B+7fZ/w=
              "]]}, "Charting`Private`Tag#3"]}}, <|
         "HighlightElements" -> <|
           "Label" -> {"XYLabel"}, "Ball" -> {"InterpolatedBall"}|>, 
          "LayoutOptions" -> <|
           "PanelPlotLayout" -> <||>, 
            "PlotRange" -> {{0., 0.42}, {-10., 1100.}}, 
            "Frame" -> {{True, True}, {True, True}}, "AxesOrigin" -> {0, 0}, 
            "ImageSize" -> {550, 550}, "Axes" -> {True, True}, 
            "LabelStyle" -> {FontSize -> 22, FontColor -> GrayLevel[0]}, 
            "AspectRatio" -> 1, "DefaultStyle" -> {
              Directive[
               PointSize[
                Rational[1, 72]], 
               AbsoluteThickness[2], FontSize -> 22, FontColor -> 
               GrayLevel[0], 
               Hue[0.11, 0.9, 0.85], 
               Thickness[0.007]], 
              Directive[
               PointSize[
                Rational[1, 72]], 
               AbsoluteThickness[2], FontSize -> 22, FontColor -> 
               GrayLevel[0], 
               Hue[0.5, 1, 0.5], 
               Thickness[0.007]], 
              Directive[
               PointSize[
                Rational[1, 72]], 
               AbsoluteThickness[2], FontSize -> 22, FontColor -> 
               GrayLevel[0], 
               GrayLevel[0.5], 
               Dashing[{Small, Small}], 
               Thickness[0.007]]}, 
            "HighlightLabelingFunctions" -> <|"CoordinatesToolOptions" -> ({
                (Identity[#]& )[
                 Part[#, 1]], 
                (Identity[#]& )[
                 Part[#, 2]]}& ), 
              "ScalingFunctions" -> {{Identity, Identity}, {
                Identity, Identity}}|>, "Primitives" -> {}, "GCFlag" -> 
            False|>, 
          "Meta" -> <|
           "DefaultHighlight" -> {"Dynamic", None}, "Index" -> {}, "Function" -> 
            ListLinePlot, "GroupHighlight" -> False|>|>]]& )[<|
        "HighlightElements" -> <|
          "Label" -> {"XYLabel"}, "Ball" -> {"InterpolatedBall"}|>, 
         "LayoutOptions" -> <|
          "PanelPlotLayout" -> <||>, 
           "PlotRange" -> {{0., 0.42}, {-10., 1100.}}, 
           "Frame" -> {{True, True}, {True, True}}, "AxesOrigin" -> {0, 0}, 
           "ImageSize" -> {550, 550}, "Axes" -> {True, True}, 
           "LabelStyle" -> {FontSize -> 22, FontColor -> GrayLevel[0]}, 
           "AspectRatio" -> 1, "DefaultStyle" -> {
             Directive[
              PointSize[
               Rational[1, 72]], 
              AbsoluteThickness[2], FontSize -> 22, FontColor -> GrayLevel[0], 
              Hue[0.11, 0.9, 0.85], 
              Thickness[0.007]], 
             Directive[
              PointSize[
               Rational[1, 72]], 
              AbsoluteThickness[2], FontSize -> 22, FontColor -> GrayLevel[0], 
              Hue[0.5, 1, 0.5], 
              Thickness[0.007]], 
             Directive[
              PointSize[
               Rational[1, 72]], 
              AbsoluteThickness[2], FontSize -> 22, FontColor -> GrayLevel[0], 
              GrayLevel[0.5], 
              Dashing[{Small, Small}], 
              Thickness[0.007]]}, 
           "HighlightLabelingFunctions" -> <|"CoordinatesToolOptions" -> ({
               (Identity[#]& )[
                Part[#, 1]], 
               (Identity[#]& )[
                Part[#, 2]]}& ), 
             "ScalingFunctions" -> {{Identity, Identity}, {
               Identity, Identity}}|>, "Primitives" -> {}, "GCFlag" -> 
           False|>, 
         "Meta" -> <|
          "DefaultHighlight" -> {"Dynamic", None}, "Index" -> {}, "Function" -> 
           ListLinePlot, "GroupHighlight" -> False|>|>],
       ImageSizeCache->{{4.503599627370496*^15, -4.503599627370496*^15}, {
        4.503599627370496*^15, -4.503599627370496*^15}}],
      Selectable->False]},
    Annotation[{{{}, {}, 
       Annotation[{
         Hue[0.67, 0.6, 0.6], 
         Directive[
          PointSize[
           Rational[1, 72]], 
          AbsoluteThickness[2], FontSize -> 22, FontColor -> GrayLevel[0], 
          GrayLevel[0.5], 
          Dashing[{Small, Small}], 
          Thickness[0.007]], 
         Line[{{0.28, -10.}, {0.28, 0.}, {0.28, 100.}, {0.28, 500.}, {0.28, 
          1000.}, {0.28, 1100.}}]}, "Charting`Private`Tag#1"], 
       Annotation[{
         Hue[0.9060679774997897, 0.6, 0.6], 
         Directive[
          PointSize[
           Rational[1, 72]], 
          AbsoluteThickness[2], FontSize -> 22, FontColor -> GrayLevel[0], 
          Hue[0.5, 1, 0.5], 
          Thickness[0.007]], 
         Line[CompressedData["
1:eJw1kntMk2cUxlkXZ9ZNNBvDsDgMZO3wApMht3J5Psxc6wg1JVsCmW6uy0DQ
Mkiw0gJV0E63ePlEDQhkcnGyAjY4IFQZBGUOqBRb6HXIEvgDHIhbjF26sLG9
re97kqb5fe13znme50Qov8r+UhAUFJRNPv7v8hCjdFZbioUwo4p7h+ee80mY
LMtLC1t5zhSuX1KYzuGJbPGD16LZ75cgNjT0NcXwXP2VQEFcFmr3vMv+/x12
frQpeGYHzz1W+J8048Whw9v7Y9n716Bvlcfp3uM5oau1OE3Yhsbwwivb41g/
A9bNvj1mJrxl3/m73qhOdApyfv9kJ+tvxA8fZ8vnCF8jb7tau7BHeXTgs3g2
7yZqZAO1DsJxgeqGLErjfT+Bze+BtD3mlpHwsDeKTOiFssnQ+Hoi26cPa2Nz
JKWEs58PxJFDb4XYEtl+txD97Iu6rUk8N6v1N7yNGfEzUVUS2/cnFMbPBzsI
l/jXKx7ASMJyvTiZ7T+Ib5ZFL6sJBwVqCJG2UxeGk5meIfRUB+etl/CcLDDg
DpT/dnTnSpi+OwjvXN/aQtg/jYxE1aXM3EUJ0zsMU8Onvh0pPBeQ4xqGUGG4
qk5h+n/GoEZxuJ/wZv864fcQ2Vur+S+F+XEPZXMRs7tSeS4/z1+/QFKU2q9P
Zf6MYJ00ZPMoYX+3EOMIjI8XI4VpzK9RnH+w+2Em4b/87byjSBS+eeBsGvNv
DCu53rsThNMDDc24LxKFbUhnfpoRlvVQrSAcWE9/H+LinD9r0pm/49DvX1tv
J2wZDxQ2KW6cDgXz24KFvjO2HMJvBBacwEwS/20DmP8T+Nx51Pwb4UC7fQ9Q
u1FoiORYHlYEyz9EPsf0WJGX2tvWybF8rDjYol99yjF9VshOCpSSDJaXDSdU
nqfVGUyvDZ6yU/bxDJafDavzRbruBKZ/El2TCTelgjM0z0m4HyVmZvhOUz8m
YVnzh7Bm5Gua7xSur0pDEaGn/kyhrvxyvtB9guY9Bbm4ceyQtZr6ZUdb1sFt
Jl8Vzd+O5Vcvpm/cXUX9s6P5hZbKrBvH6T04sFLoLDmy7Tj104Fde6fPlaqP
0ftw4KpJVdf3o47660SyXj7d/5KO3osT5vbCJ98XVVK/ndDJmq+rFiro/bjg
i4ldai+qoP67YDkw31EiqKD35MJljVSf1FxO83DD92i6YGRPOc3DjQLl2Jro
FS3Nw41j+S3/3O7R0jzcUJwV7X9FraV5eNA02NYdCi3Nw4OUrtq54g1amocH
E8b5jr+XNDSPX6GqvBBf4NJw/wOG7Wln
          "]]}, "Charting`Private`Tag#2"], 
       Annotation[{
         Hue[0.1421359549995791, 0.6, 0.6], 
         Directive[
          PointSize[
           Rational[1, 72]], 
          AbsoluteThickness[2], FontSize -> 22, FontColor -> GrayLevel[0], 
          Hue[0.11, 0.9, 0.85], 
          Thickness[0.007]], 
         Line[CompressedData["
1:eJw1kgtMU3cUxtHh0pAw3FKEESw2OAXD04EBMvn+cWaAvAs4eSwiXMobCrJW
GVHUIYthIOicM3GbaWGYIAooOqobUN5WoLzaUhclRIaIDQthxI2NteXsJDc3
9/E/5/t+3xGmFYoyNltZWYlMl/n+Bb85ZKa0BJ5/3zvocovPNp6/RLyNc5u6
ZSd7IKh4FfugGhNlBdmGd7zp+2UUV3mGXGz3Y9e+sxTWYxLi3OcC6f/v8fXT
Q1Gu28AWY81vbuCjlz28ANcDdF6B6zKe5qzyILPRyiX7bX5C9IXqSGNcCPW7
iWjboEbZYhhzT6npXnFrwtsjiwrnigjq34yWiEaZYXs0U5hOa+V3UFaQGZ9o
iKF5LRhbWisf3S1iH1qqDTvX9nSKSuJo/l0kfp5U/6wznqlW3EwT7uFKqt2k
1PYw6bmPuVzHzY5JnzLRxkB4LRx91d1whPT9DJ4sMEm2nMhmSs0NO5B0wkbo
z5JJ70O0awKc1qpSWJFZnuQRZrdG7VbrPyP9vyB1INSnftdRZmWpTpSrK2tV
gankpxNNytNvAp6nslDLgC4EO4WpW88fI39dSC6s4vl6pjHzNNNIvPb5+Hbb
eBr5VcG+Q6EKKk1nFjtaFVp/fD+8bwdH/ntg3OYfebifYy5mOYJe7OtrG1/I
zyAevXDcVL5wji9mmWJz9cHwb8cPQqWY+PTjn08ev9VzLJOZu/Gb+xGxR+Ke
y8siXgPouDH9gcPtLPanud3KAAKl6q0DCdnEbxB+KqX1qbVsFmxpOATh8XVB
oDyHeA5hVbqp/E1YLrPIq3iMeu5k+K9LucRXjeM9dxovfJvHnqgthZpaTXdy
cD7xfgJdChvc+yKf2VsEDuPprPWSXVUB8R+GEAcky3sLmaVdygjkhq6vftMX
Uh6jmI08hEwmIT+jyDLORc1eklA+o7iu8dqe/ruE/I3i6mClbi6oiPLSwF6a
fLeguoj8arC4b+DlXzNFlJ8Gvf5lvEG3YvI/hm/U0kqBsZDyHMOuvjo769U8
4jGGMD/pCJvJoXzHUe7resYxOZv4jGN4h0d4g38W5T0O0WpMa0p8JvGawPNH
Stt5hZjynzD5y+GtO4mJ3wRuiV2WHJozaB8mMXTWe97+SAbxnET7pXMeZfz/
92MSdg3CstfPOOI7hUbD/pu6+xztyxQE77Yss2sc8Z5Cf+IVh6sVHO2PFul1
p7coTnDEX4uEF+cv5xVztE9aONet/eFlet7IQ4cmI1eTIOMoDx22eAhcS85w
lIcO7sqeiNCLHOWhg6/R1rtLzlEeehTF1p7iP+QoDz1UiSfnl/Uc5aFH6nTp
pOs6R3lMw08a957cJ4P9B+7fZ/w=
          "]]}, "Charting`Private`Tag#3"]}}, <|
     "HighlightElements" -> <|
       "Label" -> {"XYLabel"}, "Ball" -> {"InterpolatedBall"}|>, 
      "LayoutOptions" -> <|
       "PanelPlotLayout" -> <||>, "PlotRange" -> {{0., 0.42}, {-10., 1100.}}, 
        "Frame" -> {{True, True}, {True, True}}, "AxesOrigin" -> {0, 0}, 
        "ImageSize" -> {550, 550}, "Axes" -> {True, True}, 
        "LabelStyle" -> {FontSize -> 22, FontColor -> GrayLevel[0]}, 
        "AspectRatio" -> 1, "DefaultStyle" -> {
          Directive[
           PointSize[
            Rational[1, 72]], 
           AbsoluteThickness[2], FontSize -> 22, FontColor -> GrayLevel[0], 
           Hue[0.11, 0.9, 0.85], 
           Thickness[0.007]], 
          Directive[
           PointSize[
            Rational[1, 72]], 
           AbsoluteThickness[2], FontSize -> 22, FontColor -> GrayLevel[0], 
           Hue[0.5, 1, 0.5], 
           Thickness[0.007]], 
          Directive[
           PointSize[
            Rational[1, 72]], 
           AbsoluteThickness[2], FontSize -> 22, FontColor -> GrayLevel[0], 
           GrayLevel[0.5], 
           Dashing[{Small, Small}], 
           Thickness[0.007]]}, 
        "HighlightLabelingFunctions" -> <|"CoordinatesToolOptions" -> ({
            (Identity[#]& )[
             Part[#, 1]], 
            (Identity[#]& )[
             Part[#, 2]]}& ), 
          "ScalingFunctions" -> {{Identity, Identity}, {
            Identity, Identity}}|>, "Primitives" -> {}, "GCFlag" -> False|>, 
      "Meta" -> <|
       "DefaultHighlight" -> {"Dynamic", None}, "Index" -> {}, "Function" -> 
        ListLinePlot, "GroupHighlight" -> False|>|>, 
     "DynamicHighlight"]], {{}, {}}},
  AspectRatio->1,
  Axes->{True, True},
  AxesLabel->{None, None},
  AxesOrigin->{0, 0},
  BaseStyle->{FontSize -> 22, FontColor -> GrayLevel[0]},
  DisplayFunction->Identity,
  Frame->{{True, True}, {True, True}},
  FrameLabel->{{
     FormBox[
      TagBox[
       StyleBox[
       "\"Driving force (kJ \\!\\(\\*SuperscriptBox[\\(mol\\), \
\\(-1\\)]\\))\"", 
        Hue[0.5, 1, 0.5], StripOnInput -> False], HoldForm], TraditionalForm], 
     FormBox[
      TagBox[
       StyleBox[
       "\"sEPR (kJ \\!\\(\\*SuperscriptBox[\\(mol\\), \\(-1\\)]\\) \
h\\!\\(\\*SuperscriptBox[\\(\\\\ \\), \\(-1\\)]\\))\"", 
        Hue[0.11, 0.9, 0.85], StripOnInput -> False], HoldForm], 
      TraditionalForm]}, {
     FormBox[
      TagBox[
      "\"Dilution rate (h\\!\\(\\*SuperscriptBox[\\(\\\\ \\), \
\\(-1\\)]\\))\"", HoldForm], TraditionalForm], 
     FormBox[
      TagBox["\"\"", HoldForm], TraditionalForm]}},
  FrameStyle->Directive[
    GrayLevel[0], 22, Thickness -> 0.005, PlotTheme -> "Marketing"],
  FrameTicks->{{All, All}, {All, None}},
  GridLines->{None, None},
  GridLinesStyle->Directive[
    GrayLevel[0.5, 0.4]],
  ImagePadding->{{85, 85}, {70, 10}},
  ImageSize->550,
  Method->{
   "AxisPadding" -> Scaled[0.02], "DefaultBoundaryStyle" -> Automatic, 
    "DefaultGraphicsInteraction" -> {
     "Version" -> 1.2, "TrackMousePosition" -> {True, False}, 
      "Effects" -> {
       "Highlight" -> {"ratio" -> 2}, "HighlightPoint" -> {"ratio" -> 2}, 
        "Droplines" -> {
         "freeformCursorMode" -> True, 
          "placement" -> {"x" -> "All", "y" -> "None"}}}}, "DefaultMeshStyle" -> 
    AbsolutePointSize[6], "DefaultPlotStyle" -> {
      Directive[
       RGBColor[0.24, 0.6, 0.8], 
       AbsoluteThickness[2]], 
      Directive[
       RGBColor[0.95, 0.627, 0.1425], 
       AbsoluteThickness[2]], 
      Directive[
       RGBColor[0.455, 0.7, 0.21], 
       AbsoluteThickness[2]], 
      Directive[
       RGBColor[0.922526, 0.385626, 0.209179], 
       AbsoluteThickness[2]], 
      Directive[
       RGBColor[0.578, 0.51, 0.85], 
       AbsoluteThickness[2]], 
      Directive[
       RGBColor[0.772079, 0.431554, 0.102387], 
       AbsoluteThickness[2]], 
      Directive[
       RGBColor[0.4, 0.64, 1.], 
       AbsoluteThickness[2]], 
      Directive[
       RGBColor[1., 0.75, 0.], 
       AbsoluteThickness[2]], 
      Directive[
       RGBColor[0.8, 0.4, 0.76], 
       AbsoluteThickness[2]], 
      Directive[
       RGBColor[0.637, 0.65, 0.], 
       AbsoluteThickness[2]], 
      Directive[
       RGBColor[0.915, 0.3325, 0.2125], 
       AbsoluteThickness[2]], 
      Directive[
       RGBColor[0.40082222609352647`, 0.5220066643438841, 0.85], 
       AbsoluteThickness[2]], 
      Directive[
       RGBColor[0.9728288904374106, 0.621644452187053, 0.07336199581899142], 
       AbsoluteThickness[2]], 
      Directive[
       RGBColor[0.736782672705901, 0.358, 0.5030266573755369], 
       AbsoluteThickness[2]], 
      Directive[
       RGBColor[0.28026441037696703`, 0.715, 0.4292089322474965], 
       AbsoluteThickness[2]]}, "DomainPadding" -> Scaled[0.02], 
    "RangePadding" -> Scaled[0.05], "OptimizePlotMarkers" -> True, 
    "IncludeHighlighting" -> "CurrentSet", "HighlightStyle" -> Automatic, 
    "OptimizePlotMarkers" -> True, 
    "CoordinatesToolOptions" -> {"DisplayFunction" -> ({
        (Identity[#]& )[
         Part[#, 1]], 
        (Identity[#]& )[
         Part[#, 2]]}& ), "CopiedValueFunction" -> ({
        (Identity[#]& )[
         Part[#, 1]], 
        (Identity[#]& )[
         Part[#, 2]]}& )}},
  PlotRange->{{0., 0.42}, {-10., 1100.}},
  PlotRangeClipping->True,
  PlotRangePadding->{{0, 0}, {0, 0}},
  Prolog->{
    RGBColor[
     NCache[{
       Rational[223, 255], 
       Rational[72, 85], 
       Rational[40, 51]}, {0.8745098039215686, 0.8470588235294118, 
      0.7843137254901961}]], 
    RectangleBox[
     Scaled[{0, 0}], 
     Scaled[{1, 1}]]},
  Ticks->{Automatic, Automatic}]], "Output",
 CellChangeTimes->{
  3.9301483783122396`*^9, 3.9301485490811*^9, 3.9301911213796873`*^9, 
   3.93021816556133*^9, 3.9302186637103577`*^9, {3.9423827114727163`*^9, 
   3.942382736491803*^9}, {3.942383079813582*^9, 3.9423830903942213`*^9}, 
   3.942383149092581*^9, 3.9423832688956003`*^9, 3.9423851621094513`*^9, 
   3.942386436182703*^9, {3.9433574253963223`*^9, 3.9433574349804773`*^9}, {
   3.949390403853883*^9, 3.949390414655097*^9}, 3.949390493639771*^9},
 CellLabel->
  "Out[117]=",ExpressionUUID->"5ef5b5e0-42fb-45e7-aed9-9eb430f7eeb9"]
}, Open  ]]
}, Open  ]]
}, Open  ]]
}, Open  ]]
},
WindowSize->{1030, 1057},
WindowMargins->{{Automatic, 186}, {Automatic, -250}},
FrontEndVersion->"14.2 for Mac OS X ARM (64-bit) (December 26, 2024)",
StyleDefinitions->"Default.nb",
ExpressionUUID->"a70c8bb6-7290-4607-8e7a-72e02540e548"
]
(* End of Notebook Content *)

(* Internal cache information *)
(*CellTagsOutline
CellTagsIndex->{}
*)
(*CellTagsIndex
CellTagsIndex->{}
*)
(*NotebookFileOutline
Notebook[{
Cell[CellGroupData[{
Cell[580, 22, 401, 9, 157, "Title",ExpressionUUID->"749c98f1-c76b-4603-a7e1-242a144877fd"],
Cell[984, 33, 2167, 56, 164, "Text",ExpressionUUID->"d5ee6999-8582-4b04-b604-43044cdea7b6"],
Cell[3154, 91, 1276, 32, 143, "Text",ExpressionUUID->"b0c7f105-aa30-4ac8-b35d-c54b5c38f5f0"],
Cell[CellGroupData[{
Cell[4455, 127, 224, 4, 43, "Subsubsection",ExpressionUUID->"9dbc8260-33c6-4675-a33d-53b0242be39d"],
Cell[4682, 133, 7002, 182, 222, "Input",ExpressionUUID->"fc99582f-1999-47d0-a970-71ea7281bd1f"]
}, Open  ]],
Cell[CellGroupData[{
Cell[11721, 320, 238, 4, 66, "Section",ExpressionUUID->"accfa6a6-38d4-4b4d-bf7b-9ee0c3ea3a5f"],
Cell[11962, 326, 694, 12, 77, "Text",ExpressionUUID->"f484550e-2443-447b-9574-b49b592030b8"],
Cell[CellGroupData[{
Cell[12681, 342, 2137, 53, 192, "Input",ExpressionUUID->"0a872f30-460f-43e7-b200-d318dcef47af"],
Cell[14821, 397, 802, 16, 33, "Output",ExpressionUUID->"1f2f816e-f290-45a1-969f-70940c1ec6e2"]
}, Open  ]],
Cell[CellGroupData[{
Cell[15660, 418, 1926, 45, 189, "Input",ExpressionUUID->"0e67a432-3fbb-413b-90ec-86494b86227f"],
Cell[17589, 465, 3673, 79, 54, "Output",ExpressionUUID->"5c041ab8-6878-4829-989c-682ec272d7e6"],
Cell[21265, 546, 3671, 79, 53, "Output",ExpressionUUID->"b963bccd-66c0-4b36-83c7-68f0cad28c57"],
Cell[24939, 627, 481, 7, 33, "Output",ExpressionUUID->"3b22593f-b11f-4a5e-b2d7-b252978841a6"],
Cell[25423, 636, 480, 7, 33, "Output",ExpressionUUID->"423d5d72-5d0b-49aa-a881-99d72093969e"]
}, Open  ]],
Cell[25918, 646, 1066, 18, 55, "Text",ExpressionUUID->"93a95aaa-ba30-4fe1-abf0-fed0802e8bae"],
Cell[26987, 666, 313, 8, 43, "Input",ExpressionUUID->"c3ce8f2b-bb10-4ab2-9ac9-ca0d8e4c3ce9"]
}, Open  ]],
Cell[CellGroupData[{
Cell[27337, 679, 326, 5, 66, "Section",ExpressionUUID->"0e83c4c7-5f87-4c3e-8ae5-9e3a44053a0d"],
Cell[CellGroupData[{
Cell[27688, 688, 219, 4, 53, "Subsection",ExpressionUUID->"8e4feaa3-9c49-476e-9761-1d2446f24d7f"],
Cell[27910, 694, 4469, 101, 484, "Input",ExpressionUUID->"346b25c3-1bd4-4816-8705-0b6cd9ef5cd4"]
}, Open  ]],
Cell[CellGroupData[{
Cell[32416, 800, 179, 3, 53, "Subsection",ExpressionUUID->"47c4ff51-5ac4-413e-8760-7cd3809a3635"],
Cell[32598, 805, 2958, 81, 192, "Input",ExpressionUUID->"68dd131a-4bbc-47c9-a3f2-8f04c42d25b4"],
Cell[35559, 888, 1277, 32, 70, "Input",ExpressionUUID->"1f7716e1-45de-4b8d-b50e-96aabf706136"],
Cell[36839, 922, 627, 15, 49, "Input",ExpressionUUID->"6a83a250-5c7d-463b-8628-42e11765360c"]
}, Open  ]],
Cell[CellGroupData[{
Cell[37503, 942, 277, 4, 53, "Subsection",ExpressionUUID->"1e03ddc1-375d-41ee-9343-90e5ec9a9b3a"],
Cell[37783, 948, 2632, 64, 213, "Input",ExpressionUUID->"565f8c54-5599-4fb2-a41e-6c5a41fad5fa"]
}, Open  ]],
Cell[CellGroupData[{
Cell[40452, 1017, 335, 5, 53, "Subsection",ExpressionUUID->"9357a889-395b-40de-9a2b-5377313de631"],
Cell[40790, 1024, 3055, 74, 213, "Input",ExpressionUUID->"c36113a7-9ce6-4ebd-a4b5-6d1debe3cd51"]
}, Open  ]],
Cell[CellGroupData[{
Cell[43882, 1103, 364, 6, 53, "Subsection",ExpressionUUID->"85282ee0-26e2-4be8-9258-93580b9b77ef"],
Cell[44249, 1111, 3089, 83, 212, "Input",ExpressionUUID->"a530fa3b-3f4d-4d92-9fea-a3f4ba65510e"]
}, Open  ]],
Cell[CellGroupData[{
Cell[47375, 1199, 368, 6, 53, "Subsection",ExpressionUUID->"41ed531a-08bd-4ae2-94c4-7c5b9697eed6"],
Cell[47746, 1207, 1829, 51, 152, "Input",ExpressionUUID->"18314255-de7f-4aa6-8177-a0cec40920c0"]
}, Open  ]]
}, Open  ]],
Cell[CellGroupData[{
Cell[49624, 1264, 376, 6, 66, "Section",ExpressionUUID->"3261595a-8990-42f0-8eea-b11cb532e6d3"],
Cell[50003, 1272, 650, 10, 55, "Text",ExpressionUUID->"cec22982-c7dd-48f5-8f07-8a1e2755a080"],
Cell[CellGroupData[{
Cell[50678, 1286, 2547, 65, 151, "Input",ExpressionUUID->"df8d2206-55e4-401e-a41d-7b4c743b1186"],
Cell[53228, 1353, 12396, 338, 441, "Output",ExpressionUUID->"432ac653-eeaa-44c1-accf-a4a3858e199a"]
}, Open  ]],
Cell[65639, 1694, 6856, 181, 519, "Input",ExpressionUUID->"40acc528-8fa5-498b-bfa2-e22058a00e69"]
}, Open  ]],
Cell[CellGroupData[{
Cell[72532, 1880, 467, 7, 66, "Section",ExpressionUUID->"c508d1d0-a6e3-4050-8f3a-39567e5b7cd4"],
Cell[CellGroupData[{
Cell[73024, 1891, 396, 6, 53, "Subsection",ExpressionUUID->"f5cd7c70-d2e2-4ea6-b7dd-f046f567ad73"],
Cell[CellGroupData[{
Cell[73445, 1901, 4083, 99, 259, "Input",ExpressionUUID->"e89f58cd-7c71-421e-b6ed-0f955db3284e"],
Cell[77531, 2002, 98202, 1898, 560, "Output",ExpressionUUID->"a3454b09-1787-4c6d-ae81-f9352b7e8dc1"]
}, Open  ]]
}, Open  ]],
Cell[CellGroupData[{
Cell[175782, 3906, 407, 6, 53, "Subsection",ExpressionUUID->"15efb543-2b4e-4f9c-b651-a9ab5d4a3e56"],
Cell[CellGroupData[{
Cell[176214, 3916, 3653, 91, 197, "Input",ExpressionUUID->"8fca0c05-f867-4db8-8e42-154ed2593674"],
Cell[179870, 4009, 94435, 1835, 560, "Output",ExpressionUUID->"97ddfa73-c95c-406a-a472-402c6cdf795a"]
}, Open  ]]
}, Open  ]],
Cell[CellGroupData[{
Cell[274354, 5850, 406, 6, 53, "Subsection",ExpressionUUID->"e3e3dea0-d6ee-4d4f-b59a-a165f1d095a7"],
Cell[CellGroupData[{
Cell[274785, 5860, 3731, 96, 197, "Input",ExpressionUUID->"889e0c02-1226-440d-9e53-2f5c50f902c0"],
Cell[278519, 5958, 54922, 1206, 477, "Output",ExpressionUUID->"ebcc0364-99ce-45d4-b238-d22337e472e7"]
}, Open  ]]
}, Open  ]],
Cell[CellGroupData[{
Cell[333490, 7170, 368, 6, 53, "Subsection",ExpressionUUID->"d3e4d460-14e0-46e8-8c6e-f75b3fd32cb4"],
Cell[CellGroupData[{
Cell[333883, 7180, 3426, 89, 181, "Input",ExpressionUUID->"a83c60c9-ec9a-4fce-80e4-a4ebc21003f2"],
Cell[337312, 7271, 21789, 483, 477, "Output",ExpressionUUID->"5ef5b5e0-42fb-45e7-aed9-9eb430f7eeb9"]
}, Open  ]]
}, Open  ]]
}, Open  ]]
}, Open  ]]
}
]
*)
