# Supplementary material for: A Trade-off between Force and Flow May Lead to Reduced Entropy Production Rate during Faster Microbial Growth
Source: J Phys Chem B. 2025 Jun 6;129(24):5923–36. doi: 10.1021/acs.jpcb.4c08559 (PMC12183760; doi:10.1021/acs.jpcb.4c08559)
Supplement: Supplementary file 2 [file jp4c08559_si_002.zip › Source codes/Chemostat models for K. aerogenes and anaerobic yeast.nb]

(* Content-type: application/vnd.wolfram.mathematica *)

(*** Wolfram Notebook File ***)
(* http://www.wolfram.com/nb *)

(* CreatedBy='Mathematica 13.2' *)

(*CacheID: 234*)
(* Internal cache information:
NotebookFileLineBreakTest
NotebookFileLineBreakTest
NotebookDataPosition[       158,          7]
NotebookDataLength[    294472,       6081]
NotebookOptionsPosition[    289139,       5980]
NotebookOutlinePosition[    289542,       5996]
CellTagsIndexPosition[    289499,       5993]
WindowFrame->Normal*)

(* Beginning of Notebook Content *)
Notebook[{

Cell[CellGroupData[{
Cell[TextData[{
 "Mathematica code for models for  chemostat cultivation of ",
 StyleBox["K. aerogenes ",
  FontSlant->"Italic"],
 "and ",
 "anaerobic yeast ",
 StyleBox["S. cerevisiae",
  FontSlant->"Italic"]
}], "Title",
 CellChangeTimes->{{3.880599153740843*^9, 3.880599166135254*^9}, {
  3.8821692692432213`*^9, 3.88216928165911*^9}, {3.892863729737866*^9, 
  3.892863734360939*^9}, {3.929694716476245*^9, 3.9296947344916267`*^9}, {
  3.930282929445259*^9, 
  3.930282986716482*^9}},ExpressionUUID->"8b55cb4a-00ce-4cca-9b41-\
f0cb406673e7"],

Cell[TextData[{
 "This notebook contains source code for the following article:\n",
 StyleBox["\nTitle: ",
  FontWeight->"Bold"],
 "A Trade-off between Force and Flow may lead to Reduced Entropy Production \
Rate during Faster Microbial Growth",
 StyleBox["\nAuthors: ",
  FontWeight->"Bold"],
 "Maarten J. ",
 Cell[BoxData[
  FormBox[
   SuperscriptBox["Droste", 
    RowBox[{"1", ",", "2"}]], TraditionalForm]],
  FormatType->TraditionalForm,ExpressionUUID->
  "9ccbb094-43bc-4691-a2bc-b5f0600769b7"],
 ", Maaike ",
 Cell[BoxData[
  FormBox[
   SuperscriptBox["Remeijer", "2"], TraditionalForm]],
  FormatType->TraditionalForm,ExpressionUUID->
  "1923062e-9fa2-4d63-9d92-dc2db809a3ef"],
 ", Robert ",
 Cell[BoxData[
  FormBox[
   SuperscriptBox["Planqu\[EAcute]", "1"], TraditionalForm]],
  FormatType->TraditionalForm,ExpressionUUID->
  "1d9ce17d-a78c-45af-8525-5cbf7f0aec2c"],
 ", Frank J. ",
 Cell[BoxData[
  FormBox[
   SuperscriptBox["Bruggeman", "2"], TraditionalForm]],
  FormatType->TraditionalForm,ExpressionUUID->
  "7373967f-9a65-479f-9518-71772b7f30da"],
 StyleBox["\nAffiliations: ",
  FontWeight->"Bold"],
 Cell[BoxData[
  FormBox[
   SuperscriptBox["", "1"], TraditionalForm]],
  FormatType->TraditionalForm,ExpressionUUID->
  "cac582ec-82e4-4d59-a663-22fcde275351"],
 "Department of Mathematics, Amsterdam Center for Dynamics and Computation, \
Vrije Universiteit Amsterdam, 1081 HV Amsterdam, the Netherlands, ",
 Cell[BoxData[
  FormBox[
   SuperscriptBox["", "2"], TraditionalForm]],
  FormatType->TraditionalForm,ExpressionUUID->
  "36e82aab-e9e2-4835-bad6-918d7c258cfa"],
 "Systems Biology Lab, A-LIFE, AIMMS, Vrije Universiteit Amsterdam, 1081 HZ \
Amsterdam, the Netherlands\n"
}], "Text",
 CellChangeTimes->{{3.9296947437186413`*^9, 3.9296951020392857`*^9}, {
   3.9301480170576887`*^9, 3.930148041336217*^9}, {3.930217504016037*^9, 
   3.930217657615096*^9}, {3.930217693247149*^9, 3.930217726206396*^9}, {
   3.9433578287223663`*^9, 3.9433578377303247`*^9}, {3.9488647433446007`*^9, 
   3.948864937179102*^9}, {3.948865021276495*^9, 3.948865021678293*^9}, 
   3.948865127850287*^9},ExpressionUUID->"bc8269af-21e2-4502-9ef0-\
a06a57fe49de"],

Cell[TextData[{
 StyleBox["Short description",
  FontWeight->"Bold"],
 "\nThis code contains the implementation of the models for chemostat \
cultivation of two microorganisms, anaerobic ",
 StyleBox["K. aerogenes ",
  FontSlant->"Italic"],
 "growing on citrate",
 StyleBox[" ",
  FontSlant->"Italic"],
 "and anaerobic ",
 StyleBox["S. cerevisiae",
  FontSlant->"Italic"],
 " growing on glucose. These models serve as illustration of the working of \
our chemostat model for a fixed macrochemical equation. They illustrate that \
sEPR increases with growth rate when this macrochemical equation is fixed. A \
mathematical proof of this statement and detailed information on both these \
models can be found in the Appendix. Parameter values for both models can be \
found in Table S1."
}], "Text",
 CellChangeTimes->{{3.9296947437186413`*^9, 3.9296951020392857`*^9}, {
   3.9301480170576887`*^9, 3.930148041336217*^9}, {3.930283002005349*^9, 
   3.9302831619182997`*^9}, {3.9302834018798532`*^9, 3.930283417640527*^9}, 
   3.9433570999893427`*^9},ExpressionUUID->"78f5dae0-ec35-4441-8de5-\
0d48fa271c63"],

Cell[CellGroupData[{

Cell["Settings for all figures", "Subsubsection",
 CellChangeTimes->{{3.929695144133555*^9, 3.929695157197448*^9}, {
  3.929695260757389*^9, 
  3.929695261214814*^9}},ExpressionUUID->"e07d71f4-42b0-4ea7-8b73-\
1e02050f92a8"],

Cell[BoxData[{
 RowBox[{
  RowBox[{"SetOptions", "[", 
   RowBox[{
    RowBox[{"{", 
     RowBox[{
     "ListPlot", ",", "ListLogPlot", ",", "ListLinePlot", ",", 
      "ListLinePlot"}], "}"}], ",", 
    RowBox[{"PlotStyle", "\[Rule]", "Black"}], ",", 
    RowBox[{"Frame", "\[Rule]", "True"}], ",", 
    RowBox[{"ImageSize", "\[Rule]", "550"}], ",", 
    RowBox[{"BaseStyle", "\[Rule]", 
     RowBox[{"{", 
      RowBox[{
       RowBox[{"FontSize", "\[Rule]", "22"}], ",", 
       RowBox[{"FontColor", "\[Rule]", "Black"}]}], "}"}]}], ",", 
    RowBox[{"FrameStyle", "\[Rule]", 
     RowBox[{"Directive", "[", 
      RowBox[{"Black", ",", "22", ",", 
       RowBox[{"Thickness", "\[Rule]", "0.005"}], ",", 
       RowBox[{"PlotTheme", "\[Rule]", "\"\<Marketing\>\""}]}], "]"}]}], 
    "\[IndentingNewLine]", ",", 
    RowBox[{"PlotStyle", "\[Rule]", 
     RowBox[{"ColorData", "[", 
      RowBox[{"68", ",", "\"\<ColorList\>\""}], "]"}]}], ",", 
    RowBox[{"AspectRatio", "\[Rule]", "1"}], ",", "\[IndentingNewLine]", 
    RowBox[{"Prolog", "\[Rule]", 
     RowBox[{"{", 
      RowBox[{
       InterpretationBox[
        ButtonBox[
         TooltipBox[
          RowBox[{
           GraphicsBox[{
             {GrayLevel[0], RectangleBox[{0, 0}]}, 
             {GrayLevel[0], RectangleBox[{1, -1}]}, 
             {RGBColor[
               Rational[223, 255], 
               Rational[72, 85], 
               Rational[40, 51]], RectangleBox[{0, -1}, {2, 1}]}},
            AspectRatio->1,
            Frame->True,
            
            FrameStyle->RGBColor[
             0.5830065359477125, 0.5647058823529412, 0.5228758169934641],
            FrameTicks->None,
            
            ImageSize->
             Dynamic[{
              Automatic, 
               1.35 (CurrentValue["FontCapHeight"]/AbsoluteCurrentValue[
                Magnification])}],
            PlotRangePadding->None], "\[InvisibleSpace]"}],
          "RGBColor[{223/255, 72/85, 40/51}]"],
         Appearance->None,
         BaseStyle->{},
         BaselinePosition->Baseline,
         ButtonFunction:>With[{Typeset`box$ = EvaluationBox[]}, 
           If[
            Not[
             AbsoluteCurrentValue["Deployed"]], 
            SelectionMove[Typeset`box$, All, Expression]; 
            FrontEnd`Private`$ColorSelectorInitialAlpha = 1; 
            FrontEnd`Private`$ColorSelectorInitialColor = RGBColor[
               Rational[223, 255], 
               Rational[72, 85], 
               Rational[40, 51]]; 
            FrontEnd`Private`$ColorSelectorUseMakeBoxes = True; 
            MathLink`CallFrontEnd[
              FrontEnd`AttachCell[Typeset`box$, 
               FrontEndResource["RGBColorValueSelector"], {
               0, {Left, Bottom}}, {Left, Top}, 
               "ClosingActions" -> {
                "SelectionDeparture", "ParentChanged", "EvaluatorQuit"}]]]],
         DefaultBaseStyle->{},
         Evaluator->Automatic,
         Method->"Preemptive"],
        RGBColor[{
          Rational[223, 255], 
          Rational[72, 85], 
          Rational[40, 51]}],
        Editable->False,
        Selectable->False], ",", 
       RowBox[{"Rectangle", "[", 
        RowBox[{
         RowBox[{"Scaled", "[", 
          RowBox[{"{", 
           RowBox[{"0", ",", "0"}], "}"}], "]"}], ",", 
         RowBox[{"Scaled", "[", 
          RowBox[{"{", 
           RowBox[{"1", ",", "1"}], "}"}], "]"}]}], "]"}]}], "}"}]}]}], "]"}],
   ";"}], "\[IndentingNewLine]", 
 RowBox[{
  RowBox[{"SetOptions", "[", 
   RowBox[{
    RowBox[{"{", 
     RowBox[{"Plot", ",", "LogLinearPlot"}], "}"}], ",", 
    RowBox[{"PlotStyle", "\[Rule]", "Black"}], ",", 
    RowBox[{"Frame", "\[Rule]", "True"}], ",", 
    RowBox[{"ImageSize", "\[Rule]", "550"}], ",", 
    RowBox[{"BaseStyle", "\[Rule]", 
     RowBox[{"{", 
      RowBox[{
       RowBox[{"FontSize", "\[Rule]", "22"}], ",", 
       RowBox[{"FontColor", "\[Rule]", "Black"}]}], "}"}]}], ",", 
    RowBox[{"FrameStyle", "\[Rule]", 
     RowBox[{"Directive", "[", 
      RowBox[{"Black", ",", "22", ",", 
       RowBox[{"Thickness", "\[Rule]", "0.005"}], ",", 
       RowBox[{"PlotTheme", "\[Rule]", "\"\<Marketing\>\""}]}], "]"}]}], 
    "\[IndentingNewLine]", ",", " ", 
    RowBox[{"PlotStyle", "\[Rule]", 
     RowBox[{"ColorData", "[", 
      RowBox[{"68", ",", "\"\<ColorList\>\""}], "]"}]}], ",", 
    RowBox[{"AspectRatio", "\[Rule]", "1"}], ",", "\[IndentingNewLine]", 
    RowBox[{"Prolog", "\[Rule]", 
     RowBox[{"{", 
      RowBox[{
       InterpretationBox[
        ButtonBox[
         TooltipBox[
          RowBox[{
           GraphicsBox[{
             {GrayLevel[0], RectangleBox[{0, 0}]}, 
             {GrayLevel[0], RectangleBox[{1, -1}]}, 
             {RGBColor[
               Rational[223, 255], 
               Rational[72, 85], 
               Rational[40, 51]], RectangleBox[{0, -1}, {2, 1}]}},
            AspectRatio->1,
            Frame->True,
            
            FrameStyle->RGBColor[
             0.5830065359477125, 0.5647058823529412, 0.5228758169934641],
            FrameTicks->None,
            
            ImageSize->
             Dynamic[{
              Automatic, 
               1.35 (CurrentValue["FontCapHeight"]/AbsoluteCurrentValue[
                Magnification])}],
            PlotRangePadding->None], "\[InvisibleSpace]"}],
          "RGBColor[{223/255, 72/85, 40/51}]"],
         Appearance->None,
         BaseStyle->{},
         BaselinePosition->Baseline,
         ButtonFunction:>With[{Typeset`box$ = EvaluationBox[]}, 
           If[
            Not[
             AbsoluteCurrentValue["Deployed"]], 
            SelectionMove[Typeset`box$, All, Expression]; 
            FrontEnd`Private`$ColorSelectorInitialAlpha = 1; 
            FrontEnd`Private`$ColorSelectorInitialColor = RGBColor[
               Rational[223, 255], 
               Rational[72, 85], 
               Rational[40, 51]]; 
            FrontEnd`Private`$ColorSelectorUseMakeBoxes = True; 
            MathLink`CallFrontEnd[
              FrontEnd`AttachCell[Typeset`box$, 
               FrontEndResource["RGBColorValueSelector"], {
               0, {Left, Bottom}}, {Left, Top}, 
               "ClosingActions" -> {
                "SelectionDeparture", "ParentChanged", "EvaluatorQuit"}]]]],
         DefaultBaseStyle->{},
         Evaluator->Automatic,
         Method->"Preemptive"],
        RGBColor[{
          Rational[223, 255], 
          Rational[72, 85], 
          Rational[40, 51]}],
        Editable->False,
        Selectable->False], ",", 
       RowBox[{"Rectangle", "[", 
        RowBox[{
         RowBox[{"Scaled", "[", 
          RowBox[{"{", 
           RowBox[{"0", ",", "0"}], "}"}], "]"}], ",", 
         RowBox[{"Scaled", "[", 
          RowBox[{"{", 
           RowBox[{"1", ",", "1"}], "}"}], "]"}]}], "]"}]}], "}"}]}]}], "]"}],
   ";"}]}], "Input",
 CellChangeTimes->{{3.858315828279643*^9, 3.85831584645999*^9}, {
   3.858315906389126*^9, 3.858316048439066*^9}, {3.878641166617156*^9, 
   3.8786411705309877`*^9}, {3.879744295048031*^9, 3.87974431066194*^9}, 
   3.89735575586718*^9, 3.899217732691477*^9, 3.899370507727837*^9, 
   3.914391466164205*^9, 3.928466235380327*^9, {3.928466274342574*^9, 
   3.928466275372176*^9}, {3.928466396654584*^9, 3.928466399984302*^9}, {
   3.928466431868186*^9, 3.9284664469378366`*^9}, {3.9284665300409727`*^9, 
   3.928466533097089*^9}, {3.942156225371286*^9, 3.942156228403349*^9}, {
   3.942156443670425*^9, 3.942156446940144*^9}, {3.942156757459558*^9, 
   3.9421567607446537`*^9}},
 CellLabel->"In[10]:=",ExpressionUUID->"ce5e47cc-9f47-4fee-8053-274dc7998044"]
}, Open  ]],

Cell[CellGroupData[{

Cell["Standard functions & parameters for both models", "Subsubsection",
 CellChangeTimes->{{3.929695144133555*^9, 3.929695157197448*^9}, {
  3.929695260757389*^9, 3.929695261214814*^9}, {3.9302834621842537`*^9, 
  3.930283470952332*^9}},ExpressionUUID->"5787fa1e-c214-40b5-b241-\
eac69d83df0b"],

Cell[BoxData[
 RowBox[{
  RowBox[{"(*", 
   RowBox[{"Steady", "-", 
    RowBox[{
    "state", " ", "solutions", " ", "for", " ", "product", " ", "and", " ", 
     "substrate", " ", "concentrations", " ", "in", " ", "the", " ", 
     RowBox[{"chemostat", ".", " ", "Biomass"}], " ", "is", " ", "denoted", " ",
      "by", " ", 
     RowBox[{"X", "."}]}]}], "*)"}], "\[IndentingNewLine]", 
  RowBox[{
   RowBox[{
    RowBox[{"prodstst", "[", 
     RowBox[{"X_", ",", "Ypx_"}], "]"}], ":=", 
    RowBox[{"Ypx", " ", "X"}]}], " ", "\[IndentingNewLine]", 
   RowBox[{
    RowBox[{"substst", "[", 
     RowBox[{"X_", ",", "Ysx_", ",", "Sr_"}], "]"}], ":=", 
    RowBox[{"Sr", "-", 
     RowBox[{"Ysx", " ", "X"}]}]}], " ", "\[IndentingNewLine]", "\[IndentingNewLine]", 
   RowBox[{
    RowBox[{"R", "=", "8.3145"}], ";"}], " ", 
   RowBox[{"(*", 
    RowBox[{"Gas", " ", "constant", " ", "in", " ", "units", " ", 
     RowBox[{"J", "/", "K"}], " ", "mol"}], "*)"}], "\[IndentingNewLine]", 
   RowBox[{
    RowBox[{"T", "=", "298"}], ";"}], " ", 
   RowBox[{"(*", 
    RowBox[{
    "Temperature", " ", "at", " ", "standard", " ", "biochemical", " ", 
     "conditions", " ", "in", " ", "units", " ", "K"}], "*)"}]}]}]], "Input",
 CellChangeTimes->{{3.878642381196206*^9, 3.8786423842790813`*^9}, {
  3.878642876872879*^9, 3.8786429219679813`*^9}, {3.878643077991682*^9, 
  3.87864311322501*^9}, {3.878643256227599*^9, 3.878643263018655*^9}, {
  3.878712527548237*^9, 3.878712529842556*^9}, {3.8789822059533253`*^9, 
  3.87898222951305*^9}, {3.880018131661766*^9, 3.880018150394435*^9}, {
  3.930283489401803*^9, 3.930283506649684*^9}},
 CellLabel->"In[12]:=",ExpressionUUID->"72210127-eccf-45d7-8b58-32ddc55b1673"]
}, Open  ]],

Cell[CellGroupData[{

Cell[TextData[{
 "Chemostat model for anaerobic growth of ",
 StyleBox["K. aerogenes",
  FontSlant->"Italic"],
 " on citrate"
}], "Section",
 CellChangeTimes->{{3.9296952373039503`*^9, 3.929695237521764*^9}, {
  3.929695273523108*^9, 3.929695279993528*^9}, {3.930283386327477*^9, 
  3.930283432431663*^9}},ExpressionUUID->"f47656f9-32a9-4089-ab72-\
b0b94d44775e"],

Cell[CellGroupData[{

Cell["Model parameters", "Subsection",
 CellChangeTimes->{{3.930144636510641*^9, 3.930144645413928*^9}, {
   3.930145641045166*^9, 3.930145646466255*^9}, 3.930283524759652*^9, {
   3.9302837641784687`*^9, 
   3.93028376559492*^9}},ExpressionUUID->"41f1243e-77c3-4522-ae68-\
ff1f6cd2777f"],

Cell[BoxData[
 RowBox[{
  RowBox[{"(*", 
   RowBox[{
   "References", " ", "for", " ", "parameter", " ", "values", " ", "can", " ",
     "be", " ", "found", " ", "in", " ", "Table", " ", "1", " ", "in", " ", 
    "the", " ", 
    RowBox[{"Appendix", ".", " ", "Note"}], " ", "that", " ", "all", " ", 
    "concentrations", " ", "are", " ", "in", " ", 
    RowBox[{"M", "."}]}], "*)"}], "\[IndentingNewLine]", 
  RowBox[{
   RowBox[{
    RowBox[{"paramKaerocit", "=", 
     RowBox[{"{", "\[IndentingNewLine]", 
      RowBox[{"(*", 
       RowBox[{"Growth", " ", "parameters"}], "*)"}], "\[IndentingNewLine]", 
      RowBox[{
       RowBox[{"\[Lambda]max", "->", "0.62"}], ",", 
       RowBox[{"Ks", "->", 
        RowBox[{"2.4", "*", 
         SuperscriptBox["10", 
          RowBox[{"-", "4"}]]}]}], 
       RowBox[{"(*", "M", "*)"}], ",", "\[IndentingNewLine]", 
       "\[IndentingNewLine]", 
       RowBox[{"(*", 
        RowBox[{
        "Reservoir", " ", "medium", " ", "concentrations", " ", "in", " ", 
         "M"}], "*)"}], "\[IndentingNewLine]", 
       RowBox[{"SrC6H5O7", "->", "0.1"}], ",", 
       RowBox[{"SrNH4", "->", "0.1"}], ",", 
       RowBox[{"SrH2O", "->", "0.5"}], ",", "\[IndentingNewLine]", 
       "\[IndentingNewLine]", 
       RowBox[{"(*", 
        RowBox[{
        "Standard", " ", "Gibbs", " ", "energy", " ", "for", " ", "growth"}], 
        "*)"}], "\[IndentingNewLine]", 
       RowBox[{"DG0", "->", 
        RowBox[{
         RowBox[{"-", "185"}], "*", 
         SuperscriptBox["10", "3"]}]}], 
       RowBox[{"(*", 
        RowBox[{"J", "/", "mol"}], "*)"}], ",", "\[IndentingNewLine]", 
       "\[IndentingNewLine]", 
       RowBox[{"(*", "Yields", "*)"}], "\[IndentingNewLine]", 
       RowBox[{"Yc6h5o7", "->", "2.283"}], ",", 
       RowBox[{"Ynh4", "->", "0.2"}], ",", 
       RowBox[{"Yh2o", "->", "4.6"}], ",", 
       RowBox[{"Yh", "->", "1.56"}], ",", 
       RowBox[{"Yc2h3o2", "->", "4.096"}], ",", 
       RowBox[{"Yc4h4o4", "->", "0.192"}], ",", 
       RowBox[{"Ycho2", "->", "0.068"}], ",", 
       RowBox[{"Yhco3", "->", "3.657"}], ",", 
       RowBox[{"Yh2", "->", "0.63"}]}], "}"}]}], ";"}], "\[IndentingNewLine]",
    "\[IndentingNewLine]", 
   RowBox[{"(*", 
    RowBox[{"Equilibrium", " ", "constant", " ", "for", " ", "growth"}], 
    "*)"}], "\[IndentingNewLine]", 
   RowBox[{
    RowBox[{"KeqKaerocit", "=", 
     RowBox[{
      RowBox[{"Exp", "[", 
       RowBox[{
        RowBox[{"-", "DG0"}], "/", 
        RowBox[{"(", 
         RowBox[{"R", " ", "T"}], ")"}]}], "]"}], "/.", "paramKaerocit"}]}], 
    ";"}]}]}]], "Input",
 CellChangeTimes->{{3.8786173722637777`*^9, 3.8786173818036537`*^9}, {
   3.878617776949257*^9, 3.878617777475367*^9}, {3.878617963485468*^9, 
   3.878617989588973*^9}, 3.878618143370593*^9, {3.878618382713471*^9, 
   3.878618384071341*^9}, {3.87861918529436*^9, 3.878619198942774*^9}, {
   3.878620164986391*^9, 3.8786201651848917`*^9}, {3.8786202125732822`*^9, 
   3.878620212833551*^9}, {3.878620420218745*^9, 3.87862042049995*^9}, {
   3.8786356514849*^9, 3.8786356519264517`*^9}, {3.8786361414532557`*^9, 
   3.878636146565679*^9}, {3.878636186258264*^9, 3.8786361874129677`*^9}, {
   3.8786422270616837`*^9, 3.878642260276257*^9}, {3.878642308645769*^9, 
   3.8786423175246468`*^9}, {3.878642371743544*^9, 3.878642394036208*^9}, {
   3.878642784476856*^9, 3.878642796224855*^9}, {3.8786430252637653`*^9, 
   3.878643048847727*^9}, {3.878643227515826*^9, 3.878643270782218*^9}, {
   3.878643331261681*^9, 3.878643336038178*^9}, {3.878643613198498*^9, 
   3.878643613637557*^9}, {3.878643667694425*^9, 3.878643684994578*^9}, {
   3.8786437159428053`*^9, 3.878643765444098*^9}, {3.878643827094932*^9, 
   3.8786438533654823`*^9}, {3.878643902308797*^9, 3.878643909213585*^9}, 
   3.878655559874812*^9, {3.8786959831947823`*^9, 3.878696013458748*^9}, {
   3.878701505202375*^9, 3.8787015456620197`*^9}, {3.878701589170432*^9, 
   3.878701608004106*^9}, {3.8787071335521517`*^9, 3.878707140330139*^9}, {
   3.8787077738220654`*^9, 3.878707775289617*^9}, {3.878707976169077*^9, 
   3.8787079765689793`*^9}, {3.878711659971985*^9, 3.878711660183963*^9}, {
   3.8787125369810543`*^9, 3.878712537570792*^9}, {3.8787127015414257`*^9, 
   3.878712737362218*^9}, {3.878712769073131*^9, 3.878712806048815*^9}, {
   3.878712840048359*^9, 3.878712986592799*^9}, {3.878713060659753*^9, 
   3.878713087444028*^9}, {3.878716068778573*^9, 3.8787160698645287`*^9}, 
   3.878716209467567*^9, {3.878716903081333*^9, 3.878716922278593*^9}, {
   3.878717007668681*^9, 3.878717014447053*^9}, {3.878803143564456*^9, 
   3.87880317368239*^9}, {3.878803333723165*^9, 3.8788033814941196`*^9}, {
   3.878808636408105*^9, 3.878808639360079*^9}, {3.878813888664414*^9, 
   3.878813890246509*^9}, {3.8788753144499273`*^9, 3.878875353022388*^9}, {
   3.878875405074381*^9, 3.878875613138513*^9}, 3.8788768014521637`*^9, {
   3.87887794565769*^9, 3.8788781622315407`*^9}, {3.878878698453775*^9, 
   3.878878737234955*^9}, {3.878879059424573*^9, 3.8788790597141743`*^9}, 
   3.878890957730813*^9, {3.878956473337174*^9, 3.878956487344096*^9}, {
   3.87895770332557*^9, 3.878957722222157*^9}, {3.878957789099029*^9, 
   3.8789578622458897`*^9}, {3.878989878309545*^9, 3.8789899217646313`*^9}, {
   3.878989955280555*^9, 3.8789901474126472`*^9}, {3.87922351758566*^9, 
   3.879223517854542*^9}, {3.879223588833905*^9, 3.879223589022502*^9}, {
   3.879224537912262*^9, 3.879224538343668*^9}, {3.8792245932460623`*^9, 
   3.879224602685459*^9}, {3.880020636235841*^9, 3.880020645684977*^9}, {
   3.880026197545678*^9, 3.880026198825266*^9}, {3.899217115408697*^9, 
   3.89921711643091*^9}, {3.8992171564316893`*^9, 3.899217235822613*^9}, {
   3.899217273600205*^9, 3.8992172921118803`*^9}, {3.899217416514945*^9, 
   3.8992174494256763`*^9}, {3.899217676896174*^9, 3.8992176808237267`*^9}, 
   3.899252959458729*^9, {3.899253085731007*^9, 3.899253088176384*^9}, {
   3.899254329212941*^9, 3.8992543529359713`*^9}, {3.9302835619777184`*^9, 
   3.9302837104767027`*^9}, {3.9302837444846478`*^9, 3.9302837716279297`*^9}},
 
 CellLabel->"In[16]:=",ExpressionUUID->"3c0e06af-e046-428d-9934-19f677dc8ac3"]
}, Open  ]],

Cell[CellGroupData[{

Cell["Steady-state equations for each compound", "Subsection",
 CellChangeTimes->{{3.930144636510641*^9, 3.930144645413928*^9}, {
  3.9301461640699043`*^9, 3.930146166799138*^9}, {3.930146205150778*^9, 
  3.93014620816574*^9}, {3.9301470716643267`*^9, 
  3.930147078552949*^9}},ExpressionUUID->"e7093bd0-dc4f-4727-8571-\
7011f6326c13"],

Cell[BoxData[{
 RowBox[{
  RowBox[{"C2H3O2Kaerocit", "[", 
   RowBox[{"X_", ",", "D_"}], "]"}], ":=", 
  RowBox[{
   RowBox[{"prodstst", "[", 
    RowBox[{"X", ",", "Yc2h3o2"}], "]"}], "/.", "paramKaerocit"}]}], "\[IndentingNewLine]", 
 RowBox[{
  RowBox[{"C4H4O4Kaerocit", "[", 
   RowBox[{"X_", ",", "D_"}], "]"}], ":=", 
  RowBox[{
   RowBox[{"prodstst", "[", 
    RowBox[{"X", ",", "Yc4h4o4"}], "]"}], "/.", "paramKaerocit"}]}], "\[IndentingNewLine]", 
 RowBox[{
  RowBox[{"CHO2Kaerocit", "[", 
   RowBox[{"X_", ",", "D_"}], "]"}], ":=", 
  RowBox[{
   RowBox[{"prodstst", "[", 
    RowBox[{"X", ",", "Ycho2"}], "]"}], "/.", "paramKaerocit"}]}], "\[IndentingNewLine]", 
 RowBox[{
  RowBox[{"HCO3Kaerocit", "[", 
   RowBox[{"X_", ",", "D_"}], "]"}], ":=", 
  RowBox[{
   RowBox[{"prodstst", "[", 
    RowBox[{"X", ",", "Yhco3"}], "]"}], "/.", "paramKaerocit"}]}], "\[IndentingNewLine]", 
 RowBox[{
  RowBox[{"H2Kaerocit", "[", 
   RowBox[{"X_", ",", "D_"}], "]"}], ":=", 
  RowBox[{
   RowBox[{"prodstst", "[", 
    RowBox[{"X", ",", "Yh2"}], "]"}], "/.", "paramKaerocit"}]}], "\[IndentingNewLine]", 
 RowBox[{
  RowBox[{"HKaerocit", "[", 
   RowBox[{"X_", ",", "D_"}], "]"}], ":=", 
  RowBox[{
   RowBox[{"prodstst", "[", 
    RowBox[{"X", ",", "Yh"}], "]"}], "/.", "paramKaerocit"}]}], "\[IndentingNewLine]", 
 RowBox[{
  RowBox[{"C6H5O7Kaerocit", "[", 
   RowBox[{"X_", ",", "D_"}], "]"}], ":=", 
  RowBox[{
   RowBox[{"substst", "[", 
    RowBox[{"X", ",", "Yc6h5o7", ",", "SrC6H5O7"}], "]"}], "/.", 
   "paramKaerocit"}]}], "\[IndentingNewLine]", 
 RowBox[{
  RowBox[{"NH4SCerevglc", "[", 
   RowBox[{"X_", ",", "D_"}], "]"}], ":=", 
  RowBox[{
   RowBox[{"substst", "[", 
    RowBox[{"X", ",", "Ynh4", ",", "SrNH4"}], "]"}], "/.", 
   "paramKaerocit"}]}]}], "Input",
 CellChangeTimes->{{3.930283854493359*^9, 3.9302838546533213`*^9}},
 CellLabel->"In[18]:=",ExpressionUUID->"5c20bc95-209f-40d5-93ed-9aa3fbed4e50"]
}, Open  ]],

Cell[CellGroupData[{

Cell["Growth rate equation", "Subsection",
 CellChangeTimes->{{3.930144636510641*^9, 3.930144645413928*^9}, {
  3.9301461640699043`*^9, 3.930146166799138*^9}, {3.930146205150778*^9, 
  3.93014620816574*^9}, {3.9301470716643267`*^9, 3.930147078552949*^9}, {
  3.930147190885906*^9, 
  3.930147193557427*^9}},ExpressionUUID->"43520611-0c9d-472c-916a-\
14aa8a2e1096"],

Cell[BoxData[
 RowBox[{
  RowBox[{"(*", 
   RowBox[{
   "Products", " ", "of", " ", "compounds", " ", "for", " ", "in", " ", 
    "contribution", " ", "from", " ", "reversibility"}], "*)"}], 
  "\[IndentingNewLine]", 
  RowBox[{
   RowBox[{
    RowBox[{"prodKaerocit", "[", 
     RowBox[{"X_", ",", "D_"}], "]"}], ":=", 
    RowBox[{
     SuperscriptBox[
      RowBox[{"C2H3O2Kaerocit", "[", 
       RowBox[{"X", ",", "D"}], "]"}], "Yc2h3o2"], "*", 
     SuperscriptBox[
      RowBox[{"C4H4O4Kaerocit", "[", 
       RowBox[{"X", ",", "D"}], "]"}], "Yc4h4o4"], "*", 
     SuperscriptBox[
      RowBox[{"CHO2Kaerocit", "[", 
       RowBox[{"X", ",", "D"}], "]"}], "Ycho2"], "*", 
     SuperscriptBox[
      RowBox[{"HCO3Kaerocit", "[", 
       RowBox[{"X", ",", "D"}], "]"}], "Yhco3"], "*", 
     SuperscriptBox[
      RowBox[{"H2Kaerocit", "[", 
       RowBox[{"X", ",", "D"}], "]"}], "Yh2"], "*", 
     SuperscriptBox[
      RowBox[{"HKaerocit", "[", 
       RowBox[{"X", ",", "D"}], "]"}], "Yh"]}]}], "\[IndentingNewLine]", 
   RowBox[{
    RowBox[{"subKaerocit", "[", 
     RowBox[{"X_", ",", "D_"}], "]"}], ":=", 
    RowBox[{
     SuperscriptBox[
      RowBox[{"C6H5O7Kaerocit", "[", 
       RowBox[{"X", ",", "D"}], "]"}], "Yc6h5o7"], "*", 
     SuperscriptBox[
      RowBox[{"NH4SCerevglc", "[", 
       RowBox[{"X", ",", "D"}], "]"}], "Ynh4"]}]}], "\[IndentingNewLine]", 
   "\[IndentingNewLine]", 
   RowBox[{"(*", 
    RowBox[{"Dilution", " ", "rate", " ", "D", " ", 
     RowBox[{"(", 
      StyleBox[
       RowBox[{"in", " ", 
        RowBox[{"hr", "^", 
         RowBox[{"-", "1"}]}]}],
       FontWeight->"Bold"], ")"}], " ", "as", " ", "function", " ", "of", " ",
      "X", " ", "and", " ", 
     StyleBox["itself",
      FontWeight->"Bold"]}], "*)"}], "\[IndentingNewLine]", 
   RowBox[{
    RowBox[{"DfuncKaerocit", "[", 
     RowBox[{"X_", ",", "D_"}], "]"}], ":=", " ", 
    RowBox[{
     RowBox[{
      RowBox[{"\[Lambda]max", " ", 
       FractionBox[
        RowBox[{"C6H5O7Kaerocit", "[", 
         RowBox[{"X", ",", "D"}], "]"}], 
        RowBox[{
         RowBox[{"C6H5O7Kaerocit", "[", 
          RowBox[{"X", ",", "D"}], "]"}], "+", "Ks"}]], 
       RowBox[{"(", 
        RowBox[{"1", "-", 
         FractionBox[
          RowBox[{"prodKaerocit", "[", 
           RowBox[{"X", ",", "D"}], "]"}], 
          RowBox[{
           RowBox[{"subKaerocit", "[", 
            RowBox[{"X", ",", "D"}], "]"}], " ", "Keq"}]]}], ")"}]}], "/.", 
      "paramKaerocit"}], "/.", 
     RowBox[{"Keq", "->", "KeqKaerocit"}]}]}]}]}]], "Input",
 CellChangeTimes->{{3.930283882333025*^9, 3.930283899520994*^9}},
 CellLabel->"In[26]:=",ExpressionUUID->"c0ed811b-3f1d-457e-8c24-c5ead5d3e6aa"]
}, Open  ]],

Cell[CellGroupData[{

Cell["Thermodynamic quantities", "Subsection",
 CellChangeTimes->{{3.930144636510641*^9, 3.930144645413928*^9}, {
  3.9301461640699043`*^9, 3.930146166799138*^9}, {3.930146205150778*^9, 
  3.93014620816574*^9}, {3.9301470716643267`*^9, 3.930147078552949*^9}, {
  3.930147173862646*^9, 
  3.930147179773513*^9}},ExpressionUUID->"4b4670b8-d1ec-4336-b4a5-\
b0f2c7de6b45"],

Cell[BoxData[
 RowBox[{
  RowBox[{"(*", 
   RowBox[{"Driving", " ", "force", " ", "in", " ", 
    RowBox[{"kJ", "/", "mol"}]}], "*)"}], "\[IndentingNewLine]", 
  RowBox[{
   RowBox[{
    RowBox[{"DrivForceKaerocit", "[", 
     RowBox[{"X_", ",", "D_"}], "]"}], ":=", 
    RowBox[{
     RowBox[{
      RowBox[{
       FractionBox[
        RowBox[{"R", " ", "T"}], 
        SuperscriptBox["10", "3"]], " ", 
       RowBox[{"Log", "[", 
        FractionBox[
         RowBox[{"prodKaerocit", "[", 
          RowBox[{"X", ",", "D"}], "]"}], 
         RowBox[{
          RowBox[{"subKaerocit", "[", 
           RowBox[{"X", ",", "D"}], "]"}], " ", "Keq"}]], "]"}]}], "/.", 
      "paramKaerocit"}], "/.", 
     RowBox[{"Keq", "->", "KeqKaerocit"}]}]}], "\[IndentingNewLine]", 
   RowBox[{"(*", 
    RowBox[{"sEPR", " ", "in", " ", 
     RowBox[{"kJ", "/", 
      RowBox[{"(", 
       RowBox[{"mol", " ", "h"}], ")"}]}]}], "*)"}], "\[IndentingNewLine]", 
   RowBox[{
    RowBox[{"EntroProdKaerocit", "[", 
     RowBox[{"X_", ",", "D_"}], "]"}], ":=", 
    RowBox[{
     RowBox[{
      RowBox[{
       RowBox[{"-", 
        FractionBox[
         RowBox[{"R", " ", "T"}], 
         SuperscriptBox["10", "3"]]}], " ", 
       RowBox[{"DfuncKaerocit", "[", 
        RowBox[{"X", ",", "D"}], "]"}], "*", 
       RowBox[{"Log", "[", 
        FractionBox[
         RowBox[{"prodKaerocit", "[", 
          RowBox[{"X", ",", "D"}], "]"}], 
         RowBox[{
          RowBox[{"subKaerocit", "[", 
           RowBox[{"X", ",", "D"}], "]"}], " ", "Keq"}]], "]"}]}], "/.", 
      "paramKaerocit"}], "/.", 
     RowBox[{"Keq", "->", "KeqKaerocit", 
      RowBox[{"(*", 
       RowBox[{"in", " ", 
        RowBox[{"kJ", "/", "Ls"}]}], "*)"}]}]}]}]}]}]], "Input",
 CellChangeTimes->{{3.930283922517172*^9, 3.9302839408589163`*^9}},
 CellLabel->"In[29]:=",ExpressionUUID->"38f547f7-900b-4788-a152-5cbbdf06a7fc"]
}, Open  ]],

Cell[CellGroupData[{

Cell["Numerical solution", "Subsection",
 CellChangeTimes->{{3.930144636510641*^9, 3.930144645413928*^9}, {
  3.9301461640699043`*^9, 3.930146166799138*^9}, {3.930146205150778*^9, 
  3.93014620816574*^9}, {3.9301470716643267`*^9, 3.930147078552949*^9}, {
  3.930147173862646*^9, 3.930147179773513*^9}, {3.930283955324539*^9, 
  3.930283957371359*^9}},ExpressionUUID->"0f87125c-820c-4770-84d0-\
468ac38102df"],

Cell[TextData[StyleBox["Note: It could be that Mathematica gives the error \
\[OpenCurlyQuote]symbol D is protected\[CloseCurlyQuote]. In that case \
running the model twice usually works. If not, please contact the \
corresponding author.",
 FontColor->RGBColor[1, 0, 0]]], "Text",
 CellChangeTimes->{{3.8805479740127077`*^9, 3.8805479740451393`*^9}, {
  3.880548026428586*^9, 3.880548076662838*^9}, {3.88054825788204*^9, 
  3.880548296782118*^9}, {3.880548378911397*^9, 3.880548432120843*^9}, {
  3.882176341093424*^9, 3.882176355428088*^9}, {3.930148427618472*^9, 
  3.930148463371084*^9}},ExpressionUUID->"88fdcf85-3fe0-447e-910c-\
30ca4b045198"],

Cell[BoxData[
 RowBox[{
  RowBox[{"(*", 
   RowBox[{
    RowBox[{
     RowBox[{"Table", " ", "to", " ", "solve", " ", "the", " ", 
      StyleBox["implicit",
       FontWeight->"Bold"], " ", "function", " ", 
      StyleBox[
       RowBox[{"DfuncSCerevov", "[", 
        RowBox[{"X", ",", "D"}], "]"}],
       FontSlant->"Italic"]}], 
     StyleBox["=",
      FontSlant->"Italic"], 
     RowBox[{
      StyleBox["D",
       FontSlant->"Italic"], " ", "with", " ", "variables", " ", "X"}]}], ",",
     " ", 
    RowBox[{
     RowBox[{
     "D", " ", "for", " ", "values", " ", "of", " ", "D", " ", "between", " ",
       "0", " ", "and", " ", "the", " ", "maximal", " ", "growth", " ", 
      RowBox[{"rate", ".", " ", "The"}], " ", "model", " ", "is", " ", 
      "rewritten", " ", "in", " ", "terms", " ", "of", " ", "only", " ", 
      "biomass", " ", "X", " ", "and", " ", "dilution", " ", "rate", " ", 
      RowBox[{"D", ".", " ", "This"}], " ", "finds", " ", "the", " ", 
      "unique", " ", "steady"}], "-", 
     RowBox[{
     "state", " ", "biomass", " ", "concentration", " ", "at", " ", "every", " ",
       "dilution", " ", "rate", " ", 
      RowBox[{"D", "."}]}]}]}], "*)"}], "\[IndentingNewLine]", 
  RowBox[{
   RowBox[{
    RowBox[{"valsdxKaero", "=", 
     RowBox[{"Table", "[", 
      RowBox[{
       RowBox[{"{", 
        RowBox[{
         RowBox[{
          RowBox[{"Solve", "[", 
           RowBox[{"DR", "==", "D"}], "]"}], "[", 
          RowBox[{"[", 
           RowBox[{"1", ",", "1"}], "]"}], "]"}], ",", 
         RowBox[{
          RowBox[{"FindRoot", "[", 
           RowBox[{
            RowBox[{
             RowBox[{"DfuncKaerocit", "[", 
              RowBox[{"X", ",", "D"}], "]"}], "==", "D"}], ",", 
            RowBox[{"{", 
             RowBox[{"X", ",", "0.01"}], "}"}]}], "]"}], "[", 
          RowBox[{"[", "1", "]"}], "]"}]}], "}"}], ",", 
       RowBox[{"{", 
        RowBox[{"D", ",", "0.0", ",", 
         RowBox[{"(", 
          RowBox[{"\[Lambda]max", "/.", "paramKaerocit"}], ")"}], ",", 
         "0.001"}], "}"}]}], "]"}]}], ";"}], "\[IndentingNewLine]", 
   RowBox[{
    RowBox[{"nvaluesKaero", "=", 
     RowBox[{"Length", "[", "valsdxKaero", "]"}]}], ";"}]}]}]], "Input",
 CellChangeTimes->{{3.930283976692075*^9, 3.930283976899705*^9}},
 CellLabel->"In[31]:=",ExpressionUUID->"4df9c52b-60a5-4950-8bcd-2d55a3fdec0d"],

Cell[BoxData[
 RowBox[{
  RowBox[{"(*", 
   RowBox[{
    RowBox[{
    "Numerical", " ", "solution", " ", "for", " ", "other", " ", "variables", 
     " ", 
     RowBox[{"(", 
      RowBox[{
       RowBox[{"concentrations", " ", "of", " ", "interest"}], ",", " ", 
       RowBox[{"driving", " ", "force"}], ",", " ", 
       RowBox[{"entropy", " ", "production"}]}], ")"}], " ", "for", " ", 
     "the", " ", "values", " ", "of", " ", "X"}], ",", 
    RowBox[{"D", " ", "found", " ", 
     RowBox[{"above", "."}]}]}], " ", "*)"}], "\[IndentingNewLine]", 
  RowBox[{
   RowBox[{
    RowBox[{"XvalKaero", "=", 
     RowBox[{"Table", "[", 
      RowBox[{
       RowBox[{"{", 
        RowBox[{
         RowBox[{"DR", "/.", 
          RowBox[{"valsdxKaero", "[", 
           RowBox[{"[", "i", "]"}], "]"}]}], ",", 
         RowBox[{
          RowBox[{
           SuperscriptBox["10", "3"], "*", "X"}], "/.", 
          RowBox[{"valsdxKaero", "[", 
           RowBox[{"[", "i", "]"}], "]"}]}]}], "}"}], ",", 
       RowBox[{"{", 
        RowBox[{"i", ",", "1", ",", "nvaluesKaero"}], "}"}]}], "]"}]}], ";"}],
    "\[IndentingNewLine]", 
   RowBox[{
    RowBox[{"C2H3O2valKaero", "=", 
     RowBox[{"Table", "[", 
      RowBox[{
       RowBox[{"{", 
        RowBox[{
         RowBox[{"DR", "/.", 
          RowBox[{"valsdxKaero", "[", 
           RowBox[{"[", "i", "]"}], "]"}]}], ",", 
         RowBox[{
          SuperscriptBox["10", "3"], "*", 
          RowBox[{"C2H3O2Kaerocit", "[", 
           RowBox[{
            RowBox[{"X", "/.", 
             RowBox[{"valsdxKaero", "[", 
              RowBox[{"[", "i", "]"}], "]"}]}], ",", 
            RowBox[{"DR", "/.", 
             RowBox[{"valsdxKaero", "[", 
              RowBox[{"[", "i", "]"}], "]"}]}]}], "]"}]}]}], "}"}], ",", 
       RowBox[{"{", 
        RowBox[{"i", ",", "1", ",", "nvaluesKaero"}], "}"}]}], "]"}]}], ";"}],
    "\[IndentingNewLine]", 
   RowBox[{
    RowBox[{"C4H4O4valKaero", "=", 
     RowBox[{"Table", "[", 
      RowBox[{
       RowBox[{"{", 
        RowBox[{
         RowBox[{"DR", "/.", 
          RowBox[{"valsdxKaero", "[", 
           RowBox[{"[", "i", "]"}], "]"}]}], ",", 
         RowBox[{
          SuperscriptBox["10", "3"], "*", 
          RowBox[{"C4H4O4Kaerocit", "[", 
           RowBox[{
            RowBox[{"X", "/.", 
             RowBox[{"valsdxKaero", "[", 
              RowBox[{"[", "i", "]"}], "]"}]}], ",", 
            RowBox[{"DR", "/.", 
             RowBox[{"valsdxKaero", "[", 
              RowBox[{"[", "i", "]"}], "]"}]}]}], "]"}]}]}], "}"}], ",", 
       RowBox[{"{", 
        RowBox[{"i", ",", "1", ",", "nvaluesKaero"}], "}"}]}], "]"}]}], ";"}],
    "\[IndentingNewLine]", 
   RowBox[{
    RowBox[{"CHO2valKaero", "=", 
     RowBox[{"Table", "[", 
      RowBox[{
       RowBox[{"{", 
        RowBox[{
         RowBox[{"DR", "/.", 
          RowBox[{"valsdxKaero", "[", 
           RowBox[{"[", "i", "]"}], "]"}]}], ",", 
         RowBox[{
          SuperscriptBox["10", "3"], "*", 
          RowBox[{"CHO2Kaerocit", "[", 
           RowBox[{
            RowBox[{"X", "/.", 
             RowBox[{"valsdxKaero", "[", 
              RowBox[{"[", "i", "]"}], "]"}]}], ",", 
            RowBox[{"DR", "/.", 
             RowBox[{"valsdxKaero", "[", 
              RowBox[{"[", "i", "]"}], "]"}]}]}], "]"}]}]}], "}"}], ",", 
       RowBox[{"{", 
        RowBox[{"i", ",", "1", ",", "nvaluesKaero"}], "}"}]}], "]"}]}], ";"}],
    "\[IndentingNewLine]", 
   RowBox[{
    RowBox[{"HCO3valKaero", "=", 
     RowBox[{"Table", "[", 
      RowBox[{
       RowBox[{"{", 
        RowBox[{
         RowBox[{"DR", "/.", 
          RowBox[{"valsdxKaero", "[", 
           RowBox[{"[", "i", "]"}], "]"}]}], ",", 
         RowBox[{
          SuperscriptBox["10", "3"], "*", 
          RowBox[{"HCO3Kaerocit", "[", 
           RowBox[{
            RowBox[{"X", "/.", 
             RowBox[{"valsdxKaero", "[", 
              RowBox[{"[", "i", "]"}], "]"}]}], ",", 
            RowBox[{"DR", "/.", 
             RowBox[{"valsdxKaero", "[", 
              RowBox[{"[", "i", "]"}], "]"}]}]}], "]"}]}]}], "}"}], ",", 
       RowBox[{"{", 
        RowBox[{"i", ",", "1", ",", "nvaluesKaero"}], "}"}]}], "]"}]}], ";"}],
    "\[IndentingNewLine]", 
   RowBox[{
    RowBox[{"H2valKaero", "=", 
     RowBox[{"Table", "[", 
      RowBox[{
       RowBox[{"{", 
        RowBox[{
         RowBox[{"DR", "/.", 
          RowBox[{"valsdxKaero", "[", 
           RowBox[{"[", "i", "]"}], "]"}]}], ",", 
         RowBox[{
          SuperscriptBox["10", "3"], "*", 
          RowBox[{"H2Kaerocit", "[", 
           RowBox[{
            RowBox[{"X", "/.", 
             RowBox[{"valsdxKaero", "[", 
              RowBox[{"[", "i", "]"}], "]"}]}], ",", 
            RowBox[{"DR", "/.", 
             RowBox[{"valsdxKaero", "[", 
              RowBox[{"[", "i", "]"}], "]"}]}]}], "]"}]}]}], "}"}], ",", 
       RowBox[{"{", 
        RowBox[{"i", ",", "1", ",", "nvaluesKaero"}], "}"}]}], "]"}]}], ";"}],
    "\[IndentingNewLine]", 
   RowBox[{
    RowBox[{"HvalKaero", "=", 
     RowBox[{"Table", "[", 
      RowBox[{
       RowBox[{"{", 
        RowBox[{
         RowBox[{"DR", "/.", 
          RowBox[{"valsdxKaero", "[", 
           RowBox[{"[", "i", "]"}], "]"}]}], ",", 
         RowBox[{
          SuperscriptBox["10", "3"], "*", 
          RowBox[{"HKaerocit", "[", 
           RowBox[{
            RowBox[{"X", "/.", 
             RowBox[{"valsdxKaero", "[", 
              RowBox[{"[", "i", "]"}], "]"}]}], ",", 
            RowBox[{"DR", "/.", 
             RowBox[{"valsdxKaero", "[", 
              RowBox[{"[", "i", "]"}], "]"}]}]}], "]"}]}]}], "}"}], ",", 
       RowBox[{"{", 
        RowBox[{"i", ",", "1", ",", "nvaluesKaero"}], "}"}]}], "]"}]}], ";"}],
    "\[IndentingNewLine]", 
   RowBox[{
    RowBox[{"C6H5O7valKaero", "=", 
     RowBox[{"Table", "[", 
      RowBox[{
       RowBox[{"{", 
        RowBox[{
         RowBox[{"DR", "/.", 
          RowBox[{"valsdxKaero", "[", 
           RowBox[{"[", "i", "]"}], "]"}]}], ",", 
         RowBox[{
          SuperscriptBox["10", "3"], "*", 
          RowBox[{"C6H5O7Kaerocit", "[", 
           RowBox[{
            RowBox[{"X", "/.", 
             RowBox[{"valsdxKaero", "[", 
              RowBox[{"[", "i", "]"}], "]"}]}], ",", 
            RowBox[{"DR", "/.", 
             RowBox[{"valsdxKaero", "[", 
              RowBox[{"[", "i", "]"}], "]"}]}]}], "]"}]}]}], "}"}], ",", 
       RowBox[{"{", 
        RowBox[{"i", ",", "1", ",", "nvaluesKaero"}], "}"}]}], "]"}]}], ";"}],
    "\[IndentingNewLine]", 
   RowBox[{
    RowBox[{"NH4valKaero", "=", 
     RowBox[{"Table", "[", 
      RowBox[{
       RowBox[{"{", 
        RowBox[{
         RowBox[{"DR", "/.", 
          RowBox[{"valsdxKaero", "[", 
           RowBox[{"[", "i", "]"}], "]"}]}], ",", 
         RowBox[{
          SuperscriptBox["10", "3"], "*", 
          RowBox[{"NH4SCerevglc", "[", 
           RowBox[{
            RowBox[{"X", "/.", 
             RowBox[{"valsdxKaero", "[", 
              RowBox[{"[", "i", "]"}], "]"}]}], ",", 
            RowBox[{"DR", "/.", 
             RowBox[{"valsdxKaero", "[", 
              RowBox[{"[", "i", "]"}], "]"}]}]}], "]"}]}]}], "}"}], ",", 
       RowBox[{"{", 
        RowBox[{"i", ",", "1", ",", "nvaluesKaero"}], "}"}]}], "]"}]}], ";"}],
    "\[IndentingNewLine]", 
   RowBox[{
    RowBox[{"mindriforvalKaero", "=", 
     RowBox[{"Table", "[", 
      RowBox[{
       RowBox[{"{", 
        RowBox[{
         RowBox[{"DR", "/.", 
          RowBox[{"valsdxKaero", "[", 
           RowBox[{"[", "i", "]"}], "]"}]}], ",", 
         RowBox[{"-", 
          RowBox[{"DrivForceKaerocit", "[", 
           RowBox[{
            RowBox[{"X", "/.", 
             RowBox[{"valsdxKaero", "[", 
              RowBox[{"[", "i", "]"}], "]"}]}], ",", 
            RowBox[{"DR", "/.", 
             RowBox[{"valsdxKaero", "[", 
              RowBox[{"[", "i", "]"}], "]"}]}]}], "]"}]}]}], "}"}], ",", 
       RowBox[{"{", 
        RowBox[{"i", ",", "1", ",", "nvaluesKaero"}], "}"}]}], "]"}]}], ";"}],
    "\[IndentingNewLine]", 
   RowBox[{
    RowBox[{"entrprodvalKaero", "=", 
     RowBox[{"Table", "[", 
      RowBox[{
       RowBox[{"{", 
        RowBox[{
         RowBox[{"DR", "/.", 
          RowBox[{"valsdxKaero", "[", 
           RowBox[{"[", "i", "]"}], "]"}]}], ",", 
         RowBox[{"EntroProdKaerocit", "[", 
          RowBox[{
           RowBox[{"X", "/.", 
            RowBox[{"valsdxKaero", "[", 
             RowBox[{"[", "i", "]"}], "]"}]}], ",", 
           RowBox[{"DR", "/.", 
            RowBox[{"valsdxKaero", "[", 
             RowBox[{"[", "i", "]"}], "]"}]}]}], "]"}]}], "}"}], ",", 
       RowBox[{"{", 
        RowBox[{"i", ",", "1", ",", "nvaluesKaero"}], "}"}]}], "]"}]}], 
    ";"}]}]}]], "Input",
 CellChangeTimes->{{3.9302840045811787`*^9, 3.9302840093852158`*^9}},
 CellLabel->"In[33]:=",ExpressionUUID->"c1fa4901-8ba7-4ceb-a552-86b38fdf89b8"]
}, Open  ]],

Cell[CellGroupData[{

Cell["Figures", "Subsection",
 CellChangeTimes->{{3.930144636510641*^9, 3.930144645413928*^9}, {
  3.9301461640699043`*^9, 3.930146166799138*^9}, {3.930146205150778*^9, 
  3.93014620816574*^9}, {3.9301470716643267`*^9, 3.930147078552949*^9}, {
  3.930147173862646*^9, 3.930147179773513*^9}, {3.930283955324539*^9, 
  3.930283957371359*^9}, {3.930284030235695*^9, 
  3.930284045430373*^9}},ExpressionUUID->"ad52cbc4-a4ef-430f-afce-\
bdd8e1d39f12"],

Cell[CellGroupData[{

Cell[BoxData[
 RowBox[{
  RowBox[{"(*", 
   RowBox[{
   "Concentrations", " ", "as", " ", "function", " ", "of", " ", "dilution", " ", 
    RowBox[{"rate", "."}]}], "*)"}], "\[IndentingNewLine]", 
  RowBox[{"ListLinePlot", "[", 
   RowBox[{
    RowBox[{"{", 
     RowBox[{
     "C2H3O2valKaero", ",", "XvalKaero", ",", "C4H4O4valKaero", ",", 
      "C6H5O7valKaero"}], "}"}], ",", 
    RowBox[{"PlotStyle", "\[Rule]", 
     RowBox[{"{", 
      RowBox[{
       RowBox[{"{", 
        RowBox[{
         RowBox[{
          RowBox[{"ColorData", "[", 
           RowBox[{"68", ",", "\"\<ColorList\>\""}], "]"}], "[", 
          RowBox[{"[", "2", "]"}], "]"}], ",", 
         RowBox[{"Thickness", "[", "0.007", "]"}]}], "}"}], ",", 
       RowBox[{"{", 
        RowBox[{
         RowBox[{
          RowBox[{"ColorData", "[", 
           RowBox[{"68", ",", "\"\<ColorList\>\""}], "]"}], "[", 
          RowBox[{"[", "3", "]"}], "]"}], ",", 
         RowBox[{"Thickness", "[", "0.007", "]"}]}], "}"}], ",", 
       RowBox[{"{", 
        RowBox[{
         RowBox[{
          RowBox[{"ColorData", "[", 
           RowBox[{"68", ",", "\"\<ColorList\>\""}], "]"}], "[", 
          RowBox[{"[", "4", "]"}], "]"}], ",", 
         RowBox[{"Thickness", "[", "0.007", "]"}]}], "}"}], ",", 
       RowBox[{"{", 
        RowBox[{
         RowBox[{
          RowBox[{"ColorData", "[", 
           RowBox[{"68", ",", "\"\<ColorList\>\""}], "]"}], "[", 
          RowBox[{"[", "1", "]"}], "]"}], ",", "Dashed", ",", 
         RowBox[{"Thickness", "[", "0.01", "]"}]}], "}"}]}], "}"}]}], ",", 
    RowBox[{"Frame", "->", "True"}], ",", 
    RowBox[{"AspectRatio", "->", "1"}], ",", 
    RowBox[{"PlotMarkers", "->", "None"}], ",", 
    RowBox[{"FrameLabel", "\[Rule]", 
     RowBox[{"{", 
      RowBox[{"\"\<Dilution rate (h\!\(\*SuperscriptBox[\(\\\ \), \
\(-1\)]\))\>\"", ",", "\"\<Concentrations (mM)\>\""}], "}"}]}], ",", 
    RowBox[{"PlotRange", "\[Rule]", 
     RowBox[{"{", 
      RowBox[{
       RowBox[{"{", 
        RowBox[{"0", ",", 
         RowBox[{"(", 
          RowBox[{"\[Lambda]max", "/.", "paramKaerocit"}], ")"}]}], "}"}], ",", 
       RowBox[{"{", 
        RowBox[{
         RowBox[{"-", "5"}], ",", "185"}], "}"}]}], "}"}]}], ",", 
    RowBox[{"ImagePadding", "->", 
     RowBox[{"{", 
      RowBox[{
       RowBox[{"{", 
        RowBox[{"80", ",", "80"}], "}"}], ",", 
       RowBox[{"{", 
        RowBox[{"70", ",", "10"}], "}"}]}], "}"}]}], ",", 
    RowBox[{"PlotLegends", "\[Rule]", 
     RowBox[{"Placed", "[", 
      RowBox[{
       RowBox[{"LineLegend", "[", 
        RowBox[{
         RowBox[{"{", 
          
          RowBox[{"\"\<Acetate\>\"", ",", "\"\<Biomass\>\"", ",", 
           " ", "\"\<Succinate\>\"", ",", "\"\<Citrate\>\""}], "}"}], ",", 
         RowBox[{"LegendFunction", "\[Rule]", "\"\<Frame\>\""}], ",", 
         RowBox[{"LabelStyle", "\[Rule]", 
          RowBox[{"{", 
           RowBox[{
            RowBox[{"FontFamily", "\[Rule]", "\"\<Helvetica\>\""}], ",", 
            RowBox[{"FontSize", "\[Rule]", "18"}]}], "}"}]}]}], "]"}], ",", 
       RowBox[{"{", 
        RowBox[{"0.20", ",", "0.7"}], "}"}]}], "]"}]}]}], "]"}]}]], "Input",
 CellChangeTimes->{{3.9302840755574417`*^9, 3.930284076278924*^9}, {
   3.9421561549888144`*^9, 3.9421561940522346`*^9}, 3.9421563339264297`*^9, {
   3.9421564181488047`*^9, 3.942156433540413*^9}, {3.94215648679105*^9, 
   3.94215651686357*^9}, {3.942156717784898*^9, 3.942156719376392*^9}, {
   3.9421567829955673`*^9, 3.9421567835035467`*^9}, {3.942156836835536*^9, 
   3.942156848442923*^9}, {3.942157200309156*^9, 3.942157216990467*^9}, {
   3.9421572630482597`*^9, 3.942157263694726*^9}, {3.942375155858347*^9, 
   3.9423751922005463`*^9}, {3.9423753088956842`*^9, 3.942375362684963*^9}, {
   3.942375405566354*^9, 3.942375461269306*^9}, 3.942375541649715*^9, {
   3.942375573910263*^9, 3.94237566960297*^9}, {3.94237604486703*^9, 
   3.942376055010396*^9}, {3.942380296344007*^9, 3.942380297221319*^9}, {
   3.942380474148058*^9, 3.942380474672185*^9}, 3.942380611119804*^9},
 CellLabel->"In[44]:=",ExpressionUUID->"09a1cb5a-660a-4242-8815-e95b640df829"],

Cell[BoxData[
 TagBox[
  GraphicsBox[{{{}, {{}, {}, 
      {Hue[0.06, 1, 0.9], PointSize[
        NCache[
         Rational[1, 120], 0.008333333333333333]], Thickness[0.007], 
       StyleBox[LineBox[CompressedData["
1:eJw9mXdcje0fx0kPJTORmYxsWZGET0MLKZVKy6nOXZ1OVuZj1M8W2VRPZkKR
lcoqNDW167Q7w/boQVbm7zrH+Xb+4PV+lfvc93V9r8/7c45hPisdOJUOHToE
sT/kf9Mrs9vb+4bL/Ux+XH5fbutjD6db/dWmtjMPktT99hMYfwsJTFt7LAAq
NibHR7X/fBX2rJxcoct4s9Z1K8mmtVhp7Nx9UPvvb0Tu9QSzvoz/fjVqitrV
LTidMW5Nz/Z//z88835yRp3x7Ga7A5ErtuOvpYdyOrVfbyfsSrkXP4P8TO7b
dFMZv2c3KgtsVb8G0fX3wrrJZPAHxrOS89Y/PLsPRldmTvo3iN4vHCEl+nOe
M76rs+vN4rsH8eP1YEtxEL3/YcQc/WFTx/hUtu7N4IAj2OGYa10ZRPdzFE9v
rjcrZlzfpnhD7BmhapgXRPd3HM4DBKMyGQ+a1Diy87YT0Pt0plda+/1GYHeP
s59SGLvxjeVXxJVEn6ob7fcfBeOhshuXGUf/o3hh//EBu2Lbnyca1sN/O51m
XFv8xVF28SSu/wofGtn+fKcwaVra08OMB6g695h46zRW5uy6sK/9ec9gbarU
aydjVyPFBTFBv6hPSPvzn8MA41lZGxgvNAwz5T07h4KQUctXt69HDAoPhvUW
Mv53sfyKMfAd5XGT374+53FeFGHjxXh/0Ivvl9+fR6vX1EaX9vWKxaj5o4WL
GY/f0489Qix8dFe0zm9fvwv4lfx73TzGhTEWt1t/XsAxQcWHOe3reRHSK1KB
IWMhW63+qpcQu1KvfnL7+l5CaufjluMYdxXFrprTNQ6b80dfHdG+3nGwtarS
GML4ivxxe8WjOD6K69e+/vEYfdz/Xk/G8+WX63cZj7/O7qLevh+XsfSxhp0K
49fy5R58BUZaJYe/C2l/ruBH19Cij4zlq1c6PAEjHmuqtAhpvxJwoG7blBeM
x3ocyvw05iqO9Mx2Ewtp/67ixLvSrbWM89nVBk66hotq56LLhbSf15CaPyax
kLHgyNstmH4dfWJ9MrKFtL/Xkf5mXuEDxuzm2CPfwLYRucW3hbTfN6AnaS68
wdiJDQ/bUhxR3ZMZL6T9vwkjg6RbMYwvsNUTxd7ExBT3U9FCmgf2+zEbQo8x
/vizcuOrUYmon/PTPVxI85EIu05Pp+xiPE8xAImo2Ta8Y4iQ5iURzWtv5K9n
fLy/4oHgx9+2f6WQ5ucW6n4dtAxg/Of2bkHnXvE3npDm6RYudzSMX8p4muKV
hIwZDxc5CGm+khB70q1lPuMd6QVsgpKQuVxlj7mQ5i0J/NKE/rMZV7DdZ2sC
+xu2sQZCmr9kJG+tHzWR8QjFBZNxLt02Vk9I85iMrMX/9NdhvCZAvgEpmDUk
eXc/Ic1nCgT5x972YJz1aQzb4RRIvk607SKkeb2NiYYbL/4O9DPp8+cG8bvJ
//OXQJrf21Df8AHvGCvuLu82Mhy6b38ZSPN8B7e2XksTM751+r+4xwvuINog
77+aQJrvO3h2zGFQGWMVxQPfwYBUU+QH0rzfxeHfYe4ZjB3+DAzsH+quuhdI
838XG/Z825LI+Lz8cSvv4miLxvbLgXQe7qHXQZvQGMYf5JdzvYdrNXFr/wmk
83EPmyYO8jnC2Ew+/vX38L0y0ioskM7LfUR10NTbxviofHy97qMbF/JtYyCd
n/socS/JXcVYskm+IffhPO1beEAgnadUdA39YMNjPEUx4KnQfZnwyyWQzlcq
3mkMTLBjvO2EORuZVCwMnmxnFUjnLQ2l+6Sv5zIuG67YYPxIGBEyI5DOXxqq
NF+o6TMeJk//t2k4JR26Xy+QzuMDvH2aoTqE8Wr58Vj1APt+P1inFUjn8wHe
X1dr0mCcId/d1gcYLTw+p1MgndeH8H/gePybwM+k958Dib3DjaTvBXR+H8K3
g+HoV4wVy9f2EJPOw1csoPP8CDaGFhEixorb2/IIl8qN0osFdL4f4VFgT0kO
4z82T4dmzZ2vaQI67+kYLxrZJZlx/OMF7ESnY2Bn624JAjr/6RC81FQ7z9ie
nUbNHezfV6//FiWgPEiHwXBOdojxV7l9stPRRVycuVtA+ZAOK52LUVsZnxso
PxAZSC2t4a8VUF5k4F2E22ghY2vFBmegOXqQ2FtA+ZGBJn+NQ66M38XJbzAD
fi0DDewElCcZWHZpVokF4yj53RVkQCfUjTdbQPmSgTGbAl9MZWzChsumWyYW
rHPjjxVQ3mRCZcJA0VDGL7/LHzgT+jP/QT8B5U8m5mvmnu7GWD4tbGSwSuPY
exUB5VEmulr/O6stwM9E8bilmbhYkPH3fwGUT5n4ulXl+jPGistpZmHUuNOi
+gDKqywEC/73uYyxIo4cszD/anTXvADKryz4zK3r85Dxn/qQhTHWEzWTAyjP
stCQse2vK4wVcSDKQlFYztuzAZRvWehr+7zgBONQ+XHun43rR8tO7Q+gvMuG
W8ta322MRysOUDbiPqTpbAig/MvGMs/I4iDGJYp6kQ3tS++CfQIoD7MxMyVF
w5XxBvlxaMyGlWpFlG0A5WM2dnw2GGjOeKh8nHVyoJKYe2hmAOVlDlKfbGib
yDhXPn68HEjDJ7mMCKD8zEFrYkN8f8Yr5dsbkwPfSwEt3QMoT3MAi/TRnRhr
Kw58DkaNLXb66k/5+hieplvXvWX8SH57Ix/DwPZumNSf8vYxHr4THBEx9veT
vx7j/fot4UX+lL+PMepB7aYMxvLyxBIWK6cHedz2pzx+jNPrhkxJYCxPx42v
HsOqp+jrWX/K51yk+mxPOs7YS3HBXAyJUfMO86e8zkVErEPHEMadFQGVC09D
m+PB/pTfuQiVVQ7wZyzfDa3rucj+0njE3Z/yPBcdwhf+sGOsaHf/5WJ5qNrS
ef6U73nosLEtbibjX/LjNiUPWZLOryb4U97nwaBFe/Awxpfk4xych1PH+pj2
9af8z4NfuNhFnfGiPw8MgTPH++lHPsjD9Kl73d4z/izfjk95sB8+yfKZH/kh
H6kDTUbUMj4jf1zDfDzvee59kR/5Ih+1FQaJ6YwtFQuYj2/GMu9kP/JHPrZo
He4Uz7hFoYd8TL47NOKkH/kkH313rx9wiHGEPN6/52OsYOOB7X7klwJMGqz+
YR3juYoNKYDVew0rgR/5pgBrx/DDPRg/l8drSAFUMz5m2PmRfwowuuTsCzPG
f+KvADuGWf+c7kc+KkB0bInKWMaKeFEpRM4T7a+D/MhPhZhirdLYg7Hi+JoX
YqX/qsSOfuQr9nMds3UfOT8TxfHYVQheoeuYFxz5qxAmm48X1DL+M36FuHOy
0r2II58VYsjktvqHjKvk26tWBGNbyfxEjvxWhBn1wvhYxlvly2dThFfLN3w8
wZHviqBjLdXfy1hPMYBFOBq8z2UTR/4rwqLxi1YEMX5SpHjBaluXNV4c+bAI
WxsjOHvG647JA/UJ2jaLLMw48uMTRIZc7GPAeIhioJ9A5XJDsR5HvnyCaTzX
DdqMcxQfr55gbXxrN3WO/PkEhSZhh77x/UyWy+O0/AlO92v99YZPPn2CbEcN
90bGfRUHpBj1rgmxxXzyazHK51+tecT4gTwOnItxbd/ztpt88m0xOp+e2uU8
Y07x8asYR0wDOhzjk3+LsfCL17MdjLv9OXAw7d6SspZPPi6G2aLXqznGinEZ
WIKPteMHOPPJzyWYeWZPgiVjxXZ4lOBOcfkYQz75ugQvx0oPj2b85+NZCfZ+
CZNp88nfJfjc+YyuGmPF5ZpLcP7ae6uvvuTzUvByXJa+9KXzXoq0K+edanzJ
76WwN75glOdL578Uvysmqt31Jd+XwsCuV3qcL+VBKfp0Guwd6Uv+L8XZR7pv
dvtSPpSituit53pf6gOMXy6+x/lSXpRCbDHop5Mv9YNSBO7VHjvPl/KjFHNz
+syZ5kt9oRRbQxtmDvelPClF7KU5g3v7Un8oxZ7jKi9++1C+sOfR+BzV4kN9
ogy206RTGn0ob8qQH3U4sdCH+kUZMscWaN/3ofwpw5lpLvx4H+obZcjm/Y6I
8KE8KsPs22E3dvpQ/yiD2ZG0a8E+lE9lkF7wPMLzoT5Shs1fprgt8qG8KsNi
8c8us32on5RB9a9d0WN9KL/KoOayr7e2D/UVxr1Lg1R9KM/KMCNZ++p7b+ov
ZTjx1/CSJm/KtzJM0rhRVehNfaYcZuohj+56U96VY2mobfhFb+o35eDp1Rsf
9ab8K8e1l7InId7Ud8rRNnmkmdCb8rAcmVuco1y8qf+U44DajFJzxopxDynH
VsstryZ5Ux8qh+gvqWwQ4z9fH5TDqPvQR128qR+VI+Pg602tPMrPcuwo/tav
mUd9qRyPtqkeK+BRnpbj8d60lhQe9adyVGhXj43hUb5W4MbZTvPCedSnKvAh
+vPsDTzK2wpIeDwtHx71qwqktb3NX8ij/K3AO3N7T0Me9a0KPOtsUDyMR3lc
gdQLFoO78ah/VeBV6GSrz8sonysQX3tmkXgZ9bEKTPlsNLVgGeV1BfY1XH6f
tIz6GXu/oyfCTy+j/K5A0ovzKnuWUV+rgDBsveOqZZTnFVgpTQpZuoz6WwWa
3H7uMFtG+V4Js7xWn/HLqM9VYrO+4SCtZZT3lejR1e/qDy/qd5U4dX5Iv2de
lP+V6PKqzeWJF/W9SjzYe2J1ihf5oBKdCsN8TntR/6vEp/Mrxu3yIj9U4sCJ
urwgL+qDldC77DPHyYt8UYm/s6L3GHtRP6xE7zKtuOFe5I9KpMm8T6p7UV+s
BIp68d95kk8qsWrvjQ4iT+qPlRjSv2DVA0/ySxX4v18nxXpSn6zCo2En88M8
yTdVMHjknbjSk/plFb6tzA5c4kn+qYJ9m+WnWZ7UN6uQdFxor+tJPqqCyuFb
m//ypP5ZhfM7ote/9iA/VaF56DmTEg/qo1VoWDC3NsmDfFUFnn0Lojyon1Zh
qtmotVs8yF9VCJ7osY7nQX21CtoVKubzPMhnVdjmtr9htAf112rob+KbaniQ
36qRaPJ9VYs79dlq1vfuB5a5k++q0WFVV/1kd+q31YiJWXw/wp38x35/8sce
f7tT362GNuc43t2dfFgNXe2SHnPcqf9WQ/VX1l0dxn++nqzGzQfhYzq4Ux+u
RrbrNk+JG/myGqX2X5wz3agfV2PLUVOtWDfyZzUsIm8e3+FGfbkaQeuOiHzd
yKfV4PZMajB3o/4swp2c8pgRbuRXEZ4KWd93oz4twquKWculS8m3IkTyt63O
WEr9WgS/7aXTzi0l/4pwotybHTDq2yKcPBP4n8dS8rEIn1N0XsxaSv1bhO4J
1/7pv5T8LMJ3mXnnz67Ux0UIDe06ocKVfC2CWe2orjddqZ+LwEWkng13JX+L
oD7g+ZsAV+rrInydnvl2niv5vAZXLvhd0HUln9dgbtzzHj9cyOc1OBq1eILI
hXxeg7jBSd8TXcjnNVhyu/eWcBfyeQ1Ulq2+6udCPq9BU2bpfhMX8nkNZuwc
N2CgC/m8Bhb5ax1bncnnNcg7G2NU5Ew+r0Fg8+mCC87k8xpYTVv811Zn8nkN
/FvOvnRyJp/X4JmqYM0EZ/J5DbQadl3o5Ew+r8Fp9cJNdUvI57WoeNXl080l
5PNaNGzorLlnCfm8Fm4T9pd6LCGf1+Lvd06Tpi4hn9fifxpDJnZZQj6vRfHH
iLx6J/J5LRKGrepw04l8Xov+z+wqdjiRz2uRskQEFyfyeS12j4+ZN86JfF6L
rqdMxT8cyee12D7CsneJI/m8Fhe2TK8+50g+r5X/f8XEYEfyeS22thb1NXck
n7P73+F5oI8j+bwOg0quHpU5kM/rcAODRyY5kM/r4KvZ2WS7A/m8DuWb057a
O5DP61BTGtZrqAP5vA5OR69n/LuYfF6HXff5n+8tps87deiq3nB1N+PDCp/X
4dc+Y5nDYvr8UwfN7+cidRaTz+ugFaeb98qefF4HmWZOcLI9+bwOrwsOngix
J5/XoVV3rb61Pfm8Dkte84x725PP62E4e8b9WjvyeT0S9AriY+zI5/W47f9C
VWBHPq+H9njbokl25PN65CZd//FpEfm8Hrvsko6lLiKf12Nv7ceD/1tEPq9H
5IWO/85bRD6vx9LubvFqi8jn9ZjeZXVGoS35vB4j4xIMDtqSz+tx+BHvt50t
+bwe10/W6PS2JZ/X483HBYfLFpLP6zGh+an9kYXk83ocUHngab+QfN4Ar7rG
pB4LyecNiNExsS9aQD5vwMuFhZPCFpDPG6BvssTOYgH5vAFTHGISOiwgnzdg
9Qmeaep88nkDtI5M7r5uPvm8AY69TmrozyefN0B1W1+j5zbk8wYscepw9LQN
+bwBM9dc0nSyIZ83YH347DvqNuTzBrSuE29+aE0+b8CYj1Eewdbk8wZcT3FY
omdNPm/AvtlPvUVW5PNGnH+qFrLXinzeiChP3sWZVuTzRswIX13xwpJ83ojJ
Ky52irAknzdiSrT1FHNL8nkjTpwLc/nPgnzeiDrzjaujLcjnjTDborppngX5
vBHGvj+Fb+eRzxtx27aX2Yl55PNG1DzO/Ww8j3zeiLzgsJ0Sc/J5I/73O+LZ
LnPyeSOu5HbVGmtOPm+E9Q2ReqEZ+bwJt+Nz04Vm5PMm4OLfUzXMyOdN+J7m
7XrZlHzehMm9Ho+3NCWfN8G188OLEhPyeRPSoic/2mxCPm+C8fXyVVom5PMm
1MzSS0qAn0mqwudNOHN4TYgp6PNuEzoHlRVUzfUz6akY6CYMmjXgcMBc8nkT
tP57mdM2h3zehDua533D5pDPmzDGluNpzyGfN+G1Ue+k2Nnk8ya0XoOD/mzy
eTNuBJkb3DEmnzdDRzDSbq4x+bwZvoPPRmXNIp8349qhoZ2tZpHPm2Fh8yg8
z4h83oxvn0yHWRuRz5uxQ1Pzbs5M8nkzIvfOsTCdST5vRsTv1Wn3DcnnzQjI
+NJrqiH5vBm7TROnx80gnzdj1GvNIQNnkM+bwa/SvbdvOvm8GS5pgu9fDcjn
zZAOVKniG5DPxeg4LnRG8TQ672I4BbzvOX0a+V2MM3832/8zlc6/GKeM5r78
NoV8L0bR2hXZS6dQHojxYvXUipTJ5H8xNNQud+w5mfJBjP8+W8zmJlEfEKPG
vmDFXX3KCzHiDGbvVNOnfiDGg4wmvyUTKT/ESEkc0+HsBOoLYsQPTp35bDzl
iRj9g12+jh5P/UGMy28r9fzHUb6IsXl137jzY6lPiBF5u41XN4byRoydeU6G
PcZQvxBjSGFTt7mjKX/E2Hh4VJZgFPUNMcp67Zp1RI/ySIynY9QdkkdS/xDD
wFv4onwE5ZMYpuVt1f8Opz4iRlT33d87Dqe8EmNgqr2+5jDqJ2J8vttqOUSX
8ksMu1TbQSOGUl9h6zvWL3SEDuWZGOHTXS10hlB/YeulOm1On8GUb2L49mg2
UBlEfUaC+1E/v7weQHknwYkVuXZP+lO/kUB38SuVy9qUfxJ4OHtWbe1HfUcC
tQ+mexf0pTyUINL3Wm1vLeo/Egy/FbqzVJPyUYJpZyea7OlNfUgC/w/h6dN7
UV5KMGNmZEp9D+pHEmTtH1+4sTvlpwT3BAXx3bpRX2LXy17wPqIr5akELsmH
zLTVqT9JkLZzzPQDXShfJeAu/HT/+hf1KQnsxc/NXVUpbyVIMcOaqyrUrySo
sV4h+NiB8pc9j7r/mUm/OWXfkiDx8aDtnj85ZR5LoDfj2eat3zll/5Kgy776
VwfbOGU+SxDnrKt75Aun7GMSXLXRDtjxiVPmtQSqb/b/5rdyyn4mgQoytae/
55T5LcHQxpWVH1o4ZV+ToO1B9PzT/3LKPJcg+YRb6LTXnLK/SbDN8W+/5Bec
Mt+lyNnUItZ5xin7nBTlo6ekrpZyyryXwq2fW0JCM6fsd1J8jdW0K2zglPkv
Rclcy7EltZyy70kh2HvobEo1p/SBFO4Tln7ZUsEp+58U3bMvOowo5ZR+kKKl
KfjqpSJO2Qel2BMVX6mazyl9IcXphh1C4xxO2Q/Z/aYFNFhlcEp/SHF/jYrr
6Aecsi9KcW9n5JPqu5yJIv7XS/Gh20qZQzKn/D5Iiprhui2RNzjl50UpDBef
fB5zhVN+PyRFqN1tr6CLnPLzI/v59tY1H85yyu+LpDjwdlq6fjSn/DzJ1mfN
W6tBxzll35RiwfhALvEAp/QRu/8fG2++2s0p+6cUQ75WSFJDOaWfpEgPcUzU
2cgp+6gUySqF17qs4pS+kiLupW53oT+n7KdSPJWWBRt7cUp/SfGj96ErAidO
2VelmOD8y/GpDaf0mRSypIzNkXM5ZX+V4drG1MFBUzml32QQfnix3UqPU/ZZ
GT5ueLu7qzan9J0M854ujzjchVP2WxkOrynceP0zX+k/GYIiGu5NfspX9l0Z
UtTVT9aW8JU+lKHaQtXL6x5f2X9lOJKzKt73HF/pRxnWuM2L2biTr+zDMgxc
M9WoF8dX+lKGrZNNsjaY8pX9WIa5Ov/syu/PV/pThpEefbRrX/kq+7IM1i4b
3vRN8lX6VAZLt2klnsG+yv4sQ/fd1/skj/RV+lWG2W+36ufl+Cj7tAwzZ3a0
H2bno/StDPeiil8eu+2t7NcyjB2wP3nCG57SvzIkFn9QLz+1TNm3Zbhxe873
3ZYeSh/LIDLiDiTfdlb2b7be+wJ8h+pbmTzKtqgvzpfhj3e10v8PRXQuHg==

         "]],
        FontSize->22]}, 
      {Hue[0.25, 1, 0.55], PointSize[
        NCache[
         Rational[1, 120], 0.008333333333333333]], Thickness[0.007], 
       StyleBox[LineBox[CompressedData["
1:eJw9mHdcjusfx9OxRSLrWBEZxyp7forsnfQLmSdZpTj2SCQhMnJsGmiQjGgo
7b2fvXchhLJOJX7X8+jb84fzer8c93Pf1/W9Pu/P/fTb4Omw0djIyMid/aH/
L312eQe4R76aafsjqpq7cMMSDOzzRhbWxOtwYHfkrFuM67y3Ju8K2oz5uTnR
V5r+3gtvF0ztcJHxQfOY2ZoDu9B2XMttZ5r+/32IieyZeYLx/kor69bRh9A5
fW/Xo03/3gfXL5hvPMh4imrx2Svbj+HDj6qY3U3XOw4Pj9rPnoxfzDUx/sv/
BDr/N3rM1qbrn0SnFVc8XRlPepa3JyX4NKY49Q5f0/R9ZxASlypyZpzQx+/d
0oRAHJi6r/mypu8/j1ERtsMWMr6ZZfF45+YLCIzotHh20/1cROqb1+52jGW1
hi/Ek7Yv/CY33d8lpIQduzaWcc+RigEtj/4Lt8mTI0c23e9ljHRUPBnCeKXr
ZP0VcWT9hjjLpvu/Cp+izOe9GV+/ZvjAtL7uUbem57mO/YOa3TNjLCn5vkx3
7wbiHpdeatf0fDfxI3/tkRaMezR36jD86S2UhN13/VVBz3sbptui7GsZO080
XBDdNi7v+7mCnj8EcYrwL+8ZLxh/ym5dRQjKrlzJelVB6xGKncstzqkZv1+q
v2IoDjdMdJRW0PqEIWiRojOfcYD76/qo6jAkjvqjpLiC1usOtqy5eyyX8V/+
Xdkj3EFIQKJ1egWt312kxU2WvWBcGDoz7nPDXfy5u/+RZxW0nvegWbmpdwzj
bWy1ujcPR4tzxnERFbS+4QgKfD8nlHFb0R2vqW0jkCHtI7xeQesdgdDZgasv
Mb6vf9yOkZCYj1edraD1j0SMlekqf8bz9JfrGoXq02YcnwrajyjEHrG2O8D4
rX65e91H2sStD/6poP25jxcdn5l6MNavXln/B/Be3nK7WwXt1wN4lDrnrGU8
xOVcxtfB0Riz9073FRW0f9Goaat0dWCcz67258iH2DHH6MH8CtrPh2gmaPbO
nvGWC1WHMDYGdsukA6Y17W8MJi066jyeMbs59siPEL3vg9+opv1+BGVo94dD
GDuy4WFbij3S78X9m/b/MYya+b7pyfguWz3Rncf4EPjkh3nTPDxGHu9A2w6M
vzTw91VaPcHmRQKzVk3z8QSTHyR0MmJsbxiAJyh+2rN9bTnNyxP0d/5qVMP4
UnfDA8HEZcqHt+U0P0+hufuar2P8+/aeIkdd9UxeTvP0FMHxMwMFjEcbPrHY
l16xrqSc5isWDQezhuUy9k0rYBMUi5FrxdWp5TRvsTiW3+1xAmMe2322Jhij
2L/pSTnN3zNkONd0u8/Y0nDBZ+j1YX96WDnN4zOIE1u43mD8z2b9BjxHQHnA
r6Byms/neOJgfOkM48yvg9kOP4dJxZp+fuU0r3HQbrwScZhx5983iGzPUKs9
5TS/cUDeztvbGRvuLi8OZcbNTDeV0zzHI83dbt9axk9vfYzImR+PNb5DpP8r
p/mOx/a7MWOWMDY2PHA84kbl+M8pp3lPQFCmK8+WscPvgYG09ki3ieU0/wmY
F2niaM04TP+4/ATUh/86OaSczkMikvkL4/oxrtFfzjkR1yrfyXqU0/lIxJbT
JbVmjKfrx1+WiIaZb03bltN5eYFLl0b3MWZ8UT++a14gZnvwgDodnZ8XiDxi
YVnDWHNAvyEv0N8pusdbHZ2nJHQsG9day9jaMOBJeKSO/SDR0flKQqRnt2IO
46P/zmAjk4Tbi5ffydfReUvGucnrd6Qz5vQ3bDC+CEaMT9TR+UuGa+STL48Z
99Onf1UyFlgqoiJ1dB5f4tyKe04hjHfoj4fXS5wJqK+7oqPz+RKiA/zL5xin
63f380vc/dR/qL+OzmsKvudInnkzNvt9IJFY+G7cHh2d3xSsj5v/2IOxYflq
U7BhwHuLjTo6z6louJJ60oWx4fYOpSJub8LrZTo636lAh/yp8xn/tnkajE/p
Tk/X0XlPg0VdbclExpE589mJTsPX5T/bWOvo/Kfh+x7t5MGMl7DT2Mk3DR3a
X3Xtq6M8SMOmzI7HuzL+T2+frDTktpx2vb2O8iEN52EW0ZxxyJ/6A5EOYdLB
+/Vayot0uO3dfreG8RzDBqdj2lfppUot5Uc6PC2fHFQz/hShv8F0lC3QOou0
lCfp2Ddr7bASxlf1d1eQDst13b9laSlf0jG/vuF5EmNbNlxzTTIQ4GTk/lRL
eZOBukDT7lGM39TrHzgDipCeL4K1lD8ZkG8yd7jMWD8tbGTw17VK1Rkt5VEG
Vqac/tuXseFxyzJQgdfy/VrKpww09/ww34ux4XKdMjHk4LnHblrKq0zUuiW2
Xc3YEEfLMgGTVSuXaSm/MvHe4u/guYx/14dM7JmQJoGW8iwTS+LXtRnH2BAH
okxceGMzYpiW8i0Ts18PmNOf8RH9ce6ehWlRA/7XXUt5l4WsURarOjAeZDhA
Wfh2vLljcy3lXxZGclLt6jQzbUsN9SILNsYY8ElDeZiF2p2e9RWM9+qPgyIL
wztNy5VpKB+zkJxwxZ/DuK9+nPtkQ268ZUquhvIyG5U/b1ckM87Vj9+6bPzr
OcD3qYbyMxu5fq/NIxl76rc3NBuHbbjXb2koT7MRkskxD2LczXDgs1mf4hw7
qaF8zQF/aXL5Ycap+tsbkION9Ycn/aOhvM1hfaLZ8c2MN7npPzkYdMY6fbWG
8jcH8WH/VTsw1pcnlrAYEW3XdY6G8jgHsqxvw6cy1qfjvsocvG1uPNFGQ/mc
i22OC8cPYrzGcMFcOHlkDO6lobzORVrsvPZmjFsaAioXZj6l5S00lN+5GPpq
4qM69Uxb/W6Yx+Tia+ZO949qyvNcJKRt6FXO2NDuPubCa0FNilhN+Z6HUcFt
HIsZ/9QfN+s87Es4L0tXU97nIXiN5/I4xuH6cd6ZB6s+Z9Pvqyn/89BrLqdv
MONFvx8Yf3/r7xWkJh/koXWzLU/9GX/Tb8fXPBxrdfrVQTX5IR89r7ubeDG+
rX/c8fnwX/zN0lVNvsiH9nL74c6MZxkWMB8X31wZtEBN/shHs2cHOtsy/mDQ
Qz5Utdc/jVaTT/JRnaJIGcT4sj7e6/Px9PIg755q8ksBTlS4jDBlPM2wIQUI
jlpfaqwm3xTgaGmP9d9UM21f6ePVuwCHm2/RVarIPwVY0NHGScH4d/wV4IWX
c2KZinxUgKzsFJMsxoZ4MS5EzbTZS+JV5KdCHJnE973P2HB8ZxTCOHt2xC0V
+aoQhy4ce3GeseF4+BXiZpzbS18V+asQLkaCR3sY/x6/QpiFPLywRUU+K8QP
Z84GF8YC/fa2LoJ7CwvLxSryWxE6O+7n2jE+rF++uUVwCk32GqMi3xXBoy6v
wYrxQMMAFkE3+vD+HiryXxHmOSXo2jEuLjJ8AMflU34qyYdFWOA41vcT491B
+kAtRkfPMQlaJfmxGMG3Rsr4jHsbBroYJof/eJ+jJF8Wo2bhmbcJjLMNr1fF
8Km5J7yvJH8WY1abYY9vMvbQxym3GF1ca/cEKsmnxSg2rRzqw7iL4YCUIMdR
ULhDSX4tgZnd1RV/M36pjwOnEnhYtuM7Ksm3JXD2aDV5FuONhtevErQu2xg4
Xkn+LYHPy5/Fgxmb/D5wqN53v7aHknxcAveyaWbtGBvG5c9SiLmXzH8oyM+l
8PU69kcVY8N2uJRCpdB/yNelqJIfulPC+PfrWSmSksY4pirI36UocpB+fMTY
cDlVKc7/MX1PiIJ8XobUOLw+r6DzXoZkafj0owryexner593coeCzn8ZWqX/
iF+vIN+XYUXVOc5SBeVBGZqtEvDtFOT/MvSrv5VuraB8KIPJpBdX+imoD5TB
taHWyUxBeVGGqWHDfhkpqB+UYUK9xflPcsqPMgQvutdGLae+UAYfR/9tpXLK
kzIkjbn0PEVO/YF9n9/V1w/llC+MZ69rdktOfYKDHq/ijM/IKW84GDN207sD
cuoXHOS6T07aIqf84WDz4IYdznLqGxwccd1tOltOecTBt4PuQWPl1D84kA68
32App3zioMU/Xxd2klMf4SCm0Py4kZzyigPTquLgDzLqJxy8elURIpdRfnHw
s3s//wIZ9RUOwkbNcEiQUZ5x0DDQ1DhcRv2Fg10TZ18OklG+cfD+U3SHozLq
M1y07dJs23YZ5R0Xq2P+eLBKRv2GCx/jXSVzZJR/XEy40FEwVkZ9hwve/66k
9JdRHnIh2J112lRG/YeLlVmOE39IZ9oaxt2bC6HLHwVvpNSHuHiWeHqKgPHv
nw+4eOtw93y6lPoRF5tN2+Q8lFJ+chFd5SW/JqW+xMVzt4s8PynlKRcXeg94
sENK/YkL+86yDaullK88VJ/aVjdHSn2KhyW8kzvGSClvebjZ51VuXyn1Kx57
v7JpaCul/OXBeYOF2TcJ9S0ekkvW/KGRUB7zoDS+ySuUUP/i4a2L39E4CeUz
D4EWuSahEupjPLhfN9kdIKG85mGt5lfibgn1Mx68zebJ1koov3mY2TVIPFdC
fY0Hm4yjT0ZLKM95sHiQtLG3hPobDy+3VnxpKaF85+O8WdiaT2Lqc3y46oLC
JGLKez6491alZYip3/FR9Olq/AMx5T8fF9q/9b8kpr7Hx6lW70cdFpMP+LA7
P+npRjH1Pz4s23m1WyQmP/BhsmfglHFi6oN8jFhRM6OPmHzBR3l/j/4txdQP
+fjLcaioSkT+4GPj1ZfrBSLqi3zs3pSQniwin/AxdduDb3dE1B/5OLNqoFGA
iPwiwObDsYodIuqTAnz11gQ6i8g3AiTumtgZIuqXAqwUzNg6UET+EWDfYv+g
diLqmwKMMz0VWC0kHwkQtq5opUhI/VOAM+Xc78lC8pMAFmt7bQwTUh8VoIvQ
KsxfSL4SwPvF9hh3IfVTAe65eJxaKiR/CbC++U2bcULqqwIMyPCK+lNIPmN/
33Vd1U8B9VchlvaVN2gF5Dchhq9eLs0RUJ8Vwsti0rH7AvKdEOusv305K6B+
K4Qo/rP1DgH5T4h5e69PcBRQ3xUiwWtx6/EC8qEQ/07ZE9JDQP1XiI5unkY/
+DNtf/88KcS0HdcGKfnUh4V4tGRJlzQ++VKIt8er8kL51I+FaN8mz86XT/4U
IvGfMUdc+dSXhXhgctxnJp98KsSErS1nWvGpP4vQRdCqqCWf/CrC6kqO+Wse
9WkRanY+6JPLI9+KMNlF/CacR/1aBOfgaztP8Mi/IoT7D0/ayKO+LYK2T0m6
PY98LMLThlg/Sx71bxHaXevc0phHfhbhzoI+09Vc6uMiHLM1npjCJV+LMPRT
ZeUNLvVzEVSjGpbt55K/Rfjn2Zo9Tlzq6yI8ixy5ZDSXfC5GyZQzalMu+VyM
ZThr9Z5DPhfjZ8zsfnkc8rkY9ZVFpXc45HMxTBcMsT7CIZ+LkRfnZr+SQz4X
Y6HyVOuxHPK5GL39gg6ZcsjnYpwx8QmuLCOfi9FGONsrs4x8LsaIYcqqm2Xk
czE6L7DutqeMfC4GZ8Swd4vKyOfs+wOfbR5URj4X433C/cBfpeRzMf6e/XaV
qJR8LsH/XswtjSkln0vQfun1136l5HMJllRG3HEpJZ9LIKyZYDy6lHwuweTV
HYzblJLPJTDbpgtVlpDPJdD4eKhjS8jnEiS2cEk+WUI+lyB2rvOY1SXkcwmO
uraYbV1CPpdgfSejz81LyOcSRHsrx4mLyecSJEweZfagmHwuwccfh30OF5PP
JcgbOM93cTH5XAJXh/bd+xWTz6WwzZgytaaIfC6F9eUZ1RlF5HMpvlb52QQV
kc+leNdx3a8NReRzKT7/a+VkU0Q+l+LVgQFjmxWRz6WwWnP7emkhve9IwVeX
HL/F+LzB51IkD3xTvbWQ3n+kGDW2s3p8IflciqE6z4XNC8nnUuzcZT6hrIB8
LsWQne1v3yggn0sxfPPqw24F5HMpRHd/8EYVkM9lKPkmDq7LJ5/LkL9ZoMzM
J5/LMKc+P/BMPvlcBnMX34eO+eRzGc7fyJjQK598LkNkz6kjdHnkcxk8e90I
iMojn8uQdH3/Is888rkMbao37RqTRz6Xoe36N3X/5ZLPZZgQ6qlKziWfy9Dp
oGtfn1zyuQytT/ZNmJ5LPpdh+PC34c1zyecyVB/99SY7h3wug/el0wdP5JDP
5bCNCF81K4d8LkflrTUnWuSQz+XoeSr6v8xs8rkcD233PzqaTT6Xw/70jYhp
2eRzOT4tFSvqssjncsR4aBbFZZHP5aj2WP7dK4t8LsfPXym8oVnkczlWOVxS
6zLJ53L4nRn3581M8rkcf/WrPrQsk3wux8jRtc3bZpLP5di+xiMmNYN8Lod7
tsPuXRnkczn66q4uH5xBPldg1iPz+bJ08rkCbj19lp5NJ58rUKU95DotnXyu
wI2z5458SCOfK3DplcXtW2nkcwW4boeS5qeRzxWYsbOU+18q+VwB5/WDVXdT
yecKvN65W7Y4lXyuQPk734zaFPK5AiO7/woMSyGfK9B10vbJ81LI5wr47h6b
8ekl+VyBHycu9r78knyuwLDQm7MnvSSfK5FRN32SIpl8rsS6wnkfvZPJ50qc
3bl4Xd9k8rkSpdtST6Qkkc+VsLkoW+WSRD5Xoufe5+L/XpDPlbBKGf4t6AX5
XIm9q2qihzNOMvhciUmyQ1+zE+l9Vwlv3455LoxNDQOtREpYQq+aBPK5Egf2
z3znl0A+V2L2rAV/dU8gnyvZ+2N/fmQ8+VyJc1ylfHw8+VwJ1UiHKdlx5HMV
+ovbVC6JI5+rEBE4VyJ9Tj5XIXF9uz/+fk4+V2Ext25V5TPyuQpni3dKPJ6R
z1UYt/WA16dY8rkK5uHpXXbEks9V+Lvb7Zcfn5LPVbi6rJWL+1PyuQrqmgvl
r56Qz1Vo6OE5b+0T8rkKUftcfQSPyecquHYs2Df3MflchSo7v4FJj8jnKth1
aL5v6CPyuRotRk5YfyWGzrsa2tQLnGYx5Hc1sqbUJWx5SOdfjelZRS1Lo8n3
apgqeVHW0ZQHakyZgfMXHpD/1ZCaBUd8uE/5oMbAZXL5nPvUB9T4fNG6V0gU
5YUa2wr7L/0SSf1AjdGndrvNjKT8UCPg5aBZQRHUF9T4kegmUYRTnrB/v9Gv
9cBw6g9qdP1U/WLzPcoXNbifhooi71KfUGOxPHZ6xR3KGzXKCltre9+hfqHG
yosXrjqEUf6o0SUqaI5vKPUN9n01A3mPQiiP1PhY3au7OJj6hxpV8p9f629T
Pqnh8P3j3J63qY+oMasy5OPYW5RXasQLJ6XPv0n9RI0Q43lXXG5Qfqnx7k3U
nM3Xqa+oYZ615f72a5RnaswfkHDO8yr1FzWucTPzt16hfFOjPT900LrL1Gc0
sIoYvmfxv5R3GvxMf3NkwiXqNxpMkIhMegZR/mngZLVa++0C9R0NXNw6Zhae
pzzUwG5Z0PZr56j/aPA11jV0bSDlowb7zkab9zlLfUiDhLttvPkBlJcaVEQv
P3fsNPUjDQ6d2Pxt0CnKTw3wQOCS5U99SYPrDXc2/e8E5akGvZ2M4tXHqT9p
EHKhsmKtL+WrBgFPBaf4R6lPadBh72KbaT6UtxoMzA3YfNOb+pUGlrFfYz4c
ovzV4N3txz5jDlLf0qCNhelSj/2UxxqohA2nr+6l/qVBoeu68893Uz5rEHxp
bWLmP9THNKh5Gb4sYwfltQbH7gSGPvakfqaBP3v7PutB+a3Bp6m7LVdso76m
gV9v2XWzLZTnGtjsWTMvzo36mwZnDnYaNsuV8l2Lcl3koLT11Oe00BmVdLRc
S3mvBb92+T0PF+p3WliMmRBwewXlvxbLry1a9MyJ+p4W4//irn64jHygxdIu
Z9ucXEL9T4vdmufe0xeSH7R4NnxzlnQu9UEtvtyNjl80i3yhxY7sny1vTqd+
qIXznGnD06aRP7RovrFmW8Ik6ota3PqenXV03ExbQ/zv0eLuzj9rutvQ70Fa
tNoQsObAcHpf1GLJw9E9wwbT70NahOnHz5LeH7UYWjw526YP/V6kRf3zpxEX
utP7pBbh2ql3wzpR39RidkybqWtNyEdaPLFyGpfWgvqnFvONTh14+dO+0U9a
5J36q3bhd/vGPsru1zbhyKaP9o2+0sLGknv65yv7xn6qRdB3iw4tlfaN/tLi
fPy5UZ58+8a+qsWgdS3rBhfYN/pMi+ghsg99U+0b+6sOks6ml6bG2jf6TYfk
Y0LBpnD7xj6rg+XrzNk+V+0bfafD2yWvbf4+Zd/Yb3WQxXxb/2qffaP/dCjf
evRfkZt9Y9/V4SDP7Widg32jD3UYPaxsUMup9o39V4dPFt4OoQPsG/2og2Pa
oeLVbewb+7AObvYy0ZO3Mxp9qcPKR9FfPuTOaOzHOpzy31s0JmRGoz91qH99
0mjNzhmNfVmHKQE1m3RTZjT6VIfBVs43HzVMb+zPOlRun8C+YHqjX3V4WOt2
eODy6Y19WofXo/qdnKWxa/StDgPSV+xYsMCusV/rcFG4ODLKz7bRv2w9e8f3
Hqia1ti3ddjE3l5VNyc3+liHQ1JzB/cR4xr7tw7DuplHtL1jZWte+tk0o0CH
3941T/s/fIn52g==
         "]],
        FontSize->22]}, 
      {Hue[0.11, 0.9, 0.85], PointSize[
        NCache[
         Rational[1, 120], 0.008333333333333333]], Thickness[0.007], 
       StyleBox[LineBox[CompressedData["
1:eJw9mHlczPkfx9WS28oWiYrWUXKGnOuVsiuUK0fWsc6t3HKTsySLwkqEqHQR
um9d05xNM9M13TXH5spV5EfE7zOjd/PH7uP5wHe+38/n/Xk9X98ZunHX0i26
nTp12s7+o/k/fS4LJ4hfFA2x/RrdVOy0cTGyzvTzaejg9XgudpupZNx6fGvm
vn/dkGsz/m1Nx5/vRoTz5uAKxkcNHs1VHtmHqzGd5pd2/P1DMOR0apYyPvxi
xIRuMZ6w0V9/raDj35/E9u7GU/iMZ9Yvuhi48zQ4p61K8zqu540Zay7syGKc
Pq+XrtVZH5i5TP8pveP6vkiOGB+QxHh6ouBA1p1/8ODE1l/jOr7vAoIHqR/G
ME41PdO4JNUPv8UGTIrq+P5L+LTjWEoY41v5Q2I93C4j9HiAzZ2O+7mCB50r
44IYV3/WfiHCje0tr3Xc31XolEhuXWY8aFztML1TAaiZcrDXxY77vYaG+VMO
+TL+c/MMzRWBLj0UXh33fx07Vr60P8E46Ib2A9dxJWFHOp4nCEmrsr/vZ1wp
+Z+zOvwmdLOjV+7peL5b2DTi4oPtjAd2XtFnTPxtGCzb/MW143mDEdhr1NxN
jF2maS+IUPNKv3Udz38XzjHbilcxdpxybvb6hrsYUF+jv7xjPUIw0Gqk02LG
r5ZorhgC0eDfvRd0rE8o0oZOSPmD8fntz75EN4XCht/QMLtjvcJw6+Davr8x
tjrbnz1CGOZdv2IztWP97iGLf8JlIuOCkN+T37fdwzh/0wNjO9YzHKM6bfW3
ZLyNrZZR5wik/7Lm3rCO9Y1A7y5vE80Y9ygP2/1bj0iYlJvkGnesdySOtNQL
DBnf1zxu3ygEHbcW9+1Y/yiYPO5d0JPxfM3l+kfjavoOrl7HfkSDU+qQocP4
pWa5B9+H1aKbMV9ltD/3Mcvhrxv/Y6xZPZn5AwQZ+J1qltF+PcCLTUO3vGZs
ucY/r8UiBg97/jLnuYz2Lwa7E9eYqhkL2dWMxz2Ep96n97Uy2s+HcAysy69g
7H75tScmP8LC1u6XS2S0v48gi93rImHMbo498mPc/dNwkFBG+/0YNc+fVXAY
L2PDw7YUO+wbLmfJaP9jYeWq90ca43ts9crDYqHiz2lJkNE8xGJM2o07jxh/
aCs99GJEHDa/aZsTLaP5iIOn7raGMMZztAMQh43KypPBMpqXOEQF2g+4wfiq
kfaB4NQzJOpfGc1PPIahcZIf4x+3Fw95j0GZvjKap3hgtuUsL8YTtZ8E6Ef3
yTgmo/lKQMYHjvUhxl45IjZBCVhaPDvcQ0bzlgDHmpP9djAuYbvP1gSe9keO
uMpo/hIxN3hY7QbGv2ovmIhDi49MXyOjeUyEc5vHlRWM97ppNiAJjYZdGxbL
aD6T8HP5WOsFjDktFmyHkxB9RHX4dxnNazI2WBpngvEvP24Qts8KP02T0fwm
Y25ly7hJjLV3J0iG/rdzG8bKaJ5T8Ifp6YsWjONvv43kLUjBvpHyBHMZzXcK
Gt8cKx3MWFf7wClY6rjnbX8ZzXsqYk5EdtZnvPTHwCDTz8igp4zmPxU3GjJM
ujAO1TxuaSpeN/sO/S6l85CGC6MOmn1m3Ky5nEsaTquODXgvpfORhsEbr3Z/
zdhOM/7Vacisj2t5KqXzkg6Pk4XVCsZXNOO7Lh3CgrqMKimdn3RUe1cHlDJW
HtFsSDpORWS4S6R0njLgUL9/ioDxBO2AZ8DoTafvuVI6Xxn44Ouck8H4VIA9
G5kMpC3ffDRJSuctE4OfW45/zLjIXLvBaMsJqouS0vnLxJCFD31CGQ/VpP/r
TLS8WGlxS0rn8Qnit13mBDDeozkeu58g8sRCF38pnc8nmOzl89SXca5md98/
wbrF43aeltJ5zUIfyay3Rxnr/ziQeFp5332/lM5vFubbutfuZKxdvs9ZCEvb
Nd9NSuc5GwdeJMRuYKy9Pc9stK216rtaSuc7G30vFbgtY/zD5jnorTqX7iSl
856D9SGru8xlHMVbwE50Dq52tplnK6Xzn4NFY/v4TGO8mJ3Gfl458BtSmWEt
pTzIQWTl+ZdWjD9p7JOfAz2LQf2GSykfcpAoP2ptyviuseZA5OLCrdAFA6SU
F7mY1OS1ti9jB+0G58Ii0cCtu5TyIxfPLjps02X8LlJzg7kQWxu4fpFQnuSC
/3Xb6g+Mr2vuTpSLlfX2Dq8llC+5CK72H/OUsS0brnm98vC53L5nvYTyJg+6
Ic7KcsbPv2geOA/mL+MfyySUP3lIdVp+QMhYMy1sZHDVYezkPAnlUR662kx4
lc5Y+7iyPHxdueRmgoTyKQ9H6k7ZxTDWXq4fB7frk5T3JJRXHPRfpDh0m7E2
jpw5sNH50PWahPKLA9EjtZ8f4x/1gQOTjyG9z0oozzjYvGSo9wnG2jgo52DV
yGXNByWUbxzI0ka77GZ8QnOcjfLx09jbSW4Syrt85McH9tjAeKT2AOWjLan3
ylUSyr98dPVpClrCWKqtF/m47DlJPk9CeZiPxrmCbnaMD2qOQ20+JtsHW0+X
UD7mQ5Ua6WzN2EwzzqZc5OWXbRslobzkwqlq4FFzxnzN+K3nIjp60yljCeUn
FwfOhB/vx3iXZntDuCjwlHj0kFCecvF2omytLuMB2gPPRU1wEFoLKV956NJk
YtTMOFtze8N4eDZt/rMXhZS3PPjv+/mhkrHr35oPD5NXrXWvLKT85aHW6dfB
RYw15YklLH6xWMIVFFIe82BjJN+cw1iTjode8LBvQUhrSiHlMx+9RSE+jxmv
016QD/khXrfIQsprPmJb204GM9bTBhQfPi9s3gYUUn7zcef+X84XGWt2w+AR
HyWH/37oXUh5zkcn92ltRxlr291bPq78xbPbW0j5LoCO8ZdjWxl/0xy3CQIs
teQ+2lBIeS9AZLN+mQvjCM04ewiQ9EjyblEh5b8Aju7PdeYyXvjjgSHt5Nht
ViH5QICo4U9/msz4o2Y7WgTIXBX2waqQ/CBEb4PdVeaMgzWPO0WI1z2nJg0s
JF8IoQp+5t2X8R/aBRTi6/at87oWkj+EWPtzjO438RDbN1o9CDFMFBj7QUw+
EeLSf0bOjYyvaeL9ixD1C41fKsXkFxGGlfnsr2A8S7shIrR8cGiRiMk3Iqw0
XeDOZfxUE6/HReBcOliUISb/iLC2OmVMPOMf8SeC+cCPx6LE5CMREtIH5QUz
1saLbgGWVem3XhWTnwowLDl3+HnG2uNrX4CrTga/nxKTrwoQfq1p5UHG2uNx
pgC+1+3W7RCTvwqwe83blZsY/xi/Aoj21c9ZJSafFaD/f63DFjEu02xvNzFe
fbb4NEdMfhPD7b/FWdMZH9Ms3zwxdl1ZdXC8mHwnRv9ky19HMB6uHUAx3pRF
5g4Sk//EOHI3fak+40Kx9oOWu7/L9cTkQzFMR0xw/FowxHb/v5pALUTrrQ2J
TQXkx0I0mWb2ecbYRDvQhcg7Pnx1TQH5shAjHE7fKGLM1b5eFWJFVrKQV0D+
LMT1dxGNGYx3aOK0uBAfF9t8jy0gnxai5LhD5wjGhtoDIsG90zmtQQXkVwlM
p55S+TN+oomDFRLoPt+e4V1AvpUgv2XLmcOMt2hfvyQYM2Gh7c4C8q8Eh6d1
fbWRca8fBw5N5zx8VxaQjyWIT99l6MhYOy7GUhxUK67YFpCfpbifHN5pMmPt
dqyRovug4HWWBeRrKXbeiY4xYfzj9UyKiMORL/ULyN9STDtzwEiPsfZy9VJM
t2uZ3Coin8vQtVTH/o2IzrsMvTsdgUpEfpfh2OgZVnIRnX8Zvq8z1xOJyPcy
uM7oJXsiojyQYaFumW+ciPwvQ4q/y/hwEeWDDGGrPHjXRdQHGO9sm39BRHkh
g9u+0icnRNQPZFgUUWS6V0T5IcObEsmOv0XUF2S4/Vf4/VUiyhMZvswcW+Yo
ov4gw5a3s19DRPkig6dvarO1iPpEEY5EuDcMF1HeFCHQYzTXSET9oghL75Rf
7imi/ClC8t+zF3wTUt8owr++aHonpDwqQoxDpJdaSP2jCE3bnXTlQsqnItyf
obdDIKQ+UoTbh8M56ULKqyL85vaty0Mh9ZMicDjqiXeElF9F+CN3pNNlIfWV
IvB63VriJaQ8K4IFX3/2fiH1lyKM9141yFVI+VaEzQ72Chch9ZliNPsE+88X
Ut4Vw8tsuuVMIfWbYnRb81/MGCHlXzFOvdlqbCakvlOMjGE39/QVUh4W43Kt
bbyOkPpPMbb6WNQ0C4bYasf9eDHqJpm8VQuoDxVjo/eLl6WMf/x8UIyX81ZK
uQLqR8XQbxx3K1lA+VkMlfHMJZEC6kvFWLTB/k2ggPK0GAF/997rK6D+VIz6
y+vrDwkoX0vASdGd6C6gPlUCmw+pO1YJKG9LEO3g4D9PQP2qBAuPegROE1D+
luCD9dczlgLqWyUY3SXyz4ECyuMSXJgxybC7gPpXCd7+tTnpE5/yuQSzfv3f
9Od86mMlCD/0ILycT3ldArctaOHxqZ+VYNLY3ZbJfMrvEvDHtM4O51NfK0Hf
Z9dnXeVTnpeg9IWemRef+lsJRnb+ptrDp3wvhbXc5p/1fOpzpajZ6G6wiE95
X4p/zjqe+o1P/a4ULdOuyaz4lP+l4O38omPMp75XCr8R4w278ckHpbBzedb9
I4/6XymmthbXq3nkh1KMehd2rYhHfZB9/7fuY7N55ItSBPVLDI/hUT8shfjW
orYbPPIH463nJp3lUV8sxdgbvRbs45FPSrE8wst2A4/6Yyn6Xwk0WMgjv5Th
PN7xpvOoT5Zh8apJK0fyyDdlcF3UnfsLj/plGb44/9K3E4/8U4av01umvOJS
3yzDmceLZ1ZwyUdl0HnFHZzPpf5ZhjTV+4rHXPJTGZ4NOLT7Jpf6aBkaUt+o
fLjkqzI4ZDaP8+BSPy1DRNzglWu55K8y9Dfv4uLApb5ahiWmdtYTueSzMii8
3BpMuNRf5Qhb3XNPNy75TY4zuzNLm/Opz8pxpb5n39p88p0cnUrPmvPzqd/K
MXXak55x+eQ/OZYOm1IQlE99V46i88fXe+eTD+VwWTKoYEc+9V85vL5d6bGS
8Y+fJ+WY4+duaptPfViOf3WH6lnmky/luOU5LVc/n/qxHLVjJixq5ZA/5di3
x/uxikN9WQ59o4dKEYd8Ksf58F8b4jnUn8sx32BdWhCH/FqOxsWytac51KfL
8db0VZE7h3xbjj09hxou4VC/LkfhhpoRUznk33K8W3tOz4xDfbsc7z/6J3Th
kI/LcbjbyjGv8qh/s++3tdtbnEd+LsfXl/HeqXnUx8txt77rhuA88nU5ms1v
d/XOo35eDnGs+KB7Hvm7HPwrr2IX5lFfL8eRqCXxE/PI5xU4+cXxqFEe+bwC
O9tG92zLJZ9XYIf1bxuUueTzChxbzvPk5pLPK5Dj0HttdC75vAJ2XZfrXMwl
n1dg5JUat9255PMKWKrrrzjnks8r8P5a4HGbXPJ5BeRTplkNzCWfV+CS68fA
Lznk8wocePqVU5tDPq+ApPngo+wc8nkFYjh+K0JyyOcV+HnL5ozTOeTzCtjM
NarZlEM+r8S6t9yUOTnk80o0VHo7Dc8hn1dizga3W11yyOeVWJ14Iqwhm3xe
ibuCsg3cbPJ5JYKm7JHfyyafV8J24LJO3tnk80oUNx6t25hNPq+Ew0nlrtnZ
5PNKhCsOJZhlk88r0XXyhKi2LPJ5JUKCPjhWZ5HPK3HUJOpuahb5vBL5p61C
A7LI55UITl612COLfF6Jm+Z69xdmkc+rsOymzqNRWeTzKuSPM1ytl0U+r0LB
xc6xyifk8yrUrbn4IPMJ+bwKoWtcHQOfkM+rkP3a7vKeJ+TzKqjPFxxa8ITe
d6og0AvXGc74ktbnVUDU9lHfMun9pwpOmalN8kzyeRUWHTNa8TiTfF4FK8kv
K85mks+rMN7I6t26TPJ5FZKNys1tMsnnVch57PuqVyb5vBqWD6MWqDPI59Ww
vRU4Ky2DfF4NwcWHHL8M8nk1liqmVW7KIJ9Xo0zP69jUDPJ5NcKO8h71yiCf
V2NE2JRtinTyeTU8ZujEJaSTz6vx0z/2x33SyefVcOMaFLmkk8+r8eeTk5Gj
0snn1Xjg7/v9Sxr5vBp5+8zLxWnk82rE/m/q6Ntp5PNqbIh88HV7Gvm8Gi9z
nf6YmUY+rwF/01O9nmnk8xp87j9+ZmUq+bwGjw5XqCNSyec1+PXdiS97U8nn
NQhvSz1pm0o+r4Hh7m57eqWSz2sg3f6fsDyFfF6DWY6JvqEp5PMacIbI7m9P
IZ/XwBYnx9ikkM9rsE3+tff3ZPJ5DVa575jHTyaf1+CAy/Mav2TyeQ1MUjy4
y5PJ5zWw7/bt+6Bk8nkNXMdsO6dMIp/X4vADn3URSeTzWlj/0c1zaxL5vBaW
lgF1Y5LI57W41y/z9LtE8nktwvd+3ByfSD6vxe6pkaf2JpLPa6G2Ni6bmEg+
Z9df67X6fQL5vBbbenzrG59APq+Fw/QLTbsSyOe1MC8z/Dw6gXxei/79XX99
EU8+r8VdTNh+L558Xoscw27SdfHk81oc4GyYaxRPPq+Db1aATBZHPq/D2xnV
W3zjyOd1yHSap4s48nkdhl0ovfshlnxeB473wpnRseTzOvTat1m6JpZ8XocY
3eBlP8eSz+tg/mo1L+fxENsMrc/rcCBGbrrnMb3v1qGLvonLEMY/awe6Dlcb
+22XPCKf12Fxws5lRx+Rz+vQ3S+tx8hH5PM61H1e4Fv0kHxeh92NjrwjD8nn
7PvyHj8xf0g+r4fXZWtXYQz5vB7lC1dn7Iwhn9dj/vKD8f1iyOf1yHsQOCfp
Afm8Hh8O+LuveEA+r4fnoSajj/fJ5/VQXew9/+p98nk99ox48378ffJ5PeJO
LO8tjiaf16NPUdqFLdHk83oMa5rj1hZFPq/H7XGSgH+jyOf16Hm3oodFFPm8
HnZO/pnpkeTzeoy6mntnQST5XIGTf9VHVUXQeVcAfVoKXCPI7wpMuRn5tTmc
zr8Ckx+MHesZTr5X4Eb5UuefwikPFNhZtmWd7z3yvwJdebNm97xH+aDApMOT
Xp8Poz6gQGjmAOceYZQXChwbOWaTTyj1AwUW6o/s3SmU8kMBhzOmtgdDqC8o
cGL5hZeNdylPFLgSMLt17V3qDwrMiv9rTeEdyhcFTAwXt027Q31CgSaHDEFY
MOWNApuunYjuEUz9QoEVRpHndt6m/FHgz1drlkpvUd9Q4JZY3Tj6FuWRAg/q
fH47e5P6hwLPfC+NqQuifFIgdu2MkAlB1EcUsP7nnuepG5RXCiy7kBlaeJ36
iQJpIpsWw+uUXwp4Oh5Z9mcg9RUFBMEX7gRdozxTwNJCN1EeQP1FAV/7pzv6
BFC+KSCaHxk5+yr1GSXOW3+btvtfyjsl3l0p+3LjCvUbJcq/js3Lukz5pwSv
k976ukvUd5Tw2T8h4pM/5aES8T3sNvX2p/6jxA3uX5sG+1E+KvH3FPPdwy9S
H1JCnOS+2OIC5aUSFlsnCIadp36kRHHU+uvG/1B+KjFfGni8+znqS0qMLPk0
qeks5akSdvzGPUU+1J+U8NtU9yz6DOWrEo4zvs054k19SomZFq+t7bwob5Xo
5rFrhc5p6ldKhCb3W5RykvJXiao/CpM3naC+pUSXsqtD9Y5THitx83nj4GBP
6l9sfSI3j7M6SvmsRJutUUXMYepjSsw+qO9nfojyWok576Kyzx+gfsb+/HFR
0bN9lN9sPxqczWz2Ul9T4mifD//bv4fyXIm577zuROyi/qZEyLcqR/4OyncV
DGriLcq3UZ9Toa52s2OZO+W9CvmXvHJyXKnfqdDa6nT0+hbKfxUGPf6wbvUm
6nsqLIp4MKXbBvKBCr8rT6fdXkf9T4Uezl+PGa8hP6hgPXKFzrFV1AdV2OJx
/A5nBflChQMNoZdeOVM/VOHqxYUNLYvJHyqI5Tqna52oL6pwPmyCccj8Ibba
+D+gQvK8f0fNmku/B6lgbny9Oc6e3hdVeOn5Yftn0O9DKtzJ6DZXfya9P6oQ
HfJR3jKFfi9SwbJ5RN+wifQ+qYJ3/+b9BuOob6pw+O7PvX4fRT5i9//kzznj
hlP/VMGwdd0LsRn5SYW+d751HmBMfVSFrnYueV0MyFcqHHtUMe9Sb+qnKoze
anItRo/8xfYjSH4i+JtZe19Vwe5U2zH5G7N2n6lQdjF0mrrWrL2/qtF58kCr
0AKzdr+pEdK4ek5jill7n1Xj1cTNIv9Qs3bfqeEqv6d0OW/W3m/VcBkzIamL
h1m7/9i/V4r6z1th1t531bjkd9GNN8Ws3Ydq5LrpXezd36y9/6rxp0W0Z8A7
03Y/qvHw7NOmRJ5pex9WIyKmYPn1QNN2X6qR6aC4N3GjaXs/VmPtwy0OY4eb
tvtTDZset0O5dSbtfZndv+5E5d0LJu0+VcO9a2HyBSuT9v6shoHwjEmflMHt
flWjSp35e4zF4PY+rcayUp1PcQcGtfuW/f2GybW1l43b+7UaWeGyPpz1A9v9
q0aXQQfO3k4a0N631fhp3s6ZDZMM232sxsbGnlu7dtdv799qFLn6/RO4Uafd
z2ocaNWzfLa8b87/AS97Zbc=
         "]],
        FontSize->22]}, 
      {Hue[0.55, 1, 0.7], PointSize[
        NCache[
         Rational[1, 120], 0.008333333333333333]], Thickness[0.01], 
       Dashing[{Small, Small}], 
       StyleBox[LineBox[CompressedData["
1:eJxVmXlcTPv/x0fk2nK1IHvRJYSyZn0de0jXze4bslyXK25kydrYQ0hZkqQQ
ibRSWqd91zR70zaLpUhliRD9zsx5//ObP26Pc2fmcz7L+/18vs6w3Pif898G
PB7Pjf2P7u//e7mvTG19+EG0eOMS8FQVqldbJ4O7dgXPR7XPzWMBvh/9N2WP
/1bw0oJlhwcupffdwSuOVPt7r8Yhsyfz1Qf3gMf3amvXsp4+7wneG8PGLRM3
4UDdULtOjw+DN2RiPy+PLfR9Pnj9+K8d47ZhWs2fF67vPA6epWmEqNmNxjsJ
/pMp9ucHuCNpQTeDkWdOg3+73UefjF00vjf41UaOTVs8MCU+f1/a7XPg5/5p
lGC0l+7nA96gta2ap/uQOPDUu78SL4LvqVXtXe9J9/cFf9uJk7u6HERQtkX0
7q2XwRvrHCd/dojm48deW02L2HwEFd/0NwRf+rzprakXze8KBNPr9evoN6bK
quOxqxC4RPVZP/UYzfca+F/+mDKi53Gs2TxVNyJ417YMiW48TvMPAN9ocO6H
whMIvKF/ge92zLTp/klaTyB4S14ZPD5xCuUvvi7Vht0E397j9NANp2l9QeA7
XbzmijPo02FF91Gxt8CbYmnzv4HetN5gCJZ1Znr/8saqyfoBwXQ9ln+1+iyt
PwSCN0XV8vRzcJx0dqbrqxDwN5dsqQ49T/sRyn6/+7aIkz6o/0s3Yij4sbLa
aVsv0P7cgcDOpvGa40Wcd3vz4+GHO+AZjfJ6bneJ9usuVN5Ty0RdfTHyTC92
CXfB/FdoN9rLl/bvHlxfTt7Q+NEXRaFzn336eQ+qX7O+9frnMu1nGATjbf4L
q7iM7exumXe4D55mofPNJX60v/fh2lY68luOH7rI77pP7/IArrtddqdP9af9
fgCV4/cPDTH+iNAtt0c4LKaOajxjfYX2Pxy8UP/B529fwULdcL0eQvXu+OuW
XlfpPNjrFa1DRBev4q1uu/tHQLD8wtjev12j84kAv59JcL7XNeh2Tzj4Efj9
hxq+ablG5/UIjHHTz927r2O4y6XMZuvH4O8w6bej/jqd32OEdFn7SbolAAXs
aH3HRIJfGTbgiTqAzjMSgh/Hxn5xuYFtl98fxoQnYPYkFD5R3KDzfQLXKcl8
xbJAsJNjlxwFQZFNvUdZIJ13FFzXv44/5nQTy9jiYY8UqkDJdoPim3T+0bAI
SEr4siAI99jdk9+NBv+q0/j1+UFUD9EQbJjDnzb/Fj7/lHjWDY0BL2fsgku5
t6g+YsA3HDVs1bxgzNEXQAwEw7wzr+cGU72w1xcuC5zm38YVc/2CwFs9svBI
/m2qn1jYzsvJNPkjBNz0YtFk4+E0ZEsI1RP7+Sl7qtwfhGCc/hUH24TInB+1
IVRfcVB1+7I2e0QoTggK2QqKg+/ElT8L3UKp3uIguJr94/eoUIjZ02f3BLZX
J0T4fwil+osHw7vmuWL8HQzRDxiPkHE3H67af4fqMR6CqriQwKQ78NiqO4Cn
YDakJ/T/dYfq8ymElV0W1cy8i6xma/aEnyL6lGGC5tRdqtdnYD69WzWs8C5M
uQmCv+rJpcju96h+2etD8Yl7l96Dfnb57OfbjxnHD7hH9ZwAvrHQtaTqHmJv
NT7IXZQA91q/0LVDwqi+E9DUy3+F3bYwGOgXzF4fEaocosKo3hPB1C0Pv9cc
BmeuYGAr/tV17rT7VP+J4H8q2DXixH3c0S1XkoiQvdexvPA+9cNzMAO7VOQY
P8BH3XCrnqNH3NBHh1c/oP54jhCP0N4HQx9glq78K9jPP/7qnVb3gPolCUzC
nq0Lx4bDT1e+65KgUgv7DjwUTv2ThKbZ+X2mZIdDfVB3IOy1XWJ2sNFD6qdk
NJntOOe48iHs9AWeDNemJsXs0IfUX8kQXkhgF/YQx67OZksmGT2SPxf2mBhB
/ZaCpt7xi9/wI1A2WH/A4M1R9+5cHEH9lwKVyaKb+3o/gqWO/u9T2P69v9B2
0yPqx1S4Hqrwmxj1CLt07eGeimjrwO9nfzyi/mSvay/VjnB4jAzd6X5KhdBt
q7TP1cfUr2lwfz9h8krNYxhzDQlXswM+WrbPueNIg/CSl0P6kUjot+9bGnpE
nHzztiiS+jkdgrbkl1v6PoF+eofTwRxYkTJu2xPq73Twup/Qc4ATuQC+fQ83
ZfwWRf3OXlvvXXhyZRTCcxexHS2A682YAzceRFH/C9BjwwbW11FYwnajyQkB
7A/2H7PeKpp4IAC/7bzPG8dotOjsky2AtYnPmsC90cQH9vunUiv2B0cjpK+u
ITLAWzx5KT8vmnjBXv+4ZBjfFA0H/QFnwLypdrxp3xjiRwZs190bETw7Bk0P
dBPMwJK2uuHLd8QQT9jr0T/221+PQYBudoUZUNgedHHIiCG+sOM5c5xh2OJa
0C0T3m1hHRt7xhJvMqHIKXY5zcSi9oduwZlwaOf476LtscSfTNh+lXvOuBYL
XbWwJQOL4xLR+oxY4hH7fr5bVlR9LPTLFWZC+G7jtdHmccSnTPg6a69Xzo6D
fjiTLIT7xZsl/RdHvMrCVum2NXk346DH0dIsWBQuSeiQH0f8yoKtcs3B3Z/j
wMWHLNjn9/rUwzKeeJaFJf3e7lItjoceB/Is+Jpy3OL4xr6/uHeuaXg8vHTt
bJ6Nlv0n4SmNJ95lw3NCv46/t3+KYfoGyoa90WF3he1T4l82VDbGQsm6pyjV
x4tshLh9OtThwlPiYTbrmzkF/yQ/xX5dO1Rlw3aX2e9tdU+Jj9noJJbdKzR/
hkG6ch6YgyVTzLSF858RL9nr4Y4WvP3PkKcrP9ccKJYcSP33/jPiZw5sz9V3
7Sp7hv90xxuaA1Wvde5qwwTiaQ62ThvJNExIQG99w+fA0ztZabclgfiaC4Xp
z1uPryUgXTc9q1zkZ8TVrstLIN7mwrvLgL4LWhLwzxbdKxfhYe39tw9PJP7m
wr1fv2e5axKhC08sYVGb5qVd45NIPM4F38zKyzotETo6etblgtlm9H5MUyLx
OQ+22f39dg1+jnX6AfPgftNQ8n7Zc+J1Hnz92/cNO/McHfWAyoNn2Jmi60nP
id95MA+a+lfu++fQnYbZkzx0Skk3s7NMIp7nwTojkvV7EvTprjEP3sKbvFTv
JOJ7Pux3DmpXk5KEX7p2s8uHYKWwccaHJOJ9PgLWLZpa9Ucy7uvKeXc+GOcJ
S5PWJBP/89HybXq47FIynLgFw3vCkMdjc5LJB/losowve/E9GV90x9Gcj60n
JT6PbFPIDwUQCMP/KtiSgmDdcicVQNW/IMD6Vgr5ogDhGz7ICsQpmKffQPZ9
kzmnIrukkj8KYP+42wDJzFQ06PVQAGaSb58ZB1LJJwUQDmn35V10Kq7p8P6j
ALX9ro+prk0lvxTCXuE6p6dlGmboD6QQgvuIv7w6jXxTCPPQv9uW+qXhtQ6v
RwuxxPWPBy5FaeSfQvgK62wfd0gHh79CbL1aPXD2jHTyEXvdweqrpWc69Hgx
KELLj4qZC2LTyU9F8LVYevp5fTr07Tu7CC5bwu4/NxWQr4qQbSf3m2ongL49
ThVh2dVOxRonAfmrCJ0m77sR5SYAV35FuCJPnX3nnIB8VgRB6xiT5HABpLrj
7VQMbxM7p++5AvJbMTx/4zh8RD9D9v2nyRPft88g3xXDIrHdgdDBGfhDX4DF
CDLuuezIzAzyXzGWfbY3PeaagZJi/Qut3h26RnplkA+L0RLz6li72xnY668D
agl46yQFR9MyyI8lWNUxf+wf1RkYoC/oEoSPO2fU/DODfFmCoDMJjxoGZCJH
/3hVAs9x2etNZmSSP0vQVJR22HVdJnbocCoqQf7ysyvLj2aST0tgy/Oac+R2
JnrqG+QFHj9IvuEoyCS/vsBmO1XkfHUmUnU4WMG+v2xW+U6DLPLtC7i71Xpk
DsnC3/rHrxdwE12Sz5qbRf59gdphp9c1bclCN67h4NJ8YlORdxb5+AUUHavn
SSKyoC+XvqWwlRza0LUki/xcinvtNpvuasyC/jhcSjHtbrsUQ5Ns8nUpEk1z
kgvGZ4N7PCuF56Zhe1JXZpO/S2HRGqnnsH64mlK0WjXcmBCcTT4Xwj7RtzQp
I5v6XYhuyuVOu15lk9+F2JxjfmR15xzqfyHcg8RZHqNyyPdCtG6/e17wVw7x
QIiWocUzmH055H8hehSkOHwKzCE+CFHsY9pLmZ5DeUCIlEF3zJpf5hAvhFB8
3RU3p0su5QMh+t/O31gwJpf4IYR5O5srJ5bnUl4QwiZ3S5LHoVziCTu/FJ8F
gaG5lB+EqF3b9uxrXi7xhV3fgt0HfBpyKU+UQWLR1Gl1zzziTRnM19dUr52W
R/miDJv/+W3fzU15xJ8yLIu8utDkfB7ljTJ8bj9EmRmbRzwqg6Il8W6kMo/y
B/v9YfJhYoN84lMZy2fP2nEj8ymPlCHFq8824dJ84lUZVlmljH54OJ/ySRk6
mTSmp4XlE7/K4LtfdM+4NJ/yShnqfxv4z52WfOIZO/63oawvCii/lKGy++tY
L8cC4lsZBKKfK0v2FVCeEWFOlcD4f6EFxDsRW0f2u4cXF1C+EcFx5wijyV8L
iH8iLOlg6XlucCHlHRHsRaULBjoVEg9FcHEZNaD5QCHlHxFc3b3P/36/EPpy
PypCtnLU2J2iQspD7PiHpFHGbYXgfj4QwWHeqbDvI4soH4lgNu3i0+Gri4if
7Pu9lp28fbqI8pIIq1LjnrvEFxFPRUgxHvFzg6aI8pMIlZsavkX1KCa+itEt
9Z3LfBRTnhLDuvtYqfXOYuKtGI4dLEyW3yqmfCXG1gNRem5x/BVj/FnHp76t
xZS3xFgVeuxUqE0J8VgMM17y1zaXEspfYnwWB+c/vlBCfBajacaqhPC0Espj
YlSun3fqc2MJ8VqMZb7nv/havqB8JoZP+Omyo0tfEL/F6NCwuCbt1AvKa+x4
gw/oOcPxXIz+9buz7d+9oPwmBu/Rqyl7BpYS3yUId/g52NC5lPKcBFYWz53r
T5US79n3ex67OyKplPKdBNMSd3wQNJQS/yXoVllgpDAWUt6TICi24dhhGyH5
QILxzmHzneYLKf9JkG/+Ts8Bzg8ShJxbfuPQESHlQQnc4qxMFAFC8oUEI1Yr
n25i+5zLhxIE7h7ZNlAoJH9I4JMt2NalXkh5UYJnzrkeQzuVkU8k4C1YGuRh
VUb5UQKb9QmbPzJl5Bcp+Bfr/ry7tozypBSxs2I0pw+WkW+kiDj08O6t62WU
L6W4GDm3X218GflHijXSdpItojLKm1K4DTRd07epjHwkZX0omtq+u4jyp5TN
M8c6D7YRkZ+k2HyAv3z/QhHlUSl4tqPj228Tka+kYIYlJOedEVE+laKludww
+76I/CVFinydzbccEeVVKZZ8eF78zysR+UwK21/DTvcwFFN+laGHU/D3T1Zi
8psM1llvS0zmiinPytAwfs39HX+LyXcyZG8ZMMrwtJjyrQw+HoyR8r6Y/CeD
1alzn+vzxJR3ZSgeU+c/o05MPpTB/MarW6VdJJR/ZXBMOJkfYiMB9/OkDN2N
+hfHOkkoD7PjRzZu6rhLQr6UYaFjd6cgfwnlYxk2Lv9n0d5nEvKnDNNcwwb5
lUsoL8uQljzZ71OrhHwqw1CPk26BFlLKz3LwlBGHzsyRkl/lOJ5ccyl5q5Ty
tBzhHX0OT7ogJd/KYe+10bw1Rkr5Wo4G/TBS8q8c3TTi/I2tUsrbcrz1OBXU
cbCMfCzH+LohQV/myyh/yxGy+7focTtl5Gc5AlOMs9OuyCiPy5FpUZwXkCwj
X8vh6/vhSaZGRvlcjmuTZ+vXwflbDpl8facuY+WU1+Wo7xW6d/gaOflcgbd2
ZilBx+XkcwVGO4dqNz+Sk88VsLh4ruW4RE4+V0DYOKFry085+VwBp/UZdjnD
FORzBRITuL+czxUIybW2cjusIJ8rcLJ6yliHBwryOfv/raLlfJGCfK6Ay4k9
M3v/UpDPFUgxnX2n24hy8rkC3fbfHLtxRTn5XAGH4ITRfU6Uk88V8B35QjE2
upx8rsDGovkHoqvKyecKnBv+dq1/VyX5vBx7khYrKycryeflWDGki8PFrUry
eTmu/FfR8eF1Jfm8HPv+iz48Ok9JPi9HhFN6T4uvSvJ5OewrEud4Dasgn5dD
4Mk7sXhVBfm8HOZtpUt8zlaQz8uxW7ZswvTkCvJ5OQz6y9I2vK8gn5fjdVTl
8R+DKsnn5fCzcR/YbWkl+bwc2WMsJl49XUk+Z9dttWxfQFIl+ZzdF9Nwv96N
leTzcpy8rF5gZlVFPlciIDRone/qKvK5EvNOGNy+cKmKfK7EnplT1Ua5VeRz
JTwPbOpg+rOKfK5Eddm6puDx1eRzJWzuGAbEuVWTz5UovLKv2Tmsmp53lLDd
Mam7V3U1fPU+V+LfRq8Pk81r6PlHiYZB9YmnnGvI50q4C254b75QQz5XYqOJ
7yVFfg35XIlR87+1322gIp8r0abRfVFFPlfCaPP2SX9DRT6vgOuSV4bL16nI
5xUosJRMvXpERT6vwMcNc82G3VKRzyswsFuqsGuqinxegUU2rs/nVKnI5xUQ
3/rVX/xTRT6vgFW7N+zOq8nnFTjjL41vhpp8XoGEKKcInw1q8nkFUhYtCT56
Qk0+r4C1g3+HkjA1+Zy939SsVQfy1eTzCjQn3WPPVU0+r0DE+4eaD9015PMK
PK7cOTljrIZ8XoFN954JPq/QkM8r0XmNw6CLhzTk80oUvJ9leClEQz6vRLrf
etYXGvJ5JaSFI1e9eKchn1cin39qRQ8TLfm8EtnxB9sE9lryeSX2Dfk1QbNe
Sz6vBFYa1O49oyWfV2LOA3H3o1Fa8nklWn65R7XKteTzStiElys/8V6Sz9nP
73N/8veIl+TzSlyatYx9vSSfVyLvX6/2mUdfks8rUeSyr13Mw5fkc3b8Y31C
hkhfks+rcNJ4O9O/3SvyeRVuSsudb416RT6vQq8R95c/XPOKfF4Fg6HJ8lne
r8jnVZh+SbHf7dkr8nkVNv958JX1q1fk8yrU60H9mnxehW2/bk//e85r8nkV
5Bnja97ueU0+r8Lo6LOp3e+/Jp9Xofl/p7Vi+WvyeRVaZbqDfkM+r8Ll/VsC
nKa/IZ9X4Z1s+r0uu96Qz6tQcCTg056wN+TzauwZltDqq3xDPq9G3FMdqGrJ
59XAD8ML9fNqyefV2K3scnDc0VryeTXWysMapjyrJZ9XY2VmQE3HxlryeTWi
TvitvWldRz6vxuzsMddaN9YhWe9z9vvLv0hGB9fR82416vpuOTlRWYff9QVd
jbM7mkab935LPq9Gzgzdvx+9JZ9X47Nd4PzD/m/J59Xof+ns3k7it+Tzajzo
tMLyuOk78nk1KpMtvRuWvSOf18B+7aPuS6+/I5/XYOnDzbOfKt+Rz2vQWCWs
7juonnxeg7SbDrlnN9eTz2twudzSqNOjevJ5DZZP9Ply82M9+bwGLU47vi6a
+p58XoO4htnsUt6Tz2vgXTGhdz/he/J5Dc5uqh3h0L+BfF4Do6KsWZHbGsjn
NXDW70MD+bwGv34/0TS9UyP5vAarZPx1B1Y3ks9rcOXeptPdHjeSz1X4Nq+N
fTVSv6vw0ezyiicjmsjvKvh62Ff3XNFE/a9Clzu1K6YebyLfq3DwrvzhkKgm
4oEKlcbb6sWVTeR/FbxZev3V9QPxQYW++1WHQqd8oDygwupOL2oK/v1AvFCh
LE7xt/DmB8oHKgyPreifXPKB+KHC5+fhjr68j5QXVIhMDvRcMf4j8YTlsOOG
jWbbPlJ+UKH5ZVO3suCPxBcVzKyD0/2lHylPqOB+amvnzUafiDcqfJixP3vB
vE+UL1Rw6VnQZzH/E/GHnX+k/al9yZ8ob6iQFfBd8eLrJ+KRCoLjs2avn/CZ
8ocKDpaP/rLb85n4pMJ4ofCLU/xnyiMquA7Vbdxn4pUKAf+LfnPNvpnyiQpL
6tvPkh9uJn6pUL2su+4LlFdUWMmv2VfU+QvxTAWRONYlwPkL5RcVZloLt7W/
9YX4pkL28i/+feu+UJ5R48v+7R71E78S79RQ5s529D79lfKNGn6OC81/yb8S
/9Qw+Zp9ed3IFso7rLfG17Ad2EI8VGNoXs+jQxUtlH/UOB7X2T/O7hvxUQ2X
EQue7rvwjfKQGtf1B/2NeKmGYsfd/s2LvlM+UmPI3J6W1U++Ez/VON1HLl1l
9oPykhrnznWx8zr8g3iqhjUXXCg/sfefdSRh+vJW4qsaJyd1GmCc20p5Sg2h
W4i445SfxFs1DDNkGUzMT8pXathoR6ZpRv4i/qpxrdu3WJOIX5S31IhZ5ZfT
MrKNeKxGkJ2cnx7TRvlLDfeQynaFA3gMx2c1eDt+9RFv5jFcHlPDTL8RPIbj
NbsflTbjH37jMVw+UyNUpdundgzHbzXmBX0rmRnQjuHymhq7f9f9bcdwPGfP
71G3n4EzDRhuG9TYZOybHx5owHB81yCodQ5f9sWA4fKcBhFnjv9yWtGe4Xiv
Qfa/F6cyz9szXL7T4DtLw4pBHRiO/xoIJkWMXHGuA8PlPQ36vx1pXdfSgeF8
wOYGw9v2ou2GDJf/NLgn0s3bkOH8oIFw5U73Z+s7MlweZHNHjTF7544M5wsN
Ns9IcXXZ+hvD5UMNHEXXry5p/o3h/KGB5ow3++rEcHmRXY/RML9dgzszevzv
02BBsMGkE1mdGe73IA3Mw26tZdy6MNzzogZN58Qx9gO6MtzvQxos1jdyV4Z7
fmQ/f70EmwK7MdzvRRqsu5P1Z4etRgz3PKnB3JgJskymO8PlTQ3S01d9PP/H
7wznIw0O9NrdENe1B8PlTw1yl/3xMe18D4bzkwb/K7C/7GNqzHB5VIMXA3SF
a8xwvtLgtH7fTBiuPTSYqQeXCcP5i92PCfUrt/uaMlxe1aDno1cXjB3NGM5n
GtyyjBoa3LMnd7wGWkTP9U541NCT4fymxVz9fXoxXJ7V4s5p3fp7M5zvtEhi
n+ZN35kzXL7V4g1zwnK8eV+G858WE279qDfY2I/h8q4Wb/Xc6s9wPtRiZ+Gg
mty1Axku/2ph4aRkHhhZMJwftdi4Qzw5pKMlw+VhLa731nFlMMP5kr3W/x3C
cPlYi+VeLK1zrRjOn1o4r57Y5rNtKMPlZXb++o23ZjifavG5s922nv4jGC4/
a+EXqNvIUQznVy2ijsa87L3IluHytBYy/f3GMpxvteha+C/7xDKB4fI1ez99
49oznH+1iK3TjTud4fK2Fof1XpnFcD7W4oG+nx0YLn9rESll9/2cM8P5WQuR
7nn38kbm/wBfrDds
         "]],
        FontSize->22]}}, {{}, {}}}, InsetBox[
     TemplateBox[{
      "\"Acetate\"", "\"Biomass\"", "\"Succinate\"", "\"Citrate\""},
      "LineLegend",
      DisplayFunction->(FormBox[
        FrameBox[
         StyleBox[
          StyleBox[
           PaneBox[
            TagBox[
             GridBox[{{
                TagBox[
                 GridBox[{{
                    GraphicsBox[{{
                    Directive[
                    EdgeForm[
                    Directive[
                    Opacity[0.3], 
                    GrayLevel[0]]], 
                    PointSize[0.5], 
                    AbsoluteThickness[1.6], FontSize -> 22, FontColor -> 
                    GrayLevel[0], 
                    Hue[0.06, 1, 0.9], 
                    Thickness[0.063]], {
                    LineBox[{{0, 10}, {40, 10}}]}}, {
                    Directive[
                    EdgeForm[
                    Directive[
                    Opacity[0.3], 
                    GrayLevel[0]]], 
                    PointSize[0.5], 
                    AbsoluteThickness[1.6], FontSize -> 22, FontColor -> 
                    GrayLevel[0], 
                    Hue[0.06, 1, 0.9], 
                    Thickness[0.063]], {}}}, AspectRatio -> Full, 
                    ImageSize -> {40, 10}, PlotRangePadding -> None, 
                    ImagePadding -> Automatic, 
                    BaselinePosition -> (Scaled[-0.148] -> Baseline)], #}, {
                    GraphicsBox[{{
                    Directive[
                    EdgeForm[
                    Directive[
                    Opacity[0.3], 
                    GrayLevel[0]]], 
                    PointSize[0.5], 
                    AbsoluteThickness[1.6], FontSize -> 22, FontColor -> 
                    GrayLevel[0], 
                    Hue[0.25, 1, 0.55], 
                    Thickness[0.063]], {
                    LineBox[{{0, 10}, {40, 10}}]}}, {
                    Directive[
                    EdgeForm[
                    Directive[
                    Opacity[0.3], 
                    GrayLevel[0]]], 
                    PointSize[0.5], 
                    AbsoluteThickness[1.6], FontSize -> 22, FontColor -> 
                    GrayLevel[0], 
                    Hue[0.25, 1, 0.55], 
                    Thickness[0.063]], {}}}, AspectRatio -> Full, 
                    ImageSize -> {40, 10}, PlotRangePadding -> None, 
                    ImagePadding -> Automatic, 
                    BaselinePosition -> (Scaled[-0.148] -> Baseline)], #2}, {
                    GraphicsBox[{{
                    Directive[
                    EdgeForm[
                    Directive[
                    Opacity[0.3], 
                    GrayLevel[0]]], 
                    PointSize[0.5], 
                    AbsoluteThickness[1.6], FontSize -> 22, FontColor -> 
                    GrayLevel[0], 
                    Hue[0.11, 0.9, 0.85], 
                    Thickness[0.063]], {
                    LineBox[{{0, 10}, {40, 10}}]}}, {
                    Directive[
                    EdgeForm[
                    Directive[
                    Opacity[0.3], 
                    GrayLevel[0]]], 
                    PointSize[0.5], 
                    AbsoluteThickness[1.6], FontSize -> 22, FontColor -> 
                    GrayLevel[0], 
                    Hue[0.11, 0.9, 0.85], 
                    Thickness[0.063]], {}}}, AspectRatio -> Full, 
                    ImageSize -> {40, 10}, PlotRangePadding -> None, 
                    ImagePadding -> Automatic, 
                    BaselinePosition -> (Scaled[-0.148] -> Baseline)], #3}, {
                    GraphicsBox[{{
                    Directive[
                    EdgeForm[
                    Directive[
                    Opacity[0.3], 
                    GrayLevel[0]]], 
                    PointSize[0.5], 
                    AbsoluteThickness[1.6], FontSize -> 22, FontColor -> 
                    GrayLevel[0], 
                    Hue[0.55, 1, 0.7], 
                    Dashing[{Small, Small}], 
                    Thickness[0.09]], {
                    LineBox[{{0, 10}, {40, 10}}]}}, {
                    Directive[
                    EdgeForm[
                    Directive[
                    Opacity[0.3], 
                    GrayLevel[0]]], 
                    PointSize[0.5], 
                    AbsoluteThickness[1.6], FontSize -> 22, FontColor -> 
                    GrayLevel[0], 
                    Hue[0.55, 1, 0.7], 
                    Dashing[{Small, Small}], 
                    Thickness[0.09]], {}}}, AspectRatio -> Full, 
                    ImageSize -> {40, 10}, PlotRangePadding -> None, 
                    ImagePadding -> Automatic, 
                    BaselinePosition -> (Scaled[-0.148] -> Baseline)], #4}}, 
                  GridBoxAlignment -> {
                   "Columns" -> {Center, Left}, "Rows" -> {{Baseline}}}, 
                  AutoDelete -> False, 
                  GridBoxDividers -> {
                   "Columns" -> {{False}}, "Rows" -> {{False}}}, 
                  GridBoxItemSize -> {
                   "Columns" -> {{All}}, "Rows" -> {{All}}}, 
                  GridBoxSpacings -> {
                   "Columns" -> {{0.5}}, "Rows" -> {{0.8}}}], "Grid"]}}, 
              GridBoxAlignment -> {"Columns" -> {{Left}}, "Rows" -> {{Top}}}, 
              AutoDelete -> False, 
              GridBoxItemSize -> {
               "Columns" -> {{Automatic}}, "Rows" -> {{Automatic}}}, 
              GridBoxSpacings -> {"Columns" -> {{1}}, "Rows" -> {{0}}}], 
             "Grid"], Alignment -> Left, AppearanceElements -> None, 
            ImageSizeAction -> "ResizeToFit"], LineIndent -> 0, StripOnInput -> 
           False], {FontFamily -> "Helvetica", FontSize -> 18}, StripOnInput -> 
          False], Background -> Automatic, RoundingRadius -> 5, 
         ContentPadding -> True, FrameMargins -> {{5, 5}, {5, 5}}, FrameStyle -> 
         Thickness[0.01], StripOnInput -> False], TraditionalForm]& ),
      Editable->True,
      InterpretationFunction:>(RowBox[{"LineLegend", "[", 
         RowBox[{
           RowBox[{"{", 
             RowBox[{
               RowBox[{"Directive", "[", 
                 RowBox[{
                   RowBox[{"PointSize", "[", 
                    FractionBox["1", "120"], "]"}], ",", 
                   RowBox[{"AbsoluteThickness", "[", "1.6`", "]"}], ",", 
                   RowBox[{"FontSize", "\[Rule]", "22"}], ",", 
                   RowBox[{"FontColor", "\[Rule]", 
                    
                    TemplateBox[<|"color" -> GrayLevel[0]|>, 
                    "GrayLevelColorSwatchTemplate"]}], ",", 
                   
                   TemplateBox[<|"color" -> Hue[0.06, 1, 0.9]|>, 
                    "HueColorSwatchTemplate"], ",", 
                   RowBox[{"Thickness", "[", "0.007`", "]"}]}], "]"}], ",", 
               RowBox[{"Directive", "[", 
                 RowBox[{
                   RowBox[{"PointSize", "[", 
                    FractionBox["1", "120"], "]"}], ",", 
                   RowBox[{"AbsoluteThickness", "[", "1.6`", "]"}], ",", 
                   RowBox[{"FontSize", "\[Rule]", "22"}], ",", 
                   RowBox[{"FontColor", "\[Rule]", 
                    
                    TemplateBox[<|"color" -> GrayLevel[0]|>, 
                    "GrayLevelColorSwatchTemplate"]}], ",", 
                   
                   TemplateBox[<|"color" -> Hue[0.25, 1, 0.55]|>, 
                    "HueColorSwatchTemplate"], ",", 
                   RowBox[{"Thickness", "[", "0.007`", "]"}]}], "]"}], ",", 
               RowBox[{"Directive", "[", 
                 RowBox[{
                   RowBox[{"PointSize", "[", 
                    FractionBox["1", "120"], "]"}], ",", 
                   RowBox[{"AbsoluteThickness", "[", "1.6`", "]"}], ",", 
                   RowBox[{"FontSize", "\[Rule]", "22"}], ",", 
                   RowBox[{"FontColor", "\[Rule]", 
                    
                    TemplateBox[<|"color" -> GrayLevel[0]|>, 
                    "GrayLevelColorSwatchTemplate"]}], ",", 
                   
                   TemplateBox[<|"color" -> Hue[0.11, 0.9, 0.85]|>, 
                    "HueColorSwatchTemplate"], ",", 
                   RowBox[{"Thickness", "[", "0.007`", "]"}]}], "]"}], ",", 
               RowBox[{"Directive", "[", 
                 RowBox[{
                   RowBox[{"PointSize", "[", 
                    FractionBox["1", "120"], "]"}], ",", 
                   RowBox[{"AbsoluteThickness", "[", "1.6`", "]"}], ",", 
                   RowBox[{"FontSize", "\[Rule]", "22"}], ",", 
                   RowBox[{"FontColor", "\[Rule]", 
                    
                    TemplateBox[<|"color" -> GrayLevel[0]|>, 
                    "GrayLevelColorSwatchTemplate"]}], ",", 
                   
                   TemplateBox[<|"color" -> Hue[0.55, 1, 0.7]|>, 
                    "HueColorSwatchTemplate"], ",", 
                   RowBox[{"Dashing", "[", 
                    RowBox[{"{", 
                    RowBox[{"Small", ",", "Small"}], "}"}], "]"}], ",", 
                   RowBox[{"Thickness", "[", "0.01`", "]"}]}], "]"}]}], "}"}],
            ",", 
           RowBox[{"{", 
             RowBox[{#, ",", #2, ",", #3, ",", #4}], "}"}], ",", 
           RowBox[{"LegendMarkers", "\[Rule]", 
             RowBox[{"{", 
               RowBox[{
                 RowBox[{"{", 
                   RowBox[{"False", ",", "Automatic"}], "}"}], ",", 
                 RowBox[{"{", 
                   RowBox[{"False", ",", "Automatic"}], "}"}], ",", 
                 RowBox[{"{", 
                   RowBox[{"False", ",", "Automatic"}], "}"}], ",", 
                 RowBox[{"{", 
                   RowBox[{"False", ",", "Automatic"}], "}"}]}], "}"}]}], ",", 
           RowBox[{"Joined", "\[Rule]", 
             RowBox[{"{", 
               RowBox[{"True", ",", "True", ",", "True", ",", "True"}], 
               "}"}]}], ",", 
           RowBox[{"LabelStyle", "\[Rule]", 
             RowBox[{"{", 
               RowBox[{
                 RowBox[{"FontFamily", "\[Rule]", "\"Helvetica\""}], ",", 
                 RowBox[{"FontSize", "\[Rule]", "18"}]}], "}"}]}], ",", 
           RowBox[{"LegendFunction", "\[Rule]", "\"Frame\""}], ",", 
           RowBox[{"LegendLayout", "\[Rule]", "\"Column\""}]}], "]"}]& )], 
     Scaled[{0.2, 0.7}], ImageScaled[{0.5, 0.5}],
     BaseStyle->{FontSize -> Larger},
     FormatType->StandardForm]},
   AspectRatio->1,
   Axes->{True, True},
   AxesLabel->{None, None},
   AxesOrigin->{0, 0},
   BaseStyle->{FontSize -> 22, FontColor -> GrayLevel[0]},
   DisplayFunction->Identity,
   Frame->{{True, True}, {True, True}},
   FrameLabel->{{
      FormBox[
       TagBox["\"Concentrations (mM)\"", HoldForm], TraditionalForm], None}, {
     
      FormBox[
       TagBox[
       "\"Dilution rate (h\\!\\(\\*SuperscriptBox[\\(\\\\ \\), \
\\(-1\\)]\\))\"", HoldForm], TraditionalForm], None}},
   FrameStyle->Directive[
     GrayLevel[0], 22, Thickness -> 0.005, PlotTheme -> "Marketing"],
   FrameTicks->{{Automatic, Automatic}, {Automatic, Automatic}},
   GridLines->{None, None},
   GridLinesStyle->Directive[
     GrayLevel[0.5, 0.4]],
   ImagePadding->{{80, 80}, {70, 10}},
   ImageSize->550,
   Method->{
    "AxisPadding" -> Scaled[0.02], "DefaultBoundaryStyle" -> Automatic, 
     "DefaultGraphicsInteraction" -> {
      "Version" -> 1.2, "TrackMousePosition" -> {True, False}, 
       "Effects" -> {
        "Highlight" -> {"ratio" -> 2}, "HighlightPoint" -> {"ratio" -> 2}, 
         "Droplines" -> {
          "freeformCursorMode" -> True, 
           "placement" -> {"x" -> "All", "y" -> "None"}}}}, 
     "DefaultMeshStyle" -> AbsolutePointSize[6], "DefaultPlotStyle" -> {
       Directive[
        RGBColor[0.368417, 0.506779, 0.709798], 
        AbsoluteThickness[1.6]], 
       Directive[
        RGBColor[0.880722, 0.611041, 0.142051], 
        AbsoluteThickness[1.6]], 
       Directive[
        RGBColor[0.560181, 0.691569, 0.194885], 
        AbsoluteThickness[1.6]], 
       Directive[
        RGBColor[0.922526, 0.385626, 0.209179], 
        AbsoluteThickness[1.6]], 
       Directive[
        RGBColor[0.528488, 0.470624, 0.701351], 
        AbsoluteThickness[1.6]], 
       Directive[
        RGBColor[0.772079, 0.431554, 0.102387], 
        AbsoluteThickness[1.6]], 
       Directive[
        RGBColor[0.363898, 0.618501, 0.782349], 
        AbsoluteThickness[1.6]], 
       Directive[
        RGBColor[1, 0.75, 0], 
        AbsoluteThickness[1.6]], 
       Directive[
        RGBColor[0.647624, 0.37816, 0.614037], 
        AbsoluteThickness[1.6]], 
       Directive[
        RGBColor[0.571589, 0.586483, 0.], 
        AbsoluteThickness[1.6]], 
       Directive[
        RGBColor[0.915, 0.3325, 0.2125], 
        AbsoluteThickness[1.6]], 
       Directive[
        RGBColor[0.40082222609352647`, 0.5220066643438841, 0.85], 
        AbsoluteThickness[1.6]], 
       Directive[
        RGBColor[0.9728288904374106, 0.621644452187053, 0.07336199581899142], 
        
        AbsoluteThickness[1.6]], 
       Directive[
        RGBColor[0.736782672705901, 0.358, 0.5030266573755369], 
        AbsoluteThickness[1.6]], 
       Directive[
        RGBColor[0.28026441037696703`, 0.715, 0.4292089322474965], 
        AbsoluteThickness[1.6]]}, "DomainPadding" -> Scaled[0.02], 
     "RangePadding" -> Scaled[0.05], "OptimizePlotMarkers" -> True, 
     "OptimizePlotMarkers" -> True, 
     "CoordinatesToolOptions" -> {"DisplayFunction" -> ({
         Identity[
          Part[#, 1]], 
         Identity[
          Part[#, 2]]}& ), "CopiedValueFunction" -> ({
         Identity[
          Part[#, 1]], 
         Identity[
          Part[#, 2]]}& )}},
   PlotRange->{{0., 0.62}, {-5., 185.}},
   PlotRangeClipping->True,
   PlotRangePadding->{{0, 0}, {0, 0}},
   Prolog->{
     RGBColor[
      NCache[{
        Rational[223, 255], 
        Rational[72, 85], 
        Rational[40, 51]}, {0.8745098039215686, 0.8470588235294118, 
       0.7843137254901961}]], 
     RectangleBox[
      Scaled[{0, 0}], 
      Scaled[{1, 1}]]},
   Ticks->{Automatic, Automatic}],
  InterpretTemplate[Legended[
    Graphics[{{}, {{{}, {}, {
         Hue[0.67, 0.6, 0.6], 
         Directive[
          PointSize[
           Rational[1, 120]], 
          AbsoluteThickness[1.6], FontSize -> 22, FontColor -> GrayLevel[0], 
          Hue[0.06, 1, 0.9], 
          Thickness[0.007]], 
         Line[CompressedData["
1:eJw9mXdcje0fx0kPJTORmYxsWZGET0MLKZVKy6nOXZ1OVuZj1M8W2VRPZkKR
lcoqNDW167Q7w/boQVbm7zrH+Xb+4PV+lfvc93V9r8/7c45hPisdOJUOHToE
sT/kf9Mrs9vb+4bL/Ux+XH5fbutjD6db/dWmtjMPktT99hMYfwsJTFt7LAAq
NibHR7X/fBX2rJxcoct4s9Z1K8mmtVhp7Nx9UPvvb0Tu9QSzvoz/fjVqitrV
LTidMW5Nz/Z//z88835yRp3x7Ga7A5ErtuOvpYdyOrVfbyfsSrkXP4P8TO7b
dFMZv2c3KgtsVb8G0fX3wrrJZPAHxrOS89Y/PLsPRldmTvo3iN4vHCEl+nOe
M76rs+vN4rsH8eP1YEtxEL3/YcQc/WFTx/hUtu7N4IAj2OGYa10ZRPdzFE9v
rjcrZlzfpnhD7BmhapgXRPd3HM4DBKMyGQ+a1Diy87YT0Pt0plda+/1GYHeP
s59SGLvxjeVXxJVEn6ob7fcfBeOhshuXGUf/o3hh//EBu2Lbnyca1sN/O51m
XFv8xVF28SSu/wofGtn+fKcwaVra08OMB6g695h46zRW5uy6sK/9ec9gbarU
aydjVyPFBTFBv6hPSPvzn8MA41lZGxgvNAwz5T07h4KQUctXt69HDAoPhvUW
Mv53sfyKMfAd5XGT374+53FeFGHjxXh/0Ivvl9+fR6vX1EaX9vWKxaj5o4WL
GY/f0489Qix8dFe0zm9fvwv4lfx73TzGhTEWt1t/XsAxQcWHOe3reRHSK1KB
IWMhW63+qpcQu1KvfnL7+l5CaufjluMYdxXFrprTNQ6b80dfHdG+3nGwtarS
GML4ivxxe8WjOD6K69e+/vEYfdz/Xk/G8+WX63cZj7/O7qLevh+XsfSxhp0K
49fy5R58BUZaJYe/C2l/ruBH19Cij4zlq1c6PAEjHmuqtAhpvxJwoG7blBeM
x3ocyvw05iqO9Mx2Ewtp/67ixLvSrbWM89nVBk66hotq56LLhbSf15CaPyax
kLHgyNstmH4dfWJ9MrKFtL/Xkf5mXuEDxuzm2CPfwLYRucW3hbTfN6AnaS68
wdiJDQ/bUhxR3ZMZL6T9vwkjg6RbMYwvsNUTxd7ExBT3U9FCmgf2+zEbQo8x
/vizcuOrUYmon/PTPVxI85EIu05Pp+xiPE8xAImo2Ta8Y4iQ5iURzWtv5K9n
fLy/4oHgx9+2f6WQ5ucW6n4dtAxg/Of2bkHnXvE3npDm6RYudzSMX8p4muKV
hIwZDxc5CGm+khB70q1lPuMd6QVsgpKQuVxlj7mQ5i0J/NKE/rMZV7DdZ2sC
+xu2sQZCmr9kJG+tHzWR8QjFBZNxLt02Vk9I85iMrMX/9NdhvCZAvgEpmDUk
eXc/Ic1nCgT5x972YJz1aQzb4RRIvk607SKkeb2NiYYbL/4O9DPp8+cG8bvJ
//OXQJrf21Df8AHvGCvuLu82Mhy6b38ZSPN8B7e2XksTM751+r+4xwvuINog
77+aQJrvO3h2zGFQGWMVxQPfwYBUU+QH0rzfxeHfYe4ZjB3+DAzsH+quuhdI
838XG/Z825LI+Lz8cSvv4miLxvbLgXQe7qHXQZvQGMYf5JdzvYdrNXFr/wmk
83EPmyYO8jnC2Ew+/vX38L0y0ioskM7LfUR10NTbxviofHy97qMbF/JtYyCd
n/socS/JXcVYskm+IffhPO1beEAgnadUdA39YMNjPEUx4KnQfZnwyyWQzlcq
3mkMTLBjvO2EORuZVCwMnmxnFUjnLQ2l+6Sv5zIuG67YYPxIGBEyI5DOXxqq
NF+o6TMeJk//t2k4JR26Xy+QzuMDvH2aoTqE8Wr58Vj1APt+P1inFUjn8wHe
X1dr0mCcId/d1gcYLTw+p1MgndeH8H/gePybwM+k958Dib3DjaTvBXR+H8K3
g+HoV4wVy9f2EJPOw1csoPP8CDaGFhEixorb2/IIl8qN0osFdL4f4VFgT0kO
4z82T4dmzZ2vaQI67+kYLxrZJZlx/OMF7ESnY2Bn624JAjr/6RC81FQ7z9ie
nUbNHezfV6//FiWgPEiHwXBOdojxV7l9stPRRVycuVtA+ZAOK52LUVsZnxso
PxAZSC2t4a8VUF5k4F2E22ghY2vFBmegOXqQ2FtA+ZGBJn+NQ66M38XJbzAD
fi0DDewElCcZWHZpVokF4yj53RVkQCfUjTdbQPmSgTGbAl9MZWzChsumWyYW
rHPjjxVQ3mRCZcJA0VDGL7/LHzgT+jP/QT8B5U8m5mvmnu7GWD4tbGSwSuPY
exUB5VEmulr/O6stwM9E8bilmbhYkPH3fwGUT5n4ulXl+jPGistpZmHUuNOi
+gDKqywEC/73uYyxIo4cszD/anTXvADKryz4zK3r85Dxn/qQhTHWEzWTAyjP
stCQse2vK4wVcSDKQlFYztuzAZRvWehr+7zgBONQ+XHun43rR8tO7Q+gvMuG
W8ta322MRysOUDbiPqTpbAig/MvGMs/I4iDGJYp6kQ3tS++CfQIoD7MxMyVF
w5XxBvlxaMyGlWpFlG0A5WM2dnw2GGjOeKh8nHVyoJKYe2hmAOVlDlKfbGib
yDhXPn68HEjDJ7mMCKD8zEFrYkN8f8Yr5dsbkwPfSwEt3QMoT3MAi/TRnRhr
Kw58DkaNLXb66k/5+hieplvXvWX8SH57Ix/DwPZumNSf8vYxHr4THBEx9veT
vx7j/fot4UX+lL+PMepB7aYMxvLyxBIWK6cHedz2pzx+jNPrhkxJYCxPx42v
HsOqp+jrWX/K51yk+mxPOs7YS3HBXAyJUfMO86e8zkVErEPHEMadFQGVC09D
m+PB/pTfuQiVVQ7wZyzfDa3rucj+0njE3Z/yPBcdwhf+sGOsaHf/5WJ5qNrS
ef6U73nosLEtbibjX/LjNiUPWZLOryb4U97nwaBFe/Awxpfk4xych1PH+pj2
9af8z4NfuNhFnfGiPw8MgTPH++lHPsjD9Kl73d4z/izfjk95sB8+yfKZH/kh
H6kDTUbUMj4jf1zDfDzvee59kR/5Ih+1FQaJ6YwtFQuYj2/GMu9kP/JHPrZo
He4Uz7hFoYd8TL47NOKkH/kkH313rx9wiHGEPN6/52OsYOOB7X7klwJMGqz+
YR3juYoNKYDVew0rgR/5pgBrx/DDPRg/l8drSAFUMz5m2PmRfwowuuTsCzPG
f+KvADuGWf+c7kc+KkB0bInKWMaKeFEpRM4T7a+D/MhPhZhirdLYg7Hi+JoX
YqX/qsSOfuQr9nMds3UfOT8TxfHYVQheoeuYFxz5qxAmm48X1DL+M36FuHOy
0r2II58VYsjktvqHjKvk26tWBGNbyfxEjvxWhBn1wvhYxlvly2dThFfLN3w8
wZHviqBjLdXfy1hPMYBFOBq8z2UTR/4rwqLxi1YEMX5SpHjBaluXNV4c+bAI
WxsjOHvG647JA/UJ2jaLLMw48uMTRIZc7GPAeIhioJ9A5XJDsR5HvnyCaTzX
DdqMcxQfr55gbXxrN3WO/PkEhSZhh77x/UyWy+O0/AlO92v99YZPPn2CbEcN
90bGfRUHpBj1rgmxxXzyazHK51+tecT4gTwOnItxbd/ztpt88m0xOp+e2uU8
Y07x8asYR0wDOhzjk3+LsfCL17MdjLv9OXAw7d6SspZPPi6G2aLXqznGinEZ
WIKPteMHOPPJzyWYeWZPgiVjxXZ4lOBOcfkYQz75ugQvx0oPj2b85+NZCfZ+
CZNp88nfJfjc+YyuGmPF5ZpLcP7ae6uvvuTzUvByXJa+9KXzXoq0K+edanzJ
76WwN75glOdL578Uvysmqt31Jd+XwsCuV3qcL+VBKfp0Guwd6Uv+L8XZR7pv
dvtSPpSituit53pf6gOMXy6+x/lSXpRCbDHop5Mv9YNSBO7VHjvPl/KjFHNz
+syZ5kt9oRRbQxtmDvelPClF7KU5g3v7Un8oxZ7jKi9++1C+sOfR+BzV4kN9
ogy206RTGn0ob8qQH3U4sdCH+kUZMscWaN/3ofwpw5lpLvx4H+obZcjm/Y6I
8KE8KsPs22E3dvpQ/yiD2ZG0a8E+lE9lkF7wPMLzoT5Shs1fprgt8qG8KsNi
8c8us32on5RB9a9d0WN9KL/KoOayr7e2D/UVxr1Lg1R9KM/KMCNZ++p7b+ov
ZTjx1/CSJm/KtzJM0rhRVehNfaYcZuohj+56U96VY2mobfhFb+o35eDp1Rsf
9ab8K8e1l7InId7Ud8rRNnmkmdCb8rAcmVuco1y8qf+U44DajFJzxopxDynH
VsstryZ5Ux8qh+gvqWwQ4z9fH5TDqPvQR128qR+VI+Pg602tPMrPcuwo/tav
mUd9qRyPtqkeK+BRnpbj8d60lhQe9adyVGhXj43hUb5W4MbZTvPCedSnKvAh
+vPsDTzK2wpIeDwtHx71qwqktb3NX8ij/K3AO3N7T0Me9a0KPOtsUDyMR3lc
gdQLFoO78ah/VeBV6GSrz8sonysQX3tmkXgZ9bEKTPlsNLVgGeV1BfY1XH6f
tIz6GXu/oyfCTy+j/K5A0ovzKnuWUV+rgDBsveOqZZTnFVgpTQpZuoz6WwWa
3H7uMFtG+V4Js7xWn/HLqM9VYrO+4SCtZZT3lejR1e/qDy/qd5U4dX5Iv2de
lP+V6PKqzeWJF/W9SjzYe2J1ihf5oBKdCsN8TntR/6vEp/Mrxu3yIj9U4sCJ
urwgL+qDldC77DPHyYt8UYm/s6L3GHtRP6xE7zKtuOFe5I9KpMm8T6p7UV+s
BIp68d95kk8qsWrvjQ4iT+qPlRjSv2DVA0/ySxX4v18nxXpSn6zCo2En88M8
yTdVMHjknbjSk/plFb6tzA5c4kn+qYJ9m+WnWZ7UN6uQdFxor+tJPqqCyuFb
m//ypP5ZhfM7ote/9iA/VaF56DmTEg/qo1VoWDC3NsmDfFUFnn0Lojyon1Zh
qtmotVs8yF9VCJ7osY7nQX21CtoVKubzPMhnVdjmtr9htAf112rob+KbaniQ
36qRaPJ9VYs79dlq1vfuB5a5k++q0WFVV/1kd+q31YiJWXw/wp38x35/8sce
f7tT362GNuc43t2dfFgNXe2SHnPcqf9WQ/VX1l0dxn++nqzGzQfhYzq4Ux+u
RrbrNk+JG/myGqX2X5wz3agfV2PLUVOtWDfyZzUsIm8e3+FGfbkaQeuOiHzd
yKfV4PZMajB3o/4swp2c8pgRbuRXEZ4KWd93oz4twquKWculS8m3IkTyt63O
WEr9WgS/7aXTzi0l/4pwotybHTDq2yKcPBP4n8dS8rEIn1N0XsxaSv1bhO4J
1/7pv5T8LMJ3mXnnz67Ux0UIDe06ocKVfC2CWe2orjddqZ+LwEWkng13JX+L
oD7g+ZsAV+rrInydnvl2niv5vAZXLvhd0HUln9dgbtzzHj9cyOc1OBq1eILI
hXxeg7jBSd8TXcjnNVhyu/eWcBfyeQ1Ulq2+6udCPq9BU2bpfhMX8nkNZuwc
N2CgC/m8Bhb5ax1bncnnNcg7G2NU5Ew+r0Fg8+mCC87k8xpYTVv811Zn8nkN
/FvOvnRyJp/X4JmqYM0EZ/J5DbQadl3o5Ew+r8Fp9cJNdUvI57WoeNXl080l
5PNaNGzorLlnCfm8Fm4T9pd6LCGf1+Lvd06Tpi4hn9fifxpDJnZZQj6vRfHH
iLx6J/J5LRKGrepw04l8Xov+z+wqdjiRz2uRskQEFyfyeS12j4+ZN86JfF6L
rqdMxT8cyee12D7CsneJI/m8Fhe2TK8+50g+r5X/f8XEYEfyeS22thb1NXck
n7P73+F5oI8j+bwOg0quHpU5kM/rcAODRyY5kM/r4KvZ2WS7A/m8DuWb057a
O5DP61BTGtZrqAP5vA5OR69n/LuYfF6HXff5n+8tps87deiq3nB1N+PDCp/X
4dc+Y5nDYvr8UwfN7+cidRaTz+ugFaeb98qefF4HmWZOcLI9+bwOrwsOngix
J5/XoVV3rb61Pfm8Dkte84x725PP62E4e8b9WjvyeT0S9AriY+zI5/W47f9C
VWBHPq+H9njbokl25PN65CZd//FpEfm8Hrvsko6lLiKf12Nv7ceD/1tEPq9H
5IWO/85bRD6vx9LubvFqi8jn9ZjeZXVGoS35vB4j4xIMDtqSz+tx+BHvt50t
+bwe10/W6PS2JZ/X483HBYfLFpLP6zGh+an9kYXk83ocUHngab+QfN4Ar7rG
pB4LyecNiNExsS9aQD5vwMuFhZPCFpDPG6BvssTOYgH5vAFTHGISOiwgnzdg
9Qmeaep88nkDtI5M7r5uPvm8AY69TmrozyefN0B1W1+j5zbk8wYscepw9LQN
+bwBM9dc0nSyIZ83YH347DvqNuTzBrSuE29+aE0+b8CYj1Eewdbk8wZcT3FY
omdNPm/AvtlPvUVW5PNGnH+qFrLXinzeiChP3sWZVuTzRswIX13xwpJ83ojJ
Ky52irAknzdiSrT1FHNL8nkjTpwLc/nPgnzeiDrzjaujLcjnjTDborppngX5
vBHGvj+Fb+eRzxtx27aX2Yl55PNG1DzO/Ww8j3zeiLzgsJ0Sc/J5I/73O+LZ
LnPyeSOu5HbVGmtOPm+E9Q2ReqEZ+bwJt+Nz04Vm5PMm4OLfUzXMyOdN+J7m
7XrZlHzehMm9Ho+3NCWfN8G188OLEhPyeRPSoic/2mxCPm+C8fXyVVom5PMm
1MzSS0qAn0mqwudNOHN4TYgp6PNuEzoHlRVUzfUz6akY6CYMmjXgcMBc8nkT
tP57mdM2h3zehDua533D5pDPmzDGluNpzyGfN+G1Ue+k2Nnk8ya0XoOD/mzy
eTNuBJkb3DEmnzdDRzDSbq4x+bwZvoPPRmXNIp8349qhoZ2tZpHPm2Fh8yg8
z4h83oxvn0yHWRuRz5uxQ1Pzbs5M8nkzIvfOsTCdST5vRsTv1Wn3DcnnzQjI
+NJrqiH5vBm7TROnx80gnzdj1GvNIQNnkM+bwa/SvbdvOvm8GS5pgu9fDcjn
zZAOVKniG5DPxeg4LnRG8TQ672I4BbzvOX0a+V2MM3832/8zlc6/GKeM5r78
NoV8L0bR2hXZS6dQHojxYvXUipTJ5H8xNNQud+w5mfJBjP8+W8zmJlEfEKPG
vmDFXX3KCzHiDGbvVNOnfiDGg4wmvyUTKT/ESEkc0+HsBOoLYsQPTp35bDzl
iRj9g12+jh5P/UGMy28r9fzHUb6IsXl137jzY6lPiBF5u41XN4byRoydeU6G
PcZQvxBjSGFTt7mjKX/E2Hh4VJZgFPUNMcp67Zp1RI/ySIynY9QdkkdS/xDD
wFv4onwE5ZMYpuVt1f8Opz4iRlT33d87Dqe8EmNgqr2+5jDqJ2J8vttqOUSX
8ksMu1TbQSOGUl9h6zvWL3SEDuWZGOHTXS10hlB/YeulOm1On8GUb2L49mg2
UBlEfUaC+1E/v7weQHknwYkVuXZP+lO/kUB38SuVy9qUfxJ4OHtWbe1HfUcC
tQ+mexf0pTyUINL3Wm1vLeo/Egy/FbqzVJPyUYJpZyea7OlNfUgC/w/h6dN7
UV5KMGNmZEp9D+pHEmTtH1+4sTvlpwT3BAXx3bpRX2LXy17wPqIr5akELsmH
zLTVqT9JkLZzzPQDXShfJeAu/HT/+hf1KQnsxc/NXVUpbyVIMcOaqyrUrySo
sV4h+NiB8pc9j7r/mUm/OWXfkiDx8aDtnj85ZR5LoDfj2eat3zll/5Kgy776
VwfbOGU+SxDnrKt75Aun7GMSXLXRDtjxiVPmtQSqb/b/5rdyyn4mgQoytae/
55T5LcHQxpWVH1o4ZV+ToO1B9PzT/3LKPJcg+YRb6LTXnLK/SbDN8W+/5Bec
Mt+lyNnUItZ5xin7nBTlo6ekrpZyyryXwq2fW0JCM6fsd1J8jdW0K2zglPkv
Rclcy7EltZyy70kh2HvobEo1p/SBFO4Tln7ZUsEp+58U3bMvOowo5ZR+kKKl
KfjqpSJO2Qel2BMVX6mazyl9IcXphh1C4xxO2Q/Z/aYFNFhlcEp/SHF/jYrr
6Aecsi9KcW9n5JPqu5yJIv7XS/Gh20qZQzKn/D5Iiprhui2RNzjl50UpDBef
fB5zhVN+PyRFqN1tr6CLnPLzI/v59tY1H85yyu+LpDjwdlq6fjSn/DzJ1mfN
W6tBxzll35RiwfhALvEAp/QRu/8fG2++2s0p+6cUQ75WSFJDOaWfpEgPcUzU
2cgp+6gUySqF17qs4pS+kiLupW53oT+n7KdSPJWWBRt7cUp/SfGj96ErAidO
2VelmOD8y/GpDaf0mRSypIzNkXM5ZX+V4drG1MFBUzml32QQfnix3UqPU/ZZ
GT5ueLu7qzan9J0M854ujzjchVP2WxkOrynceP0zX+k/GYIiGu5NfspX9l0Z
UtTVT9aW8JU+lKHaQtXL6x5f2X9lOJKzKt73HF/pRxnWuM2L2biTr+zDMgxc
M9WoF8dX+lKGrZNNsjaY8pX9WIa5Ov/syu/PV/pThpEefbRrX/kq+7IM1i4b
3vRN8lX6VAZLt2klnsG+yv4sQ/fd1/skj/RV+lWG2W+36ufl+Cj7tAwzZ3a0
H2bno/StDPeiil8eu+2t7NcyjB2wP3nCG57SvzIkFn9QLz+1TNm3Zbhxe873
3ZYeSh/LIDLiDiTfdlb2b7be+wJ8h+pbmTzKtqgvzpfhj3e10v8PRXQuHg==

          "]]}, {
         Hue[0.9060679774997897, 0.6, 0.6], 
         Directive[
          PointSize[
           Rational[1, 120]], 
          AbsoluteThickness[1.6], FontSize -> 22, FontColor -> GrayLevel[0], 
          Hue[0.25, 1, 0.55], 
          Thickness[0.007]], 
         Line[CompressedData["
1:eJw9mHdcjusfx9OxRSLrWBEZxyp7forsnfQLmSdZpTj2SCQhMnJsGmiQjGgo
7b2fvXchhLJOJX7X8+jb84fzer8c93Pf1/W9Pu/P/fTb4Omw0djIyMid/aH/
L312eQe4R76aafsjqpq7cMMSDOzzRhbWxOtwYHfkrFuM67y3Ju8K2oz5uTnR
V5r+3gtvF0ztcJHxQfOY2ZoDu9B2XMttZ5r+/32IieyZeYLx/kor69bRh9A5
fW/Xo03/3gfXL5hvPMh4imrx2Svbj+HDj6qY3U3XOw4Pj9rPnoxfzDUx/sv/
BDr/N3rM1qbrn0SnFVc8XRlPepa3JyX4NKY49Q5f0/R9ZxASlypyZpzQx+/d
0oRAHJi6r/mypu8/j1ERtsMWMr6ZZfF45+YLCIzotHh20/1cROqb1+52jGW1
hi/Ek7Yv/CY33d8lpIQduzaWcc+RigEtj/4Lt8mTI0c23e9ljHRUPBnCeKXr
ZP0VcWT9hjjLpvu/Cp+izOe9GV+/ZvjAtL7uUbem57mO/YOa3TNjLCn5vkx3
7wbiHpdeatf0fDfxI3/tkRaMezR36jD86S2UhN13/VVBz3sbptui7GsZO080
XBDdNi7v+7mCnj8EcYrwL+8ZLxh/ym5dRQjKrlzJelVB6xGKncstzqkZv1+q
v2IoDjdMdJRW0PqEIWiRojOfcYD76/qo6jAkjvqjpLiC1usOtqy5eyyX8V/+
Xdkj3EFIQKJ1egWt312kxU2WvWBcGDoz7nPDXfy5u/+RZxW0nvegWbmpdwzj
bWy1ujcPR4tzxnERFbS+4QgKfD8nlHFb0R2vqW0jkCHtI7xeQesdgdDZgasv
Mb6vf9yOkZCYj1edraD1j0SMlekqf8bz9JfrGoXq02YcnwrajyjEHrG2O8D4
rX65e91H2sStD/6poP25jxcdn5l6MNavXln/B/Be3nK7WwXt1wN4lDrnrGU8
xOVcxtfB0Riz9073FRW0f9Goaat0dWCcz67258iH2DHH6MH8CtrPh2gmaPbO
nvGWC1WHMDYGdsukA6Y17W8MJi066jyeMbs59siPEL3vg9+opv1+BGVo94dD
GDuy4WFbij3S78X9m/b/MYya+b7pyfguWz3Rncf4EPjkh3nTPDxGHu9A2w6M
vzTw91VaPcHmRQKzVk3z8QSTHyR0MmJsbxiAJyh+2rN9bTnNyxP0d/5qVMP4
UnfDA8HEZcqHt+U0P0+hufuar2P8+/aeIkdd9UxeTvP0FMHxMwMFjEcbPrHY
l16xrqSc5isWDQezhuUy9k0rYBMUi5FrxdWp5TRvsTiW3+1xAmMe2322Jhij
2L/pSTnN3zNkONd0u8/Y0nDBZ+j1YX96WDnN4zOIE1u43mD8z2b9BjxHQHnA
r6Byms/neOJgfOkM48yvg9kOP4dJxZp+fuU0r3HQbrwScZhx5983iGzPUKs9
5TS/cUDeztvbGRvuLi8OZcbNTDeV0zzHI83dbt9axk9vfYzImR+PNb5DpP8r
p/mOx/a7MWOWMDY2PHA84kbl+M8pp3lPQFCmK8+WscPvgYG09ki3ieU0/wmY
F2niaM04TP+4/ATUh/86OaSczkMikvkL4/oxrtFfzjkR1yrfyXqU0/lIxJbT
JbVmjKfrx1+WiIaZb03bltN5eYFLl0b3MWZ8UT++a14gZnvwgDodnZ8XiDxi
YVnDWHNAvyEv0N8pusdbHZ2nJHQsG9day9jaMOBJeKSO/SDR0flKQqRnt2IO
46P/zmAjk4Tbi5ffydfReUvGucnrd6Qz5vQ3bDC+CEaMT9TR+UuGa+STL48Z
99Onf1UyFlgqoiJ1dB5f4tyKe04hjHfoj4fXS5wJqK+7oqPz+RKiA/zL5xin
63f380vc/dR/qL+OzmsKvudInnkzNvt9IJFY+G7cHh2d3xSsj5v/2IOxYflq
U7BhwHuLjTo6z6louJJ60oWx4fYOpSJub8LrZTo636lAh/yp8xn/tnkajE/p
Tk/X0XlPg0VdbclExpE589mJTsPX5T/bWOvo/Kfh+x7t5MGMl7DT2Mk3DR3a
X3Xtq6M8SMOmzI7HuzL+T2+frDTktpx2vb2O8iEN52EW0ZxxyJ/6A5EOYdLB
+/Vayot0uO3dfreG8RzDBqdj2lfppUot5Uc6PC2fHFQz/hShv8F0lC3QOou0
lCfp2Ddr7bASxlf1d1eQDst13b9laSlf0jG/vuF5EmNbNlxzTTIQ4GTk/lRL
eZOBukDT7lGM39TrHzgDipCeL4K1lD8ZkG8yd7jMWD8tbGTw17VK1Rkt5VEG
Vqac/tuXseFxyzJQgdfy/VrKpww09/ww34ux4XKdMjHk4LnHblrKq0zUuiW2
Xc3YEEfLMgGTVSuXaSm/MvHe4u/guYx/14dM7JmQJoGW8iwTS+LXtRnH2BAH
okxceGMzYpiW8i0Ts18PmNOf8RH9ce6ehWlRA/7XXUt5l4WsURarOjAeZDhA
Wfh2vLljcy3lXxZGclLt6jQzbUsN9SILNsYY8ElDeZiF2p2e9RWM9+qPgyIL
wztNy5VpKB+zkJxwxZ/DuK9+nPtkQ268ZUquhvIyG5U/b1ckM87Vj9+6bPzr
OcD3qYbyMxu5fq/NIxl76rc3NBuHbbjXb2koT7MRkskxD2LczXDgs1mf4hw7
qaF8zQF/aXL5Ycap+tsbkION9Ycn/aOhvM1hfaLZ8c2MN7npPzkYdMY6fbWG
8jcH8WH/VTsw1pcnlrAYEW3XdY6G8jgHsqxvw6cy1qfjvsocvG1uPNFGQ/mc
i22OC8cPYrzGcMFcOHlkDO6lobzORVrsvPZmjFsaAioXZj6l5S00lN+5GPpq
4qM69Uxb/W6Yx+Tia+ZO949qyvNcJKRt6FXO2NDuPubCa0FNilhN+Z6HUcFt
HIsZ/9QfN+s87Es4L0tXU97nIXiN5/I4xuH6cd6ZB6s+Z9Pvqyn/89BrLqdv
MONFvx8Yf3/r7xWkJh/koXWzLU/9GX/Tb8fXPBxrdfrVQTX5IR89r7ubeDG+
rX/c8fnwX/zN0lVNvsiH9nL74c6MZxkWMB8X31wZtEBN/shHs2cHOtsy/mDQ
Qz5Utdc/jVaTT/JRnaJIGcT4sj7e6/Px9PIg755q8ksBTlS4jDBlPM2wIQUI
jlpfaqwm3xTgaGmP9d9UM21f6ePVuwCHm2/RVarIPwVY0NHGScH4d/wV4IWX
c2KZinxUgKzsFJMsxoZ4MS5EzbTZS+JV5KdCHJnE973P2HB8ZxTCOHt2xC0V
+aoQhy4ce3GeseF4+BXiZpzbS18V+asQLkaCR3sY/x6/QpiFPLywRUU+K8QP
Z84GF8YC/fa2LoJ7CwvLxSryWxE6O+7n2jE+rF++uUVwCk32GqMi3xXBoy6v
wYrxQMMAFkE3+vD+HiryXxHmOSXo2jEuLjJ8AMflU34qyYdFWOA41vcT491B
+kAtRkfPMQlaJfmxGMG3Rsr4jHsbBroYJof/eJ+jJF8Wo2bhmbcJjLMNr1fF
8Km5J7yvJH8WY1abYY9vMvbQxym3GF1ca/cEKsmnxSg2rRzqw7iL4YCUIMdR
ULhDSX4tgZnd1RV/M36pjwOnEnhYtuM7Ksm3JXD2aDV5FuONhtevErQu2xg4
Xkn+LYHPy5/Fgxmb/D5wqN53v7aHknxcAveyaWbtGBvG5c9SiLmXzH8oyM+l
8PU69kcVY8N2uJRCpdB/yNelqJIfulPC+PfrWSmSksY4pirI36UocpB+fMTY
cDlVKc7/MX1PiIJ8XobUOLw+r6DzXoZkafj0owryexner593coeCzn8ZWqX/
iF+vIN+XYUXVOc5SBeVBGZqtEvDtFOT/MvSrv5VuraB8KIPJpBdX+imoD5TB
taHWyUxBeVGGqWHDfhkpqB+UYUK9xflPcsqPMgQvutdGLae+UAYfR/9tpXLK
kzIkjbn0PEVO/YF9n9/V1w/llC+MZ69rdktOfYKDHq/ijM/IKW84GDN207sD
cuoXHOS6T07aIqf84WDz4IYdznLqGxwccd1tOltOecTBt4PuQWPl1D84kA68
32App3zioMU/Xxd2klMf4SCm0Py4kZzyigPTquLgDzLqJxy8elURIpdRfnHw
s3s//wIZ9RUOwkbNcEiQUZ5x0DDQ1DhcRv2Fg10TZ18OklG+cfD+U3SHozLq
M1y07dJs23YZ5R0Xq2P+eLBKRv2GCx/jXSVzZJR/XEy40FEwVkZ9hwve/66k
9JdRHnIh2J112lRG/YeLlVmOE39IZ9oaxt2bC6HLHwVvpNSHuHiWeHqKgPHv
nw+4eOtw93y6lPoRF5tN2+Q8lFJ+chFd5SW/JqW+xMVzt4s8PynlKRcXeg94
sENK/YkL+86yDaullK88VJ/aVjdHSn2KhyW8kzvGSClvebjZ51VuXyn1Kx57
v7JpaCul/OXBeYOF2TcJ9S0ekkvW/KGRUB7zoDS+ySuUUP/i4a2L39E4CeUz
D4EWuSahEupjPLhfN9kdIKG85mGt5lfibgn1Mx68zebJ1koov3mY2TVIPFdC
fY0Hm4yjT0ZLKM95sHiQtLG3hPobDy+3VnxpKaF85+O8WdiaT2Lqc3y46oLC
JGLKez6491alZYip3/FR9Olq/AMx5T8fF9q/9b8kpr7Hx6lW70cdFpMP+LA7
P+npRjH1Pz4s23m1WyQmP/BhsmfglHFi6oN8jFhRM6OPmHzBR3l/j/4txdQP
+fjLcaioSkT+4GPj1ZfrBSLqi3zs3pSQniwin/AxdduDb3dE1B/5OLNqoFGA
iPwiwObDsYodIuqTAnz11gQ6i8g3AiTumtgZIuqXAqwUzNg6UET+EWDfYv+g
diLqmwKMMz0VWC0kHwkQtq5opUhI/VOAM+Xc78lC8pMAFmt7bQwTUh8VoIvQ
KsxfSL4SwPvF9hh3IfVTAe65eJxaKiR/CbC++U2bcULqqwIMyPCK+lNIPmN/
33Vd1U8B9VchlvaVN2gF5Dchhq9eLs0RUJ8Vwsti0rH7AvKdEOusv305K6B+
K4Qo/rP1DgH5T4h5e69PcBRQ3xUiwWtx6/EC8qEQ/07ZE9JDQP1XiI5unkY/
+DNtf/88KcS0HdcGKfnUh4V4tGRJlzQ++VKIt8er8kL51I+FaN8mz86XT/4U
IvGfMUdc+dSXhXhgctxnJp98KsSErS1nWvGpP4vQRdCqqCWf/CrC6kqO+Wse
9WkRanY+6JPLI9+KMNlF/CacR/1aBOfgaztP8Mi/IoT7D0/ayKO+LYK2T0m6
PY98LMLThlg/Sx71bxHaXevc0phHfhbhzoI+09Vc6uMiHLM1npjCJV+LMPRT
ZeUNLvVzEVSjGpbt55K/Rfjn2Zo9Tlzq6yI8ixy5ZDSXfC5GyZQzalMu+VyM
ZThr9Z5DPhfjZ8zsfnkc8rkY9ZVFpXc45HMxTBcMsT7CIZ+LkRfnZr+SQz4X
Y6HyVOuxHPK5GL39gg6ZcsjnYpwx8QmuLCOfi9FGONsrs4x8LsaIYcqqm2Xk
czE6L7DutqeMfC4GZ8Swd4vKyOfs+wOfbR5URj4X433C/cBfpeRzMf6e/XaV
qJR8LsH/XswtjSkln0vQfun1136l5HMJllRG3HEpJZ9LIKyZYDy6lHwuweTV
HYzblJLPJTDbpgtVlpDPJdD4eKhjS8jnEiS2cEk+WUI+lyB2rvOY1SXkcwmO
uraYbV1CPpdgfSejz81LyOcSRHsrx4mLyecSJEweZfagmHwuwccfh30OF5PP
JcgbOM93cTH5XAJXh/bd+xWTz6WwzZgytaaIfC6F9eUZ1RlF5HMpvlb52QQV
kc+leNdx3a8NReRzKT7/a+VkU0Q+l+LVgQFjmxWRz6WwWnP7emkhve9IwVeX
HL/F+LzB51IkD3xTvbWQ3n+kGDW2s3p8IflciqE6z4XNC8nnUuzcZT6hrIB8
LsWQne1v3yggn0sxfPPqw24F5HMpRHd/8EYVkM9lKPkmDq7LJ5/LkL9ZoMzM
J5/LMKc+P/BMPvlcBnMX34eO+eRzGc7fyJjQK598LkNkz6kjdHnkcxk8e90I
iMojn8uQdH3/Is888rkMbao37RqTRz6Xoe36N3X/5ZLPZZgQ6qlKziWfy9Dp
oGtfn1zyuQytT/ZNmJ5LPpdh+PC34c1zyecyVB/99SY7h3wug/el0wdP5JDP
5bCNCF81K4d8LkflrTUnWuSQz+XoeSr6v8xs8rkcD233PzqaTT6Xw/70jYhp
2eRzOT4tFSvqssjncsR4aBbFZZHP5aj2WP7dK4t8LsfPXym8oVnkczlWOVxS
6zLJ53L4nRn3581M8rkcf/WrPrQsk3wux8jRtc3bZpLP5di+xiMmNYN8Lod7
tsPuXRnkczn66q4uH5xBPldg1iPz+bJ08rkCbj19lp5NJ58rUKU95DotnXyu
wI2z5458SCOfK3DplcXtW2nkcwW4boeS5qeRzxWYsbOU+18q+VwB5/WDVXdT
yecKvN65W7Y4lXyuQPk734zaFPK5AiO7/woMSyGfK9B10vbJ81LI5wr47h6b
8ekl+VyBHycu9r78knyuwLDQm7MnvSSfK5FRN32SIpl8rsS6wnkfvZPJ50qc
3bl4Xd9k8rkSpdtST6Qkkc+VsLkoW+WSRD5Xoufe5+L/XpDPlbBKGf4t6AX5
XIm9q2qihzNOMvhciUmyQ1+zE+l9Vwlv3455LoxNDQOtREpYQq+aBPK5Egf2
z3znl0A+V2L2rAV/dU8gnyvZ+2N/fmQ8+VyJc1ylfHw8+VwJ1UiHKdlx5HMV
+ovbVC6JI5+rEBE4VyJ9Tj5XIXF9uz/+fk4+V2Ext25V5TPyuQpni3dKPJ6R
z1UYt/WA16dY8rkK5uHpXXbEks9V+Lvb7Zcfn5LPVbi6rJWL+1PyuQrqmgvl
r56Qz1Vo6OE5b+0T8rkKUftcfQSPyecquHYs2Df3MflchSo7v4FJj8jnKth1
aL5v6CPyuRotRk5YfyWGzrsa2tQLnGYx5Hc1sqbUJWx5SOdfjelZRS1Lo8n3
apgqeVHW0ZQHakyZgfMXHpD/1ZCaBUd8uE/5oMbAZXL5nPvUB9T4fNG6V0gU
5YUa2wr7L/0SSf1AjdGndrvNjKT8UCPg5aBZQRHUF9T4kegmUYRTnrB/v9Gv
9cBw6g9qdP1U/WLzPcoXNbifhooi71KfUGOxPHZ6xR3KGzXKCltre9+hfqHG
yosXrjqEUf6o0SUqaI5vKPUN9n01A3mPQiiP1PhY3au7OJj6hxpV8p9f629T
Pqnh8P3j3J63qY+oMasy5OPYW5RXasQLJ6XPv0n9RI0Q43lXXG5Qfqnx7k3U
nM3Xqa+oYZ615f72a5RnaswfkHDO8yr1FzWucTPzt16hfFOjPT900LrL1Gc0
sIoYvmfxv5R3GvxMf3NkwiXqNxpMkIhMegZR/mngZLVa++0C9R0NXNw6Zhae
pzzUwG5Z0PZr56j/aPA11jV0bSDlowb7zkab9zlLfUiDhLttvPkBlJcaVEQv
P3fsNPUjDQ6d2Pxt0CnKTw3wQOCS5U99SYPrDXc2/e8E5akGvZ2M4tXHqT9p
EHKhsmKtL+WrBgFPBaf4R6lPadBh72KbaT6UtxoMzA3YfNOb+pUGlrFfYz4c
ovzV4N3txz5jDlLf0qCNhelSj/2UxxqohA2nr+6l/qVBoeu68893Uz5rEHxp
bWLmP9THNKh5Gb4sYwfltQbH7gSGPvakfqaBP3v7PutB+a3Bp6m7LVdso76m
gV9v2XWzLZTnGtjsWTMvzo36mwZnDnYaNsuV8l2Lcl3koLT11Oe00BmVdLRc
S3mvBb92+T0PF+p3WliMmRBwewXlvxbLry1a9MyJ+p4W4//irn64jHygxdIu
Z9ucXEL9T4vdmufe0xeSH7R4NnxzlnQu9UEtvtyNjl80i3yhxY7sny1vTqd+
qIXznGnD06aRP7RovrFmW8Ik6ota3PqenXV03ExbQ/zv0eLuzj9rutvQ70Fa
tNoQsObAcHpf1GLJw9E9wwbT70NahOnHz5LeH7UYWjw526YP/V6kRf3zpxEX
utP7pBbh2ql3wzpR39RidkybqWtNyEdaPLFyGpfWgvqnFvONTh14+dO+0U9a
5J36q3bhd/vGPsru1zbhyKaP9o2+0sLGknv65yv7xn6qRdB3iw4tlfaN/tLi
fPy5UZ58+8a+qsWgdS3rBhfYN/pMi+ghsg99U+0b+6sOks6ml6bG2jf6TYfk
Y0LBpnD7xj6rg+XrzNk+V+0bfafD2yWvbf4+Zd/Yb3WQxXxb/2qffaP/dCjf
evRfkZt9Y9/V4SDP7Widg32jD3UYPaxsUMup9o39V4dPFt4OoQPsG/2og2Pa
oeLVbewb+7AObvYy0ZO3Mxp9qcPKR9FfPuTOaOzHOpzy31s0JmRGoz91qH99
0mjNzhmNfVmHKQE1m3RTZjT6VIfBVs43HzVMb+zPOlRun8C+YHqjX3V4WOt2
eODy6Y19WofXo/qdnKWxa/StDgPSV+xYsMCusV/rcFG4ODLKz7bRv2w9e8f3
Hqia1ti3ddjE3l5VNyc3+liHQ1JzB/cR4xr7tw7DuplHtL1jZWte+tk0o0CH
3941T/s/fIn52g==
          "]]}, {
         Hue[0.1421359549995791, 0.6, 0.6], 
         Directive[
          PointSize[
           Rational[1, 120]], 
          AbsoluteThickness[1.6], FontSize -> 22, FontColor -> GrayLevel[0], 
          Hue[0.11, 0.9, 0.85], 
          Thickness[0.007]], 
         Line[CompressedData["
1:eJw9mHlczPkfx9WS28oWiYrWUXKGnOuVsiuUK0fWsc6t3HKTsySLwkqEqHQR
um9d05xNM9M13TXH5spV5EfE7zOjd/PH7uP5wHe+38/n/Xk9X98ZunHX0i26
nTp12s7+o/k/fS4LJ4hfFA2x/RrdVOy0cTGyzvTzaejg9XgudpupZNx6fGvm
vn/dkGsz/m1Nx5/vRoTz5uAKxkcNHs1VHtmHqzGd5pd2/P1DMOR0apYyPvxi
xIRuMZ6w0V9/raDj35/E9u7GU/iMZ9Yvuhi48zQ4p61K8zqu540Zay7syGKc
Pq+XrtVZH5i5TP8pveP6vkiOGB+QxHh6ouBA1p1/8ODE1l/jOr7vAoIHqR/G
ME41PdO4JNUPv8UGTIrq+P5L+LTjWEoY41v5Q2I93C4j9HiAzZ2O+7mCB50r
44IYV3/WfiHCje0tr3Xc31XolEhuXWY8aFztML1TAaiZcrDXxY77vYaG+VMO
+TL+c/MMzRWBLj0UXh33fx07Vr60P8E46Ib2A9dxJWFHOp4nCEmrsr/vZ1wp
+Z+zOvwmdLOjV+7peL5b2DTi4oPtjAd2XtFnTPxtGCzb/MW143mDEdhr1NxN
jF2maS+IUPNKv3Udz38XzjHbilcxdpxybvb6hrsYUF+jv7xjPUIw0Gqk02LG
r5ZorhgC0eDfvRd0rE8o0oZOSPmD8fntz75EN4XCht/QMLtjvcJw6+Davr8x
tjrbnz1CGOZdv2IztWP97iGLf8JlIuOCkN+T37fdwzh/0wNjO9YzHKM6bfW3
ZLyNrZZR5wik/7Lm3rCO9Y1A7y5vE80Y9ygP2/1bj0iYlJvkGnesdySOtNQL
DBnf1zxu3ygEHbcW9+1Y/yiYPO5d0JPxfM3l+kfjavoOrl7HfkSDU+qQocP4
pWa5B9+H1aKbMV9ltD/3Mcvhrxv/Y6xZPZn5AwQZ+J1qltF+PcCLTUO3vGZs
ucY/r8UiBg97/jLnuYz2Lwa7E9eYqhkL2dWMxz2Ep96n97Uy2s+HcAysy69g
7H75tScmP8LC1u6XS2S0v48gi93rImHMbo498mPc/dNwkFBG+/0YNc+fVXAY
L2PDw7YUO+wbLmfJaP9jYeWq90ca43ts9crDYqHiz2lJkNE8xGJM2o07jxh/
aCs99GJEHDa/aZsTLaP5iIOn7raGMMZztAMQh43KypPBMpqXOEQF2g+4wfiq
kfaB4NQzJOpfGc1PPIahcZIf4x+3Fw95j0GZvjKap3hgtuUsL8YTtZ8E6Ef3
yTgmo/lKQMYHjvUhxl45IjZBCVhaPDvcQ0bzlgDHmpP9djAuYbvP1gSe9keO
uMpo/hIxN3hY7QbGv2ovmIhDi49MXyOjeUyEc5vHlRWM97ppNiAJjYZdGxbL
aD6T8HP5WOsFjDktFmyHkxB9RHX4dxnNazI2WBpngvEvP24Qts8KP02T0fwm
Y25ly7hJjLV3J0iG/rdzG8bKaJ5T8Ifp6YsWjONvv43kLUjBvpHyBHMZzXcK
Gt8cKx3MWFf7wClY6rjnbX8ZzXsqYk5EdtZnvPTHwCDTz8igp4zmPxU3GjJM
ujAO1TxuaSpeN/sO/S6l85CGC6MOmn1m3Ky5nEsaTquODXgvpfORhsEbr3Z/
zdhOM/7Vacisj2t5KqXzkg6Pk4XVCsZXNOO7Lh3CgrqMKimdn3RUe1cHlDJW
HtFsSDpORWS4S6R0njLgUL9/ioDxBO2AZ8DoTafvuVI6Xxn44Ouck8H4VIA9
G5kMpC3ffDRJSuctE4OfW45/zLjIXLvBaMsJqouS0vnLxJCFD31CGQ/VpP/r
TLS8WGlxS0rn8Qnit13mBDDeozkeu58g8sRCF38pnc8nmOzl89SXca5md98/
wbrF43aeltJ5zUIfyay3Rxnr/ziQeFp5332/lM5vFubbutfuZKxdvs9ZCEvb
Nd9NSuc5GwdeJMRuYKy9Pc9stK216rtaSuc7G30vFbgtY/zD5jnorTqX7iSl
856D9SGru8xlHMVbwE50Dq52tplnK6Xzn4NFY/v4TGO8mJ3Gfl458BtSmWEt
pTzIQWTl+ZdWjD9p7JOfAz2LQf2GSykfcpAoP2ptyviuseZA5OLCrdAFA6SU
F7mY1OS1ti9jB+0G58Ii0cCtu5TyIxfPLjps02X8LlJzg7kQWxu4fpFQnuSC
/3Xb6g+Mr2vuTpSLlfX2Dq8llC+5CK72H/OUsS0brnm98vC53L5nvYTyJg+6
Ic7KcsbPv2geOA/mL+MfyySUP3lIdVp+QMhYMy1sZHDVYezkPAnlUR662kx4
lc5Y+7iyPHxdueRmgoTyKQ9H6k7ZxTDWXq4fB7frk5T3JJRXHPRfpDh0m7E2
jpw5sNH50PWahPKLA9EjtZ8f4x/1gQOTjyG9z0oozzjYvGSo9wnG2jgo52DV
yGXNByWUbxzI0ka77GZ8QnOcjfLx09jbSW4Syrt85McH9tjAeKT2AOWjLan3
ylUSyr98dPVpClrCWKqtF/m47DlJPk9CeZiPxrmCbnaMD2qOQ20+JtsHW0+X
UD7mQ5Ua6WzN2EwzzqZc5OWXbRslobzkwqlq4FFzxnzN+K3nIjp60yljCeUn
FwfOhB/vx3iXZntDuCjwlHj0kFCecvF2omytLuMB2gPPRU1wEFoLKV956NJk
YtTMOFtze8N4eDZt/rMXhZS3PPjv+/mhkrHr35oPD5NXrXWvLKT85aHW6dfB
RYw15YklLH6xWMIVFFIe82BjJN+cw1iTjode8LBvQUhrSiHlMx+9RSE+jxmv
016QD/khXrfIQsprPmJb204GM9bTBhQfPi9s3gYUUn7zcef+X84XGWt2w+AR
HyWH/37oXUh5zkcn92ltRxlr291bPq78xbPbW0j5LoCO8ZdjWxl/0xy3CQIs
teQ+2lBIeS9AZLN+mQvjCM04ewiQ9EjyblEh5b8Aju7PdeYyXvjjgSHt5Nht
ViH5QICo4U9/msz4o2Y7WgTIXBX2waqQ/CBEb4PdVeaMgzWPO0WI1z2nJg0s
JF8IoQp+5t2X8R/aBRTi6/at87oWkj+EWPtzjO438RDbN1o9CDFMFBj7QUw+
EeLSf0bOjYyvaeL9ixD1C41fKsXkFxGGlfnsr2A8S7shIrR8cGiRiMk3Iqw0
XeDOZfxUE6/HReBcOliUISb/iLC2OmVMPOMf8SeC+cCPx6LE5CMREtIH5QUz
1saLbgGWVem3XhWTnwowLDl3+HnG2uNrX4CrTga/nxKTrwoQfq1p5UHG2uNx
pgC+1+3W7RCTvwqwe83blZsY/xi/Aoj21c9ZJSafFaD/f63DFjEu02xvNzFe
fbb4NEdMfhPD7b/FWdMZH9Ms3zwxdl1ZdXC8mHwnRv9ky19HMB6uHUAx3pRF
5g4Sk//EOHI3fak+40Kx9oOWu7/L9cTkQzFMR0xw/FowxHb/v5pALUTrrQ2J
TQXkx0I0mWb2ecbYRDvQhcg7Pnx1TQH5shAjHE7fKGLM1b5eFWJFVrKQV0D+
LMT1dxGNGYx3aOK0uBAfF9t8jy0gnxai5LhD5wjGhtoDIsG90zmtQQXkVwlM
p55S+TN+oomDFRLoPt+e4V1AvpUgv2XLmcOMt2hfvyQYM2Gh7c4C8q8Eh6d1
fbWRca8fBw5N5zx8VxaQjyWIT99l6MhYOy7GUhxUK67YFpCfpbifHN5pMmPt
dqyRovug4HWWBeRrKXbeiY4xYfzj9UyKiMORL/ULyN9STDtzwEiPsfZy9VJM
t2uZ3Coin8vQtVTH/o2IzrsMvTsdgUpEfpfh2OgZVnIRnX8Zvq8z1xOJyPcy
uM7oJXsiojyQYaFumW+ciPwvQ4q/y/hwEeWDDGGrPHjXRdQHGO9sm39BRHkh
g9u+0icnRNQPZFgUUWS6V0T5IcObEsmOv0XUF2S4/Vf4/VUiyhMZvswcW+Yo
ov4gw5a3s19DRPkig6dvarO1iPpEEY5EuDcMF1HeFCHQYzTXSET9oghL75Rf
7imi/ClC8t+zF3wTUt8owr++aHonpDwqQoxDpJdaSP2jCE3bnXTlQsqnItyf
obdDIKQ+UoTbh8M56ULKqyL85vaty0Mh9ZMicDjqiXeElF9F+CN3pNNlIfWV
IvB63VriJaQ8K4IFX3/2fiH1lyKM9141yFVI+VaEzQ72Chch9ZliNPsE+88X
Ut4Vw8tsuuVMIfWbYnRb81/MGCHlXzFOvdlqbCakvlOMjGE39/QVUh4W43Kt
bbyOkPpPMbb6WNQ0C4bYasf9eDHqJpm8VQuoDxVjo/eLl6WMf/x8UIyX81ZK
uQLqR8XQbxx3K1lA+VkMlfHMJZEC6kvFWLTB/k2ggPK0GAF/997rK6D+VIz6
y+vrDwkoX0vASdGd6C6gPlUCmw+pO1YJKG9LEO3g4D9PQP2qBAuPegROE1D+
luCD9dczlgLqWyUY3SXyz4ECyuMSXJgxybC7gPpXCd7+tTnpE5/yuQSzfv3f
9Od86mMlCD/0ILycT3ldArctaOHxqZ+VYNLY3ZbJfMrvEvDHtM4O51NfK0Hf
Z9dnXeVTnpeg9IWemRef+lsJRnb+ptrDp3wvhbXc5p/1fOpzpajZ6G6wiE95
X4p/zjqe+o1P/a4ULdOuyaz4lP+l4O38omPMp75XCr8R4w278ckHpbBzedb9
I4/6XymmthbXq3nkh1KMehd2rYhHfZB9/7fuY7N55ItSBPVLDI/hUT8shfjW
orYbPPIH463nJp3lUV8sxdgbvRbs45FPSrE8wst2A4/6Yyn6Xwk0WMgjv5Th
PN7xpvOoT5Zh8apJK0fyyDdlcF3UnfsLj/plGb44/9K3E4/8U4av01umvOJS
3yzDmceLZ1ZwyUdl0HnFHZzPpf5ZhjTV+4rHXPJTGZ4NOLT7Jpf6aBkaUt+o
fLjkqzI4ZDaP8+BSPy1DRNzglWu55K8y9Dfv4uLApb5ahiWmdtYTueSzMii8
3BpMuNRf5Qhb3XNPNy75TY4zuzNLm/Opz8pxpb5n39p88p0cnUrPmvPzqd/K
MXXak55x+eQ/OZYOm1IQlE99V46i88fXe+eTD+VwWTKoYEc+9V85vL5d6bGS
8Y+fJ+WY4+duaptPfViOf3WH6lnmky/luOU5LVc/n/qxHLVjJixq5ZA/5di3
x/uxikN9WQ59o4dKEYd8Ksf58F8b4jnUn8sx32BdWhCH/FqOxsWytac51KfL
8db0VZE7h3xbjj09hxou4VC/LkfhhpoRUznk33K8W3tOz4xDfbsc7z/6J3Th
kI/LcbjbyjGv8qh/s++3tdtbnEd+LsfXl/HeqXnUx8txt77rhuA88nU5ms1v
d/XOo35eDnGs+KB7Hvm7HPwrr2IX5lFfL8eRqCXxE/PI5xU4+cXxqFEe+bwC
O9tG92zLJZ9XYIf1bxuUueTzChxbzvPk5pLPK5Dj0HttdC75vAJ2XZfrXMwl
n1dg5JUat9255PMKWKrrrzjnks8r8P5a4HGbXPJ5BeRTplkNzCWfV+CS68fA
Lznk8wocePqVU5tDPq+ApPngo+wc8nkFYjh+K0JyyOcV+HnL5ozTOeTzCtjM
NarZlEM+r8S6t9yUOTnk80o0VHo7Dc8hn1dizga3W11yyOeVWJ14Iqwhm3xe
ibuCsg3cbPJ5JYKm7JHfyyafV8J24LJO3tnk80oUNx6t25hNPq+Ew0nlrtnZ
5PNKhCsOJZhlk88r0XXyhKi2LPJ5JUKCPjhWZ5HPK3HUJOpuahb5vBL5p61C
A7LI55UITl612COLfF6Jm+Z69xdmkc+rsOymzqNRWeTzKuSPM1ytl0U+r0LB
xc6xyifk8yrUrbn4IPMJ+bwKoWtcHQOfkM+rkP3a7vKeJ+TzKqjPFxxa8ITe
d6og0AvXGc74ktbnVUDU9lHfMun9pwpOmalN8kzyeRUWHTNa8TiTfF4FK8kv
K85mks+rMN7I6t26TPJ5FZKNys1tMsnnVch57PuqVyb5vBqWD6MWqDPI59Ww
vRU4Ky2DfF4NwcWHHL8M8nk1liqmVW7KIJ9Xo0zP69jUDPJ5NcKO8h71yiCf
V2NE2JRtinTyeTU8ZujEJaSTz6vx0z/2x33SyefVcOMaFLmkk8+r8eeTk5Gj
0snn1Xjg7/v9Sxr5vBp5+8zLxWnk82rE/m/q6Ntp5PNqbIh88HV7Gvm8Gi9z
nf6YmUY+rwF/01O9nmnk8xp87j9+ZmUq+bwGjw5XqCNSyec1+PXdiS97U8nn
NQhvSz1pm0o+r4Hh7m57eqWSz2sg3f6fsDyFfF6DWY6JvqEp5PMacIbI7m9P
IZ/XwBYnx9ikkM9rsE3+tff3ZPJ5DVa575jHTyaf1+CAy/Mav2TyeQ1MUjy4
y5PJ5zWw7/bt+6Bk8nkNXMdsO6dMIp/X4vADn3URSeTzWlj/0c1zaxL5vBaW
lgF1Y5LI57W41y/z9LtE8nktwvd+3ByfSD6vxe6pkaf2JpLPa6G2Ni6bmEg+
Z9df67X6fQL5vBbbenzrG59APq+Fw/QLTbsSyOe1MC8z/Dw6gXxei/79XX99
EU8+r8VdTNh+L558Xoscw27SdfHk81oc4GyYaxRPPq+Db1aATBZHPq/D2xnV
W3zjyOd1yHSap4s48nkdhl0ovfshlnxeB473wpnRseTzOvTat1m6JpZ8XocY
3eBlP8eSz+tg/mo1L+fxENsMrc/rcCBGbrrnMb3v1qGLvonLEMY/awe6Dlcb
+22XPCKf12Fxws5lRx+Rz+vQ3S+tx8hH5PM61H1e4Fv0kHxeh92NjrwjD8nn
7PvyHj8xf0g+r4fXZWtXYQz5vB7lC1dn7Iwhn9dj/vKD8f1iyOf1yHsQOCfp
Afm8Hh8O+LuveEA+r4fnoSajj/fJ5/VQXew9/+p98nk99ox48378ffJ5PeJO
LO8tjiaf16NPUdqFLdHk83oMa5rj1hZFPq/H7XGSgH+jyOf16Hm3oodFFPm8
HnZO/pnpkeTzeoy6mntnQST5XIGTf9VHVUXQeVcAfVoKXCPI7wpMuRn5tTmc
zr8Ckx+MHesZTr5X4Eb5UuefwikPFNhZtmWd7z3yvwJdebNm97xH+aDApMOT
Xp8Poz6gQGjmAOceYZQXChwbOWaTTyj1AwUW6o/s3SmU8kMBhzOmtgdDqC8o
cGL5hZeNdylPFLgSMLt17V3qDwrMiv9rTeEdyhcFTAwXt027Q31CgSaHDEFY
MOWNApuunYjuEUz9QoEVRpHndt6m/FHgz1drlkpvUd9Q4JZY3Tj6FuWRAg/q
fH47e5P6hwLPfC+NqQuifFIgdu2MkAlB1EcUsP7nnuepG5RXCiy7kBlaeJ36
iQJpIpsWw+uUXwp4Oh5Z9mcg9RUFBMEX7gRdozxTwNJCN1EeQP1FAV/7pzv6
BFC+KSCaHxk5+yr1GSXOW3+btvtfyjsl3l0p+3LjCvUbJcq/js3Lukz5pwSv
k976ukvUd5Tw2T8h4pM/5aES8T3sNvX2p/6jxA3uX5sG+1E+KvH3FPPdwy9S
H1JCnOS+2OIC5aUSFlsnCIadp36kRHHU+uvG/1B+KjFfGni8+znqS0qMLPk0
qeks5akSdvzGPUU+1J+U8NtU9yz6DOWrEo4zvs054k19SomZFq+t7bwob5Xo
5rFrhc5p6ldKhCb3W5RykvJXiao/CpM3naC+pUSXsqtD9Y5THitx83nj4GBP
6l9sfSI3j7M6SvmsRJutUUXMYepjSsw+qO9nfojyWok576Kyzx+gfsb+/HFR
0bN9lN9sPxqczWz2Ul9T4mifD//bv4fyXIm577zuROyi/qZEyLcqR/4OyncV
DGriLcq3UZ9Toa52s2OZO+W9CvmXvHJyXKnfqdDa6nT0+hbKfxUGPf6wbvUm
6nsqLIp4MKXbBvKBCr8rT6fdXkf9T4Uezl+PGa8hP6hgPXKFzrFV1AdV2OJx
/A5nBflChQMNoZdeOVM/VOHqxYUNLYvJHyqI5Tqna52oL6pwPmyCccj8Ibba
+D+gQvK8f0fNmku/B6lgbny9Oc6e3hdVeOn5Yftn0O9DKtzJ6DZXfya9P6oQ
HfJR3jKFfi9SwbJ5RN+wifQ+qYJ3/+b9BuOob6pw+O7PvX4fRT5i9//kzznj
hlP/VMGwdd0LsRn5SYW+d751HmBMfVSFrnYueV0MyFcqHHtUMe9Sb+qnKoze
anItRo/8xfYjSH4i+JtZe19Vwe5U2zH5G7N2n6lQdjF0mrrWrL2/qtF58kCr
0AKzdr+pEdK4ek5jill7n1Xj1cTNIv9Qs3bfqeEqv6d0OW/W3m/VcBkzIamL
h1m7/9i/V4r6z1th1t531bjkd9GNN8Ws3Ydq5LrpXezd36y9/6rxp0W0Z8A7
03Y/qvHw7NOmRJ5pex9WIyKmYPn1QNN2X6qR6aC4N3GjaXs/VmPtwy0OY4eb
tvtTDZset0O5dSbtfZndv+5E5d0LJu0+VcO9a2HyBSuT9v6shoHwjEmflMHt
flWjSp35e4zF4PY+rcayUp1PcQcGtfuW/f2GybW1l43b+7UaWeGyPpz1A9v9
q0aXQQfO3k4a0N631fhp3s6ZDZMM232sxsbGnlu7dtdv799qFLn6/RO4Uafd
z2ocaNWzfLa8b87/AS97Zbc=
          "]]}, {
         Hue[0.37820393249936934`, 0.6, 0.6], 
         Directive[
          PointSize[
           Rational[1, 120]], 
          AbsoluteThickness[1.6], FontSize -> 22, FontColor -> GrayLevel[0], 
          Hue[0.55, 1, 0.7], 
          Dashing[{Small, Small}], 
          Thickness[0.01]], 
         Line[CompressedData["
1:eJxVmXlcTPv/x0fk2nK1IHvRJYSyZn0de0jXze4bslyXK25kydrYQ0hZkqQQ
ibRSWqd91zR70zaLpUhliRD9zsx5//ObP26Pc2fmcz7L+/18vs6w3Pif898G
PB7Pjf2P7u//e7mvTG19+EG0eOMS8FQVqldbJ4O7dgXPR7XPzWMBvh/9N2WP
/1bw0oJlhwcupffdwSuOVPt7r8Yhsyfz1Qf3gMf3amvXsp4+7wneG8PGLRM3
4UDdULtOjw+DN2RiPy+PLfR9Pnj9+K8d47ZhWs2fF67vPA6epWmEqNmNxjsJ
/pMp9ucHuCNpQTeDkWdOg3+73UefjF00vjf41UaOTVs8MCU+f1/a7XPg5/5p
lGC0l+7nA96gta2ap/uQOPDUu78SL4LvqVXtXe9J9/cFf9uJk7u6HERQtkX0
7q2XwRvrHCd/dojm48deW02L2HwEFd/0NwRf+rzprakXze8KBNPr9evoN6bK
quOxqxC4RPVZP/UYzfca+F/+mDKi53Gs2TxVNyJ417YMiW48TvMPAN9ocO6H
whMIvKF/ge92zLTp/klaTyB4S14ZPD5xCuUvvi7Vht0E397j9NANp2l9QeA7
XbzmijPo02FF91Gxt8CbYmnzv4HetN5gCJZ1Znr/8saqyfoBwXQ9ln+1+iyt
PwSCN0XV8vRzcJx0dqbrqxDwN5dsqQ49T/sRyn6/+7aIkz6o/0s3Yij4sbLa
aVsv0P7cgcDOpvGa40Wcd3vz4+GHO+AZjfJ6bneJ9usuVN5Ty0RdfTHyTC92
CXfB/FdoN9rLl/bvHlxfTt7Q+NEXRaFzn336eQ+qX7O+9frnMu1nGATjbf4L
q7iM7exumXe4D55mofPNJX60v/fh2lY68luOH7rI77pP7/IArrtddqdP9af9
fgCV4/cPDTH+iNAtt0c4LKaOajxjfYX2Pxy8UP/B529fwULdcL0eQvXu+OuW
XlfpPNjrFa1DRBev4q1uu/tHQLD8wtjev12j84kAv59JcL7XNeh2Tzj4Efj9
hxq+ablG5/UIjHHTz927r2O4y6XMZuvH4O8w6bej/jqd32OEdFn7SbolAAXs
aH3HRIJfGTbgiTqAzjMSgh/Hxn5xuYFtl98fxoQnYPYkFD5R3KDzfQLXKcl8
xbJAsJNjlxwFQZFNvUdZIJ13FFzXv44/5nQTy9jiYY8UqkDJdoPim3T+0bAI
SEr4siAI99jdk9+NBv+q0/j1+UFUD9EQbJjDnzb/Fj7/lHjWDY0BL2fsgku5
t6g+YsA3HDVs1bxgzNEXQAwEw7wzr+cGU72w1xcuC5zm38YVc/2CwFs9svBI
/m2qn1jYzsvJNPkjBNz0YtFk4+E0ZEsI1RP7+Sl7qtwfhGCc/hUH24TInB+1
IVRfcVB1+7I2e0QoTggK2QqKg+/ElT8L3UKp3uIguJr94/eoUIjZ02f3BLZX
J0T4fwil+osHw7vmuWL8HQzRDxiPkHE3H67af4fqMR6CqriQwKQ78NiqO4Cn
YDakJ/T/dYfq8ymElV0W1cy8i6xma/aEnyL6lGGC5tRdqtdnYD69WzWs8C5M
uQmCv+rJpcju96h+2etD8Yl7l96Dfnb57OfbjxnHD7hH9ZwAvrHQtaTqHmJv
NT7IXZQA91q/0LVDwqi+E9DUy3+F3bYwGOgXzF4fEaocosKo3hPB1C0Pv9cc
BmeuYGAr/tV17rT7VP+J4H8q2DXixH3c0S1XkoiQvdexvPA+9cNzMAO7VOQY
P8BH3XCrnqNH3NBHh1c/oP54jhCP0N4HQx9glq78K9jPP/7qnVb3gPolCUzC
nq0Lx4bDT1e+65KgUgv7DjwUTv2ThKbZ+X2mZIdDfVB3IOy1XWJ2sNFD6qdk
NJntOOe48iHs9AWeDNemJsXs0IfUX8kQXkhgF/YQx67OZksmGT2SPxf2mBhB
/ZaCpt7xi9/wI1A2WH/A4M1R9+5cHEH9lwKVyaKb+3o/gqWO/u9T2P69v9B2
0yPqx1S4Hqrwmxj1CLt07eGeimjrwO9nfzyi/mSvay/VjnB4jAzd6X5KhdBt
q7TP1cfUr2lwfz9h8krNYxhzDQlXswM+WrbPueNIg/CSl0P6kUjot+9bGnpE
nHzztiiS+jkdgrbkl1v6PoF+eofTwRxYkTJu2xPq73Twup/Qc4ATuQC+fQ83
ZfwWRf3OXlvvXXhyZRTCcxexHS2A682YAzceRFH/C9BjwwbW11FYwnajyQkB
7A/2H7PeKpp4IAC/7bzPG8dotOjsky2AtYnPmsC90cQH9vunUiv2B0cjpK+u
ITLAWzx5KT8vmnjBXv+4ZBjfFA0H/QFnwLypdrxp3xjiRwZs190bETw7Bk0P
dBPMwJK2uuHLd8QQT9jr0T/221+PQYBudoUZUNgedHHIiCG+sOM5c5xh2OJa
0C0T3m1hHRt7xhJvMqHIKXY5zcSi9oduwZlwaOf476LtscSfTNh+lXvOuBYL
XbWwJQOL4xLR+oxY4hH7fr5bVlR9LPTLFWZC+G7jtdHmccSnTPg6a69Xzo6D
fjiTLIT7xZsl/RdHvMrCVum2NXk346DH0dIsWBQuSeiQH0f8yoKtcs3B3Z/j
wMWHLNjn9/rUwzKeeJaFJf3e7lItjoceB/Is+Jpy3OL4xr6/uHeuaXg8vHTt
bJ6Nlv0n4SmNJ95lw3NCv46/t3+KYfoGyoa90WF3he1T4l82VDbGQsm6pyjV
x4tshLh9OtThwlPiYTbrmzkF/yQ/xX5dO1Rlw3aX2e9tdU+Jj9noJJbdKzR/
hkG6ch6YgyVTzLSF858RL9nr4Y4WvP3PkKcrP9ccKJYcSP33/jPiZw5sz9V3
7Sp7hv90xxuaA1Wvde5qwwTiaQ62ThvJNExIQG99w+fA0ztZabclgfiaC4Xp
z1uPryUgXTc9q1zkZ8TVrstLIN7mwrvLgL4LWhLwzxbdKxfhYe39tw9PJP7m
wr1fv2e5axKhC08sYVGb5qVd45NIPM4F38zKyzotETo6etblgtlm9H5MUyLx
OQ+22f39dg1+jnX6AfPgftNQ8n7Zc+J1Hnz92/cNO/McHfWAyoNn2Jmi60nP
id95MA+a+lfu++fQnYbZkzx0Skk3s7NMIp7nwTojkvV7EvTprjEP3sKbvFTv
JOJ7Pux3DmpXk5KEX7p2s8uHYKWwccaHJOJ9PgLWLZpa9Ucy7uvKeXc+GOcJ
S5PWJBP/89HybXq47FIynLgFw3vCkMdjc5LJB/losowve/E9GV90x9Gcj60n
JT6PbFPIDwUQCMP/KtiSgmDdcicVQNW/IMD6Vgr5ogDhGz7ICsQpmKffQPZ9
kzmnIrukkj8KYP+42wDJzFQ06PVQAGaSb58ZB1LJJwUQDmn35V10Kq7p8P6j
ALX9ro+prk0lvxTCXuE6p6dlGmboD6QQgvuIv7w6jXxTCPPQv9uW+qXhtQ6v
RwuxxPWPBy5FaeSfQvgK62wfd0gHh79CbL1aPXD2jHTyEXvdweqrpWc69Hgx
KELLj4qZC2LTyU9F8LVYevp5fTr07Tu7CC5bwu4/NxWQr4qQbSf3m2ongL49
ThVh2dVOxRonAfmrCJ0m77sR5SYAV35FuCJPnX3nnIB8VgRB6xiT5HABpLrj
7VQMbxM7p++5AvJbMTx/4zh8RD9D9v2nyRPft88g3xXDIrHdgdDBGfhDX4DF
CDLuuezIzAzyXzGWfbY3PeaagZJi/Qut3h26RnplkA+L0RLz6li72xnY668D
agl46yQFR9MyyI8lWNUxf+wf1RkYoC/oEoSPO2fU/DODfFmCoDMJjxoGZCJH
/3hVAs9x2etNZmSSP0vQVJR22HVdJnbocCoqQf7ysyvLj2aST0tgy/Oac+R2
JnrqG+QFHj9IvuEoyCS/vsBmO1XkfHUmUnU4WMG+v2xW+U6DLPLtC7i71Xpk
DsnC3/rHrxdwE12Sz5qbRf59gdphp9c1bclCN67h4NJ8YlORdxb5+AUUHavn
SSKyoC+XvqWwlRza0LUki/xcinvtNpvuasyC/jhcSjHtbrsUQ5Ns8nUpEk1z
kgvGZ4N7PCuF56Zhe1JXZpO/S2HRGqnnsH64mlK0WjXcmBCcTT4Xwj7RtzQp
I5v6XYhuyuVOu15lk9+F2JxjfmR15xzqfyHcg8RZHqNyyPdCtG6/e17wVw7x
QIiWocUzmH055H8hehSkOHwKzCE+CFHsY9pLmZ5DeUCIlEF3zJpf5hAvhFB8
3RU3p0su5QMh+t/O31gwJpf4IYR5O5srJ5bnUl4QwiZ3S5LHoVziCTu/FJ8F
gaG5lB+EqF3b9uxrXi7xhV3fgt0HfBpyKU+UQWLR1Gl1zzziTRnM19dUr52W
R/miDJv/+W3fzU15xJ8yLIu8utDkfB7ljTJ8bj9EmRmbRzwqg6Il8W6kMo/y
B/v9YfJhYoN84lMZy2fP2nEj8ymPlCHFq8824dJ84lUZVlmljH54OJ/ySRk6
mTSmp4XlE7/K4LtfdM+4NJ/yShnqfxv4z52WfOIZO/63oawvCii/lKGy++tY
L8cC4lsZBKKfK0v2FVCeEWFOlcD4f6EFxDsRW0f2u4cXF1C+EcFx5wijyV8L
iH8iLOlg6XlucCHlHRHsRaULBjoVEg9FcHEZNaD5QCHlHxFc3b3P/36/EPpy
PypCtnLU2J2iQspD7PiHpFHGbYXgfj4QwWHeqbDvI4soH4lgNu3i0+Gri4if
7Pu9lp28fbqI8pIIq1LjnrvEFxFPRUgxHvFzg6aI8pMIlZsavkX1KCa+itEt
9Z3LfBRTnhLDuvtYqfXOYuKtGI4dLEyW3yqmfCXG1gNRem5x/BVj/FnHp76t
xZS3xFgVeuxUqE0J8VgMM17y1zaXEspfYnwWB+c/vlBCfBajacaqhPC0Espj
YlSun3fqc2MJ8VqMZb7nv/havqB8JoZP+Omyo0tfEL/F6NCwuCbt1AvKa+x4
gw/oOcPxXIz+9buz7d+9oPwmBu/Rqyl7BpYS3yUId/g52NC5lPKcBFYWz53r
T5US79n3ex67OyKplPKdBNMSd3wQNJQS/yXoVllgpDAWUt6TICi24dhhGyH5
QILxzmHzneYLKf9JkG/+Ts8Bzg8ShJxbfuPQESHlQQnc4qxMFAFC8oUEI1Yr
n25i+5zLhxIE7h7ZNlAoJH9I4JMt2NalXkh5UYJnzrkeQzuVkU8k4C1YGuRh
VUb5UQKb9QmbPzJl5Bcp+Bfr/ry7tozypBSxs2I0pw+WkW+kiDj08O6t62WU
L6W4GDm3X218GflHijXSdpItojLKm1K4DTRd07epjHwkZX0omtq+u4jyp5TN
M8c6D7YRkZ+k2HyAv3z/QhHlUSl4tqPj228Tka+kYIYlJOedEVE+laKludww
+76I/CVFinydzbccEeVVKZZ8eF78zysR+UwK21/DTvcwFFN+laGHU/D3T1Zi
8psM1llvS0zmiinPytAwfs39HX+LyXcyZG8ZMMrwtJjyrQw+HoyR8r6Y/CeD
1alzn+vzxJR3ZSgeU+c/o05MPpTB/MarW6VdJJR/ZXBMOJkfYiMB9/OkDN2N
+hfHOkkoD7PjRzZu6rhLQr6UYaFjd6cgfwnlYxk2Lv9n0d5nEvKnDNNcwwb5
lUsoL8uQljzZ71OrhHwqw1CPk26BFlLKz3LwlBGHzsyRkl/lOJ5ccyl5q5Ty
tBzhHX0OT7ogJd/KYe+10bw1Rkr5Wo4G/TBS8q8c3TTi/I2tUsrbcrz1OBXU
cbCMfCzH+LohQV/myyh/yxGy+7focTtl5Gc5AlOMs9OuyCiPy5FpUZwXkCwj
X8vh6/vhSaZGRvlcjmuTZ+vXwflbDpl8facuY+WU1+Wo7xW6d/gaOflcgbd2
ZilBx+XkcwVGO4dqNz+Sk88VsLh4ruW4RE4+V0DYOKFry085+VwBp/UZdjnD
FORzBRITuL+czxUIybW2cjusIJ8rcLJ6yliHBwryOfv/raLlfJGCfK6Ay4k9
M3v/UpDPFUgxnX2n24hy8rkC3fbfHLtxRTn5XAGH4ITRfU6Uk88V8B35QjE2
upx8rsDGovkHoqvKyecKnBv+dq1/VyX5vBx7khYrKycryeflWDGki8PFrUry
eTmu/FfR8eF1Jfm8HPv+iz48Ok9JPi9HhFN6T4uvSvJ5OewrEud4Dasgn5dD
4Mk7sXhVBfm8HOZtpUt8zlaQz8uxW7ZswvTkCvJ5OQz6y9I2vK8gn5fjdVTl
8R+DKsnn5fCzcR/YbWkl+bwc2WMsJl49XUk+Z9dttWxfQFIl+ZzdF9Nwv96N
leTzcpy8rF5gZlVFPlciIDRone/qKvK5EvNOGNy+cKmKfK7EnplT1Ua5VeRz
JTwPbOpg+rOKfK5Eddm6puDx1eRzJWzuGAbEuVWTz5UovLKv2Tmsmp53lLDd
Mam7V3U1fPU+V+LfRq8Pk81r6PlHiYZB9YmnnGvI50q4C254b75QQz5XYqOJ
7yVFfg35XIlR87+1322gIp8r0abRfVFFPlfCaPP2SX9DRT6vgOuSV4bL16nI
5xUosJRMvXpERT6vwMcNc82G3VKRzyswsFuqsGuqinxegUU2rs/nVKnI5xUQ
3/rVX/xTRT6vgFW7N+zOq8nnFTjjL41vhpp8XoGEKKcInw1q8nkFUhYtCT56
Qk0+r4C1g3+HkjA1+Zy939SsVQfy1eTzCjQn3WPPVU0+r0DE+4eaD9015PMK
PK7cOTljrIZ8XoFN954JPq/QkM8r0XmNw6CLhzTk80oUvJ9leClEQz6vRLrf
etYXGvJ5JaSFI1e9eKchn1cin39qRQ8TLfm8EtnxB9sE9lryeSX2Dfk1QbNe
Sz6vBFYa1O49oyWfV2LOA3H3o1Fa8nklWn65R7XKteTzStiElys/8V6Sz9nP
73N/8veIl+TzSlyatYx9vSSfVyLvX6/2mUdfks8rUeSyr13Mw5fkc3b8Y31C
hkhfks+rcNJ4O9O/3SvyeRVuSsudb416RT6vQq8R95c/XPOKfF4Fg6HJ8lne
r8jnVZh+SbHf7dkr8nkVNv958JX1q1fk8yrU60H9mnxehW2/bk//e85r8nkV
5Bnja97ueU0+r8Lo6LOp3e+/Jp9Xofl/p7Vi+WvyeRVaZbqDfkM+r8Ll/VsC
nKa/IZ9X4Z1s+r0uu96Qz6tQcCTg056wN+TzauwZltDqq3xDPq9G3FMdqGrJ
59XAD8ML9fNqyefV2K3scnDc0VryeTXWysMapjyrJZ9XY2VmQE3HxlryeTWi
TvitvWldRz6vxuzsMddaN9YhWe9z9vvLv0hGB9fR82416vpuOTlRWYff9QVd
jbM7mkab935LPq9Gzgzdvx+9JZ9X47Nd4PzD/m/J59Xof+ns3k7it+Tzajzo
tMLyuOk78nk1KpMtvRuWvSOf18B+7aPuS6+/I5/XYOnDzbOfKt+Rz2vQWCWs
7juonnxeg7SbDrlnN9eTz2twudzSqNOjevJ5DZZP9Ply82M9+bwGLU47vi6a
+p58XoO4htnsUt6Tz2vgXTGhdz/he/J5Dc5uqh3h0L+BfF4Do6KsWZHbGsjn
NXDW70MD+bwGv34/0TS9UyP5vAarZPx1B1Y3ks9rcOXeptPdHjeSz1X4Nq+N
fTVSv6vw0ezyiicjmsjvKvh62Ff3XNFE/a9Clzu1K6YebyLfq3DwrvzhkKgm
4oEKlcbb6sWVTeR/FbxZev3V9QPxQYW++1WHQqd8oDygwupOL2oK/v1AvFCh
LE7xt/DmB8oHKgyPreifXPKB+KHC5+fhjr68j5QXVIhMDvRcMf4j8YTlsOOG
jWbbPlJ+UKH5ZVO3suCPxBcVzKyD0/2lHylPqOB+amvnzUafiDcqfJixP3vB
vE+UL1Rw6VnQZzH/E/GHnX+k/al9yZ8ob6iQFfBd8eLrJ+KRCoLjs2avn/CZ
8ocKDpaP/rLb85n4pMJ4ofCLU/xnyiMquA7Vbdxn4pUKAf+LfnPNvpnyiQpL
6tvPkh9uJn6pUL2su+4LlFdUWMmv2VfU+QvxTAWRONYlwPkL5RcVZloLt7W/
9YX4pkL28i/+feu+UJ5R48v+7R71E78S79RQ5s529D79lfKNGn6OC81/yb8S
/9Qw+Zp9ed3IFso7rLfG17Ad2EI8VGNoXs+jQxUtlH/UOB7X2T/O7hvxUQ2X
EQue7rvwjfKQGtf1B/2NeKmGYsfd/s2LvlM+UmPI3J6W1U++Ez/VON1HLl1l
9oPykhrnznWx8zr8g3iqhjUXXCg/sfefdSRh+vJW4qsaJyd1GmCc20p5Sg2h
W4i445SfxFs1DDNkGUzMT8pXathoR6ZpRv4i/qpxrdu3WJOIX5S31IhZ5ZfT
MrKNeKxGkJ2cnx7TRvlLDfeQynaFA3gMx2c1eDt+9RFv5jFcHlPDTL8RPIbj
NbsflTbjH37jMVw+UyNUpdundgzHbzXmBX0rmRnQjuHymhq7f9f9bcdwPGfP
71G3n4EzDRhuG9TYZOybHx5owHB81yCodQ5f9sWA4fKcBhFnjv9yWtGe4Xiv
Qfa/F6cyz9szXL7T4DtLw4pBHRiO/xoIJkWMXHGuA8PlPQ36vx1pXdfSgeF8
wOYGw9v2ou2GDJf/NLgn0s3bkOH8oIFw5U73Z+s7MlweZHNHjTF7544M5wsN
Ns9IcXXZ+hvD5UMNHEXXry5p/o3h/KGB5ow3++rEcHmRXY/RML9dgzszevzv
02BBsMGkE1mdGe73IA3Mw26tZdy6MNzzogZN58Qx9gO6MtzvQxos1jdyV4Z7
fmQ/f70EmwK7MdzvRRqsu5P1Z4etRgz3PKnB3JgJskymO8PlTQ3S01d9PP/H
7wznIw0O9NrdENe1B8PlTw1yl/3xMe18D4bzkwb/K7C/7GNqzHB5VIMXA3SF
a8xwvtLgtH7fTBiuPTSYqQeXCcP5i92PCfUrt/uaMlxe1aDno1cXjB3NGM5n
GtyyjBoa3LMnd7wGWkTP9U541NCT4fymxVz9fXoxXJ7V4s5p3fp7M5zvtEhi
n+ZN35kzXL7V4g1zwnK8eV+G858WE279qDfY2I/h8q4Wb/Xc6s9wPtRiZ+Gg
mty1Axku/2ph4aRkHhhZMJwftdi4Qzw5pKMlw+VhLa731nFlMMP5kr3W/x3C
cPlYi+VeLK1zrRjOn1o4r57Y5rNtKMPlZXb++o23ZjifavG5s922nv4jGC4/
a+EXqNvIUQznVy2ijsa87L3IluHytBYy/f3GMpxvteha+C/7xDKB4fI1ez99
49oznH+1iK3TjTud4fK2Fof1XpnFcD7W4oG+nx0YLn9rESll9/2cM8P5WQuR
7nn38kbm/wBfrDds
          "]]}}}, {{}, {}}}, {
     DisplayFunction -> Identity, DisplayFunction -> Identity, AspectRatio -> 
      1, Axes -> {True, True}, AxesLabel -> {None, None}, 
      AxesOrigin -> {0, 0}, 
      BaseStyle -> {FontSize -> 22, FontColor -> GrayLevel[0]}, 
      DisplayFunction :> Identity, Frame -> {{True, True}, {True, True}}, 
      FrameLabel -> {{
         HoldForm["Concentrations (mM)"], None}, {
         HoldForm["Dilution rate (h\!\(\*SuperscriptBox[\(\\ \), \(-1\)]\))"],
          None}}, FrameStyle -> Directive[
        GrayLevel[0], 22, Thickness -> 0.005, PlotTheme -> "Marketing"], 
      FrameTicks -> {{Automatic, Automatic}, {Automatic, Automatic}}, 
      GridLines -> {None, None}, GridLinesStyle -> Directive[
        GrayLevel[0.5, 0.4]], ImagePadding -> {{80, 80}, {70, 10}}, ImageSize -> 
      550, Method -> {
       "AxisPadding" -> Scaled[0.02], "DefaultBoundaryStyle" -> Automatic, 
        "DefaultGraphicsInteraction" -> {
         "Version" -> 1.2, "TrackMousePosition" -> {True, False}, 
          "Effects" -> {
           "Highlight" -> {"ratio" -> 2}, "HighlightPoint" -> {"ratio" -> 2}, 
            "Droplines" -> {
             "freeformCursorMode" -> True, 
              "placement" -> {"x" -> "All", "y" -> "None"}}}}, 
        "DefaultMeshStyle" -> AbsolutePointSize[6], "DefaultPlotStyle" -> {
          Directive[
           RGBColor[0.368417, 0.506779, 0.709798], 
           AbsoluteThickness[1.6]], 
          Directive[
           RGBColor[0.880722, 0.611041, 0.142051], 
           AbsoluteThickness[1.6]], 
          Directive[
           RGBColor[0.560181, 0.691569, 0.194885], 
           AbsoluteThickness[1.6]], 
          Directive[
           RGBColor[0.922526, 0.385626, 0.209179], 
           AbsoluteThickness[1.6]], 
          Directive[
           RGBColor[0.528488, 0.470624, 0.701351], 
           AbsoluteThickness[1.6]], 
          Directive[
           RGBColor[0.772079, 0.431554, 0.102387], 
           AbsoluteThickness[1.6]], 
          Directive[
           RGBColor[0.363898, 0.618501, 0.782349], 
           AbsoluteThickness[1.6]], 
          Directive[
           RGBColor[1, 0.75, 0], 
           AbsoluteThickness[1.6]], 
          Directive[
           RGBColor[0.647624, 0.37816, 0.614037], 
           AbsoluteThickness[1.6]], 
          Directive[
           RGBColor[0.571589, 0.586483, 0.], 
           AbsoluteThickness[1.6]], 
          Directive[
           RGBColor[0.915, 0.3325, 0.2125], 
           AbsoluteThickness[1.6]], 
          Directive[
           RGBColor[0.40082222609352647`, 0.5220066643438841, 0.85], 
           AbsoluteThickness[1.6]], 
          Directive[
           RGBColor[
           0.9728288904374106, 0.621644452187053, 0.07336199581899142], 
           AbsoluteThickness[1.6]], 
          Directive[
           RGBColor[0.736782672705901, 0.358, 0.5030266573755369], 
           AbsoluteThickness[1.6]], 
          Directive[
           RGBColor[0.28026441037696703`, 0.715, 0.4292089322474965], 
           AbsoluteThickness[1.6]]}, "DomainPadding" -> Scaled[0.02], 
        "RangePadding" -> Scaled[0.05], "OptimizePlotMarkers" -> True, 
        "OptimizePlotMarkers" -> True, 
        "CoordinatesToolOptions" -> {"DisplayFunction" -> ({
            Identity[
             Part[#, 1]], 
            Identity[
             Part[#, 2]]}& ), "CopiedValueFunction" -> ({
            Identity[
             Part[#, 1]], 
            Identity[
             Part[#, 2]]}& )}}, PlotRange -> {{0., 0.62}, {-5., 185.}}, 
      PlotRangeClipping -> True, PlotRangePadding -> {{0, 0}, {0, 0}}, Prolog -> {
        RGBColor[{
          Rational[223, 255], 
          Rational[72, 85], 
          Rational[40, 51]}], 
        Rectangle[
         Scaled[{0, 0}], 
         Scaled[{1, 1}]]}, Ticks -> {Automatic, Automatic}}], 
    Placed[
     Unevaluated[
      LineLegend[{
        Directive[
         PointSize[
          Rational[1, 120]], 
         AbsoluteThickness[1.6], FontSize -> 22, FontColor -> GrayLevel[0], 
         Hue[0.06, 1, 0.9], 
         Thickness[0.007]], 
        Directive[
         PointSize[
          Rational[1, 120]], 
         AbsoluteThickness[1.6], FontSize -> 22, FontColor -> GrayLevel[0], 
         Hue[0.25, 1, 0.55], 
         Thickness[0.007]], 
        Directive[
         PointSize[
          Rational[1, 120]], 
         AbsoluteThickness[1.6], FontSize -> 22, FontColor -> GrayLevel[0], 
         Hue[0.11, 0.9, 0.85], 
         Thickness[0.007]], 
        Directive[
         PointSize[
          Rational[1, 120]], 
         AbsoluteThickness[1.6], FontSize -> 22, FontColor -> GrayLevel[0], 
         Hue[0.55, 1, 0.7], 
         Dashing[{Small, Small}], 
         Thickness[0.01]]}, {"Acetate", "Biomass", "Succinate", "Citrate"}, 
       LegendMarkers -> {{False, Automatic}, {False, Automatic}, {
         False, Automatic}, {False, Automatic}}, 
       Joined -> {True, True, True, True}, 
       LabelStyle -> {FontFamily -> "Helvetica", FontSize -> 18}, 
       LegendFunction -> "Frame", LegendLayout -> "Column"]], {0.2, 0.7}, 
     Identity]]& ],
  AutoDelete->True,
  Editable->True,
  SelectWithContents->False,
  Selectable->True]], "Output",
 CellChangeTimes->{
  3.9302846691002073`*^9, {3.9421557770065193`*^9, 3.942155783807094*^9}, 
   3.942156092906282*^9, {3.942156162175003*^9, 3.942156194545385*^9}, 
   3.942156234602775*^9, {3.942156335101143*^9, 3.942156341619793*^9}, {
   3.9421564195139933`*^9, 3.9421564514356003`*^9}, {3.942156487619691*^9, 
   3.942156517300333*^9}, 3.942156620905354*^9, {3.9421567438448677`*^9, 
   3.942156784532243*^9}, 3.942156848960466*^9, {3.942157201539835*^9, 
   3.94215721758799*^9}, 3.942157264271429*^9, 3.94232113424603*^9, {
   3.942375167848608*^9, 3.94237519357827*^9}, 3.9423753189331408`*^9, 
   3.942375420062914*^9, 3.942375463709165*^9, {3.942375623715148*^9, 
   3.942375670521413*^9}, {3.942376046585753*^9, 3.9423760559528418`*^9}, 
   3.9423802984752817`*^9, 3.942380333516802*^9, 3.9423804753140163`*^9, 
   3.9423806127090597`*^9, 3.943357180044207*^9},
 CellLabel->"Out[44]=",ExpressionUUID->"521f60ad-6cb8-4359-8d52-9ca155881401"]
}, Open  ]],

Cell[CellGroupData[{

Cell[BoxData[
 RowBox[{
  RowBox[{"(*", 
   RowBox[{
   "Driving", " ", "force", " ", "and", " ", "sEPR", " ", "as", " ", 
    "function", " ", "of", " ", "dilution", " ", 
    RowBox[{"rate", "."}]}], "*)"}], "\[IndentingNewLine]", 
  RowBox[{"ListLinePlot", "[", 
   RowBox[{
    RowBox[{"{", 
     RowBox[{"mindriforvalKaero", ",", "entrprodvalKaero"}], "}"}], ",", 
    RowBox[{"Frame", "->", "True"}], ",", 
    RowBox[{"AspectRatio", "->", "1"}], ",", 
    RowBox[{"PlotRange", "->", 
     RowBox[{"{", 
      RowBox[{
       RowBox[{"{", 
        RowBox[{"0", ",", 
         RowBox[{"\[Lambda]max", "/.", "paramKaerocit"}]}], "}"}], ",", 
       RowBox[{"{", 
        RowBox[{
         RowBox[{"-", "5"}], ",", "240"}], "}"}]}], "}"}]}], ",", 
    RowBox[{"PlotMarkers", "->", "None"}], ",", 
    RowBox[{"PlotStyle", "\[Rule]", 
     RowBox[{"{", 
      RowBox[{
       RowBox[{"{", 
        RowBox[{
         RowBox[{
          RowBox[{"ColorData", "[", 
           RowBox[{"68", ",", "\"\<ColorList\>\""}], "]"}], "[", 
          RowBox[{"[", "5", "]"}], "]"}], ",", 
         RowBox[{"Thickness", "[", "0.007", "]"}]}], "}"}], ",", 
       RowBox[{"{", 
        RowBox[{
         RowBox[{
          RowBox[{"ColorData", "[", 
           RowBox[{"68", ",", "\"\<ColorList\>\""}], "]"}], "[", 
          RowBox[{"[", "4", "]"}], "]"}], ",", 
         RowBox[{"Thickness", "[", "0.007", "]"}]}], "}"}]}], "}"}]}], ",", 
    RowBox[{"ImagePadding", "->", 
     RowBox[{"{", 
      RowBox[{
       RowBox[{"{", 
        RowBox[{"80", ",", "80"}], "}"}], ",", 
       RowBox[{"{", 
        RowBox[{"70", ",", "10"}], "}"}]}], "}"}]}], ",", 
    RowBox[{"FrameLabel", "\[Rule]", 
     RowBox[{"{", 
      RowBox[{
       RowBox[{"{", 
        RowBox[{
         RowBox[{"Style", "[", 
          
          RowBox[{"\"\<Driving force (kJ \!\(\*SuperscriptBox[\(mol\), \
\(-1\)]\))\>\"", ",", 
           RowBox[{
            RowBox[{"ColorData", "[", 
             RowBox[{"68", ",", "\"\<ColorList\>\""}], "]"}], "[", 
            RowBox[{"[", "5", "]"}], "]"}]}], "]"}], ",", 
         RowBox[{"Style", "[", 
          
          RowBox[{"\"\<sEPR (kJ \!\(\*SuperscriptBox[\(mol\), \(-1\)]\) h\!\(\
\*SuperscriptBox[\(\\\ \), \(-1\)]\))\>\"", ",", 
           RowBox[{
            RowBox[{"ColorData", "[", 
             RowBox[{"68", ",", "\"\<ColorList\>\""}], "]"}], "[", 
            RowBox[{"[", "4", "]"}], "]"}]}], "]"}]}], "}"}], ",", 
       RowBox[{"{", 
        RowBox[{"\"\<Dilution rate (h\!\(\*SuperscriptBox[\(\\\ \), \
\(-1\)]\))\>\"", ",", "\"\<\>\""}], "}"}]}], "}"}]}], ",", 
    RowBox[{"FrameTicks", "->", 
     RowBox[{"{", 
      RowBox[{
       RowBox[{"{", 
        RowBox[{"All", ",", "All"}], "}"}], ",", 
       RowBox[{"{", 
        RowBox[{"All", ",", "None"}], "}"}]}], "}"}]}]}], "]"}]}]], "Input",
 CellChangeTimes->{{3.9302840693153048`*^9, 3.930284069938574*^9}, {
  3.942155941776669*^9, 3.942155944350422*^9}, {3.94215604472586*^9, 
  3.942156052696731*^9}, {3.942156279606901*^9, 3.942156280043889*^9}, {
  3.942156698459688*^9, 3.9421567114255037`*^9}, {3.942156815720271*^9, 
  3.942156820219687*^9}, {3.942156859812517*^9, 3.942156864624476*^9}, {
  3.942157238231516*^9, 3.942157238776514*^9}, {3.942157270391968*^9, 
  3.942157270940824*^9}, {3.942376104502099*^9, 3.942376122211762*^9}, {
  3.942376252757321*^9, 3.942376255576064*^9}, {3.942380595052318*^9, 
  3.942380603261639*^9}, {3.942384044325149*^9, 3.9423840445701637`*^9}},
 CellLabel->"In[45]:=",ExpressionUUID->"a26e0e87-48c0-4bd6-b775-1041257fa74e"],

Cell[BoxData[
 GraphicsBox[{{}, {{}, {}, 
    {Hue[0.5, 1, 0.5], PointSize[
      NCache[
       Rational[1, 120], 0.008333333333333333]], Thickness[0.007], 
     StyleBox[LineBox[CompressedData["
1:eJw1mHdczWscx4nIyt4zq4zIKLI+PxmXS7Jlu3R+z+9XyUwXGdVV2TNkRWRT
5KYhTS3tvTvnRNkho3C5neP7nD94eannPM/z/X4/7/fvZ7B63VyFTr169Wzr
/tD8/ePGh0zL1bNx+OjD0jbD1wi//70K/uefb8n1XyN822n7aPNxCQucqsd6
1PL/X4+4hO9GFcY2wvZ2d/9QbduMW5e9D5xcaEM//zdunaxl5U42wtaX/Yfp
3XbGrevjazucsKHf3w1X66Chh2/bCOPKrA6ecnCF5+ZnYcbRfL1/cDBMSj6Q
YyOETm+uM8jDHfp9Z1h0qeTre6J2Usg0w682wpgHCVse++yDdV/J7YOugr7v
AOzUzYuvt1UIwT32vJ4TfAiN9+rP2tRLQd9/BBNHfnJaN1ghnIvtFbBROort
Sw0VQaMUtJ9jGPLlRvYyC4VQVKv9Qnwea224eaaC9ncC4vlvrZotVAhdh5b0
beTiBdGmU48hKxW035Nw7XKpywumEJbYjNWsiGlDIv6yWK+g/Z/GANzsNuVv
hXDGW/uB57Azm7/uUtB5zuDucMOwlR4KoSD167xyv7MYHeS8z+0QP985/JjL
lMxLIXRuuFDf+P55eN/rPrL1OX7eC2gds9PTzVchWJtrF0SLepO3R1/n578I
t8ZFczPuKoSZo/ZOXPX8IrwsCxoFPuD3cQmnVgbMsA1VCG/maFa8hIQSe+/a
CH4/vnjqlDB8zROFsN++8vuND77o/jZ84I0kfl+XkRvyQk5JUwiDPDrUHeEy
lmQm38/I5vd3BdmFm/0eFiiEp5emBFX/dwXb1vWM3V3K79MP0kyfTUPKFYJd
3W11angVgUdP1ouu5Pd7FQ5+Gy6Oe6MQmuZdXj++6TUE/dN0k897ft/X0LrV
bM/XnxTCTc1xW11H/QnJBQa1/P6vY7JsuWDSfwrhT81yHW5gc5t7ubPri1SP
G8jINB02Q1cUXmmuu9tNOL6L6z+iiUj1uQnL/v7rmrQQBc3tpfe+hRE/EJra
SqR63YLV6dCbbu1EYcCyw9GfjW6j2mpksVEnkep3G4tUW1WPu4pCYt1qXYbe
gY6/+5SpPUWq5x1c29jtQERvUZCPvnWG6V0c8zMbPqi/SPW9i4/b9t7dO0AU
6jZXd2R/jNiasqFosEj19oeFuW9lLxNRmF/XPHUlxRADpeOSESLVPwDR/Trt
9DQThSt1t5d3OQDxy3WX3zIXqR8CkDx/mF3MOFH49F/23y/734P5fef/0iFS
f9zDipxtNtkWojBZ2wD3wEKOv02ZIlK/3IN1bKQ6fJoonOikPRCmFz3bd2WG
SP1zHxsMcga4zhKF39u7D5NdN+otmiNSP91Hd900yz7zRWGE9hOIV9NNLCsX
itRfgTCVl46+vFgU3CKT6jooEDop3lMXLROp3wJh4tz+ToOVopBVV/26O4HX
iysXrv8lUv89QLP5NpZTbUShj3bBB0hOSK4sFkXqxwdwzSo5ay+LwiZJU4B/
Ed1ur9dnO5H68190Wzbhl5ODKMR8Nqqr8L+YZPqi/qf1IvVrEK5bNXwibxKF
tr83iNYOjxwKHEXq3yD8V5jfZ9LfoqDdXUIQ+n1+2/jaNpH6+SE6164br7tD
FO6fr7oWN+MhyozPPl++S6T+fogBNd697rmIgo72wA8x1cK9xS83kfo9GLv/
DEj6w10U5v5uGKx9bOC431Ok/g/GfCeTAUn7RMFXc9zsYFh3n6HT8KBI8xCC
t4n1u5ofFoWPmuWsQ+rup+tB+SifjxBMNj6zweu4KFho2r8oBOvXRyofefF5
CcWOht0+lp0ShWOa9l0RChePNY9+evP5CYXfyLELO58TBdU2TUFC0eNyUfbQ
C3yewnDXfZalxUVRGKZt8DAYJX3Pmu3L5ysMKZ8fOi+9IgouXpPqWiYM0V+e
Lll9lc/bI4RmfdutuC4KGb21Bcae++71FTf5/D3CGRfTd6tui4KBJv3fPkJv
aYH14rt8HsOR0t5r9qwAUdigGY/14ViYlFuJ+3w+w/G2INh4yANRiNJUtzoc
Vk3VwzoH8Xl9DLZxX4P6waLQ+vdA4lPUnnvPQ/j8PsbSyml/xoeJgvb6ah/D
6tPbIr9wPs8R8JgzarNLhChot+ccgdA7x3otieLzHYHYB13fDY0RhXraTyQO
frrwUucJn/dITH5ztmdWnChcj5tRN9GR2FD9x7mLCXz+IzE/+LCdXZIozK6b
xjZukTiV3s17RDLPg0h8NpltUpsiCjUa+sRG4mKS1bhHaTwfIuFY9iPeOUMU
LnbRDEQU3i35VjImi+dFFCIXh3h+yRaFadoCR+HUxDmZ/rk8P6Iw2PRFrJgv
Cu+vaTYYhe3z+9l2LeR5EoV+LvufphSJwmnN7pKi8L7K+eOOEp4vUWhr3+vF
oDJREOqaa3rzaPgctv83T8nzJhqxuUZrXNSi8OK75sDRYE/e1Ro94/kTjbQu
g1xTn4uCplvqWgZvdHs13FjJ8ygajftVerR9KQra46ZHIzl6ffvAVzyfohEy
2e3B7DeioF2uTQzs9R7bv3nL8yoGl83OTXGvEgVtHM2Lwa96jlN7fOD5FYP6
Qdu3PPgoCr/1IQbn7SOLp33ieRaDYRXDdxd9FgVtHOTFYGC5D7P/yvMtBh9P
/Ov9vUYUdmnGuVMssq7odN/7jeddLNj0qq/tfoiCoXaAYvHkaoWJz388/2Lx
KaxBquEvUUjT6kUs0GR9zt16jPIwFjG7e1uO1GGCk2YcSmIx0rb+2OAGjPIx
Fi+UOVfG6DKhp6adezxB/5Fzj4Q1YpSXTxBkUKszVo8J8Zr2W/UEs8PcdEKa
MMrPJ3VI0z9h2owJ6zTlvfQEx6pGhgc0Z5Sndb/f8pvrQH0mdNQO/BOwrl6v
fFsyytc4lNm3r+3cmgkRmu31jYPpDsfAw20Y5W0cDE6e7tGwHROYqPnE4cKG
eXBqzyh/47C3/bouLzswQSNPdQmL4BMeDxZ3YpTHcci7Oa5NYmcmaNLx75dx
cEpuP3pUV0b5HI+Wtp4Dr3RjwgrtgvFo16jmbcsejPI6Hn+fC3Pf1pMJjbQB
FY88+3a15b0Y5Xc8HE+aTp/ZmwmaarS7G491LhbbA/swyvN4xI+xOt65HxO0
dlcVj/kpq7x29meU7wkwP712j9qQCT814zYsAQa+y9mUAYzyPgFtXjXFtYFM
uKpp540JmBk0sZXeYEb5nwArVWQpM2bCrN8Hxu1+Y+7GDWHEgwQEsbmufU2Y
8EVTjs8JyP95aYXLMEZ8SMQYb/+pJcOZcEFz3FGJmDe72YTRIxnxIhG63p2n
HTNlwlTtBSZCZT1Nem3GiB+JWFFVfWnSaCa80+IhEcbJG2vOmDPiSSJCCvXW
fRjDhJOaeP+eiAa3Pun9MY4RX5JwYLKUeHY8EyZoC5IEw4mHA6smMOJNEtZn
7UmyEJhQoYnXnUmY9Gx5a6+JjPiThJCLJvsrLJjwO/6SIIyuHjNqMiMeJWHA
iUt9PKaw3/Gi8xQmAcOn5U5lxKenGLPS81bfaUzQju+kp9ib4Dx743RGvKr7
+Xc/zCP+ZIJ2PPY8Rf8fUbbNZjLi11MYPD75fKElE36331PE7ply59IsRjx7
iqI722JfWzEhR1NevWQ87/7K2HQOI74lI6DOfnfMZcIOzfVNT4ZJXFuduHmM
eJcMM78mG1ssYEI/bQMmIzvl7oT5CxnxLxlVFrttzyxiQkqy9oOxSsuaMmtG
PExGovvkV32XMMHxuCZQU6A397uFvJQRH1Mw4vHzhneWMaG7tqFTUDNxw/D3
yxnxMgW7V+imDl/JhCfax6sUWGQ0KNy8ihE/UzDIPM466C8mrNXEaWYKCsbc
nPl1NSOepiBo0LeHo2yY0F47IKlwvtfgvJOCEV9TsfVYs59BIhPCNXGwMBWC
6eKSz4wRb1ORM7DP+JEyExTax69UfAr27bnRlhF/UxEep+fhb8eE5r8HDqqz
zo5v7BnxOBVdDGe+NXJggrZduqThxT8b39usY8TnNIw739Pl4nomaMuxLA1l
DddfKtrAiNdpiO3vPK/DJib8fjxLg8dSa+/ZmxnxOw1Z9ds77nNkgna5sjSk
nXj8ImYLI56nY0HM8i8/nPi8p2ON+1cf062M+J6OJaMOVq7dxuc/He5+3dL8
tjPifTqcBl+0LnHmeZCOYYn67u12MuJ/OjKHLls8YxfPh3QolX9nu+xm5APp
eDJ+bu1DF54X6Vh4PjPxrSsjP0jH9JWqP/r8w/MjHdk/Vzta72HkC+lQ9TWf
f9Cd50k6XodYVER5MPKHdLz4utT4iyfPl3T82rZi0MB9jHwiAyfmG6iX7+d5
k4GO3bfOO3qAkV9k4Fmj0S6xB3n+ZCD1vfHar4cY+UYGWmw16jzwCM+jDBxu
We2+7Cgj/8hA18aLgg8d4/mUgdVXu/pHHmfkIxk4PbrR2o8neF5l4Ea3wuo+
Jxn5SQaO5lhPWXCK51cGVnW2WON+mpGvZEClnGf10JvnWQbOO/3Z7MUZRv6S
geH7lac7neP5loFRY9Nqp51n5DOZ2GGUOnTrBZ53mWi85/i4Gz6M/CYTpb2z
DQou8vzLRA+3SSo9X0a+k4mgvYedR1/meZiJ8jLHz+wKI//JRETwGctTfkzQ
tvvOTNx86+8ed5WRD2VCqFnt+/kaE36/PshEgnK1b98bjPwoE+EWiz3n3eT5
mQnvbVULXG8x8qVM7AvOa37vNs/TTKjnBN4tu8PInzLRLs94vL4/z9cs6DlV
hYwLYORTWfgW69Pf7h7P2yxkZRX8432fkV9loXALy40P5PmbBblJSrcvDxj5
VhZGjw5d3DeI53EWmg/IOTT3ISP/ykLDV9Hhu4N5PmeBdRrw4m4IIx/LQkn4
rZYloTyvs6A+9t602SNGfpaFvifOLjMP5/mdhfjIOXvYY0a+loWfPg/veUXw
PM+C+eeN5TGRjPwtCz36GHb7GMXzPRulNs7Le8Uw8rls7A5sf2NWLM/7bFiV
etfb8YSR32XDp4u/4lYcz/9snHL9UVAQz8j3spH+y2ilXiLnQTYydhV/MUti
5H/ZGGMQ4at4yvmQDbt+22xOJDPywWy82x48PiaF8yIbpvV7m3xM5X6YjcdX
FeMN0jk/svFt9yA2O4P7YjZ8D/Xz35XJeZINr/4/O/hncX+sO1+64mJpNudL
Dr4XNbfUz+U+mQPPvCs9JuRx3uTgs52yg0M+98sc9Plz06gLBZw/OfDPbuua
Wsh9Mwdmvk41P4s4j3IQ6rro3NAS7p85uBBnv25VKedTDnxNNm06WsZ9NAe9
ZxjejFZyXuVANW1y+08q7qc5qBzsFdSvnPMrB4FuGYcXPeO+moOjDaN89z7n
PMuBrZfRh7AK7q+5KOyU5fyukvMtF9Mue/5h8JL7bC6ubWg3b/4rzrtcpIyf
dsnjNffbXER3+Tgi7A3nXy7cFc+aV73lvpuL3ma1xn2qOA9zMezfBt6L3nP/
zYXQVWV14AMTfr+ezIXp7rXzoz5yH87FlN57r3+p5rzMxbEHHWYN/sz9OBdm
Ed+nrv7C+ZkL9qaH1+mv3Jdz8TJz/Zi0Gs7TXEyaXjS60Tfuz3loMXDOsfHf
OV/zULAvfprjD+7Tefhxx2zFnf84b/NgOepM9vOf3K/zoJjy4U6PehLxNw89
9459s6i+RL6dh6p0j6NHdSTicR7O38r3edpAIv/Ow6k74zs30pWIz3mYV5Pw
S2gkkY/noWnw4QXOjSXidR6a/bjTLVhPIj/Pw/focYs+NZGI33lYPkpqPKyZ
RL6eB3WbWUMdmkvE83zMi+mWcauFRDzPh3vnhlUv9SXieT46XR2936iVRDzP
h7TnwzXWWiKe5yNSuemPa20k4nk+DvX9YVfZViKe5+Ndg5yORu0l4nk+Tjaa
aSl3kIjn+Wh084H+rY4S8Twfo91sVrztJBHP8xGSHDbBpItEPM+H2cS+9zd1
lYjn+Yg6VD/sYTeJeJ6PFhOilv7oLhHP8/FsYdHJiT0l4nk+xp176uDRSyKe
F2B7z3YVKQYS8bwAi/8d/6tdH4l4XoA/TfIfLesrEc8LYPR1q4FfP4l4XgCf
uIih7/pLxPMCeE60fDXKSCKeFyDiZMo81wES8bwAi7yqHVIGSsTzAtge2jqh
82CJeF6AKesMniiMJeJ5AWzUD3QDh0jE8wIc+ajboL6JRDwvQPG8dxFWwyTi
eQGsNs+Gz3CJeF4As7Vt/qkaIRHPC7BkstlRwVQinheiae+b8jEziXheiNk7
/271fJREPC/E5/kBnqPNJeJ5IS70s805MEYinhfCKvpJrWqsRDwvxPvdX2pG
jZeI54X46jEo99AEiZ53CvGr+NqJCkjCES3PCxERGDQKEyV6/inEM8Xd6NMW
EvG8EA+KqkZXT5KI54WYe6Xy/KwpEvG8EMYJLT7fnCoRzwuxuFfFRL1pEvG8
bv/e9TzF6RLxvAinttUmPflTIp4Xofm1rfr9Z0rE8yIcfG220MNSIp4XocvU
T34vZ0nE8yKIw13rW86WiOdF8HENt783RyKeF2FR4snXHeZJxPMiLNXTdd0x
XyKeF6E4vM3I5wsk4nkRjkXm685aJBHPizB1+K7vD60l4nkRfGvHd+6zRCKe
F8Fsy7I1h5dKxPMiFHmblv5YJhHPi7DlnMkhuxUS8bzuPEMTnYpWSsTzYrz5
st9n5l8S8bwYPx93bBqxWiKeF6PB6+6PhttIxPNibNq5OvSaQiKeF+PK2cdN
ejCJeF6MsLfd/L0kiXheDJcBO/31bSXieTH2Hv/acq+dRDwvRpfCwJyGayXi
eTFGJFbrujpIxPNifNmpf7Xeeol4XozNczaG7d4gEc+LEW/qN0Nnk0Q8L0Zs
k0nL9myWiOfFuPemSXWTLRLxvBiBNjHtjzhJxPMStHRcktRxq0Q8L0FNRGGH
S9sk4nkJsvRW1h/sLBHPSzCkieGR4B0S8bwELs4HEqfukojnJXBe2/hB7m6J
eF6CpeOHLJRcJeJ5CTZ6BAV9d5OI5yUwttpSfGSPRDwvwZFBNqmGHhLxvATD
np06HukpEc9L0LTQasTSfRLxvAT/LHnx4Ot+iXheguo1FT1PHpSI5yXY51G9
3eywRDwvxdKwsvT8IxLxvBQZm/367zgmEc9LUaNes6fPCYl4XgodC/b5qZdE
PC9F9rn+u7ackojnpWi/dcqgPt4S8bwU5sZeOplnJOJ5KX5s7qDvdk4SwrQ8
L8X0c98Wml2Q6Hm3FN6N/Cpe+0hCS21Dl2JZ8K24y5ck4nkp+s4tqbfiskQ8
L4WgNPfp4icRz0uxdfV/twquSsTzUtxTnht29rpEPC/FyqWJY1belIjnZZjh
vz6z322JeF4Gk8sxDaruSMTzMjQtHloY6i8Rz8uwMUr+a+89iXhehrPfbf2W
BHKel6HW0vH+kH85z8uQXtPOS/ch53kZOqb3XlIWzHlehvcv4/QfhXKel2FW
1K7Is484z+vW9+y0Y+djzvMyfO0eOtcmkvO8DFEeFVaW0ZznZdh/eYebeSzn
eRl0HSJ/GMVxnitxe+D8p10T+LwrkThn6q/WSZzvSpy4qn+jWTKffyXanvYu
0EvlvFci4wh8m6TzPFBia2FOO/1Mzn8lXl2/PalDNs8HJYY08prYO5f7gBJ3
djw3GJ7P80KJxnm7aqYUcj9QIlMvp2B5Mc8PJb50e1O4tZT7ghKDFrDWZ5Q8
T5TIU+w7/ljN/UGJ2fnC35XPeL4o0Smib167Su4TStxM25Mw9SXPGyVyn61X
7HjN/UKJNukP44Pf8vxRouratya1Vdw3lPAdfPOPCR95HinxtWX3856fuH8o
keRw0DD/C88nJQxnDNA1ruU+ooSrcdcFHt95Xilxd9rJUZX/cT9R4s2D8pSZ
9WTKLyW8B8pjgnVk8hUljvaJvDhAV6Y8U8I552G/S41l8hclShIcqno0lSnf
lPCoWNrvcnOZfEaFqT//em/cUqa8UyHhpXJbRGuZ/EaF0Kvx7xe1kyn/VLAr
vb7raweZfEeFBeFpCy90likPVRD2Lbo2s5tM/qNCRaJwRaenTPmowiK/w66R
BjL5kAqR+au2uveVKS9V+Kd98+j5hjL5kQqf7gunBw2UKT9VqI7qP6aZsUy+
pEKjAW4vqofKlKcqNDYvqXg+XCZ/UmG1fG27ylSmfFWhbUe79xWjZfIpFQY7
fD36ZaxMeatCr73HA1pBJr9SYfKnkRdNLWTKXxUcn4cEK6bI5FsqWK4xWnhp
mkx5rEJIzYf8FzNk8i8VXm8bf3WclUz5XHdf9mZG5+fK5GMqmA9Zk9p0oUx5
rcI+Zx1998Uy+ZkKNd/Xr265XKb8VsEo8JTltVUy+ZoKF1bZWM+ykSnPVSjL
nNlWV5LJ31RYhdIOyXYy5bsaP6yXNLyyTiafU6Oy8Rr3g5tkyns1urgHz9nr
JJPfqeFp27j/6e0y5b8aaYNTU0N3yeR7aiRfWdL3o5tMPFDDMETZHJ4y+Z8a
PxGww/eATHyo+/4WB527H5XJB9VQ3TY2uOclEy/UWPy64uSKMzL5oRqpbp49
DH1k4ocaQ1c4tmp+RSZfVMM29kep/g1Z0Mb/FjW6u9XrPOyuTO+D6tbvUm2/
OVCm50U1Ak6Nu10YLNP7ITVuHWmfpngs0/OjGi5/vKvpGCvT+yI1Wr532lGd
KNPzpBrqsQ4V39Jk8k01XuZN+maSKxOP1Jh+vTjmdLFM/qnGtx77zpqWy8Qn
NcxG7BvW7JVMPqqG/y/rM90/yMQrNUQ98+UbamTy07r1V6/b06yeLfFLjYEL
soI+NLYlX62734LtUwe2siWeqXH+6hHrR51syV/L4dzmWMMAA1viWzncm+S4
6A+yJZ8tR8MVLivUI22Jd+Vo7j0gdhRsyW/LMav1kNRuf9oS/8pRNTLg66UF
tuS75bh/qveNwr9siYfl+GZb9r7EwZb8txydJ4xzine2JT6WI+uvuXHB+23J
h8sR3rGsSdFZW+JleV3ej9/11x1b8uNybNut8+5ApC3xsxwBqRdCAnJsyZfL
0THSb9eYt7bE03IsqjCqCm9sR/5cDrhcfde4vx3xtRwDrOq3w3Q78ulyqF6U
fu++yY54Ww623LSBzVU78utynMw5sje20o74W47YhQ73DAV78u1y7EGPrOEx
9sTjckxpuO7ju+trhV72jdpfiCjHb846CP8DAmWEcg==
       "]],
      FontSize->22]}, 
    {Hue[0.11, 0.9, 0.85], PointSize[
      NCache[
       Rational[1, 120], 0.008333333333333333]], Thickness[0.007], 
     StyleBox[LineBox[CompressedData["
1:eJw1mHc81e/7x0tLVFIqtJCKUkaREq/b3uOcY++USprqQ0NpaWp80t5DGYkU
DSmyZe/NOYcW34a01+fnHNfv/FEPD8d97vu+ruv1fL6PcsA6bqDEgAEDgvv+
Ef3//685xYUKRwqznv6O76myD3CC6SCjjxJxOej/2R9/XxkuKlarwc8dqzI2
Ra/EScdkpSVJbfT79TCKvblBEN+JbXJJloKtm1BmEFK4VrKL3r8Z0me3dYet
/4Atb2doSyaGY7DUPE/d9Z/o73dCMz/j9snZX7C43fHImbW7ca5qg/b7t99o
vb2wHyqt25PwE+nWIyRm79+H4YHqvz3W/qH1D6DRSw4/FAawRamFoc+uHMLl
yD0t+dsHsv7Pi0Lq4eelu4US7NGUyG7Oo6OQeDAyd5LVYNb/+cdh+L/2y/uS
hrCLuUp3Q1b+C5+CuYNSxw1j/fs5gaFV7tLnt0uy5h/iD8Q/Ks2Smq+Gs/79
nYTesWm8VY7SbKJmq+rQXadwv9ZQyezxCNa/39P4WPhjWdq0UcxzmYFoRUwL
7Eh/eFSG9e//LBKK/W6qbB/Nzp8Tv5BxzMdbY54snec85B1WHwt9K8say77x
Om5ewLrx177+vTKGzncRny5qb8lxHcsUBruOmnPvEp7NGquaPVKOznsZOzkR
03/kyjH3heIFUZnqX7A8fByd/yp+fh54ePj88cxuwUFj/5dXEbnepK29ezzd
xzXk5D0JeHNjAvsfR7TiNbBT4UXK3vJ0P9dxV1G16ZCcAju8+vWv+J7riLBs
XKFSqkD3dQObFds9Xkcqstn7x/cd4Qb+Tc+72WA0ke4vBhKFUuZfvk1kxdfM
H/T+iYGfUULg4pRJdJ830ZlbMeTOqsksuO+25AffQotutauF6hS631v49++v
A8PapjCp+hvrDaViYdwT+PDDmal037HYq3LB/D81JZYgOu7oOHAPr1ynsE+J
7j8ON5VrVS06lJiNaLnx8ZBru9y1lylTPeJhMPT4w9pLyqxLdN2TEqAY4zlW
/5cy1ScBx8523L3trsJEt1ehchtjPt/kaT1QoXrdRvOg1el5Y6cxde9j2V/U
EpHyRupG8IZpVL9EyN2ZXaFcPo0V9a2mqHkHvfJfhrzRUKV63kGUoaH0s0Oq
LOjfd+HQTerrB4O4G29Uqb5JsNY9GnvWYjrr21zfkZOh2f2o6mLMdKp3Mrq4
ywfclZjBnPuap6+k6H5d9bXSfwbV/y4GWqw8IpE5g8X03V79jbtQmNATbTx5
JvXDXcz+OLb16LaZ7POfms1vZ6SgLl3SsqtxJvVHClRHRF7l6asxM3EDpEC7
437ui9Nq1C8p0JOri3L8osZOyosPhFIDuVoBT5365x5qxjeF7bqnzvq3dw8Y
nsydKzuL+uke8mOiTN+sm8XmiV/3kaDNVU8um0X9dR/Pxpt17p4zm+3JetHX
QfdxJvK989Ko2dRv93Htg5KPU/dsVt1X/b47wSalqzXWNhrUf6lINNLJdIzX
YNPEC6biHAbwl0jOoX5MRcCF62o7V8xhG1eKCpCGzMKm8IT8OdSfaZgRdCaH
P30uy/mi1lfhNKjX3e5QiZxL/foA/1Q/zl3fOZeN7d8gEjNWOr0w1aT+fYDg
Ja1rNG9oMvHuCh9ge7X6IKeBWtTPD3Fkw7BBo7S12L1LH2LzbR8i4gxuV/pr
UX8/hPuscT3nj2sxCfGBHyJNf2tRUJYW9fsj/Lfn7Ryjj1qM298wGDnOTVZe
SZv6/xEGt9gEf3PUZtdFx615hO3dXTotEdo0D4/hFvjKNz9Zm30SLef+GDl3
D71Ka9em+XgMWSWr5wkyOsxE1P7Nj9Hlk/UqBjo0L+mQ/5vvELNOh50Qta9v
Opa71ryLu6JD85OOK2ub8+6V6zDBVlFB0iFhN7bg+X86NE9PUHR0R3et5jym
LW7wJ5Daa6DxwW8ezdcTPA6x2j3y+Dy265RpX8s8gcuvx6+0subRvGWgybCQ
6/FxHqtUERcYo9IrM/cpzaf5y4DRZ8+Zj53mM2VR+r/LgN/9kXs+7pxP8/gU
ake2FGqkzGcbROOx/inCvo/+s0Ywn+bzKRbIHpJNldVlz0XV7X2Kz4OPDfzP
WJfm9RleqnwocAjRZbL9A4lgXXO/G9d1aX6fwcpXO/t3lS4TX9+PZ6hcG9zt
OUiP5jkTzwIKap/O02Pi7YVnIshAL3z6Mj2a70wMM85t/PekHuuneRY+9lx+
K5GnR/OehT0Jw2I3f9Fjcfm2fROdhWk2fiN7py+g+c/C6duj5ENcFzCnvmkc
sycLV763Z3/Zt4DyIAtTCzWG73i4gH0X0Sc3C4qT5V9LvVlA+ZCFDxcd3C/K
67OriqKBeA54b3fXsdanvHiOwM/hnSVb9JmVuMDPcfT80y/BCfqUH8+RfeDM
EZlmffYxVrTB5ygRht98KL2Q8uQ5xnnk6i9bvJCdFe3uxXN8zfpoNm7NQsqX
57jz4FD+i0sLGetrLusR2VBu1EvfW7aQ8iYbU08nTjL9byF780t04GycXni3
a4jWIsqfbDjUySiX+i9iom7paxmE+GZmnP13EeVRNuIzPqavzF7ExMetyIZO
TJO8Ye8iyqdszEncWz1O1YCJlxuTg7WXf73+5GxAeZWD/5nv59VEGjBxHPFy
EBEWPTb9gQHlVw5qlp6cHvPagPXrQw6u7/yz74T8YsqzHJhp7dCNtF7MxHFQ
n4Mdo6Lnhm9dTPmWAxnpL+vCbi9mEaJxls+FsvKSb6EtiynvcrH2wPXnW0ca
spniAcrFUa2L5buNDCn/crE/lj/x2DpDVi7Wi1wMnuRz68pVQ8rDXAy/pLY6
tdKQhYnGoTUXH3Lig0sljCgfc3Gw9cP1rnlGbKqonafkoUR19egRgUaUl3lY
v+BusvZpI1Ygaj//PAzctHafV4ER5WcezjZzDh78bsTWicp7LQ9DyjlZT9RB
eZoHOctclU+eYBPEA5+HFz8Op2hEgfI1H+kT9YODn4Jliranmo85E5Y6JL0H
5W0+lsfGJ/6UYWzFctErH13G+82vqjHK33xsD6rvsTRmTCRPfQmLimU9yT0e
jPI4Hwp/b0dcCmFMlI6b3+YjevxWf9vDjPK5AAMGlnF+3WDMV7xgAR5kjeXd
yWCU1wUQmEsuW1LL2FBxQBXg2z9j9k54zyi/CxBakHWvfKgxE1VDLqkAOxxj
Pxycakx5XoDAAr9FFvrGTGx3HwpQu//gicEcY8r3QijtKvqWG2TM/orGTbsQ
X5RfBO3fbUx5X4jehQZvbC8Ys1uidg4phE57ZciYVGPK/0KUu1oNby4xZg79
B8Zcad/bN18aEw8KMSyi3j3krzH7KirHl0LIeO+QNZ5gQnwowpT3z2pktUzY
ZdFxFxShZ8OJG51WJsSLIiR3JYc/XmLCLMQXWARvda7/8a0mxI8iJAnNHYKi
Tdh7MR6KsHRXuoVZognxpAj13c7Wynkm7LQo3n8VYffTKa4D2kyILy9watyf
1YKvJsxIXJAXeLp6ytFcGVPizQsMinJ4HK9myl6J4nXHCxxL4Lw/bmxK/HkB
+yiNuVs9TVl//L3ALu2PYYEbTYlHfX/f21zMjTLtjxeJYtyNjJhlctOU+FSM
Ab92Rc97ZsrE42taDLVnl4bOrDclXhVj5pgLkZM+mjLxeEQWY5XnQBm54WbE
r2Io51jcGKlixvrbrxijEzeZDjcwI54VQ6n37fuhzmasVlReyRI0O2rcGrrG
jPhWgjJheJDkPjO2XXR91iVQ0VRaOOKKGfGuBEJv13FjHpmx6eIGLMGJt5p/
FSrNiH8lyP2T+2lalxkrLRG/IN8x5ofmIHPiYQmGfxwjbTTJnP0TLQrUUqQ7
BM120DUnPpZC3X+bp7+DOZssbuhSuEbeP7tphTnxshS8yohXh3aaszzx41Up
3q3gmd04Z078LMWDN5vuPb1nztaI4rSqFKN732s3FZsTT0sx/lt69vdOczZO
PCBlSNy6J1DhrznxtQzHM+4oLp5gwZ6K4sC1DLzR6PDXsiDelqFpDjdzv7UF
CxQ/fpXhH6kryXcDLIi/Zfghfy61eZsFG9E/cEj9yy2TPGVBPC6D8WfeAP0k
CyZuF8VyWBn+zzKowIL4XI4bUr9vXeRbMHE5vMth+Y/ulKofFsTrcjTPdEwa
PtaS9T+elWOj82B3Uw1L4nc55uXLTYowt2Ti5drL0VNp9ivD15J4XoEoP5+v
v8Msad4r0PR29ij8a0l8r8DIPbtN9yRY0vxXoLhiwZmiHEvifd/7lWZKjWm1
pDyowInVWpe8v1oS/yvwNlifEy9jRflQgbR4tZnf1azIBypw4dCHqdYmVpQX
FbD03bn4opcV+UEFKnyqt/dssqL8qIDZlZedVketyBcqsH3o45DrsVaUJxVQ
mOes9jfLivyhAk//yR7q3WRF+VKBIXfHymT0WpFPVGLUam+TKSOtKW8q4dGa
dm33DGvyi0r8+GM49y2sKX8q8Tl+wluOhzX5RiWQv6o6I8Sa8qgSE/yXvVeP
sib/qITVIz2DczetKZ8qke2o8EQq05p8pBJDPlit29FgTXlVicvRwzw+91iT
n1TizJaLW1ZL21B+VaJW2rnqlaoN+Uolyl5GLFtqZEN5VomC9lBtoZsN+Usl
SkafWrR0gw3lW9/+2wx2vTpkQz5ThfrBVUNXx9hQ3lVBPSGnpPepDflNFeYt
312zvd6G8q8KttaRU6V6bMh3qrDqb1fSWSlbysMqXDxtHqmuakv+U4XkcKUb
GYa2TNzuO6rA8bSR4rrZkg/1rb/EMePtelvW//VBFXx1vqfvOWRLflSFxpSU
YUoxtpSfVWDPft149tSWfKkKG4s1TvjV21KeVuGWoVm1RI8t+VMVpqrOD4qT
sqN8rcbJmY9dnFTtyKeqsSj81PmfhnaUt9XwVTuiH+tmR35VjV26a+a7brCj
/K3GjJuzjww7bEe+VQ35qK3mT2LsKI+rETfMxm/DMzvyr2qc2rqjRb3BjvK5
Gq9Xjs3s7LEjH6vGw9JuyevS9pTX1QgYLZ+xZLo9+Vk1tFYeapoGe8rvamw5
zVn+xt2efK0aSkfCliSH2FOeV+Pcgellm6Psyd+qcXqoc5LZLXvK9xqk7F4x
eGyWPflcDQqOcKs6Gu0p72twabOX4sNee/K7GpzUT2+LGulA+V+D838eKgfO
dCDfq8H6gNMvYexAPKjB8MQ4jcleDuR/NUiNYz9+b3IgPtRg88Js+/ajDuSD
NZBRTtLIjXMgXtQgtFz/7O1sB/LDGpRHz4w+1eJA/KhBqd7lqbu/OpAv1iBP
5QjbMNqReFKDlgua3wNmOZI/1iDpwUJrNzNH4kstFAU2eg6+juSTtZhePCLb
crMj8aYWjyZqfjA94Uh+WYvQB8uyTBIdiT+1KPi4T98s35F8sxbH/1p6WvEd
iUe1uJpxUM3xpyP5Zy0mhY7maUg5EZ9qscrsv1U6E5zIR2tRPiqydaGqE/Gq
FnsUf9w20XYiP62F3BenBjsjJ+JXLdK3XF7qbutEvlqLuytPOga6OxHPapG4
7MGljYFO5K91cF39yHFPiBPxrQ4bLaasOBnhRD5bB71P217einIi3tUh1vBc
Sfo5J/LbOjRekphSccuJ+FeHIbJ+za/uO5Hv1iGp+uTQ/7KciId1qJysfk2+
zIn8tw75Ad8T5zU7sf6vJ+swv/PJbKc3TuTDdej1NZm69osT8bIORd3eB49I
cMiP62DhIQxOkuEQP+swSOpiYcUkDvlyHR6ti7n2WZ1DPK0Di0v5rrCAQ/5c
jxkHMsuZGYf4Wo8qpzy1IA6HfLoejdMyh0T7coi39ZDemLzyWTCH/LoeH0yu
8Lo3c4i/9ZCQ2lGosI9Dvl0P0/CnRdbRHOJxPe4OnuWx7SqH/LseL+V+bk66
wyE+16Nzu/fsjnQO+Xg9LnSGhygUcojX9XigmOjEqeWQn9fD99TngkNCDvG7
HsHnhjXnfeCQr9dj/fGawxJ/OMTzBrzzqm1hUlzieQNObAuq2DmBSzxvwP4R
P1Zmq3KJ5w2Y79sSN0SHSzxvQKJF7QkbcInnDbhbNFH9Xzsu8bwBMoWctY0e
XOJ5A6INJAOnreASz/ve798us24Tl3jegCcZ3hsydnGJ5w1ICTGLkj7GJZ43
4OPjw0u9L3KJ5w1o67z/IymeSzxvwFW5DZxBD7nE8wYE7U5e45HLJZ434KKC
LSelkks8b0Sdh/p/Uu1c4nkjvJsXb13+Py7xvBEmS/fl5fzgEs8bcdRcplNl
GI943oj8gy8b9sjxiOeNGB6mFPtKmUc8b4Ta+5ccW00e8bwRY0uCWlIW84jn
jWgw7LZWtOERzxsh5ZF6aa8bj3jeiKReheaPy3jE80aUJu8c4hfCI5434pyM
s1J5BI943oib9TKaxkd4xPNGfI2X0k07zyOeN+JZ9Gq92XE84nkTzN3N9G6k
8YjnTfiaGqI/OYdHPG9CqGIaO1fBI543YYlUPXdCG4943oQpsudDznTziOdN
6OJqxij84BHPm/Ap07z70lBnet5pQunlX7aqcs7suJjnTbint/xForIzPf80
4XDenVULNJ2J503w2DZEO3exM/G8CfZuqco8G2fieRPuz5U17nRzJp434Wzr
nuiwQGfied/7r0ZOHrnRmXjejO0rr3XE7HQmnjdjrsGmLqOjzsTzZuyIuqPX
fMGZeN4MxesypVvinYnnzSjqXXdP8aEz8bwZV+ziu5/mOhPPm6F1R7B9aZUz
8bwZh4yHrJXmOxPPm+HLMX2e9s6ZeN6MvSMawwN+ORPPm/FYMOGW7HAX4nkz
iqeuMMkZ70I8b4aSjJFbmKoL8bwZZw2suubouBDPm1E+ctLA13AhnjfD3Wff
tev2LsTzFhxXDKz093IhnrdAZ0vyaeUgF+J5CzrCQ791hroQz1uwNlXwI2Gv
C/G8BZNlTGM2nnAhnrcgd27Pb6OrLsTzFvzv1xqpkUkuxPMWpMc7V7c+cSGe
t2DDKR/flCIX4nkLqs/539tf70I8b8HFy9w6/5cuxPMWLN9iXbm414V43oJ9
stsSJg50JZ634NNg9aA/o1yJ5y0oGjZynHCSK/G8BXPX7U4rmuVKPG+FVoYt
N1XflXjeioyde3uvWbgSz1txOuDP1RPOrsTzVgTm/g7YF+BKPG/F5Tu1xtvX
uxLPWzGsTdIibIcr8bwVW4dg86YoV+J5K9SO2Qg2nXclnreCFc4+tDnOlXje
iict0uERD1yJ563oum6QdTDXlXjeivNzvf3PVLkSz/vWi5ZeHsd3JZ63wnnE
4uaM967E876frSVf1Px2JZ63YdHlJ4s/SrkRz9swMPCdoYyCG/G8DVkjLRu0
Z7oRz9tQ4Zkz3l3XjXjehh69E4N3m7oRz9tgNmTKnWSOG/G8DZsejJwk8HMj
nrdBJdrKZ/xaN/ZEzPM2XNP6Gu4Y7kbPu23wnbBrf9QhNyYjbug23C4/frD0
rBvxvA2ZV7WOj4l1I563YbbgQJxXmhvxvA3swCx+XI4b8bwNkwZ0m/2sdCOe
t8H2+4dOR74b8bwd13/Gl8W/dyOet+OjxvfRkn/ciOftOPnnbfoqaXfieTs0
Kge0VCq4E8/bEa4xbq+hmjvxvG+9rb45d/TcieftkFwamqBi7k48b4envofN
RZ478bwd39auSlUMcCeet+N8wfmfl9a7E8/bMXe7tOaMCHfieTsSrCKW3T/i
TjxvR8/faUnmF92J5+2wyLo+tTXBnXjejpSlqqVbHrsTz/noGeVcPLHQnead
j4CHyzVz6tyJ73y8ezdWZv1Ld5p/Pv43s3inymd34j0fErc9LzRJeFAe8DGp
nRt6VtaD+M9HW3mLureSB+UDH2ElRWXTNT3IB/rWDz2744uhB+UFH58m7OQV
23mQH/CxL3/NylgvD8oPPtqnj2s8uMqDfIGPEcN6n4ds8aA84SNUzZUFHPAg
f+BjtM2KEPczHpQvfHQlaoe53PIgn+BDcmXiWo80D8obPt7uzd2yLNeD/IKP
HLkV6aHVHpQ/fGwbFs07LvQg3+DjffiioJQeD8ojPg52X1FqGuBJ/sEHL1T2
qtRoT8onPgZuUJIxnepJPsLH3XPXTu+Z60l5xUes93P/EkNP8hM+Vp2ceG6y
vSflFx+zVt9aHebtSb7Sd1/aElJNwZ6UZ3zkthhdM9/mSf7CR2qLzrL0Q56U
b3wkzA3cp3/ek3xGgM375htmxXtS3glQuLIrk/PYk/xGAL9x5ZbvCj0p/wR4
ecFidHSDJ/mOAJZlb11N33hSHgogpRnv9febJ/mPAAYFTf65w7woHwXYPTDs
9qkJXuRDAjxNHL8nZKYX5aUA90v0dLwWeJEfCSC9mjvUydKL8rNvP/YjnDhu
XuRLArTv9Fvqt8KL8lSAYbalZ7aGeZE/CXD97XGrG/u9KF8FyObV1zSe8SKf
EmBC6s8rU+K8KG8FEDzIkg155EV+JYDrraunawq9KH8FCF404qpFoxf5lgDJ
UlkxhW+9KI8FuPhmgrLXTy/yLwEOya0581fKm/JZgFONW47fn+hNPiaAv2f+
ha0a3pTXAkgGT3FyNvQmPxOg4LCsnbGDN+W3AGpyO/RM/LzJ1wTovq+W6bbe
m/JcgJ7vS67s3uVN/ibAQU76+ZwT3pTvQkweXhgxMcabfE6Ifcp/1Q6neVPe
C5E5/cr2sQXe5HdCLDiRHpLW4E35L0TWHMcRIV3e5HtCDKo47Gvz25t4IIT5
s1nHMMqH/E+IkwO+1XGVfIgPQoTph++J1PEhHxQievar7w1mPsQLYd99KqY6
uPmQHwqx0nS4/ZsgH+KHEE15vC2x4T7ki0IMTFggc/SYDxPHf6gQQwKEkpev
+9D3QUKEBmseaEzzoefFvv19ed1kUuRD3w8JYf0yOqKlxYeeH4WQcPg9K/6j
D31fJMRGxdCy24N96XlSiJD5k6+8lvcl3xTihP+sKf5zfIlHQkzRPaeiYOJL
/inEbye/zvFuvsSnvt+Pjhzuu9qXfFSIr8Z70np3+RKvhLi7KuBC6xlf8lMh
qq/rjVVJ8iV+CSG5JnNeYa4v+aoQV+Vn9NQ3+xLPhOBYK5l49vqSv3ZgkdIk
ew9pP+JbBzyKL1/hT/Mjn+1AbP69kD+L/Yh3HVj5xmBApqsf+W0H/OYtf6+3
wY/41wFeunvDlig/8t0O1O9W/3slzo942IF3twxm5ef5kf92QPfoJv6oTj/i
Ywc+fY/7WTnQn3y4A1PODvDxHuNPvOxAy/F/duVP8yc/7sD2d4ZP9PX8iZ8d
0NQ50v3K2p98uQM9W+cYjPPzJ552wFtSPWRqqD/5cweO+tyr23vMn/jaAa/0
P3a/b/uTT3dg1fyIHWdL/Im3HeiYMiZlZK8/+XUHTmct/22usoT424GxJ7O3
5/stId/uQNeljM/pD5cQjzuwwzt+UL1dAPl3Bw7kuCcdq1rK/g9ZxCgO
       "]],
      FontSize->22]}}, {{}, {}}},
  AspectRatio->1,
  Axes->{True, True},
  AxesLabel->{None, None},
  AxesOrigin->{0, 0},
  BaseStyle->{FontSize -> 22, FontColor -> GrayLevel[0]},
  DisplayFunction->Identity,
  Frame->{{True, True}, {True, True}},
  FrameLabel->{{
     FormBox[
      TagBox[
       StyleBox[
       "\"Driving force (kJ \\!\\(\\*SuperscriptBox[\\(mol\\), \
\\(-1\\)]\\))\"", 
        Hue[0.5, 1, 0.5], StripOnInput -> False], HoldForm], TraditionalForm], 
     FormBox[
      TagBox[
       StyleBox[
       "\"sEPR (kJ \\!\\(\\*SuperscriptBox[\\(mol\\), \\(-1\\)]\\) \
h\\!\\(\\*SuperscriptBox[\\(\\\\ \\), \\(-1\\)]\\))\"", 
        Hue[0.11, 0.9, 0.85], StripOnInput -> False], HoldForm], 
      TraditionalForm]}, {
     FormBox[
      TagBox[
      "\"Dilution rate (h\\!\\(\\*SuperscriptBox[\\(\\\\ \\), \
\\(-1\\)]\\))\"", HoldForm], TraditionalForm], 
     FormBox[
      TagBox["\"\"", HoldForm], TraditionalForm]}},
  FrameStyle->Directive[
    GrayLevel[0], 22, Thickness -> 0.005, PlotTheme -> "Marketing"],
  FrameTicks->{{All, All}, {All, None}},
  GridLines->{None, None},
  GridLinesStyle->Directive[
    GrayLevel[0.5, 0.4]],
  ImagePadding->{{80, 80}, {70, 10}},
  ImageSize->550,
  Method->{
   "AxisPadding" -> Scaled[0.02], "DefaultBoundaryStyle" -> Automatic, 
    "DefaultGraphicsInteraction" -> {
     "Version" -> 1.2, "TrackMousePosition" -> {True, False}, 
      "Effects" -> {
       "Highlight" -> {"ratio" -> 2}, "HighlightPoint" -> {"ratio" -> 2}, 
        "Droplines" -> {
         "freeformCursorMode" -> True, 
          "placement" -> {"x" -> "All", "y" -> "None"}}}}, "DefaultMeshStyle" -> 
    AbsolutePointSize[6], "DefaultPlotStyle" -> {
      Directive[
       RGBColor[0.368417, 0.506779, 0.709798], 
       AbsoluteThickness[1.6]], 
      Directive[
       RGBColor[0.880722, 0.611041, 0.142051], 
       AbsoluteThickness[1.6]], 
      Directive[
       RGBColor[0.560181, 0.691569, 0.194885], 
       AbsoluteThickness[1.6]], 
      Directive[
       RGBColor[0.922526, 0.385626, 0.209179], 
       AbsoluteThickness[1.6]], 
      Directive[
       RGBColor[0.528488, 0.470624, 0.701351], 
       AbsoluteThickness[1.6]], 
      Directive[
       RGBColor[0.772079, 0.431554, 0.102387], 
       AbsoluteThickness[1.6]], 
      Directive[
       RGBColor[0.363898, 0.618501, 0.782349], 
       AbsoluteThickness[1.6]], 
      Directive[
       RGBColor[1, 0.75, 0], 
       AbsoluteThickness[1.6]], 
      Directive[
       RGBColor[0.647624, 0.37816, 0.614037], 
       AbsoluteThickness[1.6]], 
      Directive[
       RGBColor[0.571589, 0.586483, 0.], 
       AbsoluteThickness[1.6]], 
      Directive[
       RGBColor[0.915, 0.3325, 0.2125], 
       AbsoluteThickness[1.6]], 
      Directive[
       RGBColor[0.40082222609352647`, 0.5220066643438841, 0.85], 
       AbsoluteThickness[1.6]], 
      Directive[
       RGBColor[0.9728288904374106, 0.621644452187053, 0.07336199581899142], 
       AbsoluteThickness[1.6]], 
      Directive[
       RGBColor[0.736782672705901, 0.358, 0.5030266573755369], 
       AbsoluteThickness[1.6]], 
      Directive[
       RGBColor[0.28026441037696703`, 0.715, 0.4292089322474965], 
       AbsoluteThickness[1.6]]}, "DomainPadding" -> Scaled[0.02], 
    "RangePadding" -> Scaled[0.05], "OptimizePlotMarkers" -> True, 
    "OptimizePlotMarkers" -> True, 
    "CoordinatesToolOptions" -> {"DisplayFunction" -> ({
        Identity[
         Part[#, 1]], 
        Identity[
         Part[#, 2]]}& ), "CopiedValueFunction" -> ({
        Identity[
         Part[#, 1]], 
        Identity[
         Part[#, 2]]}& )}},
  PlotRange->{{0., 0.62}, {-5., 240.}},
  PlotRangeClipping->True,
  PlotRangePadding->{{0, 0}, {0, 0}},
  Prolog->{
    RGBColor[
     NCache[{
       Rational[223, 255], 
       Rational[72, 85], 
       Rational[40, 51]}, {0.8745098039215686, 0.8470588235294118, 
      0.7843137254901961}]], 
    RectangleBox[
     Scaled[{0, 0}], 
     Scaled[{1, 1}]]},
  Ticks->{Automatic, Automatic}]], "Output",
 CellChangeTimes->{
  3.9302846692034483`*^9, {3.942155777386396*^9, 3.942155783844614*^9}, {
   3.9421560354884233`*^9, 3.942156053629223*^9}, 3.942156092945835*^9, 
   3.942156237516796*^9, 3.942156281084923*^9, 3.94215658742342*^9, 
   3.942156622817127*^9, {3.942156701219524*^9, 3.942156712139327*^9}, {
   3.942156795148828*^9, 3.942156820668063*^9}, 3.942156865237311*^9, 
   3.94215723917548*^9, 3.942157271581163*^9, 3.942321138067705*^9, {
   3.942376105339357*^9, 3.942376123107972*^9}, 3.942376256969159*^9, 
   3.9423806040834084`*^9, 3.942380669353683*^9, 3.942384045155629*^9, 
   3.943357180196239*^9},
 CellLabel->"Out[45]=",ExpressionUUID->"4663ee3a-60f0-4477-b4f0-98ddf7e2edbe"]
}, Open  ]]
}, Open  ]]
}, Open  ]],

Cell[CellGroupData[{

Cell[TextData[{
 "Chemostat model for anaerobic growth of ",
 StyleBox["S. cerevisiae",
  FontSlant->"Italic"],
 " on glucose"
}], "Section",
 CellChangeTimes->{{3.9296952373039503`*^9, 3.929695237521764*^9}, {
  3.929695273523108*^9, 3.929695279993528*^9}, {3.930283386327477*^9, 
  3.930283432431663*^9}, {3.930284101861575*^9, 
  3.930284107222067*^9}},ExpressionUUID->"ed3f2346-f650-4ec2-9e43-\
5987305a9ed4"],

Cell[CellGroupData[{

Cell["Model parameters", "Subsection",
 CellChangeTimes->{{3.930144636510641*^9, 3.930144645413928*^9}, {
   3.930145641045166*^9, 3.930145646466255*^9}, 3.930283524759652*^9, {
   3.9302837641784687`*^9, 
   3.93028376559492*^9}},ExpressionUUID->"d8217598-a6c0-4660-9260-\
a378f68aa349"],

Cell[CellGroupData[{

Cell[BoxData[
 RowBox[{
  RowBox[{"(*", 
   RowBox[{
   "References", " ", "for", " ", "parameter", " ", "values", " ", "can", " ",
     "be", " ", "found", " ", "in", " ", "Table", " ", "1", " ", "in", " ", 
    "the", " ", 
    RowBox[{"Appendix", ".", " ", "Note"}], " ", "that", " ", "all", " ", 
    "concentrations", " ", "are", " ", "in", " ", 
    RowBox[{"mM", "."}]}], "*)"}], "\[IndentingNewLine]", 
  RowBox[{
   RowBox[{
    RowBox[{"paramSCerevglc", "=", 
     RowBox[{"{", "\[IndentingNewLine]", 
      RowBox[{"(*", 
       RowBox[{"Growth", " ", "parameters"}], "*)"}], "\[IndentingNewLine]", 
      RowBox[{
       RowBox[{"\[Lambda]max", "->", "0.42"}], ",", 
       RowBox[{"Ks", "->", "0.12"}], 
       RowBox[{"(*", "mM", "*)"}], ",", "\[IndentingNewLine]", 
       "\[IndentingNewLine]", 
       RowBox[{"(*", 
        RowBox[{
        "Reservoir", " ", "medium", " ", "concentrations", " ", "in", " ", 
         "mM"}], "*)"}], "\[IndentingNewLine]", 
       RowBox[{"Srglc", "->", "41.7"}], ",", 
       RowBox[{"SrNH3", "->", "50"}], ",", 
       RowBox[{"SrH3PO4", "->", "50"}], ",", 
       RowBox[{"SrH2SO4", "->", "50"}], ",", "\[IndentingNewLine]", 
       "\[IndentingNewLine]", 
       RowBox[{"(*", 
        RowBox[{
        "Standard", " ", "Gibbs", " ", "energy", " ", "for", " ", "growth"}], 
        "*)"}], "\[IndentingNewLine]", 
       RowBox[{"DG0", "->", 
        RowBox[{
         RowBox[{"-", "210.77"}], "*", 
         RowBox[{
          SuperscriptBox["10", "3"], "/", "0.590"}]}]}], 
       RowBox[{"(*", 
        RowBox[{"J", "/", "mol"}], "*)"}], ",", "\[IndentingNewLine]", 
       "\[IndentingNewLine]", 
       RowBox[{"(*", 
        RowBox[{"Yields", ";", " ", 
         RowBox[{"normalized", " ", "per", " ", "mole", " ", 
          RowBox[{"biomass", "."}]}]}], "*)"}], "\[IndentingNewLine]", 
       RowBox[{"Yglc", "->", 
        RowBox[{"1", "/", "0.590"}]}], ",", 
       RowBox[{"Ynh3", "->", 
        RowBox[{"0.093", "/", "0.590"}]}], ",", 
       RowBox[{"Yh3po4", "->", 
        RowBox[{"0.007", "/", "0.590"}]}], ",", 
       RowBox[{"Yh2so4", "->", 
        RowBox[{"0.002", "/", "0.590"}]}], ",", 
       RowBox[{"Yc2h6o", "->", 
        RowBox[{"1.3", "/", "0.590"}]}], ",", 
       RowBox[{"Yc3h8o5", "->", 
        RowBox[{"0.432", "/", "0.590"}]}], ",", 
       RowBox[{"Yco2", "->", 
        RowBox[{"1.526", "/", "0.590"}]}], ",", 
       RowBox[{"Yh2o", "->", 
        RowBox[{"0.066", "/", "0.590"}]}]}], "}"}]}], ";"}], 
   "\[IndentingNewLine]", "\[IndentingNewLine]", 
   RowBox[{"(*", 
    RowBox[{"Equilibrium", " ", "constant", " ", "for", " ", "growth"}], 
    "*)"}], "\[IndentingNewLine]", 
   RowBox[{"KeqSCerevglc", "=", 
    RowBox[{
     RowBox[{"Exp", "[", 
      RowBox[{
       RowBox[{"-", "DG0"}], "/", 
       RowBox[{"(", 
        RowBox[{"R", " ", "T"}], ")"}]}], "]"}], "/.", 
     "paramSCerevglc"}]}]}]}]], "Input",
 CellChangeTimes->{{3.8786173722637777`*^9, 3.8786173818036537`*^9}, {
   3.878617776949257*^9, 3.878617777475367*^9}, {3.878617963485468*^9, 
   3.878617989588973*^9}, 3.878618143370593*^9, {3.878618382713471*^9, 
   3.878618384071341*^9}, {3.87861918529436*^9, 3.878619198942774*^9}, {
   3.878620164986391*^9, 3.8786201651848917`*^9}, {3.8786202125732822`*^9, 
   3.878620212833551*^9}, {3.878620420218745*^9, 3.87862042049995*^9}, {
   3.8786356514849*^9, 3.8786356519264517`*^9}, {3.8786361414532557`*^9, 
   3.878636146565679*^9}, {3.878636186258264*^9, 3.8786361874129677`*^9}, {
   3.8786422270616837`*^9, 3.878642260276257*^9}, {3.878642308645769*^9, 
   3.8786423175246468`*^9}, {3.878642371743544*^9, 3.878642394036208*^9}, {
   3.878642784476856*^9, 3.878642796224855*^9}, {3.8786430252637653`*^9, 
   3.878643048847727*^9}, {3.878643227515826*^9, 3.878643270782218*^9}, {
   3.878643331261681*^9, 3.878643336038178*^9}, {3.878643613198498*^9, 
   3.878643613637557*^9}, {3.878643667694425*^9, 3.878643684994578*^9}, {
   3.8786437159428053`*^9, 3.878643765444098*^9}, {3.878643827094932*^9, 
   3.8786438533654823`*^9}, {3.878643902308797*^9, 3.878643909213585*^9}, 
   3.878655559874812*^9, {3.8786959831947823`*^9, 3.878696013458748*^9}, {
   3.878701505202375*^9, 3.8787015456620197`*^9}, {3.878701589170432*^9, 
   3.878701608004106*^9}, {3.8787071335521517`*^9, 3.878707140330139*^9}, {
   3.8787077738220654`*^9, 3.878707775289617*^9}, {3.878707976169077*^9, 
   3.8787079765689793`*^9}, {3.878711659971985*^9, 3.878711660183963*^9}, {
   3.8787125369810543`*^9, 3.878712537570792*^9}, {3.8787127015414257`*^9, 
   3.878712737362218*^9}, {3.878712769073131*^9, 3.878712806048815*^9}, {
   3.878712840048359*^9, 3.878712986592799*^9}, {3.878713060659753*^9, 
   3.878713087444028*^9}, {3.878716068778573*^9, 3.8787160698645287`*^9}, 
   3.878716209467567*^9, {3.878716903081333*^9, 3.878716922278593*^9}, {
   3.878717007668681*^9, 3.878717014447053*^9}, {3.878803143564456*^9, 
   3.87880317368239*^9}, {3.878803333723165*^9, 3.8788033814941196`*^9}, {
   3.878808636408105*^9, 3.878808639360079*^9}, {3.878813888664414*^9, 
   3.878813890246509*^9}, {3.8788753144499273`*^9, 3.878875353022388*^9}, {
   3.878875405074381*^9, 3.878875613138513*^9}, 3.8788768014521637`*^9, {
   3.87887794565769*^9, 3.8788781622315407`*^9}, {3.878878698453775*^9, 
   3.878878737234955*^9}, {3.878879059424573*^9, 3.8788790597141743`*^9}, 
   3.878890957730813*^9, {3.878956473337174*^9, 3.878956487344096*^9}, {
   3.87895770332557*^9, 3.878957722222157*^9}, {3.878957789099029*^9, 
   3.8789578622458897`*^9}, {3.878989878309545*^9, 3.8789899217646313`*^9}, {
   3.878989955280555*^9, 3.8789901474126472`*^9}, {3.87922351758566*^9, 
   3.879223517854542*^9}, {3.879223588833905*^9, 3.879223589022502*^9}, {
   3.879224537912262*^9, 3.879224538343668*^9}, {3.8792245932460623`*^9, 
   3.879224602685459*^9}, {3.880020636235841*^9, 3.880020645684977*^9}, {
   3.880026197545678*^9, 3.880026198825266*^9}, {3.899217115408697*^9, 
   3.89921711643091*^9}, {3.8992171564316893`*^9, 3.899217235822613*^9}, {
   3.899217273600205*^9, 3.8992172921118803`*^9}, {3.899217416514945*^9, 
   3.8992174494256763`*^9}, {3.899217676896174*^9, 3.8992176808237267`*^9}, 
   3.899252959458729*^9, {3.899253085731007*^9, 3.899253088176384*^9}, {
   3.899254329212941*^9, 3.8992543529359713`*^9}, {3.9302835619777184`*^9, 
   3.9302837104767027`*^9}, {3.9302837444846478`*^9, 
   3.9302837716279297`*^9}, {3.930284241945282*^9, 3.9302843526271887`*^9}, {
   3.9302843844504004`*^9, 3.930284417491763*^9}},
 CellLabel->"In[46]:=",ExpressionUUID->"5aed8606-049e-45d5-aa10-b34b95dbf223"],

Cell[BoxData["4.1351023737350285`*^62"], "Output",
 CellChangeTimes->{
  3.9302846692142267`*^9, {3.942155777395679*^9, 3.942155783853567*^9}, 
   3.942156092954444*^9, 3.943357180205058*^9},
 CellLabel->"Out[47]=",ExpressionUUID->"4daecf2f-7b4c-4fc6-84ee-743f83524051"]
}, Open  ]]
}, Open  ]],

Cell[CellGroupData[{

Cell["Steady-state equations for each compound", "Subsection",
 CellChangeTimes->{{3.930144636510641*^9, 3.930144645413928*^9}, {
  3.9301461640699043`*^9, 3.930146166799138*^9}, {3.930146205150778*^9, 
  3.93014620816574*^9}, {3.9301470716643267`*^9, 
  3.930147078552949*^9}},ExpressionUUID->"207adba5-f7ea-453a-b915-\
c6e56ce4bd6d"],

Cell[BoxData[{
 RowBox[{
  RowBox[{"C2H6OSCerevglc", "[", 
   RowBox[{"X_", ",", "D_"}], "]"}], ":=", 
  RowBox[{
   RowBox[{"prodstst", "[", 
    RowBox[{"X", ",", "Yc2h6o"}], "]"}], "/.", "paramSCerevglc"}]}], "\[IndentingNewLine]", 
 RowBox[{
  RowBox[{"C3H8O5SCerevglc", "[", 
   RowBox[{"X_", ",", "D_"}], "]"}], ":=", 
  RowBox[{
   RowBox[{"prodstst", "[", 
    RowBox[{"X", ",", "Yc3h8o5"}], "]"}], "/.", "paramSCerevglc"}]}], "\[IndentingNewLine]", 
 RowBox[{
  RowBox[{"CO2SCerevglc", "[", 
   RowBox[{"X_", ",", "D_"}], "]"}], ":=", 
  RowBox[{
   RowBox[{"prodstst", "[", 
    RowBox[{"X", ",", "Yco2"}], "]"}], "/.", "paramSCerevglc"}]}], "\[IndentingNewLine]", 
 RowBox[{
  RowBox[{"C6H12O6SCerevglc", "[", 
   RowBox[{"X_", ",", "D_"}], "]"}], ":=", 
  RowBox[{
   RowBox[{"substst", "[", 
    RowBox[{"X", ",", "Yglc", ",", "Srglc"}], "]"}], "/.", 
   "paramSCerevglc"}]}], "\[IndentingNewLine]", 
 RowBox[{
  RowBox[{"NH3SCerevglc", "[", 
   RowBox[{"X_", ",", "D_"}], "]"}], ":=", 
  RowBox[{
   RowBox[{"substst", "[", 
    RowBox[{"X", ",", "Ynh3", ",", "SrNH3"}], "]"}], "/.", 
   "paramSCerevglc"}]}], "\[IndentingNewLine]", 
 RowBox[{
  RowBox[{"H3PO4SCerevglc", "[", 
   RowBox[{"X_", ",", "D_"}], "]"}], ":=", 
  RowBox[{
   RowBox[{"substst", "[", 
    RowBox[{"X", ",", "Yh3po4", ",", "SrH3PO4"}], "]"}], "/.", 
   "paramSCerevglc"}]}], "\[IndentingNewLine]", 
 RowBox[{
  RowBox[{"H2SO4SCerevglc", "[", 
   RowBox[{"X_", ",", "D_"}], "]"}], ":=", 
  RowBox[{
   RowBox[{"substst", "[", 
    RowBox[{"X", ",", "Yh2so4", ",", "SrH2SO4"}], "]"}], "/.", 
   "paramSCerevglc"}]}]}], "Input",
 CellChangeTimes->{{3.930284511714937*^9, 3.9302845118346024`*^9}},
 CellLabel->"In[48]:=",ExpressionUUID->"380dfc70-02a0-4e69-b4a2-f6ba996792f3"]
}, Open  ]],

Cell[CellGroupData[{

Cell["Growth rate equation", "Subsection",
 CellChangeTimes->{{3.930144636510641*^9, 3.930144645413928*^9}, {
  3.9301461640699043`*^9, 3.930146166799138*^9}, {3.930146205150778*^9, 
  3.93014620816574*^9}, {3.9301470716643267`*^9, 3.930147078552949*^9}, {
  3.930147190885906*^9, 
  3.930147193557427*^9}},ExpressionUUID->"7d5c718b-39c3-47b0-8608-\
872b0e065183"],

Cell[BoxData[
 RowBox[{
  RowBox[{"(*", 
   RowBox[{
   "Products", " ", "of", " ", "compounds", " ", "for", " ", "in", " ", 
    "contribution", " ", "from", " ", "reversibility"}], "*)"}], 
  "\[IndentingNewLine]", 
  RowBox[{
   RowBox[{
    RowBox[{"prodSCerevglc", "[", 
     RowBox[{"X_", ",", "D_"}], "]"}], ":=", 
    RowBox[{
     SuperscriptBox[
      RowBox[{"C2H6OSCerevglc", "[", 
       RowBox[{"X", ",", "D"}], "]"}], "Yc2h6o"], "*", 
     SuperscriptBox[
      RowBox[{"C3H8O5SCerevglc", "[", 
       RowBox[{"X", ",", "D"}], "]"}], "Yc3h8o5"], "*", 
     SuperscriptBox[
      RowBox[{"CO2SCerevglc", "[", 
       RowBox[{"X", ",", "D"}], "]"}], "Yco2"]}]}], "\[IndentingNewLine]", 
   RowBox[{
    RowBox[{"subSCerevglc", "[", 
     RowBox[{"X_", ",", "D_"}], "]"}], ":=", 
    RowBox[{
     SuperscriptBox[
      RowBox[{"C6H12O6SCerevglc", "[", 
       RowBox[{"X", ",", "D"}], "]"}], "Yglc"], "*", 
     SuperscriptBox[
      RowBox[{"NH3SCerevglc", "[", 
       RowBox[{"X", ",", "D"}], "]"}], "Ynh3"], "*", 
     SuperscriptBox[
      RowBox[{"H3PO4SCerevglc", "[", 
       RowBox[{"X", ",", "D"}], "]"}], "Yh3po4"], "*", 
     SuperscriptBox[
      RowBox[{"H2SO4SCerevglc", "[", 
       RowBox[{"X", ",", "D"}], "]"}], "Yh2so4"]}]}], "\[IndentingNewLine]", 
   "\[IndentingNewLine]", 
   RowBox[{"(*", 
    RowBox[{"Dilution", " ", "rate", " ", "D", " ", 
     RowBox[{"(", 
      StyleBox[
       RowBox[{"in", " ", 
        RowBox[{"hr", "^", 
         RowBox[{"-", "1"}]}]}],
       FontWeight->"Bold"], ")"}], " ", "as", " ", "function", " ", "of", " ",
      "X", " ", "and", " ", 
     StyleBox["itself",
      FontWeight->"Bold"]}], "*)"}], "\[IndentingNewLine]", 
   RowBox[{
    RowBox[{"DfuncSCerevglc", "[", 
     RowBox[{"X_", ",", "D_"}], "]"}], ":=", " ", 
    RowBox[{
     RowBox[{
      RowBox[{"\[Lambda]max", " ", 
       FractionBox[
        RowBox[{"C6H12O6SCerevglc", "[", 
         RowBox[{"X", ",", "D"}], "]"}], 
        RowBox[{
         RowBox[{"C6H12O6SCerevglc", "[", 
          RowBox[{"X", ",", "D"}], "]"}], "+", "Ks"}]], 
       RowBox[{"(", 
        RowBox[{"1", "-", 
         FractionBox[
          RowBox[{"prodSCerevglc", "[", 
           RowBox[{"X", ",", "D"}], "]"}], 
          RowBox[{
           RowBox[{"subSCerevglc", "[", 
            RowBox[{"X", ",", "D"}], "]"}], " ", "Keq"}]]}], ")"}]}], "/.", 
      "paramSCerevglc"}], "/.", 
     RowBox[{"Keq", "->", "KeqSCerevglc"}]}]}]}]}]], "Input",
 CellChangeTimes->{{3.9302845310176487`*^9, 3.9302845481301947`*^9}},
 CellLabel->"In[55]:=",ExpressionUUID->"0d4019e5-8fbc-46f2-845b-639d9e7a3554"]
}, Open  ]],

Cell[CellGroupData[{

Cell["Thermodynamic quantities", "Subsection",
 CellChangeTimes->{{3.930144636510641*^9, 3.930144645413928*^9}, {
  3.9301461640699043`*^9, 3.930146166799138*^9}, {3.930146205150778*^9, 
  3.93014620816574*^9}, {3.9301470716643267`*^9, 3.930147078552949*^9}, {
  3.930147173862646*^9, 
  3.930147179773513*^9}},ExpressionUUID->"ce6b02a8-c30d-4a0e-b714-\
a0bd50d505ca"],

Cell[BoxData[
 RowBox[{
  RowBox[{"(*", 
   RowBox[{"Driving", " ", "force", " ", "in", " ", 
    RowBox[{"kJ", "/", "mol"}]}], "*)"}], "\[IndentingNewLine]", 
  RowBox[{
   RowBox[{
    RowBox[{"DrivForceSCerevglc", "[", 
     RowBox[{"X_", ",", "D_"}], "]"}], ":=", 
    RowBox[{
     RowBox[{
      RowBox[{
       FractionBox[
        RowBox[{"R", " ", "T"}], 
        SuperscriptBox["10", "3"]], " ", 
       RowBox[{"Log", "[", 
        FractionBox[
         RowBox[{"prodSCerevglc", "[", 
          RowBox[{"X", ",", "D"}], "]"}], 
         RowBox[{
          RowBox[{"subSCerevglc", "[", 
           RowBox[{"X", ",", "D"}], "]"}], " ", "Keq"}]], "]"}]}], "/.", 
      "paramSCerevglc"}], "/.", 
     RowBox[{"Keq", "->", "KeqSCerevglc"}]}]}], "\[IndentingNewLine]", 
   "\[IndentingNewLine]", 
   RowBox[{"(*", 
    RowBox[{"sEPR", " ", "in", " ", 
     RowBox[{"kJ", "/", 
      RowBox[{"(", 
       RowBox[{"mol", " ", "h"}], ")"}]}]}], "*)"}], "\[IndentingNewLine]", 
   RowBox[{
    RowBox[{"EntroProdSCerevglc", "[", 
     RowBox[{"X_", ",", "D_"}], "]"}], ":=", 
    RowBox[{
     RowBox[{
      RowBox[{
       RowBox[{"-", 
        FractionBox[
         RowBox[{"R", " ", "T"}], 
         SuperscriptBox["10", "3"]]}], " ", 
       RowBox[{"DfuncSCerevglc", "[", 
        RowBox[{"X", ",", "D"}], "]"}], "*", 
       RowBox[{"Log", "[", 
        FractionBox[
         RowBox[{"prodSCerevglc", "[", 
          RowBox[{"X", ",", "D"}], "]"}], 
         RowBox[{
          RowBox[{"subSCerevglc", "[", 
           RowBox[{"X", ",", "D"}], "]"}], " ", "Keq"}]], "]"}]}], "/.", 
      "paramSCerevglc"}], "/.", 
     RowBox[{"Keq", "->", "KeqSCerevglc"}]}]}]}]}]], "Input",
 CellChangeTimes->{{3.9302845674808683`*^9, 3.930284578970067*^9}},
 CellLabel->"In[58]:=",ExpressionUUID->"15096813-9145-4220-be98-f769a21e269a"]
}, Open  ]],

Cell[CellGroupData[{

Cell["Numerical solution", "Subsection",
 CellChangeTimes->{{3.930144636510641*^9, 3.930144645413928*^9}, {
  3.9301461640699043`*^9, 3.930146166799138*^9}, {3.930146205150778*^9, 
  3.93014620816574*^9}, {3.9301470716643267`*^9, 3.930147078552949*^9}, {
  3.930147173862646*^9, 3.930147179773513*^9}, {3.930283955324539*^9, 
  3.930283957371359*^9}},ExpressionUUID->"14c6f35f-0ba2-4e37-aa04-\
9fbf697170e1"],

Cell[TextData[StyleBox["Note: It could be that Mathematica gives the error \
\[OpenCurlyQuote]symbol D is protected\[CloseCurlyQuote]. In that case \
running the model twice usually works. If not, please contact the \
corresponding author.",
 FontColor->RGBColor[1, 0, 0]]], "Text",
 CellChangeTimes->{{3.8805479740127077`*^9, 3.8805479740451393`*^9}, {
  3.880548026428586*^9, 3.880548076662838*^9}, {3.88054825788204*^9, 
  3.880548296782118*^9}, {3.880548378911397*^9, 3.880548432120843*^9}, {
  3.882176341093424*^9, 3.882176355428088*^9}, {3.930148427618472*^9, 
  3.930148463371084*^9}},ExpressionUUID->"bcd8c72d-8081-47c6-8e1f-\
0be0f3f4e4e6"],

Cell[BoxData[
 RowBox[{
  RowBox[{"(*", 
   RowBox[{
    RowBox[{
     RowBox[{"Table", " ", "to", " ", "solve", " ", "the", " ", 
      StyleBox["implicit",
       FontWeight->"Bold"], " ", "function", " ", 
      StyleBox[
       RowBox[{"DfuncSCerevov", "[", 
        RowBox[{"X", ",", "D"}], "]"}],
       FontSlant->"Italic"]}], 
     StyleBox["=",
      FontSlant->"Italic"], 
     RowBox[{
      StyleBox["D",
       FontSlant->"Italic"], " ", "with", " ", "variables", " ", "X"}]}], ",",
     " ", 
    RowBox[{
     RowBox[{
     "D", " ", "for", " ", "values", " ", "of", " ", "D", " ", "between", " ",
       "0", " ", "and", " ", "the", " ", "maximal", " ", "growth", " ", 
      RowBox[{"rate", ".", " ", "The"}], " ", "model", " ", "is", " ", 
      "rewritten", " ", "in", " ", "terms", " ", "of", " ", "only", " ", 
      "biomass", " ", "X", " ", "and", " ", "dilution", " ", "rate", " ", 
      RowBox[{"D", ".", " ", "This"}], " ", "finds", " ", "the", " ", 
      "unique", " ", "steady"}], "-", 
     RowBox[{
     "state", " ", "biomass", " ", "concentration", " ", "at", " ", "every", " ",
       "dilution", " ", "rate", " ", 
      RowBox[{"D", "."}]}]}]}], "*)"}], "\[IndentingNewLine]", 
  RowBox[{
   RowBox[{
    RowBox[{"valsdxSCerevglc", "=", 
     RowBox[{"Table", "[", 
      RowBox[{
       RowBox[{"{", 
        RowBox[{
         RowBox[{
          RowBox[{"Solve", "[", 
           RowBox[{"DR", "==", "D"}], "]"}], "[", 
          RowBox[{"[", 
           RowBox[{"1", ",", "1"}], "]"}], "]"}], ",", 
         RowBox[{
          RowBox[{"FindRoot", "[", 
           RowBox[{
            RowBox[{
             RowBox[{"DfuncSCerevglc", "[", 
              RowBox[{"X", ",", "D"}], "]"}], "==", "D"}], ",", 
            RowBox[{"{", 
             RowBox[{"X", ",", "10"}], "}"}]}], "]"}], "[", 
          RowBox[{"[", "1", "]"}], "]"}]}], "}"}], ",", 
       RowBox[{"{", 
        RowBox[{"D", ",", "0.001", ",", 
         RowBox[{
          RowBox[{"(", 
           RowBox[{"\[Lambda]max", "/.", "paramSCerevglc"}], ")"}], "-", 
          "0.002"}], ",", "0.001"}], "}"}]}], "]"}]}], ";"}], "\[IndentingNewLine]", 
   RowBox[{
    RowBox[{"nvaluesSCerevglc", "=", 
     RowBox[{"Length", "[", "valsdxSCerevglc", "]"}]}], ";"}]}]}]], "Input",
 CellChangeTimes->{{3.930284602442123*^9, 3.930284602650117*^9}},
 CellLabel->"In[60]:=",ExpressionUUID->"7dfd3dbc-082d-43b8-b2d7-832c35929fb7"],

Cell[BoxData[
 RowBox[{
  RowBox[{"(*", 
   RowBox[{
    RowBox[{
    "Numerical", " ", "solution", " ", "for", " ", "other", " ", "variables", 
     " ", 
     RowBox[{"(", 
      RowBox[{
       RowBox[{"concentrations", " ", "of", " ", "interest"}], ",", " ", 
       RowBox[{"driving", " ", "force"}], ",", " ", 
       RowBox[{"entropy", " ", "production"}]}], ")"}], " ", "for", " ", 
     "the", " ", "values", " ", "of", " ", "X"}], ",", 
    RowBox[{"D", " ", "found", " ", 
     RowBox[{"above", "."}]}]}], " ", "*)"}], "\[IndentingNewLine]", 
  RowBox[{
   RowBox[{
    RowBox[{"XvalSCerevglc", "=", 
     RowBox[{"Table", "[", 
      RowBox[{
       RowBox[{"{", 
        RowBox[{
         RowBox[{"DR", "/.", 
          RowBox[{"valsdxSCerevglc", "[", 
           RowBox[{"[", "i", "]"}], "]"}]}], ",", 
         RowBox[{"X", "/.", 
          RowBox[{"valsdxSCerevglc", "[", 
           RowBox[{"[", "i", "]"}], "]"}]}]}], "}"}], ",", 
       RowBox[{"{", 
        RowBox[{"i", ",", "1", ",", "nvaluesSCerevglc"}], "}"}]}], "]"}]}], 
    ";"}], "\[IndentingNewLine]", 
   RowBox[{
    RowBox[{"C2H6OvalSCerevglc", "=", 
     RowBox[{"Table", "[", 
      RowBox[{
       RowBox[{"{", 
        RowBox[{
         RowBox[{"DR", "/.", 
          RowBox[{"valsdxSCerevglc", "[", 
           RowBox[{"[", "i", "]"}], "]"}]}], ",", 
         RowBox[{"C2H6OSCerevglc", "[", 
          RowBox[{
           RowBox[{"X", "/.", 
            RowBox[{"valsdxSCerevglc", "[", 
             RowBox[{"[", "i", "]"}], "]"}]}], ",", 
           RowBox[{"DR", "/.", 
            RowBox[{"valsdxSCerevglc", "[", 
             RowBox[{"[", "i", "]"}], "]"}]}]}], "]"}]}], "}"}], ",", 
       RowBox[{"{", 
        RowBox[{"i", ",", "1", ",", "nvaluesSCerevglc"}], "}"}]}], "]"}]}], 
    ";"}], "\[IndentingNewLine]", 
   RowBox[{
    RowBox[{"C3H8O5valSCerevglc", "=", 
     RowBox[{"Table", "[", 
      RowBox[{
       RowBox[{"{", 
        RowBox[{
         RowBox[{"DR", "/.", 
          RowBox[{"valsdxSCerevglc", "[", 
           RowBox[{"[", "i", "]"}], "]"}]}], ",", 
         RowBox[{"C3H8O5SCerevglc", "[", 
          RowBox[{
           RowBox[{"X", "/.", 
            RowBox[{"valsdxSCerevglc", "[", 
             RowBox[{"[", "i", "]"}], "]"}]}], ",", 
           RowBox[{"DR", "/.", 
            RowBox[{"valsdxSCerevglc", "[", 
             RowBox[{"[", "i", "]"}], "]"}]}]}], "]"}]}], "}"}], ",", 
       RowBox[{"{", 
        RowBox[{"i", ",", "1", ",", "nvaluesSCerevglc"}], "}"}]}], "]"}]}], 
    ";"}], "\[IndentingNewLine]", 
   RowBox[{
    RowBox[{"CO2valSCerevglc", "=", 
     RowBox[{"Table", "[", 
      RowBox[{
       RowBox[{"{", 
        RowBox[{
         RowBox[{"DR", "/.", 
          RowBox[{"valsdxSCerevglc", "[", 
           RowBox[{"[", "i", "]"}], "]"}]}], ",", 
         RowBox[{"CO2SCerevglc", "[", 
          RowBox[{
           RowBox[{"X", "/.", 
            RowBox[{"valsdxSCerevglc", "[", 
             RowBox[{"[", "i", "]"}], "]"}]}], ",", 
           RowBox[{"DR", "/.", 
            RowBox[{"valsdxSCerevglc", "[", 
             RowBox[{"[", "i", "]"}], "]"}]}]}], "]"}]}], "}"}], ",", 
       RowBox[{"{", 
        RowBox[{"i", ",", "1", ",", "nvaluesSCerevglc"}], "}"}]}], "]"}]}], 
    ";"}], "\[IndentingNewLine]", 
   RowBox[{
    RowBox[{"C6H12O6valSCerevglc", "=", 
     RowBox[{"Table", "[", 
      RowBox[{
       RowBox[{"{", 
        RowBox[{
         RowBox[{"DR", "/.", 
          RowBox[{"valsdxSCerevglc", "[", 
           RowBox[{"[", "i", "]"}], "]"}]}], ",", 
         RowBox[{"C6H12O6SCerevglc", "[", 
          RowBox[{
           RowBox[{"X", "/.", 
            RowBox[{"valsdxSCerevglc", "[", 
             RowBox[{"[", "i", "]"}], "]"}]}], ",", 
           RowBox[{"DR", "/.", 
            RowBox[{"valsdxSCerevglc", "[", 
             RowBox[{"[", "i", "]"}], "]"}]}]}], "]"}]}], "}"}], ",", 
       RowBox[{"{", 
        RowBox[{"i", ",", "1", ",", "nvaluesSCerevglc"}], "}"}]}], "]"}]}], 
    ";"}], "\[IndentingNewLine]", 
   RowBox[{
    RowBox[{"H3PO4valSCerevglc", "=", 
     RowBox[{"Table", "[", 
      RowBox[{
       RowBox[{"{", 
        RowBox[{
         RowBox[{"DR", "/.", 
          RowBox[{"valsdxSCerevglc", "[", 
           RowBox[{"[", "i", "]"}], "]"}]}], ",", 
         RowBox[{"H3PO4SCerevglc", "[", 
          RowBox[{
           RowBox[{"X", "/.", 
            RowBox[{"valsdxSCerevglc", "[", 
             RowBox[{"[", "i", "]"}], "]"}]}], ",", 
           RowBox[{"DR", "/.", 
            RowBox[{"valsdxSCerevglc", "[", 
             RowBox[{"[", "i", "]"}], "]"}]}]}], "]"}]}], "}"}], ",", 
       RowBox[{"{", 
        RowBox[{"i", ",", "1", ",", "nvaluesSCerevglc"}], "}"}]}], "]"}]}], 
    ";"}], "\[IndentingNewLine]", 
   RowBox[{
    RowBox[{"H2SO4valSCerevglc", "=", 
     RowBox[{"Table", "[", 
      RowBox[{
       RowBox[{"{", 
        RowBox[{
         RowBox[{"DR", "/.", 
          RowBox[{"valsdxSCerevglc", "[", 
           RowBox[{"[", "i", "]"}], "]"}]}], ",", 
         RowBox[{"H2SO4SCerevglc", "[", 
          RowBox[{
           RowBox[{"X", "/.", 
            RowBox[{"valsdxSCerevglc", "[", 
             RowBox[{"[", "i", "]"}], "]"}]}], ",", 
           RowBox[{"DR", "/.", 
            RowBox[{"valsdxSCerevglc", "[", 
             RowBox[{"[", "i", "]"}], "]"}]}]}], "]"}]}], "}"}], ",", 
       RowBox[{"{", 
        RowBox[{"i", ",", "1", ",", "nvaluesSCerevglc"}], "}"}]}], "]"}]}], 
    ";"}], "\[IndentingNewLine]", 
   RowBox[{
    RowBox[{"NH3valSCerevglc", "=", 
     RowBox[{"Table", "[", 
      RowBox[{
       RowBox[{"{", 
        RowBox[{
         RowBox[{"DR", "/.", 
          RowBox[{"valsdxSCerevglc", "[", 
           RowBox[{"[", "i", "]"}], "]"}]}], ",", 
         RowBox[{"NH3SCerevglc", "[", 
          RowBox[{
           RowBox[{"X", "/.", 
            RowBox[{"valsdxSCerevglc", "[", 
             RowBox[{"[", "i", "]"}], "]"}]}], ",", 
           RowBox[{"DR", "/.", 
            RowBox[{"valsdxSCerevglc", "[", 
             RowBox[{"[", "i", "]"}], "]"}]}]}], "]"}]}], "}"}], ",", 
       RowBox[{"{", 
        RowBox[{"i", ",", "1", ",", "nvaluesSCerevglc"}], "}"}]}], "]"}]}], 
    ";"}], "\[IndentingNewLine]", 
   RowBox[{
    RowBox[{"mindriforvalSCerevglc", "=", 
     RowBox[{"Table", "[", 
      RowBox[{
       RowBox[{"{", 
        RowBox[{
         RowBox[{"DR", "/.", 
          RowBox[{"valsdxSCerevglc", "[", 
           RowBox[{"[", "i", "]"}], "]"}]}], ",", 
         RowBox[{"-", 
          RowBox[{"DrivForceSCerevglc", "[", 
           RowBox[{
            RowBox[{"X", "/.", 
             RowBox[{"valsdxSCerevglc", "[", 
              RowBox[{"[", "i", "]"}], "]"}]}], ",", 
            RowBox[{"DR", "/.", 
             RowBox[{"valsdxSCerevglc", "[", 
              RowBox[{"[", "i", "]"}], "]"}]}]}], "]"}]}]}], "}"}], ",", 
       RowBox[{"{", 
        RowBox[{"i", ",", "1", ",", "nvaluesSCerevglc"}], "}"}]}], "]"}]}], 
    ";"}], "\[IndentingNewLine]", 
   RowBox[{
    RowBox[{"entrprodvalSCerevglc", "=", 
     RowBox[{"Table", "[", 
      RowBox[{
       RowBox[{"{", 
        RowBox[{
         RowBox[{"DR", "/.", 
          RowBox[{"valsdxSCerevglc", "[", 
           RowBox[{"[", "i", "]"}], "]"}]}], ",", 
         RowBox[{"EntroProdSCerevglc", "[", 
          RowBox[{
           RowBox[{"X", "/.", 
            RowBox[{"valsdxSCerevglc", "[", 
             RowBox[{"[", "i", "]"}], "]"}]}], ",", 
           RowBox[{"DR", "/.", 
            RowBox[{"valsdxSCerevglc", "[", 
             RowBox[{"[", "i", "]"}], "]"}]}]}], "]"}]}], "}"}], ",", 
       RowBox[{"{", 
        RowBox[{"i", ",", "1", ",", "nvaluesSCerevglc"}], "}"}]}], "]"}]}], 
    ";"}]}]}]], "Input",
 CellChangeTimes->{{3.930284619482044*^9, 3.930284625278015*^9}},
 CellLabel->"In[62]:=",ExpressionUUID->"d51cca9e-06a9-4cc8-8c52-a864613e67d6"]
}, Open  ]],

Cell[CellGroupData[{

Cell["Figures", "Subsection",
 CellChangeTimes->{{3.930144636510641*^9, 3.930144645413928*^9}, {
  3.9301461640699043`*^9, 3.930146166799138*^9}, {3.930146205150778*^9, 
  3.93014620816574*^9}, {3.9301470716643267`*^9, 3.930147078552949*^9}, {
  3.930147173862646*^9, 3.930147179773513*^9}, {3.930283955324539*^9, 
  3.930283957371359*^9}, {3.930284030235695*^9, 
  3.930284045430373*^9}},ExpressionUUID->"28e7102c-29fe-4ab7-9e58-\
9e22a5da71df"],

Cell[CellGroupData[{

Cell[BoxData[
 RowBox[{
  RowBox[{"(*", 
   RowBox[{
   "Concentrations", " ", "as", " ", "function", " ", "of", " ", "dilution", " ", 
    RowBox[{"rate", "."}]}], "*)"}], "\[IndentingNewLine]", 
  RowBox[{"ListLinePlot", "[", 
   RowBox[{
    RowBox[{"{", 
     RowBox[{
     "C2H6OvalSCerevglc", ",", "XvalSCerevglc", ",", "C3H8O5valSCerevglc", ",",
       "C6H12O6valSCerevglc"}], "}"}], ",", 
    RowBox[{"PlotStyle", "\[Rule]", 
     RowBox[{"{", 
      RowBox[{
       RowBox[{"{", 
        RowBox[{
         RowBox[{
          RowBox[{"ColorData", "[", 
           RowBox[{"68", ",", "\"\<ColorList\>\""}], "]"}], "[", 
          RowBox[{"[", "2", "]"}], "]"}], ",", 
         RowBox[{"Thickness", "[", "0.007", "]"}]}], "}"}], ",", 
       RowBox[{"{", 
        RowBox[{
         RowBox[{
          RowBox[{"ColorData", "[", 
           RowBox[{"68", ",", "\"\<ColorList\>\""}], "]"}], "[", 
          RowBox[{"[", "3", "]"}], "]"}], ",", 
         RowBox[{"Thickness", "[", "0.007", "]"}]}], "}"}], ",", 
       RowBox[{"{", 
        RowBox[{
         RowBox[{
          RowBox[{"ColorData", "[", 
           RowBox[{"68", ",", "\"\<ColorList\>\""}], "]"}], "[", 
          RowBox[{"[", "4", "]"}], "]"}], ",", 
         RowBox[{"Thickness", "[", "0.007", "]"}]}], "}"}], ",", 
       RowBox[{"{", 
        RowBox[{
         RowBox[{
          RowBox[{"ColorData", "[", 
           RowBox[{"68", ",", "\"\<ColorList\>\""}], "]"}], "[", 
          RowBox[{"[", "1", "]"}], "]"}], ",", "Dashed", ",", 
         RowBox[{"Thickness", "[", "0.01", "]"}]}], "}"}]}], "}"}]}], ",", 
    RowBox[{"Frame", "->", "True"}], ",", 
    RowBox[{"AspectRatio", "->", "1"}], ",", 
    RowBox[{"PlotMarkers", "->", "None"}], ",", 
    RowBox[{"FrameLabel", "\[Rule]", 
     RowBox[{"{", 
      RowBox[{"\"\<Dilution rate (h\!\(\*SuperscriptBox[\(\\\ \), \
\(-1\)]\))\>\"", ",", "\"\<Concentrations (mM)\>\""}], "}"}]}], ",", 
    "\[IndentingNewLine]", 
    RowBox[{"PlotRange", "\[Rule]", 
     RowBox[{"{", 
      RowBox[{
       RowBox[{"{", 
        RowBox[{"0", ",", 
         RowBox[{
          RowBox[{"(", 
           RowBox[{"\[Lambda]max", "/.", "paramSCerevglc"}], ")"}], "-", 
          "0.003"}]}], "}"}], ",", 
       RowBox[{"{", 
        RowBox[{
         RowBox[{"-", "2"}], ",", "57"}], "}"}]}], "}"}]}], ",", 
    RowBox[{"ImagePadding", "->", 
     RowBox[{"{", 
      RowBox[{
       RowBox[{"{", 
        RowBox[{"80", ",", "80"}], "}"}], ",", 
       RowBox[{"{", 
        RowBox[{"70", ",", "10"}], "}"}]}], "}"}]}], ",", 
    RowBox[{"PlotLegends", "\[Rule]", 
     RowBox[{"Placed", "[", 
      RowBox[{
       RowBox[{"LineLegend", "[", 
        RowBox[{
         RowBox[{"{", 
          
          RowBox[{"\"\<Ethanol\>\"", ",", "\"\<Biomass\>\"", ",", 
           " ", "\"\<Glycerol\>\"", ",", "\"\<Glucose\>\""}], "}"}], ",", 
         RowBox[{"LegendFunction", "\[Rule]", "\"\<Frame\>\""}], ",", 
         RowBox[{"LabelStyle", "\[Rule]", 
          RowBox[{"{", 
           RowBox[{
            RowBox[{"FontFamily", "\[Rule]", "\"\<Helvetica\>\""}], ",", 
            RowBox[{"FontSize", "\[Rule]", "18"}]}], "}"}]}]}], "]"}], ",", 
       RowBox[{"{", 
        RowBox[{"0.19", ",", "0.7"}], "}"}]}], "]"}]}]}], "]"}]}]], "Input",
 CellChangeTimes->{{3.9302840755574417`*^9, 3.930284076278924*^9}, 
   3.930284653106142*^9, {3.94232100461497*^9, 3.942321031094836*^9}, {
   3.9423210659606524`*^9, 3.942321066582838*^9}, 3.94237627970338*^9, {
   3.942380707515335*^9, 3.942380714316196*^9}},
 CellLabel->"In[72]:=",ExpressionUUID->"2d10401b-c829-48a0-a7dd-879ef307e9e5"],

Cell[BoxData[
 TagBox[
  GraphicsBox[{{{}, {{}, {}, 
      {Hue[0.06, 1, 0.9], PointSize[
        NCache[
         Rational[1, 120], 0.008333333333333333]], Thickness[0.007], 
       StyleBox[LineBox[CompressedData["
1:eJw9mHdcVMcXxQFBEZFe7aJBEwuWWBD1INZ92Gs0FqwJQWMXC7FhCaio6M/E
hiAWUECKBQXpHYFddqkaFcVesVf83Xlvxv2Hz5eF2Zm5955z9rWds3j8fAM9
Pb3j+np67OeXyLrSUXPG4k3oGpuyZp7uCnuhQeiE0jziT+v/SF6x73c03tlm
U/L395fg9OGsNrHE62xihtesXYGXae3iwr///WrsiWjb4x/iNY+cuxtH+eFz
Ylh44Pf/34g9ltuN1hP3vzVm1z9/bsbFgPNTlhL7yettgXGs6aF5xFdUpgad
tm/D/Pyl16Z8X/9vmKmzn0vE/c7nrUo5FoiUZY/1BhKvlT9vJy5apxt0J05s
tfXJuMQgFOX+9Kbd98/fgw2TjMvsiI/QMZb9vhfPe/Y72fj7foLxNCB03hdH
T/cbH+UPxJvOza1fOIrz7kfH0IDYGuLmLv+1b7jpfxhlXdhfR5wk7/cALs1O
uZRDPG2eG1sRAy092l52FPv/F13H/bzmLPGhg/ILTh+XpR51FOc5hNfbr7/e
TVxd/H7C3ZOHEezkabfZUdznEdwKDnFeQexoONmsS/xRBA6Lb7+A+LJ83hDo
Rs2x+IX4F1d5QSyaFvhI5SjOH4rOKUaxbsQj+wQM8roXijve5+Z2cRT3EYbG
T2cbtiZ+Oo7dYBi2L36/18JR3M9xzGKFId658MHnyLrj8OrcY/lrB0/36/J9
haP4akBOLXGn7XZVxe/DYVTfsWG5g7i/E2hp9bB7LnFh2NCLr7+ewNqEEFWi
g7jPk1jYtf2oSGIfui0Hw1OI9RrT/5CDuN9T+HTpnd0OYpOK8CUDTE5jQ7eX
N9Y5iPs+jUUTLIMWEp9hx7WIwOReLj/NcBD3H4GoFa3iRhFLbDm7SHTom+A0
0EHUIxKtuqSv70r8mF13izN4urV5disHUZ8z8Piw/60ZcSDdntrpLBYnfTP/
Zu/pXiXX6yyitnWxeUH84/TdGW87RmHy7hf6t+xF/aLQmd0LcT6t1swlGqsP
LTuYYi/qGY1+f2o9Yoi99z7zQ68YDGtlXHbUXtQ3BgvYMYlpc3Tkc+hc4Jzg
Zy/qfQ4bBkTV+xBPpOahkmLc2v49frUX9Y/FQk34KIn4BN1eRXgsNtdHj3W1
F/0QCztnZ7eOxG++6lY/co7DdG25qb296I841L8NyDYiHrKDNUAc6m4Zz39j
J/olDt0Gt3hyh3i/g3wgLHfZOUVjJ/onHmXmbc6kEtfK24vHqoiQO9HE8nJ1
8WhhU6x3hLin/EpAVPpyw0A70V8JSFk68ZkvsX9aAXVQAvR+/jlpvp3otwSc
m1e+aAKxls2B63k8jvxqOMhO9N95WNT5bOxK3E5e8Dy++Ny51dxO9ON5DAlq
264x8fLfWQEuYLbJI9U7W9GfFyDPJXHm245U4QsY08B0kNpW9OtF+BndtbhK
bK1sEAMWuGZG2or+vYi0+wVTDhDLu8u7iKLl44s324p+voRjPwQ6LyaOP/ri
dI7nJehcO3n9aiv6+xIky+drhxMbyAe+hKOdA1f1tBX9nojYjhfHtyYerwgg
uid1MG9iK/o/EQ3O7Tv7zsbT/Tg7ri4RF25Hd7hjI+bhMmzcfvQvIn7Flvvl
MvrFXrqaaCPm4zKWsbYh9mDtf/0ySm6qi4NsxLxcQdTuKyfWEAez9p15BfFD
V/4yz0bMzxWcfRr9aDTxnbWsIFcwhl0EcYA8T0n4uHR4eDvi7nKDJ8FD/aWg
qY2YryT8zcps7em+6X+DqWWSMC/FP6bGWsxbMuxahnsXEmuc5AJjycwb385b
i/lLxtmN2iUhxG2Z+j9LxoPRnZK3W4t5vIrfp2+tWUK8lJ1zyVUs+Lbp9lRr
MZ9XcdczLdGDOJ1V9/VVjDe76d3JWsxrCjrn+L62JrZUBhI+oR0nfbES85uC
20sDg2qJ5ev7mALfuF7HrlmJeU7F1GXp284Ty9vzS8XDGZlDjliJ+U7FyeiS
Sn9iPfmVho/t13j4WIl5T0OZybhN44kjcjxpotPg0u7BflcrMf9pWBiR79eG
eCxNo5V/GnYP2dq3kZXQgzTMNTmZ+8zS0/0Dc5+sNMz6M/5HnaXQhzT8xapK
HNqMDUQ67h9LmBdqKfQiHQu+xvXfRjyihhU4HZrGCfd8LIV+pOOnhD6zxhG/
PM02mI6o5qkRvS2FnqTj+N6c9ObE/7LdFaTDYnt+pJ6l0Jd0uLJtWHi6u9M2
VKYZuNfnVG2+hdCbDOzqv6h3DPHDz+zAGXAbZDIp2ELoTwamPHiOVcR7MuQB
RruUwHdTiRW5zIClq+fqAcTycdW0Pvu9hdCnDPzP6V51A2J5OatMvA8OunLf
XOhVJnoc+DInn1iWowmZqFu3V3vWXOhXJma7RjcJIlbiQyZuzog2WWIu9CwT
yxo9KxlHLMtBRSb0K7Km9TQX+paJwbWBZ2yIN7BxdsjC7LjglLdmQu+yYNG6
y4Fy4g7yAGUhYXpEt0tmQv+ykMY2Tlwix4ssGE5YeNbXTOhhFqICBgdOIfZl
4/BfFqyXOvzYx0zoYxY8mUwQt2bt3Cobqp6J4W+bCr3MRtyDj3/piHNZ+3ll
Y1yNs21CU6Gf2RjIGpt4MStvWDZWH2/qu7ip0NNsjE1o7z6K2F4e+GwMW1uT
8VNToa852OX4R30j4lS2vfY5aNO5pq7WVOhtDn5LmH8knfi3BeyVA29D669H
TYX+5mDLeT3rtcQsPJHC4sxWj/8mmQo9zkGv8Q+ndSdm6rj6UQ6sPnwNNDUV
+pyLf5nsNPF0nykH1FycqtpXn95E6HUuZre1dz9C3FAWqFz07WLRbVUTod+5
8A1fWTSGmFXDJiYXHU652v/YROh5LrzYusRyunuRiwcxQWerTYS+58Ft89PX
8cT1bNy65+HmcI/aQBOh93nQb/rHujnEp1g7L8vD3OS+ia4mQv/z4K+//qAF
8WjlwLDoZNjqQWPhB3lYa7pnyFXid6wcb/OgvXm7yb7Gwh/ykc3GmDiEHbdP
PmJWxvkOaCz8Ih/X/YMdrYiHyReYj5uaT5PvGwv/yMfj4zu6XiF+LttDPlxL
b4XsMhZ+kg/v6B2nvIgPsHv+nI//iloM6Wks/KUAX186rjIiHigXpABeJQZu
FY2E3xSg/NWYvRHE95m8ri9A7x3LfNc0Ev5TAAMP3RMVcZAsfwVIMq146kgs
y1VNAaayi23oqciLQSE62rYJSmwo/KkQk9k9EMvjO7gQbZ2TR01qKPyqEC0+
bHvjRCyPx9ZCmPUKbvnSSPhXIZqtNMxNJlbarxDeXz49/9tI+FkhPm0I2DeR
uIyV1/gayh9ejm9tJPztGkbZ7pQeG3q6yzqsugaff9/+ct5Q+N01TPOtuf4X
8Q9yA17D41oXzTBD4X+03qcLvc2Ji67JL3xgMtNA+OE1TBq3RRVCvHIfE9Qi
mEX3fzWvgfDHIiSztiduKTd0EQ6O3bnqpYHwyyL0/jhi1AViuU/2FqGye7r/
GgPhn0WoG7LAfgDxIianpUWoWHfYSM9A+GkRJqdc8MzQ93S3lQekGH1dPt/3
1xf+WozN2cd1Q4ivMjmYXIyJd7SWRvrCb4sxiamanqf7fPnrVzEWx7Ve7K8n
/LcYeUyXiE2VgYNutOZ+/TeJ+3ExRvqmbUkiltulWQnetMme5Uus+HMJzNN3
ruhBLJdjegkW/RqX+rRe4n5dgug3iQNOEStfz0rQ56vNk5nEin+XYF1i2yw7
Ynm5WyWYFvJDdtFXifu5Gm0ujX3sT6zMuxpb6pJcXIkVf1cjjn3OF4nPvxrv
bw1sEkas+L0apWFmBycQK3qgRp82u3obESv+r8ae9xNvXfgscX1QY4bzvaD5
xEoeUONzj1B3G2JFL9SQVIUv0j9JPB+ocYf5HrGiH2pMefOsRzNiJS+oMT5G
l5z1UeJ6okZdYqNufxIr+UENc3bvxIq+qGFgnpp89YPE84QGu8tbF84lVvRG
g7u7/KOMiZV8oUHhwo/Tot5LXH80mDr7d/VoYiVvaJCSuKvhy3cS1yMNYi9/
frebWMkfGgzr5nC4K7GiTxqcfNzsaeFbiecRDbQ/mN79jVjRKw0yH2WsNiBW
8okGn9k530hcvzQoKLkxpyexklc0iHN7eDr/tcT1TIPBH4wWzSRW8osGi1nf
v5K4vmlgO3rCZH9iRXBKERU+2duaWNG7Uowcbl4dVifxfFOKDs0GH+tKrOhf
Kbz0l527/FLieacUacO1eoOJFT0sRc3d8QEFLySef0qx9WjQwLHEij6WIs5S
a6t7LrnL7by7FKvZWBErjw9K8ezBt69lzySej0rhzISMWImPpWh6YuG9kqcS
z0ul8GDnIFb0tBTr3DK8059IPD+VQt941P3exIq+apHmNsTpzGOJ5yktvgxY
a96cWNFbLeauUR0LeCTxfKVFZ9Y2DyWuv1qk2J/2nkWs5C0tHFvM25LzQOJ6
rEUG0ytiJX9psbxqnGbnfYnrsxb6L0befnJP4nlMC6PKFS1GECt6rcXLZ/8u
C6uVeD7TIpB9zl2J67cWCTeOtvAkVvKaFqXN9gw7fEfieq5Fscue3g9rJJ7f
tHh/MaqsO7Gi7zqcueJguvq2xPOcDvpT26ZfuSVxvdfhEavTTYnnOx0iWV2J
Ff3XoW/2ttKF/0k87+nQM3WTb+gNifuBDnW6HRbq6xLPfzoc+rZn/edqifuD
DrGZbmFOxEoe1GF1Qe3koVUS9wsdonw3+c2tlHg+1GEVk7kKifuHDj65Jlv2
lks8L+pwe+ZQh7AyifsJnW9c7cazOonnRx30vFKCY7US95cyRMhtJfE8WYYg
ecwk7jdl0GZ+fHVULfF8WYacycGlO0ok7j9lGJLyeN7yYonnzTI8H5q8dGKR
xP2oDG6Dm6V0vSbx/FmGubKtS9yfynDc4UDz4nyJ59EytM5yigjOk7hfleF1
v8t/jMmVeD4tQ5ocQyXuX/T/3Z3mxmZJPK+Woasc+yXuZ2X4Z1PihufpEs+v
5dgW43NsQ5rE/a0cvsP2v2uYKvE8W46AXpGtt1yVuN+VI7LN3nPvkiSeb8tR
J+uOxP2vHEc9Va5XEiWed8txXX6MIHE/LMeEFhRQLkg8/5ZDavytw5YEyV15
PFkOv3mtn0TFSTwPl8PF4sCC3HMSf35ajifsmNESz8f0PuvjsxL3z3JsZNuJ
lHheLofxPauL+08LPy3H+7GLjGeclHh+rsAENubhwl8r8Mp00KuEUInn6QrU
bm+x0z1E+G0FGm2d43TpsMTzdQUs2eceFP5bgQiTg6tmHJB43q7AE4/S/YH7
hB9XoH5bks+RPRLP3xVwZm/sEv5cgTkT/Cp/C5R4Hq9Ad92h+y23C7+uwAtv
j3/i/CWezyvwjengRuHfFUgObtDM20/ieb0CX/e/Nft7tfDzSjjKj8mFn1ci
YDMJ8BLh55V46FV3rcRH+HklUtk1/Cb8vBL9ZqS4jpwj/LwSfmwsZgg/r0Q3
tq0pws8rYdJjbEfn8cLPK9HBvbCjy0jh55W4w9p0qPDzSsSzc0D4eSX2Pljl
6tJX+Hklmrw9cfFCN+HnlfiV/bqj8PNKfA4JmTS2jfDzSoSzMtkLP69Cdm2c
fkRT4edVaMXmo4Hw8ypUTmtp3f+Divt5FYbL/qHifl6FWX/FXJxzS8X9vApF
so2ruJ9X4V393EZ9MlTcz6tgVp3Q8EScivt5FdaxNjim4n5Of89kf4eK+3kV
zF0d+y1fqeJ+XoUk1jfTVdzPq9D+xILpWwepuJ9XIZbds5OK+zntl7XJtxHc
z6vQW26TEdzPq7FDno8R3M+rsY/ZwPIR3M+rYRtw+92fP4/gfl6Ne6wNHg7n
fl6NxWwudgznfl6N2fI9Dud+Xo05rB4bh3E/r0Zn+THeUP58oxrx7BrChvDv
P9U4x9ap9+DPX6sVPx/szv28Gj/MpnMe7uX+f/RfFPw=
         "]],
        FontSize->22]}, 
      {Hue[0.25, 1, 0.55], PointSize[
        NCache[
         Rational[1, 120], 0.008333333333333333]], Thickness[0.007], 
       StyleBox[LineBox[CompressedData["
1:eJw9mHdczfsfxwsX2SMrrpGErBvVCel1FK5IZURI0kVLZhkNKw2ptId1JaNC
KiNN7aVxzmmek6zLzyjZ1I38Pt9v533PPz2ej+pzPp/P+/1+vV7f7wSbXau2
dVNQULikqKDA/fwR/1GywsYMywvXqq4+oyvsYmt0XmxSXMr438MOmc6hdihQ
zqjW++/3u9H0qjZSk7GbcuKfz1ydYRqrbKL+398fxLjgTd9UGB96o67Z+4Y7
ojIiggb+9/9HcbjlypgejPWemAZE7jwOgxu7z7RF6wrd+fVOYOHCR0rvGKcb
9es2zccbLYkVDs+iaX1ftN2ZmlXLeN6dkv3Zf/vBv7JGoYyxK/99/timeVs7
m/H9sV7NK+8H4kd53MaUaPr+IMQbRe+9yvhcwfikvXbBeNDLzvVMNO0nBAlj
2/YGMn7Uzn8hFCynWx6PpvOGIdrglfZ+xqNnNan1PBaOWKW+Cg6MM/j9RuDK
2UPpmxhv2DqfWxGB4crbVv63/yhkL876tYjxmWj+g86ENX66/53nDLz2ZfSY
zlhW+X31P1fOorVDvHNcNN3nOUw3OVgyhPGoHmsHzEg5jxPjAwf3ZJzGn/cC
nGo+GbVH6Qot5vILwsvFa09LFJ3/InbeV/N9wthYcHKh9cuLuNOeGCCJovuI
wRW9bscLGbes5G4wBpM1fmy9H0X3cwlBA111rjP23/GqI/7jJextsvh2nnEj
f1+x2KzucjmI8TSf4dLK77G4+/t1oWcU3d9lWETUlbkwfhiz+N7nn5exU7Ha
wC6K7vMKhju5xW1g7Mhua2SPqxjmmdBhHEX3exVuPvP0wLhPfezuBX2uYd26
3xw0o+i+r2GZ7YsTExkncMcdFAfVvCT/YVF0/3HY3cvwWC/Gy7jlhsdDxWGf
TXsk1SMejYmj/mhm/Ja77jEJKNXo//ZRJNUnATW5akGVjP3Y7YlUr0PrpY5q
DmMpX6/reBw86mIy46mWp/O+TrmBVyaXlGIjqX430DLtqlUY41K2msqsm7B7
0H7BK5LqeRO9J+0p28/YPvidO7QT0dbx5KltJNU3EdO3jXpuwZhtjh35FtZ2
+1BhFEn1voWWD9qX5zFew5qHlRSnKjK3Touk+ifBPNF84BjGl9nt1ccmYbiq
OLZfJPVDEmxm/prwM0JX+OVnzcE36smIWXHr5LsI6o9kDHZKkjUxXnSKa4Bk
FL0VKVdGUL+wvw99LMhmHDaSPxB0Y64aJkZQ/6TgfupXwQXGL/jtpSDrn0jl
QMb8ch9TMCXKQurBeA7/uQ3Z9W7eThHUX7fhvs5aZRNjz5wy1kG3oTpnfoRx
BPXbbShoWbbPZ1zNqs/uBB3xpwynRVD/3cHiBcHOKown8gvewaPmOf5KEdSP
d6DUa55fW7iucJ8dV4C7qPjDfuercOrPu1i+3lu3jnH+1ymswncxOtP8dUE4
9es9RDad8bjNeGjXBjHOd2RbTDj17z2ElAatC2LM767kHnq8Lzh7OJz6ORVn
T7gU7GCccv79taLlqRhgZiPeEE79nYo7JsvyljLuxh84FWtTmiN0wqnf70Pp
cXdTNcarugQQPf4yfTs4nPr/Pqx/nrT7FaYrvMQdt+Y+ngftLG0Jo3lIw+NJ
qf1kjD9xy1mk4c3zMbOLw2g+0sDvm7EB1/6NadDsP141JozmJR3aptNaAhiH
cO1rlY4Cq1mRrmE0P+l4Jnmqasv4uStXkHQ4rPgcuJrxSX6eMqB1YFQjGGvy
DZ6Bfj969JoeRvOVgQTv7UNGMj4WbshaJgPBme9+dA+jecvE67lGRe9DdYVi
Vb7AaPRX39kYSvOXiVrN2V+KGE/g1P9dJo4HjrBICaV5zMKhd0ejzzPew43H
7iycOjTivm8ozWcWBs31vL2PcS5X3c9ZGKDkeMoqlOY1GyZRzjBiPLhrIGFh
s6hqTijNbzbMEjzmjWXMX197NvJc8o72DqV5fgBjn9sxn0J0hfz23B9g+voP
5x6F0Hw/wJ0RI/YWMVbgPzm4yo1RCM17Dhy2hsVFM44rWs4mOgfqIeOVPENo
/nOQ/0TRYAdjMzaNQzxzkHOuapV5COlBDr5dHTdfn3Eb5z4FOZi51ftf9RDS
h5wuP2d8UYUbiFxoDHz+43sw6UUuirTa9J8yXvqMK3AuTHbZri0JJv3IxSnb
TIMkxh+ucRvMRava8e5RwaQnuZjS0yDqCOMobndluTib5qlgG0z6kot47Yr5
JoyFrLmM+uUhP+mSkXYw6U0eHKO9p45h/LqDO3Ae3ga0y7oFk/7k4fNq101v
gnSFQXn8AKOXyCupinGXXOYh7kdE9V3G/HFFebB7pl50Noj0KQ9pJ2/4HGPM
LzckH/4d50bYBpFe5SN7hqOLMWNejlbnY2mnz0XNINKvfBhOsYkazrgrPuQj
Zu52y47TpGf5SPPtbH7CmJeD+nwETg1dUnCa9C0fz56fdIxjfIQb55EFaFNd
ssH/NOldASq/TBmym/FkfoAKcPNjUMjq06R/BbCaK5PpMK7i40UBOmys3o46
TXpYgEl7nHN+BOoKD3Dj0FSAKYW7LZ8Ekj4WoHbwlaxcxuO4dh5biAEm1v/E
BpJeFuLfq63lXoyLufazLkTrnuhDtoGkn4VQGHvt9VLGu7jyxhRCc9LGURqB
pKeFWPfza5++jEfwA1+I8N53M5sDSF+LcMBLMqOc8QNue2pFSDnstelGAOlt
EQ6mKy73Z2y7nfsUwSH+wFfHANLfIiibK1suZ8yFJ6awUDBRPKwRQHpcBJvo
rRuUGHPqePBNEQQXrD+88id9LkavIcooYmzFB9RiDHoZvfiyP+l1MfrNVOp+
nHFPXqCKsX6Yy/7N/qTfxUh50HJBjzFXDeXEYizTdXMb5U96XoztGyb3/XZK
V8inu/fFWJ3+2VhyivS9BHUBj5HIuJMbN80SfAhlHXGK9L6E6eVHrW2MeV3Y
W4KDxgrawlOk/yUwXNr2TIWxSdeBYV2TM++rH/lBCQY+mq9fxfgbV46vJYjU
WtIc50f+UAqto6nC44wvcMcVlGLeIJsFG/3IL0qxr2jI0zmMl/AXWIqYr0GT
+/mRf5RCY+GFIS9O6gpbeXsoxSO3b39nnCQ/KUWhl2llCOMITt47SqE6df05
+5PkL2Uw/ZbZW8hYny9IGZLHjh0y/CT5TRkumYxKbfbVFf6Pk9fDZdDzXvQt
x5f8pwzKH2dWhjMO5OWvDCWZ1gscGPNy9awM2a0bDPQZ8/LS7SGu6EQ2DvYl
f3qIFQU+vV766Ar58TV8iLLhkQWpPuRXD+FZMXmwH2N+PLweot+BsOaNPuRf
D3HIataqGYy72u8hVq0zMOz0Jj97CJnPgKxKxrVceXuXo0mzPOuCN/lbOTIO
JRjuZOzBXZ9ROSTTqowXeJPflaPn0bX1fRlP4huwHFGNq55Jvcj/ytEWVG53
jXFFOf/BzfO5js5e5Ifl2Lpt0mshY5dQTlArIHZ62tjPi/yxAglDRYsaTugK
f+cbugJ/LiwaH3uC/LICuhNOOjkxLuQfryqQWimZIjhB/lmBI91XmikwduLk
VFKB3/MvPyvxJD+tgH13G1kQ42H8gFRCf9VAXQtP8tdKzD44qW0s4yxODtZW
wnDkwJEvj5PfVsLaeEp4AuNt/ONXJSL1s3fsOk7+W4mn2QPOzWHcr2vgYF77
5/jvx8iPK3HPzOdbGmO+XVSqMHqlbLT7MfLnKmRX6gUsYMyXw7IKDaOj/+w8
Sn5dhc6/iv/MZtz1eFYFmVqAn8dR8u8qHI8910+PMb/ckyr4WoaVtR8hPxdB
eVdnzr0jNO8inOlm1rL3CPm7CJx8zjxC8y/C/VuDq18fJr8XYZDPT+9Lh0kP
RMj4WWS98TD5vwgfgndbDj1M+sDWT/rHpcyD8oAIC9+/jzvqQXohQrj+so/a
HpQPRDAZ5r/srTvphwifQ2YnnXenvCCC0Znzv5u5k56I8PH5gEBFd8oPIjQp
xv9IdiN9EUHLbufWLW6UJ8SwtxDmDHQjvREjsKqpT5Yr5Qsxbm1/rm/vSvoj
xpRJhWuVXSlviDHVqN44+xDpkRgTuhuOtj1E+UOMDxP7ZA44RPokxoasHlPv
HqQ8Ikb/O082bjhIeiWGi8Fok84DlE/EyHBUar94gPRLjGFW5eYGByiviPEt
f82m5/tJz8SQKlj3Praf8osYss37TcfuJ30TY9PkNxrpLpRnJNh9ThSyxoX0
TgLFVqUj75wp30jQ0Uv71Qln0j8Jupul5Kk4U96RYNDii71v7SM9lODf36S3
Fu6j/COBcfr7RMle0kcJGh/N+LGFMd/OpyWw2B4U8H6PrrDr9YEEznUFFm57
KB9JUDVCffVvjLviowSzDdL2BOymvCTB2j804ofuJj2VYOT74neRuyg/SWDz
6+gclV2kr9XYaf/E6cxOylPViL/QI2jkTtLbahhNvuIf5kT5qhrh3D04kf5W
46JZa5PXDspb1RjufHdYhyPpcTUs4jVanRwpf1VDa1D0uscOpM/ViGl5sNDY
gfJYNQZ6lZ9NtSe9rsbVG6vXjLenfFaNT1+Wrfe2I/1m+z+mGPXGlvJaNZr2
j/xpZEt6Xo3BCm7O17ZTfquG+jPzN4rbSd9rUB48YMn6bZTnapBcN9f55lbS
+xqYiYMtO/+ifFcDVY/m/y3/i/S/BkGnp/0bbkN5rwbuyfPcH20hP6iBXo/2
leO2UP6rgeLrPzZbWZM/1CD0i6939GbKgzUwHu4SL7Iiv6jBmgfqcd2tKB/W
4NFo9y2zN5F/1OBfndYUS0vKizXw6fA4eHwj+UkNNnT87R+7gfJjDZpfqJc8
WE/+UgujgOnd6i0oTzLe2z7wzTrym1rMiHhb8HUt5ctapAabf/phTv5TC+dM
B9vONZQ3a+E7f9jH9tXkR7W4JWlY/34V5c9aFBvctH+8kvypFgnd6l8WmVEe
rYXDyKygOFPyq1r0rc6Y6mlC+bQWE8d92bF2BflXLcZMHTFU1Zjyai3WtM0Q
v1xGflaLfy5bWsQYUX6tQ2PuRfM1S8nf6iD19tvTuYTybB3s9D6Y/r2Y/K4O
cZZnT+ssonxbh58PW0vzDcj/6lDo5hWyZCHl3Tro8U+d5Id12D7D46eGPuXf
Onj0WHL1lJ6usOv1ZB2uHR7z5sk8ysN1WGyfoT15Lr0/rYMg98cnawHl4zoM
UJty2F+b/LMOWuZs4OdQXq6D+ecm/Xua5KfsvJovv6fMovxcj+RJLzwvzCB/
rYf7oyXdD06jPF2Pj8oDfPSnkt/W41qn88CP6pSv6+H0eI9foBr5bz2MnveT
DFOlvF2Pmns+CV7jyI/r8SbGNOfRGMrfbL3WlCujVMif63Fk3UrRvBGUx+vh
V7AgQl+Z/LoeEycUaUwcTPm8HubTa878rz/5dz0imutLvPtQXq/H5uypdoq9
yM8boML1RXfy8wZ8HeGT6fZLIPfzBlx17Jnu0iGQ+3kDhrrqXNf/LpD7eQM2
TlrbLvkkkPt5AypnFyTPbBXI/bwBfV8KXFe8Ecj9vAE4+LunxguB3M8b4OSU
eSDnsUDu5w3w8k9zVJIK5H7egF+WToWdEoHczxvg+dNWLbpcIPfzBpQVrTIU
FQrkft6Ay3rsArIFcj9vgGpjpHnrPYHczxvwFpefZCcK5H4uhePYtpedVwRy
P5diSzJ7ADonkPu5FNo2zdMDQgRyP5eiVrxw4l0fgdzPpTjnsa7HLzeB3M+l
6L3iRH/TXQK5n0uxeM+suBNbBHI/l2Kv2luzQ6sEcj+XIpHFpV8LBXI/l2IS
V7ZZArmfS/Hby+GP60YL5H4uRUB/01thvwnkfi5FyPvr4++06Mj9XIpKJ/YE
JNKR+7kUm53VIn8l6cj9XIql6zYmP/DXkfu5DLOjNo9tsdGR+7kMYYEvPo2b
rSP3cxnsFyQdcm7Tlvu5DFVxl02Et7Xlfi7D39z7dittuZ/LMIXF7w9ftOR+
LsPg2JB5ik5acj+XIY17Pk+dI3+/IcPQJZNcuqXPlj//yFAats33rwWa8vev
MlyYZXy1j/cMuZ/LcFbPRBx8bqLw/2mtMcw=
         "]],
        FontSize->22]}, 
      {Hue[0.11, 0.9, 0.85], PointSize[
        NCache[
         Rational[1, 120], 0.008333333333333333]], Thickness[0.007], 
       StyleBox[LineBox[CompressedData["
1:eJw9mHlcjOsbxmcq2bKWfTmWY8lyarIL1ygO4UdZc06RJfuSXUroZMlBskUn
UUqKQkpRUU37OjUzzUxJllCUtCiF+j3zvt3mH5/vZ/LM8zz3fV/X9b6D1+5c
bK8lEAj8hQKB5t8fwdX5/1triVNj//AJ0jYR82yHqGS3/TcYN7lsid17cRM+
nC380+vX9w5w6DygkwdjJ4OwOa8P7UUf/ynpJ379/UGc3jfAyYWxY/lwUbt7
zkg4ETlk/6//fxTOAZ+fb2c8rWTRWa8drgjYHrnYnrEzt54bEizrC20YP7XQ
0xp98gRs/r1uvfTX+qewztArcz7jqRFp+5/dOI1LOrnjzBkf4n7vDJQSY8+p
jKMHHv9kFX0OgYVBb0W/fv887E79NtqQsU/SoAe7N3kiTOm6cdCv/VyA/Hrs
1V6MXzRyP4j2h6Kedf513ktIlduq2zDuZ1T8u+6xyxhacq3sh5aJOIbb7xV0
v7CsopbxX+tNNSviSeih0o9atP+riIyukb5m7H2N+2B1y+2HKi06jze6XTx6
IpdxYU7DkreB/2GdxaZFKVp0nz7YFPOnXhzjPjrLO48Nv46qWTpxjxg/4c7r
i1Bt9zUhjK2ncAvCqSC28aYWnf8mjtucPO7FeMEk95l2725id12uzjktug8/
eMUcPuDGuMJKc4N+0D97oPiQFt2PP74LAibuYnxm24fvwdX+cNxa7rqRcRF3
X7fwumhsoi3j0Sd7qnMabkHeb0XdEi26vwD8L2xen3mMM/1mP679GYConEpj
sRbdZyC+7xxmOpHxVnZbvXVu45RpwaQxv+73NpacLx0+hHEH5S2H6R2C8OHY
+Ha9f913EKyVwUWdGIdojtv1DqZ3GOmn/ev+7yBk9gXrRqGJeJ5muZ7BGGif
KawSUj2Csbs20qeU8UfNdfcPwTPD8YaFQqpPCPB5RFAu49Ps9qRD7mKSbHfP
ZMZqrl53IelRv/8pY0Mbj8SvI+8hwudC2n0h1e8e7BpGdgxknM5W62sUiq02
12Z4C6meofC8I1nrwXizZ6UzJoTBzvbkATch1TcMzTckzo6M2ebYke9j7eQV
u3cIqd738fDsIOt1jJey5mElxZM7P8daC6n+D5BrlFW7gHEAuz3lrQcQbdgc
PFNI/fAAAaPCF05kXPdTfrB8+EO0qXd9O0pI/fEQSnXUxt8Yz/pX0wAPkeoy
pkhfSP3yEOOGxk5vx/hSb+5AuHltpscPAfVPOMbM8cr9wriU2144mgZ7NZcy
5parZn9/v29/NeNx3OcRHLW/j8gWUH89Qpu4rkMSGP8Tn8E66BHG6Y7vECmg
fnuEMM9pr+4wlrHqsztBn2vCAB8B9V8E5hWtXHae8VBuwQg4ever+0dA/RiB
Ld79jx5gvGeTpgCRODnQpHGLgPozEi0fjFevYiz5OpJVOBL54yofWgmoXx9D
Gj21ehZjfX6DuBFY0X+ygPr3MUp8FeNHM+Z2l/YYurGpkwcKqJ+jMOfkpZHd
GIdfrwpKmR+FU416OjoC6u8oNB0UZta3iMRa3IGjkFAw83A5Y77foxGy4Hrf
F4wX8wIIxaE3/jmM+f6Pxkr7kh4JjP01x5VH492uNXseMebn4QkO20+ICWRc
o1nO+gkKV4+o9GLMz8cTCF9qtT/N2EzT/kVPoB1+obMzY35enmKJtt/P7Ywv
aNp31VPsn9+gWM2Yn5+nwJJVXlaM3xzSFOQphMa+M80Zu3PzFINosYt8PGMR
1+Ax6DM6edFwxvx8xeCGavKjXoyPXTZnLRMD1z2+ze0Y8/MWi3vrnoqamkXi
vCFcgbFqvuWCT4z5+YvFGp2hC18wHqxR/8pYbPGpm5jNmJ/HOJRandB9xniX
Zjwc4uB+/mpsGGN+PuPwofKj9Q3GCZrq1sahZNi0Ig/G/Lw+g7DXPPOjjLvx
A4l3z/LOOzDm5/cZNk/0kNgx5q6v8RlKQqcXWTLm5/k5ft/spRQz5rbn/BxB
McuijRnzyz3HCh3R4UGMBdwnHseCXw3rypif93h4GfQLb/kpEt9Jmc8mOh6K
0MuDqxjz8x+PMqXO3peMLdk0dv8nHhs+9QvOZszrQTymmJyNj2X8TeM+SfGo
e9P+6V3GvD7EQ6e/2WVvxjf7agYiAaqXpVbujHm9SEBJh5tVBxjPfa0pcAJ2
WQ/asYExrx8JuLmkW/ZSxl+CNBtMwKflA/TMGfN6koDc45WjRIyvanaXkQBx
qqHhb4x5fUmAbvxB3U6Mxay5LPQSUZl1JLHph6hVbxLx6ccbmzLGZd81B05E
546zFQrGvP4kYrX1nNESxucTuQHG2Xfuqx4w5uUyEccX3N1xnTF3XGkiSp7M
/fs0Y16fEjHs/c+hBxhzy3WXoKGzfdo6xrxeSdD2S8+5low5OVoiQUVMiP80
xrx+SZBt8Fg5kjEfHyR4o5P93oAxLxcSJNUfyxUw5uRAKcH1UHvPiu+iVn2T
YOD0tmNUjI9oxrl3EhYK63wljHm9S4LPlajyMMYjuAFKwtLcoo7ejHn9S0J5
aJnOcca5XLxIgnzlevlOxrweJuFbT5njX4wPaMahOAlG06LqZjHm9TEJ4Yae
s4wY/6Zp54HJmIqSTX0Y83qZjPK8AWu0Gadq2s8uGV8Hp46pbBK16mcy+lsu
ySxgvFNTXr9kJC+ePC2eMa+nyaj/WO4SzLgXN/DJqL6qvnCBMa+vKbhyfv8B
J8bPNdv7PQWOoWPHrGfM620KHmzY/GAB440bNJ8ULE/01J7AmNffFETO1Rs2
gLEmPDGFhWGDqUEbxrwepyDc5Ji0olEk1qjjwfIUDH06ZaWcMa/PqdC7Gh8a
w3gVF1BTYWKwI9ufMa/XqUgI8IpyZ6zLCVQq2pd4bHVgzOt3Kj5uvF22nLGm
GgZhqch8O+KP6Y2k56kY/97WdChjLt1VpaL61bku7RtJ39OQ2705+PM3kbhZ
M26iNLzc96m9/BvpfRpmh1784wnj25p23p0GzxqjXr7fSP/TcEmrPtGV8UL+
wHjcvrdo4zfygzSkeCTZzWdcrynH1zTMXDfcyugb+UM6OrutF+oz9tUcd1I6
fDv5O9Q3kF+kw2VQ83U14z+5C0zH3MyLp2IbyD/S8a3G0egG48+cPaTj8lSJ
57EG8pN0iD4eDlvH+IpG3r+nY4rikdvsBvKXDHQVb9EfwXgGV5AMvE/yW9mu
gfwmA8pJy5eX14vE7zXy6pKBCadd2mXUk/9kQC9Ub2cI43Oc/GUga3flqdOM
Obl6nYGlDu2WbWHMyYtWJgKLkG9RT/6UiTbbHVpGMubG1zwTE0x3FbWtJ7/K
hME1ffv3X0VibjyOZ8K/esh/SV/JvzLxzn+9sz9jvv0yka30anv0K/lZJl7a
7TO1ZazQlLddFlL/vd9z6lfytyyENlZ79WR8WHN9Flkw3/s6rqaO/C4L7gn9
TuYwHsY1YBZm7Z9UE1xH/pcFQarkpxvj7Czug7AVc++sriM/zMKI9rO/TGG8
76JGULOxIFUk168jf8xGz8UuiytrReIBXENn43XbC5tTaskvsxF1L7PXDcbJ
3ONVNnoZH/v7QC35ZzaSHVpMFjHerpHT/GzkNrv7DK8lP83G7qK/rvysEYl7
cAOSA+1J/gPlNeSvOfAdc2JcCOM4jRwsz8EtpyGyIzXktzkonnHq+1LG9tzj
Vw7gFxdiWEP+m4M+5+Ne/qwWifX4gUPclgOX86rJj3Ow9n5OVgBjrl365sIs
0Nv1QDX5cy4KtW9HWDDmymGTC48rYXb9qsmvc3Ho5Xq3ii8iMf94lgu7+1sH
xH0h/86FYcYKw7OMueVKcuG0536gzRfycykidD96jP5C8y5FtdvOd41V5O9S
DBh09VZqFc2/FM8T7qZeqiK/l2LL2dcL11SRHkgRsmr1xLFV5P9SdDeb4vTt
M+mDFLvLHfpKPlMekCKj79euZz+TXkhR3Mfv7+WfKR9IMVhvWsPAz6QfUiQv
P/jqfSXlBSl86mv0wypJT6TwyDM5t7eS8oMUtsI786dWkr4w7nV3bksF5Yk8
tFvpfExSQXqTh6+1ZjUnKihf5KFmtJ6XRQXpTx6GumRs7VhBeYN9H7t0W9Yn
0qM8bBhif+nMJ8ofeciyvloy/xPpUx7mOW6z6PCJ8kgePrcgO/Uj6VUePCMs
N7h9pHySh5GnnnYRfyT9ykOx/f6kpnLKK3nwbbA+ElFOepaHuL+7mW4vp/yS
h1HSETW/l5O+5aHW4odvURnlmXwUC5JNPctI7/Ixp/xM4uwyyjf52NTfZGzj
B9K/fIwxXr/v7gfKO/l46uh/yeYD6WE+gqZPddP7QPknHzYZs6bHvCd9zIe9
c2D0JsZcO3vkw/xu2yoDxvzrg3ykHX6hev6O8lE+ptyy3rGZMR8f8/GkdldQ
t3eUl/Ih+vLCKbqU9DQfdcM6vLUtpfyUD9NdQ+XCUtJXGQ4OaP9nwFvKUzK4
vV5oNPst6a0MRyInnyh9Q/lKholHo8Sub0h/Zez50n7pwDeUt2ToOuifx9Gv
SY9lcO9f87fVa8pfMsTuM5lS9or0WYY7IbZmh19RHpNhzrIhW7u+Ir2WIXjn
89t+JZTPZDC1Zk+AJaTfMvT1NBn87CXlNRk6Txw1y+Il6Tnb/+8mZvnFlN9k
gLSD3spi0nc5sp6/8Sx+QXlOjkkhiySrX5Dey2FmPMejpIjynRyGo3qV2hSR
/ssx19X2vrKQ8p4cHy+3FC8qJD+Qo7DbYJtkNeU/ORzN+/aYrCZ/kMNYtr02
SEV5UI7m4rhXBiryCzkc1sYnuygpH8oxr87k9LsC8g85zgVnG1gUUF6UI1g0
YX6wgvxEDu22Fd10FZQf5fgr2GzBajn5iwLq7D9fRMgoTypg5fDQX1dGfqNA
x/syl6X5lC8V8F7hutA3j/xHAd1Ogs9vpZQ3FdhR+m7SMCn5kQJuth3arM2l
/KnAX+c3jPHOIX9SoG5Lo2t2NuVRBczld4q+Z5FfKfDo+KC2w7IonyqwelOY
bG4m+ZcCK6b377Qxg/KqAu8Xn3A+kk5+poBKaFTmmUb5tQBNQQv1fVPJ3wog
zCiJu5VCebYAkcKNAf7J5HcFaF70+Ih3EuXbAmy3u6vzr4T8rwBFM8re7kmk
vFuAXV+Opy9NID8sQIFVvM3YeMq/Bag85Y2fz0Ri/vVkAS6YO3VOiqM8XIDq
0uerj8WKWt+fFiDg9mzJ+BjKxwU4cuVDQvET8s8CHDXWDDzl5QJ4mxw+2zmK
/LQAw/Xl5pcjKT8r4W4ZuKFLBPmrEj3OT1vsHE55Wgkv0/9WFD0gv1UitOlQ
zOj7lK+VuCyYELktlPxXCXHs6e3X71LeVuK/L/N/xgaTHyvxb4Bia0YQ5W8l
lgasD00KJH9Wotppgl/ILcrjSnRTbuni5Ed+rcQAvfDb429QPlcicbJPo8KH
/FsJh0c3nWy9Ka8rke8fczjdi/xchQTja6N6XyY/V8GqZarrnAvk5yro9NFa
tsyD/FwFqYP2DJwhP1ch4NtJHy138nMVXgy6eMbnOPm5CrlfzV62dyU/V6H7
TVnHOS7k5ypcXaLzh+Uh8nMVmpi7D9pPfq6CQGR2MGIX+Tn7fs3W9W22k5+r
kNXncUCnTeTnKvQ73GZzylrycxXmRBoLRtqSn6tgVH003HAF+bka/0vddinB
kvxcjblWNxeVWpCfq2EtyilxMyM/VyPlagsuTSU/V0Pc3FFHaEJ+roZbwg7V
45Hk52okXg59dX0g+bkaCQvvlV/TJz9X47lo+hr3tuTnaig9bZrNm4xb/VwN
s/PFP65+Mm71czW67LZMXFBk3OrnahgYdArrkW7c6udqLJk3M8orwrjVz9U4
YjJ53qrrxq1+rsa9mv1uMlfjVj8vRPCxCfbj1hu3+nkhhsr0rxwUG7f6eSF8
K89Fz+hp3Ornhbjy4aVkWKpRq58XYo9Gb+Ybtfp5ITzSdwXtffBHq58XonTL
3Bfryse2+nkh5BUxQ76VjGl9v1GIBTtHLV6zbXTr808hZo2z7NMyw7D1/Wsh
Ah1Lu+j6Dmv180L81rlv04jo/uL/A8A8bbo=
         "]],
        FontSize->22]}, 
      {Hue[0.55, 1, 0.7], PointSize[
        NCache[
         Rational[1, 120], 0.008333333333333333]], Thickness[0.01], 
       Dashing[{Small, Small}], 
       StyleBox[LineBox[CompressedData["
1:eJwtmHlcTmkbx0/GmLyTkZAmRtlG74wh+zquhwyRMQ0NZiZk3wqDURGFkDJJ
RFI87YvKU9oo2jdL+04qNZQt2eWd8f7Ofa7zz/P5fu5z7nPf93Vdv991nkGr
ti5c20WSpCAtSZJ//xfZUfbjKkuSpNNTn+WMIYVtwIPf2pbMpM59m9J2ntwA
Tk1+M3c+j28jySWh4dTDhbSnT+ycpt07Mb6stIdmCd/vAC7t+8c+a3Js+3q0
drQT+FDVmkgbft6FJNV3v57QX03TGn7668yWAxhfGZt9eC05iflcMa521upc
T1fn6nT59shhsK+r5bZNPL8b2PJgUpstTUko2HX9gjtJGb9YTl63lXaL9x3D
+v5c3/5iG6UMPPT45xRPktR+DovHbef3e5HUOP6ulf0O8s8x1mzfcAJ80O9p
6k5ejzdJxruzh3TZRXffixdi/sYtnXPteb+nMJ+yz/6j6od22+9Dkk1Ruc89
R0oV6z2N+5tabL7dQ7+tmSrPiPXGD691dOL1+2J+9V2tG3vJ76y48H7H+ff6
O/N+/LB+i5aUiS5UV/R2UXPoOZzP7soV9134PP1J8hp+8e+/9tOXXRd/8V18
AEklg/rPn3KAroj9nsd65PgcoKWTxYSYPyk50+cg719N0jb/dRWzXGn+xKMz
bP4GuxxIKHrlyucRiPlVW+JDD9GTn+UTBOs6rN2/5DCfTxDmC972/X+O0DHb
hx8iO8Aak82t147QHXFewSQ9XzvedbsbfXtEv7boLViTm6BncpTPLwTvl8/r
KN0M/CHp5T/gjLEHep525/MMJcm0NWH/Ag/ajNMy6BqG50eue/bZMT5fsDrG
Z0nWMfpPtbyOcOzf2Tx971983mBj86PDp3hSlLxd3Qic/6wN3m89+fzBxjYf
tJKO0zx5Ov1I7H/oqLQpXhwPsPaM2g9+XvRIPu4BUSQZpPXM/ODF8QGrLNp0
lp0gd5xeyeCLOI8Y58brJ6hWxAvskNw+bZA3/df6eNZrk2js77dfh7h6c/yi
OT7eVIjZDEfFYD79SG+LkxxPcIlew1eak7TxxFMnGh9LUoRb7MS+pzi+YF0l
D7E4bPkS1mdwr3/TKY43WHU3onWOD1kheRBSPO943/ySD8cfbPKx4Pt+pykE
p1cdDDbodb7A+TTnA9j4Tdij1tP06p8Kh7av47CfkBGhC89wfoCXFu95n3aG
ZnnICQD2etXSOtyX8wW8TcnzUwZiQ9i/3W/nP/py/oCXmvZfb3uWWsTywG4P
l5fUniUxXQf4ed3RO3P8aKy4LpNUsKOre5If5xf4ncXU+mHn6GDGDWQQWHf6
hSqfc5xv4Oc7Q+27+VM5oo8zwX6c8jPt/Tn/ZJb1w5+GiAnBNlt/X2IdwPkI
Nn1cFVocQDs2yAFIJMnccX+w2XnOT7CxUmfZr00QYbDlzKj47y5wviZhv9eX
5AdfoN7KAkny3V1o3kPN+Qse0e7cfa6axOoKwF3zg78+pOZ8TiZJx1AnMFNN
8QHt4XkW4Ftqb8d/1ZzfYN3U3nFTA6mL2DBYs3uLuWMg53sKSUNjXVXJgbRQ
EUCSrB9P8XsdyPkP1sh6GERB8nYrwAVaJrt2BHE9XMH6FkzojA+iF/J0S8Eh
USebXwRxfYDHyXEJpply+t8BW/b//NGOYK6Xq4hvdJ/uicHkLafvcnCL1fwT
b4K5fsC+iXEHJ4XQ/d1yQMCsC0dFPaXi/Df1uXgthEaLBAfv3DrovhTK9QV+
ErXnyKxQ2u9jhpQB6ziP9XcL5XpLI6mi1HrQ7VAqHSwCjOcH9DTQC+P6A+vI
ehZGg2T1fwpOiN23PCCM6/Ea1jNvr6Y5jP6Qy2MbeGnwEYdvwrk+wbov85P/
CKdMObovwWkrbbdeCed6vY77DcLVWhHUSylI1MPPsfPnRXD9gp0UHRLH9x7s
+7qnYX0E13M69Ojm4++HR5JYnhPYYOCZpj8iub7B4zyWdbsGnRJXBkkpo47H
aEdxvYOnpbrUWEVRRJ4FKhosuXq4BUZx/YPNz/VIfxZFlqhGvYPy/fc37p12
kfUA3MdIO9f9Ir2T3ScnQ9ajX87UXmR9ANsouqY2lAsik6QBnvlNDtGsF2Dt
OY3WhdFk3iQHGDzJ3HODYQzrB7j1r6XdbGPoebi8QPn5czcnXo9hPQH7I911
Y8lXXt0NsMay8/c1sawv8v2KDqqQXHN1slCPRc+bdC6x3oCdyi/3WHWJWj/I
GwarV7VUJV9i/QHv/MHf6DMNeWWJAiZp17IJIWM0pMgl2LB90O7lGhLbLQFX
XTMLctewPoEtHx38KllDYjq9bMS7S9GTZg3rFVi3F644EnK0COx3iTymx7F+
gbvoW1rbxpHSPoBDRkw75BfHegZuDdD6rDCOhBxUg7e0Bt5/G8f6Bvb+Y/CX
w+PJWU4jgxzos++xi4vjWe/ASwue+h2Op+GigMAPvJa0JsWz/oF9L8N/4qlY
tBfgxd+rAw0usx6Cd/sl95x3mezlcqgHB0WbN+65zPoIbm1EYC+TkRyGgbkk
5czeHdN4mfUSbBNuH907gfLl9LMBOwVE6M1JYP0EP4oROrxVDm8gOMTm1JeX
ElhPwba/lac1J1A/UfBgA/sFtwwSWV/zSHJtsZq7IJHS5eUNBetPnzreNZH1
FqwT+fuJq4m0fp18gZd29F3Rkcj6C14cXnzBJInk5gkKS9LI6a+sbJJYj8Et
37x29k0iWR0d2sBWXecNLk1ifc6Hvig6vVw0qOCy2U/LzJJZr8H6cfNa9iZT
NyFQYENLwx0pyazfMq945fIymeRo9IkFj9Nx6DkqhfUcvPC8hfHmFBLdXTt4
tv+AxPAU1vcCkuJfXShuSaF/5XIbDTYcjoy4wnoPfmeX7G9zhcLkdN4Olh7d
WXjhCus/eJPcf12hBcqGSdrnuWf9wKvsB+CFOimF0O03cjheg5MU3Vb8oRDx
VHT7vLzdiWB9s2Xrh6SyX4AP3DtmtC6VZosDBIfcXbA9MpX9Azyg6vrKp6n0
TNgD2HN6l+ej09hPwN7nzY3s0+i0LO8f5PuLb3akpbG/3IA+TCjZ+Mk1mi4C
Ar77WejRedfYb8BuB0IWeV+jB7K87gOHjR93o+4a+w+4xCy3fch18hTyB3aI
rMizu05CrprArq5Cp4W8dLmJ+lt54eQn6exPYM0Bb8+f0kmUrxlYPRaKks5+
BX7TTyu1LZ1EeRwCH0/Xet8/g/0LrFsfucssg5T0A7dOfrJkcwb7GfjZIbPz
JzOoUg6v9i2SRneOtkjLYH8DT1J0eK9YIfiibteGLzLZ78Bex3oXTsqkYSIB
wZ0WesarM9n/wLby90Mm3b4lLpLupJzofyWT/RA88PSB7JZM+vOkLKi3SQp2
N2vQzWJ/BHeXzz2LvhIJDZ6/1clxUxb7JXjZNM2HM1mUKz6vwN4rRrzPzWL/
BM9yaN3xKovsZDktk8cfP7Abks1+Cj45cnzbwmzqKwqkiKRSvScPD2Szv4KX
9zW1vZxN12Q5WAzeohnt0JLNfguOuPTdF/o5tFZ8foF/OGJnap7D/lvE/UYO
6SgFR9L+TqMhsTnsx+DsLhveNeWQSBfDYpJmulxYrZ/L/gy2SrJab5FLIhzW
YCNF1xS/Bqs902Ym55LyeQaeO7nG6Fku+zfYw2eWelgeiekawDeNGvKW5bGf
l5B0Wr7yuN7B1ns365Xksb+DWYeU+gdT/E3DH/LZ78FRVxNjXPJZD8Bn5H49
n/0fbCB/X+ezPoCDvpxUOLGA+wHw055jrHYVsF6Aez/WDUss4P4AzLqg6Af4
qoFLzIRC7hfk9QYUbULdK3oCDnvr/C/qXOkfwJ/6Xrb9t5D1BXz225ArM29w
P1FK0oZ9EW1HbrDegI+uH6dVdIP7C7BeWm3XvjdZf8BXFsx9b32T+w0w15mi
R+AFEY/z229y/wH+r9vQ6Cm3WJ/Ao4wn+By+xf0IeKyXk1v5LdYrsEGZo8eg
29yfgKcpea7oF7j3g7XVGbe5XwFP6T54hF4R6xm43mNMxJoi7l/AXyl5qOgb
+Kfo4lE9irmfKUN/oO1tvrqY9Q58JK5f8NVi7m/KyGVr1bTg7iWsfxiHGgZM
KOF+B2z+JGjmmhLWQ7Bcjt4l3P/geV35+6KE9RHjH3M7VnaUkEjn4xi3T310
b1ApKX8fYDwmdvGARaXcH4EfyBspJaV9BPdLTHqUXMr9Ep7nfSp6inF3z5YX
RmXcP4G9Fw2b/EsZ62s5/DPRZJlHGfdT4DcJq9ZklbHeglN3/WnVWcb9VTm5
jFF+Ff0Fl01Wd7Mr534LnK37uiK8nPUYz2/VqEOay7n/AgfemedkXMH6DDbz
rVq1vIL7MTzvVLBmRUAF6zV428PFjvUV3J+BZXsYWMn6DXaznDF0ZSX3a5jv
l/m/5YZUsp5j/ISpUUhbJfdvYJ//rSocVcX6XkHSscE/Trev4n6uglxGHVym
k1HFeo/xKjEx93dg9eCcO79Us/7j/hl2HzqCqrnfw/iS60M9OqrZDzA+fv31
+Bk13P9hXNR1DfsDuMbOs/5BDfeDuD9P++vOqbXsF+DV9v9Ue9dyf4j7RXxr
2T/AIV99qzu7jvtFsMevq92C6thP8HxdT80/0h3uHzEe9ibKZeUd9pdKktq9
IrAj7icryeV3ed932W8w/qL5vo7XXe4vwWmyoN1l/wE/2zpxydp67jfBFbvS
E8rr2Y8wX719r4uz7nH/CRb1d4/9Cfd3nDPNGtnA/SjGl+/v7BvRwH5VSSr5
c1mvkftT3C90tZH9C+M/p4fQyUbuVyspI2jaGVVVI/sZ+PmlXh8Nm7h/rSLV
pQVRx1Y2sb9VUYa7XBhN3M9WkUtKwk82r5rY73B/WsqeItV97m/Bok7vs//h
+bV/LjBuvM/9bhXXRzP7Ie4P3Xk41q2Z+1+M956Dfr2ZlL8nMf7EunH+1Bbu
h8HR7nMv+rbw/6eYv/8Ik7Z3Ldwfgz3lBfzN/on5xLn8zf0yxsfmrDIb8YD9
FONnh6m3nH3A/XM1uYh8fsj+Wk2qHfvHNOx7yP10NWXMmu92+O1D9luMG08O
2rizlftrsPCNVvZfzPdWTog27rfBk+3U5d0esR+Dy1/66Z95xP035rc4qfVg
xGP2Z8z3YeQqn4LH3I9XkyTq5gn7Ne7f6Li6a++n3J9jvufyAp6yf2N85A21
t+Mz7tcxPnd9q/ukdvbzGlJ9lK929vMakkxdu5lteM5+XkMuV3fsW1H5nP28
hhrlz6s5HeznNWSD7tErvYP9HOOi/3rBfo7n371KzM18wX5eQ8b4euz140v2
c7C23Za/G16yn9dQRm95p6/Yz2tILfTsNfs51rv2o++YW6/Zz/G+T802mLq+
YT/H82J9b9nP8f4jTvsL+r1jPweL33fs57Xkcrpr+OfN79nPa0klfKGT/byW
Gt2HpS998YH9vJYyAvD5Y/AP+3ktvtflPP+X/Rws4vSR/byWSm4f/0TbW1Ip
fo7xXxt9Pl2upVL8vJbPq4tK8XPML+rjE5Xi57Vk/M3qpRUzu6oUP8fzQjc+
VSl+Xku6nr+bvM7splL8HO8T82mrnrAOWorf7irFz8EizT9XKX5eR5q8cDSk
X6gUP68jXRFHXZXi53XkJuS3l0rx8zqyFPvrrVL8HONi/r4qxc/ryFTUpYFK
8fM61qMBKsXPMS70wVil/L9RRyXi+SEq5funjs6L+JiolP9f68hXvM9Upfh5
Ha2TP8/7TFb9HwMcUvc=
         "]],
        FontSize->22]}}, {{}, {}}}, InsetBox[
     TemplateBox[{"\"Ethanol\"", "\"Biomass\"", "\"Glycerol\"", "\"Glucose\""},
      "LineLegend",
      DisplayFunction->(FormBox[
        FrameBox[
         StyleBox[
          StyleBox[
           PaneBox[
            TagBox[
             GridBox[{{
                TagBox[
                 GridBox[{{
                    GraphicsBox[{{
                    Directive[
                    EdgeForm[
                    Directive[
                    Opacity[0.3], 
                    GrayLevel[0]]], 
                    PointSize[0.5], 
                    AbsoluteThickness[1.6], FontSize -> 22, FontColor -> 
                    GrayLevel[0], 
                    Hue[0.06, 1, 0.9], 
                    Thickness[0.063]], {
                    LineBox[{{0, 10}, {40, 10}}]}}, {
                    Directive[
                    EdgeForm[
                    Directive[
                    Opacity[0.3], 
                    GrayLevel[0]]], 
                    PointSize[0.5], 
                    AbsoluteThickness[1.6], FontSize -> 22, FontColor -> 
                    GrayLevel[0], 
                    Hue[0.06, 1, 0.9], 
                    Thickness[0.063]], {}}}, AspectRatio -> Full, 
                    ImageSize -> {40, 10}, PlotRangePadding -> None, 
                    ImagePadding -> Automatic, 
                    BaselinePosition -> (Scaled[-0.148] -> Baseline)], #}, {
                    GraphicsBox[{{
                    Directive[
                    EdgeForm[
                    Directive[
                    Opacity[0.3], 
                    GrayLevel[0]]], 
                    PointSize[0.5], 
                    AbsoluteThickness[1.6], FontSize -> 22, FontColor -> 
                    GrayLevel[0], 
                    Hue[0.25, 1, 0.55], 
                    Thickness[0.063]], {
                    LineBox[{{0, 10}, {40, 10}}]}}, {
                    Directive[
                    EdgeForm[
                    Directive[
                    Opacity[0.3], 
                    GrayLevel[0]]], 
                    PointSize[0.5], 
                    AbsoluteThickness[1.6], FontSize -> 22, FontColor -> 
                    GrayLevel[0], 
                    Hue[0.25, 1, 0.55], 
                    Thickness[0.063]], {}}}, AspectRatio -> Full, 
                    ImageSize -> {40, 10}, PlotRangePadding -> None, 
                    ImagePadding -> Automatic, 
                    BaselinePosition -> (Scaled[-0.148] -> Baseline)], #2}, {
                    GraphicsBox[{{
                    Directive[
                    EdgeForm[
                    Directive[
                    Opacity[0.3], 
                    GrayLevel[0]]], 
                    PointSize[0.5], 
                    AbsoluteThickness[1.6], FontSize -> 22, FontColor -> 
                    GrayLevel[0], 
                    Hue[0.11, 0.9, 0.85], 
                    Thickness[0.063]], {
                    LineBox[{{0, 10}, {40, 10}}]}}, {
                    Directive[
                    EdgeForm[
                    Directive[
                    Opacity[0.3], 
                    GrayLevel[0]]], 
                    PointSize[0.5], 
                    AbsoluteThickness[1.6], FontSize -> 22, FontColor -> 
                    GrayLevel[0], 
                    Hue[0.11, 0.9, 0.85], 
                    Thickness[0.063]], {}}}, AspectRatio -> Full, 
                    ImageSize -> {40, 10}, PlotRangePadding -> None, 
                    ImagePadding -> Automatic, 
                    BaselinePosition -> (Scaled[-0.148] -> Baseline)], #3}, {
                    GraphicsBox[{{
                    Directive[
                    EdgeForm[
                    Directive[
                    Opacity[0.3], 
                    GrayLevel[0]]], 
                    PointSize[0.5], 
                    AbsoluteThickness[1.6], FontSize -> 22, FontColor -> 
                    GrayLevel[0], 
                    Hue[0.55, 1, 0.7], 
                    Dashing[{Small, Small}], 
                    Thickness[0.09]], {
                    LineBox[{{0, 10}, {40, 10}}]}}, {
                    Directive[
                    EdgeForm[
                    Directive[
                    Opacity[0.3], 
                    GrayLevel[0]]], 
                    PointSize[0.5], 
                    AbsoluteThickness[1.6], FontSize -> 22, FontColor -> 
                    GrayLevel[0], 
                    Hue[0.55, 1, 0.7], 
                    Dashing[{Small, Small}], 
                    Thickness[0.09]], {}}}, AspectRatio -> Full, 
                    ImageSize -> {40, 10}, PlotRangePadding -> None, 
                    ImagePadding -> Automatic, 
                    BaselinePosition -> (Scaled[-0.148] -> Baseline)], #4}}, 
                  GridBoxAlignment -> {
                   "Columns" -> {Center, Left}, "Rows" -> {{Baseline}}}, 
                  AutoDelete -> False, 
                  GridBoxDividers -> {
                   "Columns" -> {{False}}, "Rows" -> {{False}}}, 
                  GridBoxItemSize -> {
                   "Columns" -> {{All}}, "Rows" -> {{All}}}, 
                  GridBoxSpacings -> {
                   "Columns" -> {{0.5}}, "Rows" -> {{0.8}}}], "Grid"]}}, 
              GridBoxAlignment -> {"Columns" -> {{Left}}, "Rows" -> {{Top}}}, 
              AutoDelete -> False, 
              GridBoxItemSize -> {
               "Columns" -> {{Automatic}}, "Rows" -> {{Automatic}}}, 
              GridBoxSpacings -> {"Columns" -> {{1}}, "Rows" -> {{0}}}], 
             "Grid"], Alignment -> Left, AppearanceElements -> None, 
            ImageSizeAction -> "ResizeToFit"], LineIndent -> 0, StripOnInput -> 
           False], {FontFamily -> "Helvetica", FontSize -> 18}, StripOnInput -> 
          False], Background -> Automatic, RoundingRadius -> 5, 
         ContentPadding -> True, FrameMargins -> {{5, 5}, {5, 5}}, FrameStyle -> 
         Thickness[0.01], StripOnInput -> False], TraditionalForm]& ),
      Editable->True,
      InterpretationFunction:>(RowBox[{"LineLegend", "[", 
         RowBox[{
           RowBox[{"{", 
             RowBox[{
               RowBox[{"Directive", "[", 
                 RowBox[{
                   RowBox[{"PointSize", "[", 
                    FractionBox["1", "120"], "]"}], ",", 
                   RowBox[{"AbsoluteThickness", "[", "1.6`", "]"}], ",", 
                   RowBox[{"FontSize", "\[Rule]", "22"}], ",", 
                   RowBox[{"FontColor", "\[Rule]", 
                    
                    TemplateBox[<|"color" -> GrayLevel[0]|>, 
                    "GrayLevelColorSwatchTemplate"]}], ",", 
                   TemplateBox[<|"color" -> Hue[0.06, 1, 0.9]|>, 
                    "HueColorSwatchTemplate"], ",", 
                   RowBox[{"Thickness", "[", "0.007`", "]"}]}], "]"}], ",", 
               RowBox[{"Directive", "[", 
                 RowBox[{
                   RowBox[{"PointSize", "[", 
                    FractionBox["1", "120"], "]"}], ",", 
                   RowBox[{"AbsoluteThickness", "[", "1.6`", "]"}], ",", 
                   RowBox[{"FontSize", "\[Rule]", "22"}], ",", 
                   RowBox[{"FontColor", "\[Rule]", 
                    
                    TemplateBox[<|"color" -> GrayLevel[0]|>, 
                    "GrayLevelColorSwatchTemplate"]}], ",", 
                   
                   TemplateBox[<|"color" -> Hue[0.25, 1, 0.55]|>, 
                    "HueColorSwatchTemplate"], ",", 
                   RowBox[{"Thickness", "[", "0.007`", "]"}]}], "]"}], ",", 
               RowBox[{"Directive", "[", 
                 RowBox[{
                   RowBox[{"PointSize", "[", 
                    FractionBox["1", "120"], "]"}], ",", 
                   RowBox[{"AbsoluteThickness", "[", "1.6`", "]"}], ",", 
                   RowBox[{"FontSize", "\[Rule]", "22"}], ",", 
                   RowBox[{"FontColor", "\[Rule]", 
                    
                    TemplateBox[<|"color" -> GrayLevel[0]|>, 
                    "GrayLevelColorSwatchTemplate"]}], ",", 
                   
                   TemplateBox[<|"color" -> Hue[0.11, 0.9, 0.85]|>, 
                    "HueColorSwatchTemplate"], ",", 
                   RowBox[{"Thickness", "[", "0.007`", "]"}]}], "]"}], ",", 
               RowBox[{"Directive", "[", 
                 RowBox[{
                   RowBox[{"PointSize", "[", 
                    FractionBox["1", "120"], "]"}], ",", 
                   RowBox[{"AbsoluteThickness", "[", "1.6`", "]"}], ",", 
                   RowBox[{"FontSize", "\[Rule]", "22"}], ",", 
                   RowBox[{"FontColor", "\[Rule]", 
                    
                    TemplateBox[<|"color" -> GrayLevel[0]|>, 
                    "GrayLevelColorSwatchTemplate"]}], ",", 
                   
                   TemplateBox[<|"color" -> Hue[0.55, 1, 0.7]|>, 
                    "HueColorSwatchTemplate"], ",", 
                   RowBox[{"Dashing", "[", 
                    RowBox[{"{", 
                    RowBox[{"Small", ",", "Small"}], "}"}], "]"}], ",", 
                   RowBox[{"Thickness", "[", "0.01`", "]"}]}], "]"}]}], "}"}],
            ",", 
           RowBox[{"{", 
             RowBox[{#, ",", #2, ",", #3, ",", #4}], "}"}], ",", 
           RowBox[{"LegendMarkers", "\[Rule]", 
             RowBox[{"{", 
               RowBox[{
                 RowBox[{"{", 
                   RowBox[{"False", ",", "Automatic"}], "}"}], ",", 
                 RowBox[{"{", 
                   RowBox[{"False", ",", "Automatic"}], "}"}], ",", 
                 RowBox[{"{", 
                   RowBox[{"False", ",", "Automatic"}], "}"}], ",", 
                 RowBox[{"{", 
                   RowBox[{"False", ",", "Automatic"}], "}"}]}], "}"}]}], ",", 
           RowBox[{"Joined", "\[Rule]", 
             RowBox[{"{", 
               RowBox[{"True", ",", "True", ",", "True", ",", "True"}], 
               "}"}]}], ",", 
           RowBox[{"LabelStyle", "\[Rule]", 
             RowBox[{"{", 
               RowBox[{
                 RowBox[{"FontFamily", "\[Rule]", "\"Helvetica\""}], ",", 
                 RowBox[{"FontSize", "\[Rule]", "18"}]}], "}"}]}], ",", 
           RowBox[{"LegendFunction", "\[Rule]", "\"Frame\""}], ",", 
           RowBox[{"LegendLayout", "\[Rule]", "\"Column\""}]}], "]"}]& )], 
     Scaled[{0.19, 0.7}], ImageScaled[{0.5, 0.5}],
     BaseStyle->{FontSize -> Larger},
     FormatType->StandardForm]},
   AspectRatio->1,
   Axes->{True, True},
   AxesLabel->{None, None},
   AxesOrigin->{0, 0},
   BaseStyle->{FontSize -> 22, FontColor -> GrayLevel[0]},
   DisplayFunction->Identity,
   Frame->{{True, True}, {True, True}},
   FrameLabel->{{
      FormBox[
       TagBox["\"Concentrations (mM)\"", HoldForm], TraditionalForm], None}, {
     
      FormBox[
       TagBox[
       "\"Dilution rate (h\\!\\(\\*SuperscriptBox[\\(\\\\ \\), \
\\(-1\\)]\\))\"", HoldForm], TraditionalForm], None}},
   FrameStyle->Directive[
     GrayLevel[0], 22, Thickness -> 0.005, PlotTheme -> "Marketing"],
   FrameTicks->{{Automatic, Automatic}, {Automatic, Automatic}},
   GridLines->{None, None},
   GridLinesStyle->Directive[
     GrayLevel[0.5, 0.4]],
   ImagePadding->{{80, 80}, {70, 10}},
   ImageSize->550,
   Method->{
    "AxisPadding" -> Scaled[0.02], "DefaultBoundaryStyle" -> Automatic, 
     "DefaultGraphicsInteraction" -> {
      "Version" -> 1.2, "TrackMousePosition" -> {True, False}, 
       "Effects" -> {
        "Highlight" -> {"ratio" -> 2}, "HighlightPoint" -> {"ratio" -> 2}, 
         "Droplines" -> {
          "freeformCursorMode" -> True, 
           "placement" -> {"x" -> "All", "y" -> "None"}}}}, 
     "DefaultMeshStyle" -> AbsolutePointSize[6], "DefaultPlotStyle" -> {
       Directive[
        RGBColor[0.368417, 0.506779, 0.709798], 
        AbsoluteThickness[1.6]], 
       Directive[
        RGBColor[0.880722, 0.611041, 0.142051], 
        AbsoluteThickness[1.6]], 
       Directive[
        RGBColor[0.560181, 0.691569, 0.194885], 
        AbsoluteThickness[1.6]], 
       Directive[
        RGBColor[0.922526, 0.385626, 0.209179], 
        AbsoluteThickness[1.6]], 
       Directive[
        RGBColor[0.528488, 0.470624, 0.701351], 
        AbsoluteThickness[1.6]], 
       Directive[
        RGBColor[0.772079, 0.431554, 0.102387], 
        AbsoluteThickness[1.6]], 
       Directive[
        RGBColor[0.363898, 0.618501, 0.782349], 
        AbsoluteThickness[1.6]], 
       Directive[
        RGBColor[1, 0.75, 0], 
        AbsoluteThickness[1.6]], 
       Directive[
        RGBColor[0.647624, 0.37816, 0.614037], 
        AbsoluteThickness[1.6]], 
       Directive[
        RGBColor[0.571589, 0.586483, 0.], 
        AbsoluteThickness[1.6]], 
       Directive[
        RGBColor[0.915, 0.3325, 0.2125], 
        AbsoluteThickness[1.6]], 
       Directive[
        RGBColor[0.40082222609352647`, 0.5220066643438841, 0.85], 
        AbsoluteThickness[1.6]], 
       Directive[
        RGBColor[0.9728288904374106, 0.621644452187053, 0.07336199581899142], 
        
        AbsoluteThickness[1.6]], 
       Directive[
        RGBColor[0.736782672705901, 0.358, 0.5030266573755369], 
        AbsoluteThickness[1.6]], 
       Directive[
        RGBColor[0.28026441037696703`, 0.715, 0.4292089322474965], 
        AbsoluteThickness[1.6]]}, "DomainPadding" -> Scaled[0.02], 
     "RangePadding" -> Scaled[0.05], "OptimizePlotMarkers" -> True, 
     "OptimizePlotMarkers" -> True, 
     "CoordinatesToolOptions" -> {"DisplayFunction" -> ({
         Identity[
          Part[#, 1]], 
         Identity[
          Part[#, 2]]}& ), "CopiedValueFunction" -> ({
         Identity[
          Part[#, 1]], 
         Identity[
          Part[#, 2]]}& )}},
   PlotRange->{{0., 0.417}, {-2., 57.}},
   PlotRangeClipping->True,
   PlotRangePadding->{{0, 0}, {0, 0}},
   Prolog->{
     RGBColor[
      NCache[{
        Rational[223, 255], 
        Rational[72, 85], 
        Rational[40, 51]}, {0.8745098039215686, 0.8470588235294118, 
       0.7843137254901961}]], 
     RectangleBox[
      Scaled[{0, 0}], 
      Scaled[{1, 1}]]},
   Ticks->{Automatic, Automatic}],
  InterpretTemplate[Legended[
    Graphics[{{}, {{{}, {}, {
         Hue[0.67, 0.6, 0.6], 
         Directive[
          PointSize[
           Rational[1, 120]], 
          AbsoluteThickness[1.6], FontSize -> 22, FontColor -> GrayLevel[0], 
          Hue[0.06, 1, 0.9], 
          Thickness[0.007]], 
         Line[CompressedData["
1:eJw9mHdcVMcXxQFBEZFe7aJBEwuWWBD1INZ92Gs0FqwJQWMXC7FhCaio6M/E
hiAWUECKBQXpHYFddqkaFcVesVf83Xlvxv2Hz5eF2Zm5955z9rWds3j8fAM9
Pb3j+np67OeXyLrSUXPG4k3oGpuyZp7uCnuhQeiE0jziT+v/SF6x73c03tlm
U/L395fg9OGsNrHE62xihtesXYGXae3iwr///WrsiWjb4x/iNY+cuxtH+eFz
Ylh44Pf/34g9ltuN1hP3vzVm1z9/bsbFgPNTlhL7yettgXGs6aF5xFdUpgad
tm/D/Pyl16Z8X/9vmKmzn0vE/c7nrUo5FoiUZY/1BhKvlT9vJy5apxt0J05s
tfXJuMQgFOX+9Kbd98/fgw2TjMvsiI/QMZb9vhfPe/Y72fj7foLxNCB03hdH
T/cbH+UPxJvOza1fOIrz7kfH0IDYGuLmLv+1b7jpfxhlXdhfR5wk7/cALs1O
uZRDPG2eG1sRAy092l52FPv/F13H/bzmLPGhg/ILTh+XpR51FOc5hNfbr7/e
TVxd/H7C3ZOHEezkabfZUdznEdwKDnFeQexoONmsS/xRBA6Lb7+A+LJ83hDo
Rs2x+IX4F1d5QSyaFvhI5SjOH4rOKUaxbsQj+wQM8roXijve5+Z2cRT3EYbG
T2cbtiZ+Oo7dYBi2L36/18JR3M9xzGKFId658MHnyLrj8OrcY/lrB0/36/J9
haP4akBOLXGn7XZVxe/DYVTfsWG5g7i/E2hp9bB7LnFh2NCLr7+ewNqEEFWi
g7jPk1jYtf2oSGIfui0Hw1OI9RrT/5CDuN9T+HTpnd0OYpOK8CUDTE5jQ7eX
N9Y5iPs+jUUTLIMWEp9hx7WIwOReLj/NcBD3H4GoFa3iRhFLbDm7SHTom+A0
0EHUIxKtuqSv70r8mF13izN4urV5disHUZ8z8Piw/60ZcSDdntrpLBYnfTP/
Zu/pXiXX6yyitnWxeUH84/TdGW87RmHy7hf6t+xF/aLQmd0LcT6t1swlGqsP
LTuYYi/qGY1+f2o9Yoi99z7zQ68YDGtlXHbUXtQ3BgvYMYlpc3Tkc+hc4Jzg
Zy/qfQ4bBkTV+xBPpOahkmLc2v49frUX9Y/FQk34KIn4BN1eRXgsNtdHj3W1
F/0QCztnZ7eOxG++6lY/co7DdG25qb296I841L8NyDYiHrKDNUAc6m4Zz39j
J/olDt0Gt3hyh3i/g3wgLHfZOUVjJ/onHmXmbc6kEtfK24vHqoiQO9HE8nJ1
8WhhU6x3hLin/EpAVPpyw0A70V8JSFk68ZkvsX9aAXVQAvR+/jlpvp3otwSc
m1e+aAKxls2B63k8jvxqOMhO9N95WNT5bOxK3E5e8Dy++Ny51dxO9ON5DAlq
264x8fLfWQEuYLbJI9U7W9GfFyDPJXHm245U4QsY08B0kNpW9OtF+BndtbhK
bK1sEAMWuGZG2or+vYi0+wVTDhDLu8u7iKLl44s324p+voRjPwQ6LyaOP/ri
dI7nJehcO3n9aiv6+xIky+drhxMbyAe+hKOdA1f1tBX9nojYjhfHtyYerwgg
uid1MG9iK/o/EQ3O7Tv7zsbT/Tg7ri4RF25Hd7hjI+bhMmzcfvQvIn7Flvvl
MvrFXrqaaCPm4zKWsbYh9mDtf/0ySm6qi4NsxLxcQdTuKyfWEAez9p15BfFD
V/4yz0bMzxWcfRr9aDTxnbWsIFcwhl0EcYA8T0n4uHR4eDvi7nKDJ8FD/aWg
qY2YryT8zcps7em+6X+DqWWSMC/FP6bGWsxbMuxahnsXEmuc5AJjycwb385b
i/lLxtmN2iUhxG2Z+j9LxoPRnZK3W4t5vIrfp2+tWUK8lJ1zyVUs+Lbp9lRr
MZ9XcdczLdGDOJ1V9/VVjDe76d3JWsxrCjrn+L62JrZUBhI+oR0nfbES85uC
20sDg2qJ5ev7mALfuF7HrlmJeU7F1GXp284Ty9vzS8XDGZlDjliJ+U7FyeiS
Sn9iPfmVho/t13j4WIl5T0OZybhN44kjcjxpotPg0u7BflcrMf9pWBiR79eG
eCxNo5V/GnYP2dq3kZXQgzTMNTmZ+8zS0/0Dc5+sNMz6M/5HnaXQhzT8xapK
HNqMDUQ67h9LmBdqKfQiHQu+xvXfRjyihhU4HZrGCfd8LIV+pOOnhD6zxhG/
PM02mI6o5qkRvS2FnqTj+N6c9ObE/7LdFaTDYnt+pJ6l0Jd0uLJtWHi6u9M2
VKYZuNfnVG2+hdCbDOzqv6h3DPHDz+zAGXAbZDIp2ELoTwamPHiOVcR7MuQB
RruUwHdTiRW5zIClq+fqAcTycdW0Pvu9hdCnDPzP6V51A2J5OatMvA8OunLf
XOhVJnoc+DInn1iWowmZqFu3V3vWXOhXJma7RjcJIlbiQyZuzog2WWIu9CwT
yxo9KxlHLMtBRSb0K7Km9TQX+paJwbWBZ2yIN7BxdsjC7LjglLdmQu+yYNG6
y4Fy4g7yAGUhYXpEt0tmQv+ykMY2Tlwix4ssGE5YeNbXTOhhFqICBgdOIfZl
4/BfFqyXOvzYx0zoYxY8mUwQt2bt3Cobqp6J4W+bCr3MRtyDj3/piHNZ+3ll
Y1yNs21CU6Gf2RjIGpt4MStvWDZWH2/qu7ip0NNsjE1o7z6K2F4e+GwMW1uT
8VNToa852OX4R30j4lS2vfY5aNO5pq7WVOhtDn5LmH8knfi3BeyVA29D669H
TYX+5mDLeT3rtcQsPJHC4sxWj/8mmQo9zkGv8Q+ndSdm6rj6UQ6sPnwNNDUV
+pyLf5nsNPF0nykH1FycqtpXn95E6HUuZre1dz9C3FAWqFz07WLRbVUTod+5
8A1fWTSGmFXDJiYXHU652v/YROh5LrzYusRyunuRiwcxQWerTYS+58Ft89PX
8cT1bNy65+HmcI/aQBOh93nQb/rHujnEp1g7L8vD3OS+ia4mQv/z4K+//qAF
8WjlwLDoZNjqQWPhB3lYa7pnyFXid6wcb/OgvXm7yb7Gwh/ykc3GmDiEHbdP
PmJWxvkOaCz8Ih/X/YMdrYiHyReYj5uaT5PvGwv/yMfj4zu6XiF+LttDPlxL
b4XsMhZ+kg/v6B2nvIgPsHv+nI//iloM6Wks/KUAX186rjIiHigXpABeJQZu
FY2E3xSg/NWYvRHE95m8ri9A7x3LfNc0Ev5TAAMP3RMVcZAsfwVIMq146kgs
y1VNAaayi23oqciLQSE62rYJSmwo/KkQk9k9EMvjO7gQbZ2TR01qKPyqEC0+
bHvjRCyPx9ZCmPUKbvnSSPhXIZqtNMxNJlbarxDeXz49/9tI+FkhPm0I2DeR
uIyV1/gayh9ejm9tJPztGkbZ7pQeG3q6yzqsugaff9/+ct5Q+N01TPOtuf4X
8Q9yA17D41oXzTBD4X+03qcLvc2Ji67JL3xgMtNA+OE1TBq3RRVCvHIfE9Qi
mEX3fzWvgfDHIiSztiduKTd0EQ6O3bnqpYHwyyL0/jhi1AViuU/2FqGye7r/
GgPhn0WoG7LAfgDxIianpUWoWHfYSM9A+GkRJqdc8MzQ93S3lQekGH1dPt/3
1xf+WozN2cd1Q4ivMjmYXIyJd7SWRvrCb4sxiamanqf7fPnrVzEWx7Ve7K8n
/LcYeUyXiE2VgYNutOZ+/TeJ+3ExRvqmbUkiltulWQnetMme5Uus+HMJzNN3
ruhBLJdjegkW/RqX+rRe4n5dgug3iQNOEStfz0rQ56vNk5nEin+XYF1i2yw7
Ynm5WyWYFvJDdtFXifu5Gm0ujX3sT6zMuxpb6pJcXIkVf1cjjn3OF4nPvxrv
bw1sEkas+L0apWFmBycQK3qgRp82u3obESv+r8ae9xNvXfgscX1QY4bzvaD5
xEoeUONzj1B3G2JFL9SQVIUv0j9JPB+ocYf5HrGiH2pMefOsRzNiJS+oMT5G
l5z1UeJ6okZdYqNufxIr+UENc3bvxIq+qGFgnpp89YPE84QGu8tbF84lVvRG
g7u7/KOMiZV8oUHhwo/Tot5LXH80mDr7d/VoYiVvaJCSuKvhy3cS1yMNYi9/
frebWMkfGgzr5nC4K7GiTxqcfNzsaeFbiecRDbQ/mN79jVjRKw0yH2WsNiBW
8okGn9k530hcvzQoKLkxpyexklc0iHN7eDr/tcT1TIPBH4wWzSRW8osGi1nf
v5K4vmlgO3rCZH9iRXBKERU+2duaWNG7Uowcbl4dVifxfFOKDs0GH+tKrOhf
Kbz0l527/FLieacUacO1eoOJFT0sRc3d8QEFLySef0qx9WjQwLHEij6WIs5S
a6t7LrnL7by7FKvZWBErjw9K8ezBt69lzySej0rhzISMWImPpWh6YuG9kqcS
z0ul8GDnIFb0tBTr3DK8059IPD+VQt941P3exIq+apHmNsTpzGOJ5yktvgxY
a96cWNFbLeauUR0LeCTxfKVFZ9Y2DyWuv1qk2J/2nkWs5C0tHFvM25LzQOJ6
rEUG0ytiJX9psbxqnGbnfYnrsxb6L0befnJP4nlMC6PKFS1GECt6rcXLZ/8u
C6uVeD7TIpB9zl2J67cWCTeOtvAkVvKaFqXN9gw7fEfieq5Fscue3g9rJJ7f
tHh/MaqsO7Gi7zqcueJguvq2xPOcDvpT26ZfuSVxvdfhEavTTYnnOx0iWV2J
Ff3XoW/2ttKF/0k87+nQM3WTb+gNifuBDnW6HRbq6xLPfzoc+rZn/edqifuD
DrGZbmFOxEoe1GF1Qe3koVUS9wsdonw3+c2tlHg+1GEVk7kKifuHDj65Jlv2
lks8L+pwe+ZQh7AyifsJnW9c7cazOonnRx30vFKCY7US95cyRMhtJfE8WYYg
ecwk7jdl0GZ+fHVULfF8WYacycGlO0ok7j9lGJLyeN7yYonnzTI8H5q8dGKR
xP2oDG6Dm6V0vSbx/FmGubKtS9yfynDc4UDz4nyJ59EytM5yigjOk7hfleF1
v8t/jMmVeD4tQ5ocQyXuX/T/3Z3mxmZJPK+Woasc+yXuZ2X4Z1PihufpEs+v
5dgW43NsQ5rE/a0cvsP2v2uYKvE8W46AXpGtt1yVuN+VI7LN3nPvkiSeb8tR
J+uOxP2vHEc9Va5XEiWed8txXX6MIHE/LMeEFhRQLkg8/5ZDavytw5YEyV15
PFkOv3mtn0TFSTwPl8PF4sCC3HMSf35ajifsmNESz8f0PuvjsxL3z3JsZNuJ
lHheLofxPauL+08LPy3H+7GLjGeclHh+rsAENubhwl8r8Mp00KuEUInn6QrU
bm+x0z1E+G0FGm2d43TpsMTzdQUs2eceFP5bgQiTg6tmHJB43q7AE4/S/YH7
hB9XoH5bks+RPRLP3xVwZm/sEv5cgTkT/Cp/C5R4Hq9Ad92h+y23C7+uwAtv
j3/i/CWezyvwjengRuHfFUgObtDM20/ieb0CX/e/Nft7tfDzSjjKj8mFn1ci
YDMJ8BLh55V46FV3rcRH+HklUtk1/Cb8vBL9ZqS4jpwj/LwSfmwsZgg/r0Q3
tq0pws8rYdJjbEfn8cLPK9HBvbCjy0jh55W4w9p0qPDzSsSzc0D4eSX2Pljl
6tJX+Hklmrw9cfFCN+HnlfiV/bqj8PNKfA4JmTS2jfDzSoSzMtkLP69Cdm2c
fkRT4edVaMXmo4Hw8ypUTmtp3f+Divt5FYbL/qHifl6FWX/FXJxzS8X9vApF
so2ruJ9X4V393EZ9MlTcz6tgVp3Q8EScivt5FdaxNjim4n5Of89kf4eK+3kV
zF0d+y1fqeJ+XoUk1jfTVdzPq9D+xILpWwepuJ9XIZbds5OK+zntl7XJtxHc
z6vQW26TEdzPq7FDno8R3M+rsY/ZwPIR3M+rYRtw+92fP4/gfl6Ne6wNHg7n
fl6NxWwudgznfl6N2fI9Dud+Xo05rB4bh3E/r0Zn+THeUP58oxrx7BrChvDv
P9U4x9ap9+DPX6sVPx/szv28Gj/MpnMe7uX+f/RfFPw=
          "]]}, {
         Hue[0.9060679774997897, 0.6, 0.6], 
         Directive[
          PointSize[
           Rational[1, 120]], 
          AbsoluteThickness[1.6], FontSize -> 22, FontColor -> GrayLevel[0], 
          Hue[0.25, 1, 0.55], 
          Thickness[0.007]], 
         Line[CompressedData["
1:eJw9mHdczfsfxwsX2SMrrpGErBvVCel1FK5IZURI0kVLZhkNKw2ptId1JaNC
KiNN7aVxzmmek6zLzyjZ1I38Pt9v533PPz2ej+pzPp/P+/1+vV7f7wSbXau2
dVNQULikqKDA/fwR/1GywsYMywvXqq4+oyvsYmt0XmxSXMr438MOmc6hdihQ
zqjW++/3u9H0qjZSk7GbcuKfz1ydYRqrbKL+398fxLjgTd9UGB96o67Z+4Y7
ojIiggb+9/9HcbjlypgejPWemAZE7jwOgxu7z7RF6wrd+fVOYOHCR0rvGKcb
9es2zccbLYkVDs+iaX1ftN2ZmlXLeN6dkv3Zf/vBv7JGoYyxK/99/timeVs7
m/H9sV7NK+8H4kd53MaUaPr+IMQbRe+9yvhcwfikvXbBeNDLzvVMNO0nBAlj
2/YGMn7Uzn8hFCynWx6PpvOGIdrglfZ+xqNnNan1PBaOWKW+Cg6MM/j9RuDK
2UPpmxhv2DqfWxGB4crbVv63/yhkL876tYjxmWj+g86ENX66/53nDLz2ZfSY
zlhW+X31P1fOorVDvHNcNN3nOUw3OVgyhPGoHmsHzEg5jxPjAwf3ZJzGn/cC
nGo+GbVH6Qot5vILwsvFa09LFJ3/InbeV/N9wthYcHKh9cuLuNOeGCCJovuI
wRW9bscLGbes5G4wBpM1fmy9H0X3cwlBA111rjP23/GqI/7jJextsvh2nnEj
f1+x2KzucjmI8TSf4dLK77G4+/t1oWcU3d9lWETUlbkwfhiz+N7nn5exU7Ha
wC6K7vMKhju5xW1g7Mhua2SPqxjmmdBhHEX3exVuPvP0wLhPfezuBX2uYd26
3xw0o+i+r2GZ7YsTExkncMcdFAfVvCT/YVF0/3HY3cvwWC/Gy7jlhsdDxWGf
TXsk1SMejYmj/mhm/Ja77jEJKNXo//ZRJNUnATW5akGVjP3Y7YlUr0PrpY5q
DmMpX6/reBw86mIy46mWp/O+TrmBVyaXlGIjqX430DLtqlUY41K2msqsm7B7
0H7BK5LqeRO9J+0p28/YPvidO7QT0dbx5KltJNU3EdO3jXpuwZhtjh35FtZ2
+1BhFEn1voWWD9qX5zFew5qHlRSnKjK3Touk+ifBPNF84BjGl9nt1ccmYbiq
OLZfJPVDEmxm/prwM0JX+OVnzcE36smIWXHr5LsI6o9kDHZKkjUxXnSKa4Bk
FL0VKVdGUL+wvw99LMhmHDaSPxB0Y64aJkZQ/6TgfupXwQXGL/jtpSDrn0jl
QMb8ch9TMCXKQurBeA7/uQ3Z9W7eThHUX7fhvs5aZRNjz5wy1kG3oTpnfoRx
BPXbbShoWbbPZ1zNqs/uBB3xpwynRVD/3cHiBcHOKown8gvewaPmOf5KEdSP
d6DUa55fW7iucJ8dV4C7qPjDfuercOrPu1i+3lu3jnH+1ymswncxOtP8dUE4
9es9RDad8bjNeGjXBjHOd2RbTDj17z2ElAatC2LM767kHnq8Lzh7OJz6ORVn
T7gU7GCccv79taLlqRhgZiPeEE79nYo7JsvyljLuxh84FWtTmiN0wqnf70Pp
cXdTNcarugQQPf4yfTs4nPr/Pqx/nrT7FaYrvMQdt+Y+ngftLG0Jo3lIw+NJ
qf1kjD9xy1mk4c3zMbOLw2g+0sDvm7EB1/6NadDsP141JozmJR3aptNaAhiH
cO1rlY4Cq1mRrmE0P+l4Jnmqasv4uStXkHQ4rPgcuJrxSX6eMqB1YFQjGGvy
DZ6Bfj969JoeRvOVgQTv7UNGMj4WbshaJgPBme9+dA+jecvE67lGRe9DdYVi
Vb7AaPRX39kYSvOXiVrN2V+KGE/g1P9dJo4HjrBICaV5zMKhd0ejzzPew43H
7iycOjTivm8ozWcWBs31vL2PcS5X3c9ZGKDkeMoqlOY1GyZRzjBiPLhrIGFh
s6hqTijNbzbMEjzmjWXMX197NvJc8o72DqV5fgBjn9sxn0J0hfz23B9g+voP
5x6F0Hw/wJ0RI/YWMVbgPzm4yo1RCM17Dhy2hsVFM44rWs4mOgfqIeOVPENo
/nOQ/0TRYAdjMzaNQzxzkHOuapV5COlBDr5dHTdfn3Eb5z4FOZi51ftf9RDS
h5wuP2d8UYUbiFxoDHz+43sw6UUuirTa9J8yXvqMK3AuTHbZri0JJv3IxSnb
TIMkxh+ucRvMRava8e5RwaQnuZjS0yDqCOMobndluTib5qlgG0z6kot47Yr5
JoyFrLmM+uUhP+mSkXYw6U0eHKO9p45h/LqDO3Ae3ga0y7oFk/7k4fNq101v
gnSFQXn8AKOXyCupinGXXOYh7kdE9V3G/HFFebB7pl50Noj0KQ9pJ2/4HGPM
LzckH/4d50bYBpFe5SN7hqOLMWNejlbnY2mnz0XNINKvfBhOsYkazrgrPuQj
Zu52y47TpGf5SPPtbH7CmJeD+nwETg1dUnCa9C0fz56fdIxjfIQb55EFaFNd
ssH/NOldASq/TBmym/FkfoAKcPNjUMjq06R/BbCaK5PpMK7i40UBOmys3o46
TXpYgEl7nHN+BOoKD3Dj0FSAKYW7LZ8Ekj4WoHbwlaxcxuO4dh5biAEm1v/E
BpJeFuLfq63lXoyLufazLkTrnuhDtoGkn4VQGHvt9VLGu7jyxhRCc9LGURqB
pKeFWPfza5++jEfwA1+I8N53M5sDSF+LcMBLMqOc8QNue2pFSDnstelGAOlt
EQ6mKy73Z2y7nfsUwSH+wFfHANLfIiibK1suZ8yFJ6awUDBRPKwRQHpcBJvo
rRuUGHPqePBNEQQXrD+88id9LkavIcooYmzFB9RiDHoZvfiyP+l1MfrNVOp+
nHFPXqCKsX6Yy/7N/qTfxUh50HJBjzFXDeXEYizTdXMb5U96XoztGyb3/XZK
V8inu/fFWJ3+2VhyivS9BHUBj5HIuJMbN80SfAhlHXGK9L6E6eVHrW2MeV3Y
W4KDxgrawlOk/yUwXNr2TIWxSdeBYV2TM++rH/lBCQY+mq9fxfgbV46vJYjU
WtIc50f+UAqto6nC44wvcMcVlGLeIJsFG/3IL0qxr2jI0zmMl/AXWIqYr0GT
+/mRf5RCY+GFIS9O6gpbeXsoxSO3b39nnCQ/KUWhl2llCOMITt47SqE6df05
+5PkL2Uw/ZbZW8hYny9IGZLHjh0y/CT5TRkumYxKbfbVFf6Pk9fDZdDzXvQt
x5f8pwzKH2dWhjMO5OWvDCWZ1gscGPNy9awM2a0bDPQZ8/LS7SGu6EQ2DvYl
f3qIFQU+vV766Ar58TV8iLLhkQWpPuRXD+FZMXmwH2N+PLweot+BsOaNPuRf
D3HIataqGYy72u8hVq0zMOz0Jj97CJnPgKxKxrVceXuXo0mzPOuCN/lbOTIO
JRjuZOzBXZ9ROSTTqowXeJPflaPn0bX1fRlP4huwHFGNq55Jvcj/ytEWVG53
jXFFOf/BzfO5js5e5Ifl2Lpt0mshY5dQTlArIHZ62tjPi/yxAglDRYsaTugK
f+cbugJ/LiwaH3uC/LICuhNOOjkxLuQfryqQWimZIjhB/lmBI91XmikwduLk
VFKB3/MvPyvxJD+tgH13G1kQ42H8gFRCf9VAXQtP8tdKzD44qW0s4yxODtZW
wnDkwJEvj5PfVsLaeEp4AuNt/ONXJSL1s3fsOk7+W4mn2QPOzWHcr2vgYF77
5/jvx8iPK3HPzOdbGmO+XVSqMHqlbLT7MfLnKmRX6gUsYMyXw7IKDaOj/+w8
Sn5dhc6/iv/MZtz1eFYFmVqAn8dR8u8qHI8910+PMb/ckyr4WoaVtR8hPxdB
eVdnzr0jNO8inOlm1rL3CPm7CJx8zjxC8y/C/VuDq18fJr8XYZDPT+9Lh0kP
RMj4WWS98TD5vwgfgndbDj1M+sDWT/rHpcyD8oAIC9+/jzvqQXohQrj+so/a
HpQPRDAZ5r/srTvphwifQ2YnnXenvCCC0Znzv5u5k56I8PH5gEBFd8oPIjQp
xv9IdiN9EUHLbufWLW6UJ8SwtxDmDHQjvREjsKqpT5Yr5Qsxbm1/rm/vSvoj
xpRJhWuVXSlviDHVqN44+xDpkRgTuhuOtj1E+UOMDxP7ZA44RPokxoasHlPv
HqQ8Ikb/O082bjhIeiWGi8Fok84DlE/EyHBUar94gPRLjGFW5eYGByiviPEt
f82m5/tJz8SQKlj3Praf8osYss37TcfuJ30TY9PkNxrpLpRnJNh9ThSyxoX0
TgLFVqUj75wp30jQ0Uv71Qln0j8Jupul5Kk4U96RYNDii71v7SM9lODf36S3
Fu6j/COBcfr7RMle0kcJGh/N+LGFMd/OpyWw2B4U8H6PrrDr9YEEznUFFm57
KB9JUDVCffVvjLviowSzDdL2BOymvCTB2j804ofuJj2VYOT74neRuyg/SWDz
6+gclV2kr9XYaf/E6cxOylPViL/QI2jkTtLbahhNvuIf5kT5qhrh3D04kf5W
46JZa5PXDspb1RjufHdYhyPpcTUs4jVanRwpf1VDa1D0uscOpM/ViGl5sNDY
gfJYNQZ6lZ9NtSe9rsbVG6vXjLenfFaNT1+Wrfe2I/1m+z+mGPXGlvJaNZr2
j/xpZEt6Xo3BCm7O17ZTfquG+jPzN4rbSd9rUB48YMn6bZTnapBcN9f55lbS
+xqYiYMtO/+ifFcDVY/m/y3/i/S/BkGnp/0bbkN5rwbuyfPcH20hP6iBXo/2
leO2UP6rgeLrPzZbWZM/1CD0i6939GbKgzUwHu4SL7Iiv6jBmgfqcd2tKB/W
4NFo9y2zN5F/1OBfndYUS0vKizXw6fA4eHwj+UkNNnT87R+7gfJjDZpfqJc8
WE/+UgujgOnd6i0oTzLe2z7wzTrym1rMiHhb8HUt5ctapAabf/phTv5TC+dM
B9vONZQ3a+E7f9jH9tXkR7W4JWlY/34V5c9aFBvctH+8kvypFgnd6l8WmVEe
rYXDyKygOFPyq1r0rc6Y6mlC+bQWE8d92bF2BflXLcZMHTFU1Zjyai3WtM0Q
v1xGflaLfy5bWsQYUX6tQ2PuRfM1S8nf6iD19tvTuYTybB3s9D6Y/r2Y/K4O
cZZnT+ssonxbh58PW0vzDcj/6lDo5hWyZCHl3Tro8U+d5Id12D7D46eGPuXf
Onj0WHL1lJ6usOv1ZB2uHR7z5sk8ysN1WGyfoT15Lr0/rYMg98cnawHl4zoM
UJty2F+b/LMOWuZs4OdQXq6D+ecm/Xua5KfsvJovv6fMovxcj+RJLzwvzCB/
rYf7oyXdD06jPF2Pj8oDfPSnkt/W41qn88CP6pSv6+H0eI9foBr5bz2MnveT
DFOlvF2Pmns+CV7jyI/r8SbGNOfRGMrfbL3WlCujVMif63Fk3UrRvBGUx+vh
V7AgQl+Z/LoeEycUaUwcTPm8HubTa878rz/5dz0imutLvPtQXq/H5uypdoq9
yM8boML1RXfy8wZ8HeGT6fZLIPfzBlx17Jnu0iGQ+3kDhrrqXNf/LpD7eQM2
TlrbLvkkkPt5AypnFyTPbBXI/bwBfV8KXFe8Ecj9vAE4+LunxguB3M8b4OSU
eSDnsUDu5w3w8k9zVJIK5H7egF+WToWdEoHczxvg+dNWLbpcIPfzBpQVrTIU
FQrkft6Ay3rsArIFcj9vgGpjpHnrPYHczxvwFpefZCcK5H4uhePYtpedVwRy
P5diSzJ7ADonkPu5FNo2zdMDQgRyP5eiVrxw4l0fgdzPpTjnsa7HLzeB3M+l
6L3iRH/TXQK5n0uxeM+suBNbBHI/l2Kv2luzQ6sEcj+XIpHFpV8LBXI/l2IS
V7ZZArmfS/Hby+GP60YL5H4uRUB/01thvwnkfi5FyPvr4++06Mj9XIpKJ/YE
JNKR+7kUm53VIn8l6cj9XIql6zYmP/DXkfu5DLOjNo9tsdGR+7kMYYEvPo2b
rSP3cxnsFyQdcm7Tlvu5DFVxl02Et7Xlfi7D39z7dittuZ/LMIXF7w9ftOR+
LsPg2JB5ik5acj+XIY17Pk+dI3+/IcPQJZNcuqXPlj//yFAats33rwWa8vev
MlyYZXy1j/cMuZ/LcFbPRBx8bqLw/2mtMcw=
          "]]}, {
         Hue[0.1421359549995791, 0.6, 0.6], 
         Directive[
          PointSize[
           Rational[1, 120]], 
          AbsoluteThickness[1.6], FontSize -> 22, FontColor -> GrayLevel[0], 
          Hue[0.11, 0.9, 0.85], 
          Thickness[0.007]], 
         Line[CompressedData["
1:eJw9mHlcjOsbxmcq2bKWfTmWY8lyarIL1ygO4UdZc06RJfuSXUroZMlBskUn
UUqKQkpRUU37OjUzzUxJllCUtCiF+j3zvt3mH5/vZ/LM8zz3fV/X9b6D1+5c
bK8lEAj8hQKB5t8fwdX5/1triVNj//AJ0jYR82yHqGS3/TcYN7lsid17cRM+
nC380+vX9w5w6DygkwdjJ4OwOa8P7UUf/ynpJ379/UGc3jfAyYWxY/lwUbt7
zkg4ETlk/6//fxTOAZ+fb2c8rWTRWa8drgjYHrnYnrEzt54bEizrC20YP7XQ
0xp98gRs/r1uvfTX+qewztArcz7jqRFp+5/dOI1LOrnjzBkf4n7vDJQSY8+p
jKMHHv9kFX0OgYVBb0W/fv887E79NtqQsU/SoAe7N3kiTOm6cdCv/VyA/Hrs
1V6MXzRyP4j2h6Kedf513ktIlduq2zDuZ1T8u+6xyxhacq3sh5aJOIbb7xV0
v7CsopbxX+tNNSviSeih0o9atP+riIyukb5m7H2N+2B1y+2HKi06jze6XTx6
IpdxYU7DkreB/2GdxaZFKVp0nz7YFPOnXhzjPjrLO48Nv46qWTpxjxg/4c7r
i1Bt9zUhjK2ncAvCqSC28aYWnf8mjtucPO7FeMEk95l2725id12uzjktug8/
eMUcPuDGuMJKc4N+0D97oPiQFt2PP74LAibuYnxm24fvwdX+cNxa7rqRcRF3
X7fwumhsoi3j0Sd7qnMabkHeb0XdEi26vwD8L2xen3mMM/1mP679GYConEpj
sRbdZyC+7xxmOpHxVnZbvXVu45RpwaQxv+73NpacLx0+hHEH5S2H6R2C8OHY
+Ha9f913EKyVwUWdGIdojtv1DqZ3GOmn/ev+7yBk9gXrRqGJeJ5muZ7BGGif
KawSUj2Csbs20qeU8UfNdfcPwTPD8YaFQqpPCPB5RFAu49Ps9qRD7mKSbHfP
ZMZqrl53IelRv/8pY0Mbj8SvI+8hwudC2n0h1e8e7BpGdgxknM5W62sUiq02
12Z4C6meofC8I1nrwXizZ6UzJoTBzvbkATch1TcMzTckzo6M2ebYke9j7eQV
u3cIqd738fDsIOt1jJey5mElxZM7P8daC6n+D5BrlFW7gHEAuz3lrQcQbdgc
PFNI/fAAAaPCF05kXPdTfrB8+EO0qXd9O0pI/fEQSnXUxt8Yz/pX0wAPkeoy
pkhfSP3yEOOGxk5vx/hSb+5AuHltpscPAfVPOMbM8cr9wriU2144mgZ7NZcy
5parZn9/v29/NeNx3OcRHLW/j8gWUH89Qpu4rkMSGP8Tn8E66BHG6Y7vECmg
fnuEMM9pr+4wlrHqsztBn2vCAB8B9V8E5hWtXHae8VBuwQg4ever+0dA/RiB
Ld79jx5gvGeTpgCRODnQpHGLgPozEi0fjFevYiz5OpJVOBL54yofWgmoXx9D
Gj21ehZjfX6DuBFY0X+ygPr3MUp8FeNHM+Z2l/YYurGpkwcKqJ+jMOfkpZHd
GIdfrwpKmR+FU416OjoC6u8oNB0UZta3iMRa3IGjkFAw83A5Y77foxGy4Hrf
F4wX8wIIxaE3/jmM+f6Pxkr7kh4JjP01x5VH492uNXseMebn4QkO20+ICWRc
o1nO+gkKV4+o9GLMz8cTCF9qtT/N2EzT/kVPoB1+obMzY35enmKJtt/P7Ywv
aNp31VPsn9+gWM2Yn5+nwJJVXlaM3xzSFOQphMa+M80Zu3PzFINosYt8PGMR
1+Ax6DM6edFwxvx8xeCGavKjXoyPXTZnLRMD1z2+ze0Y8/MWi3vrnoqamkXi
vCFcgbFqvuWCT4z5+YvFGp2hC18wHqxR/8pYbPGpm5jNmJ/HOJRandB9xniX
Zjwc4uB+/mpsGGN+PuPwofKj9Q3GCZrq1sahZNi0Ig/G/Lw+g7DXPPOjjLvx
A4l3z/LOOzDm5/cZNk/0kNgx5q6v8RlKQqcXWTLm5/k5ft/spRQz5rbn/BxB
McuijRnzyz3HCh3R4UGMBdwnHseCXw3rypif93h4GfQLb/kpEt9Jmc8mOh6K
0MuDqxjz8x+PMqXO3peMLdk0dv8nHhs+9QvOZszrQTymmJyNj2X8TeM+SfGo
e9P+6V3GvD7EQ6e/2WVvxjf7agYiAaqXpVbujHm9SEBJh5tVBxjPfa0pcAJ2
WQ/asYExrx8JuLmkW/ZSxl+CNBtMwKflA/TMGfN6koDc45WjRIyvanaXkQBx
qqHhb4x5fUmAbvxB3U6Mxay5LPQSUZl1JLHph6hVbxLx6ccbmzLGZd81B05E
546zFQrGvP4kYrX1nNESxucTuQHG2Xfuqx4w5uUyEccX3N1xnTF3XGkiSp7M
/fs0Y16fEjHs/c+hBxhzy3WXoKGzfdo6xrxeSdD2S8+5low5OVoiQUVMiP80
xrx+SZBt8Fg5kjEfHyR4o5P93oAxLxcSJNUfyxUw5uRAKcH1UHvPiu+iVn2T
YOD0tmNUjI9oxrl3EhYK63wljHm9S4LPlajyMMYjuAFKwtLcoo7ejHn9S0J5
aJnOcca5XLxIgnzlevlOxrweJuFbT5njX4wPaMahOAlG06LqZjHm9TEJ4Yae
s4wY/6Zp54HJmIqSTX0Y83qZjPK8AWu0Gadq2s8uGV8Hp46pbBK16mcy+lsu
ySxgvFNTXr9kJC+ePC2eMa+nyaj/WO4SzLgXN/DJqL6qvnCBMa+vKbhyfv8B
J8bPNdv7PQWOoWPHrGfM620KHmzY/GAB440bNJ8ULE/01J7AmNffFETO1Rs2
gLEmPDGFhWGDqUEbxrwepyDc5Ji0olEk1qjjwfIUDH06ZaWcMa/PqdC7Gh8a
w3gVF1BTYWKwI9ufMa/XqUgI8IpyZ6zLCVQq2pd4bHVgzOt3Kj5uvF22nLGm
GgZhqch8O+KP6Y2k56kY/97WdChjLt1VpaL61bku7RtJ39OQ2705+PM3kbhZ
M26iNLzc96m9/BvpfRpmh1784wnj25p23p0GzxqjXr7fSP/TcEmrPtGV8UL+
wHjcvrdo4zfygzSkeCTZzWdcrynH1zTMXDfcyugb+UM6OrutF+oz9tUcd1I6
fDv5O9Q3kF+kw2VQ83U14z+5C0zH3MyLp2IbyD/S8a3G0egG48+cPaTj8lSJ
57EG8pN0iD4eDlvH+IpG3r+nY4rikdvsBvKXDHQVb9EfwXgGV5AMvE/yW9mu
gfwmA8pJy5eX14vE7zXy6pKBCadd2mXUk/9kQC9Ub2cI43Oc/GUga3flqdOM
Obl6nYGlDu2WbWHMyYtWJgKLkG9RT/6UiTbbHVpGMubG1zwTE0x3FbWtJ7/K
hME1ffv3X0VibjyOZ8K/esh/SV/JvzLxzn+9sz9jvv0yka30anv0K/lZJl7a
7TO1ZazQlLddFlL/vd9z6lfytyyENlZ79WR8WHN9Flkw3/s6rqaO/C4L7gn9
TuYwHsY1YBZm7Z9UE1xH/pcFQarkpxvj7Czug7AVc++sriM/zMKI9rO/TGG8
76JGULOxIFUk168jf8xGz8UuiytrReIBXENn43XbC5tTaskvsxF1L7PXDcbJ
3ONVNnoZH/v7QC35ZzaSHVpMFjHerpHT/GzkNrv7DK8lP83G7qK/rvysEYl7
cAOSA+1J/gPlNeSvOfAdc2JcCOM4jRwsz8EtpyGyIzXktzkonnHq+1LG9tzj
Vw7gFxdiWEP+m4M+5+Ne/qwWifX4gUPclgOX86rJj3Ow9n5OVgBjrl365sIs
0Nv1QDX5cy4KtW9HWDDmymGTC48rYXb9qsmvc3Ho5Xq3ii8iMf94lgu7+1sH
xH0h/86FYcYKw7OMueVKcuG0536gzRfycykidD96jP5C8y5FtdvOd41V5O9S
DBh09VZqFc2/FM8T7qZeqiK/l2LL2dcL11SRHkgRsmr1xLFV5P9SdDeb4vTt
M+mDFLvLHfpKPlMekCKj79euZz+TXkhR3Mfv7+WfKR9IMVhvWsPAz6QfUiQv
P/jqfSXlBSl86mv0wypJT6TwyDM5t7eS8oMUtsI786dWkr4w7nV3bksF5Yk8
tFvpfExSQXqTh6+1ZjUnKihf5KFmtJ6XRQXpTx6GumRs7VhBeYN9H7t0W9Yn
0qM8bBhif+nMJ8ofeciyvloy/xPpUx7mOW6z6PCJ8kgePrcgO/Uj6VUePCMs
N7h9pHySh5GnnnYRfyT9ykOx/f6kpnLKK3nwbbA+ElFOepaHuL+7mW4vp/yS
h1HSETW/l5O+5aHW4odvURnlmXwUC5JNPctI7/Ixp/xM4uwyyjf52NTfZGzj
B9K/fIwxXr/v7gfKO/l46uh/yeYD6WE+gqZPddP7QPknHzYZs6bHvCd9zIe9
c2D0JsZcO3vkw/xu2yoDxvzrg3ykHX6hev6O8lE+ptyy3rGZMR8f8/GkdldQ
t3eUl/Ih+vLCKbqU9DQfdcM6vLUtpfyUD9NdQ+XCUtJXGQ4OaP9nwFvKUzK4
vV5oNPst6a0MRyInnyh9Q/lKholHo8Sub0h/Zez50n7pwDeUt2ToOuifx9Gv
SY9lcO9f87fVa8pfMsTuM5lS9or0WYY7IbZmh19RHpNhzrIhW7u+Ir2WIXjn
89t+JZTPZDC1Zk+AJaTfMvT1NBn87CXlNRk6Txw1y+Il6Tnb/+8mZvnFlN9k
gLSD3spi0nc5sp6/8Sx+QXlOjkkhiySrX5Dey2FmPMejpIjynRyGo3qV2hSR
/ssx19X2vrKQ8p4cHy+3FC8qJD+Qo7DbYJtkNeU/ORzN+/aYrCZ/kMNYtr02
SEV5UI7m4rhXBiryCzkc1sYnuygpH8oxr87k9LsC8g85zgVnG1gUUF6UI1g0
YX6wgvxEDu22Fd10FZQf5fgr2GzBajn5iwLq7D9fRMgoTypg5fDQX1dGfqNA
x/syl6X5lC8V8F7hutA3j/xHAd1Ogs9vpZQ3FdhR+m7SMCn5kQJuth3arM2l
/KnAX+c3jPHOIX9SoG5Lo2t2NuVRBczld4q+Z5FfKfDo+KC2w7IonyqwelOY
bG4m+ZcCK6b377Qxg/KqAu8Xn3A+kk5+poBKaFTmmUb5tQBNQQv1fVPJ3wog
zCiJu5VCebYAkcKNAf7J5HcFaF70+Ih3EuXbAmy3u6vzr4T8rwBFM8re7kmk
vFuAXV+Opy9NID8sQIFVvM3YeMq/Bag85Y2fz0Ri/vVkAS6YO3VOiqM8XIDq
0uerj8WKWt+fFiDg9mzJ+BjKxwU4cuVDQvET8s8CHDXWDDzl5QJ4mxw+2zmK
/LQAw/Xl5pcjKT8r4W4ZuKFLBPmrEj3OT1vsHE55Wgkv0/9WFD0gv1UitOlQ
zOj7lK+VuCyYELktlPxXCXHs6e3X71LeVuK/L/N/xgaTHyvxb4Bia0YQ5W8l
lgasD00KJH9Wotppgl/ILcrjSnRTbuni5Ed+rcQAvfDb429QPlcicbJPo8KH
/FsJh0c3nWy9Ka8rke8fczjdi/xchQTja6N6XyY/V8GqZarrnAvk5yro9NFa
tsyD/FwFqYP2DJwhP1ch4NtJHy138nMVXgy6eMbnOPm5CrlfzV62dyU/V6H7
TVnHOS7k5ypcXaLzh+Uh8nMVmpi7D9pPfq6CQGR2MGIX+Tn7fs3W9W22k5+r
kNXncUCnTeTnKvQ73GZzylrycxXmRBoLRtqSn6tgVH003HAF+bka/0vddinB
kvxcjblWNxeVWpCfq2EtyilxMyM/VyPlagsuTSU/V0Pc3FFHaEJ+roZbwg7V
45Hk52okXg59dX0g+bkaCQvvlV/TJz9X47lo+hr3tuTnaig9bZrNm4xb/VwN
s/PFP65+Mm71czW67LZMXFBk3OrnahgYdArrkW7c6udqLJk3M8orwrjVz9U4
YjJ53qrrxq1+rsa9mv1uMlfjVj8vRPCxCfbj1hu3+nkhhsr0rxwUG7f6eSF8
K89Fz+hp3Ornhbjy4aVkWKpRq58XYo9Gb+Ybtfp5ITzSdwXtffBHq58XonTL
3Bfryse2+nkh5BUxQ76VjGl9v1GIBTtHLV6zbXTr808hZo2z7NMyw7D1/Wsh
Ah1Lu+j6Dmv180L81rlv04jo/uL/A8A8bbo=
          "]]}, {
         Hue[0.37820393249936934`, 0.6, 0.6], 
         Directive[
          PointSize[
           Rational[1, 120]], 
          AbsoluteThickness[1.6], FontSize -> 22, FontColor -> GrayLevel[0], 
          Hue[0.55, 1, 0.7], 
          Dashing[{Small, Small}], 
          Thickness[0.01]], 
         Line[CompressedData["
1:eJwtmHlcTmkbx0/GmLyTkZAmRtlG74wh+zquhwyRMQ0NZiZk3wqDURGFkDJJ
RFI87YvKU9oo2jdL+04qNZQt2eWd8f7Ofa7zz/P5fu5z7nPf93Vdv991nkGr
ti5c20WSpCAtSZJ//xfZUfbjKkuSpNNTn+WMIYVtwIPf2pbMpM59m9J2ntwA
Tk1+M3c+j28jySWh4dTDhbSnT+ycpt07Mb6stIdmCd/vAC7t+8c+a3Js+3q0
drQT+FDVmkgbft6FJNV3v57QX03TGn7668yWAxhfGZt9eC05iflcMa521upc
T1fn6nT59shhsK+r5bZNPL8b2PJgUpstTUko2HX9gjtJGb9YTl63lXaL9x3D
+v5c3/5iG6UMPPT45xRPktR+DovHbef3e5HUOP6ulf0O8s8x1mzfcAJ80O9p
6k5ejzdJxruzh3TZRXffixdi/sYtnXPteb+nMJ+yz/6j6od22+9Dkk1Ruc89
R0oV6z2N+5tabL7dQ7+tmSrPiPXGD691dOL1+2J+9V2tG3vJ76y48H7H+ff6
O/N+/LB+i5aUiS5UV/R2UXPoOZzP7soV9134PP1J8hp+8e+/9tOXXRd/8V18
AEklg/rPn3KAroj9nsd65PgcoKWTxYSYPyk50+cg719N0jb/dRWzXGn+xKMz
bP4GuxxIKHrlyucRiPlVW+JDD9GTn+UTBOs6rN2/5DCfTxDmC972/X+O0DHb
hx8iO8Aak82t147QHXFewSQ9XzvedbsbfXtEv7boLViTm6BncpTPLwTvl8/r
KN0M/CHp5T/gjLEHep525/MMJcm0NWH/Ag/ajNMy6BqG50eue/bZMT5fsDrG
Z0nWMfpPtbyOcOzf2Tx971983mBj86PDp3hSlLxd3Qic/6wN3m89+fzBxjYf
tJKO0zx5Ov1I7H/oqLQpXhwPsPaM2g9+XvRIPu4BUSQZpPXM/ODF8QGrLNp0
lp0gd5xeyeCLOI8Y58brJ6hWxAvskNw+bZA3/df6eNZrk2js77dfh7h6c/yi
OT7eVIjZDEfFYD79SG+LkxxPcIlew1eak7TxxFMnGh9LUoRb7MS+pzi+YF0l
D7E4bPkS1mdwr3/TKY43WHU3onWOD1kheRBSPO943/ySD8cfbPKx4Pt+pykE
p1cdDDbodb7A+TTnA9j4Tdij1tP06p8Kh7av47CfkBGhC89wfoCXFu95n3aG
ZnnICQD2etXSOtyX8wW8TcnzUwZiQ9i/3W/nP/py/oCXmvZfb3uWWsTywG4P
l5fUniUxXQf4ed3RO3P8aKy4LpNUsKOre5If5xf4ncXU+mHn6GDGDWQQWHf6
hSqfc5xv4Oc7Q+27+VM5oo8zwX6c8jPt/Tn/ZJb1w5+GiAnBNlt/X2IdwPkI
Nn1cFVocQDs2yAFIJMnccX+w2XnOT7CxUmfZr00QYbDlzKj47y5wviZhv9eX
5AdfoN7KAkny3V1o3kPN+Qse0e7cfa6axOoKwF3zg78+pOZ8TiZJx1AnMFNN
8QHt4XkW4Ftqb8d/1ZzfYN3U3nFTA6mL2DBYs3uLuWMg53sKSUNjXVXJgbRQ
EUCSrB9P8XsdyPkP1sh6GERB8nYrwAVaJrt2BHE9XMH6FkzojA+iF/J0S8Eh
USebXwRxfYDHyXEJpply+t8BW/b//NGOYK6Xq4hvdJ/uicHkLafvcnCL1fwT
b4K5fsC+iXEHJ4XQ/d1yQMCsC0dFPaXi/Df1uXgthEaLBAfv3DrovhTK9QV+
ErXnyKxQ2u9jhpQB6ziP9XcL5XpLI6mi1HrQ7VAqHSwCjOcH9DTQC+P6A+vI
ehZGg2T1fwpOiN23PCCM6/Ea1jNvr6Y5jP6Qy2MbeGnwEYdvwrk+wbov85P/
CKdMObovwWkrbbdeCed6vY77DcLVWhHUSylI1MPPsfPnRXD9gp0UHRLH9x7s
+7qnYX0E13M69Ojm4++HR5JYnhPYYOCZpj8iub7B4zyWdbsGnRJXBkkpo47H
aEdxvYOnpbrUWEVRRJ4FKhosuXq4BUZx/YPNz/VIfxZFlqhGvYPy/fc37p12
kfUA3MdIO9f9Ir2T3ScnQ9ajX87UXmR9ANsouqY2lAsik6QBnvlNDtGsF2Dt
OY3WhdFk3iQHGDzJ3HODYQzrB7j1r6XdbGPoebi8QPn5czcnXo9hPQH7I911
Y8lXXt0NsMay8/c1sawv8v2KDqqQXHN1slCPRc+bdC6x3oCdyi/3WHWJWj/I
GwarV7VUJV9i/QHv/MHf6DMNeWWJAiZp17IJIWM0pMgl2LB90O7lGhLbLQFX
XTMLctewPoEtHx38KllDYjq9bMS7S9GTZg3rFVi3F644EnK0COx3iTymx7F+
gbvoW1rbxpHSPoBDRkw75BfHegZuDdD6rDCOhBxUg7e0Bt5/G8f6Bvb+Y/CX
w+PJWU4jgxzos++xi4vjWe/ASwue+h2Op+GigMAPvJa0JsWz/oF9L8N/4qlY
tBfgxd+rAw0usx6Cd/sl95x3mezlcqgHB0WbN+65zPoIbm1EYC+TkRyGgbkk
5czeHdN4mfUSbBNuH907gfLl9LMBOwVE6M1JYP0EP4oROrxVDm8gOMTm1JeX
ElhPwba/lac1J1A/UfBgA/sFtwwSWV/zSHJtsZq7IJHS5eUNBetPnzreNZH1
FqwT+fuJq4m0fp18gZd29F3Rkcj6C14cXnzBJInk5gkKS9LI6a+sbJJYj8Et
37x29k0iWR0d2sBWXecNLk1ifc6Hvig6vVw0qOCy2U/LzJJZr8H6cfNa9iZT
NyFQYENLwx0pyazfMq945fIymeRo9IkFj9Nx6DkqhfUcvPC8hfHmFBLdXTt4
tv+AxPAU1vcCkuJfXShuSaF/5XIbDTYcjoy4wnoPfmeX7G9zhcLkdN4Olh7d
WXjhCus/eJPcf12hBcqGSdrnuWf9wKvsB+CFOimF0O03cjheg5MU3Vb8oRDx
VHT7vLzdiWB9s2Xrh6SyX4AP3DtmtC6VZosDBIfcXbA9MpX9Azyg6vrKp6n0
TNgD2HN6l+ej09hPwN7nzY3s0+i0LO8f5PuLb3akpbG/3IA+TCjZ+Mk1mi4C
Ar77WejRedfYb8BuB0IWeV+jB7K87gOHjR93o+4a+w+4xCy3fch18hTyB3aI
rMizu05CrprArq5Cp4W8dLmJ+lt54eQn6exPYM0Bb8+f0kmUrxlYPRaKks5+
BX7TTyu1LZ1EeRwCH0/Xet8/g/0LrFsfucssg5T0A7dOfrJkcwb7GfjZIbPz
JzOoUg6v9i2SRneOtkjLYH8DT1J0eK9YIfiibteGLzLZ78Bex3oXTsqkYSIB
wZ0WesarM9n/wLby90Mm3b4lLpLupJzofyWT/RA88PSB7JZM+vOkLKi3SQp2
N2vQzWJ/BHeXzz2LvhIJDZ6/1clxUxb7JXjZNM2HM1mUKz6vwN4rRrzPzWL/
BM9yaN3xKovsZDktk8cfP7Abks1+Cj45cnzbwmzqKwqkiKRSvScPD2Szv4KX
9zW1vZxN12Q5WAzeohnt0JLNfguOuPTdF/o5tFZ8foF/OGJnap7D/lvE/UYO
6SgFR9L+TqMhsTnsx+DsLhveNeWQSBfDYpJmulxYrZ/L/gy2SrJab5FLIhzW
YCNF1xS/Bqs902Ym55LyeQaeO7nG6Fku+zfYw2eWelgeiekawDeNGvKW5bGf
l5B0Wr7yuN7B1ns365Xksb+DWYeU+gdT/E3DH/LZ78FRVxNjXPJZD8Bn5H49
n/0fbCB/X+ezPoCDvpxUOLGA+wHw055jrHYVsF6Aez/WDUss4P4AzLqg6Af4
qoFLzIRC7hfk9QYUbULdK3oCDnvr/C/qXOkfwJ/6Xrb9t5D1BXz225ArM29w
P1FK0oZ9EW1HbrDegI+uH6dVdIP7C7BeWm3XvjdZf8BXFsx9b32T+w0w15mi
R+AFEY/z229y/wH+r9vQ6Cm3WJ/Ao4wn+By+xf0IeKyXk1v5LdYrsEGZo8eg
29yfgKcpea7oF7j3g7XVGbe5XwFP6T54hF4R6xm43mNMxJoi7l/AXyl5qOgb
+Kfo4lE9irmfKUN/oO1tvrqY9Q58JK5f8NVi7m/KyGVr1bTg7iWsfxiHGgZM
KOF+B2z+JGjmmhLWQ7Bcjt4l3P/geV35+6KE9RHjH3M7VnaUkEjn4xi3T310
b1ApKX8fYDwmdvGARaXcH4EfyBspJaV9BPdLTHqUXMr9Ep7nfSp6inF3z5YX
RmXcP4G9Fw2b/EsZ62s5/DPRZJlHGfdT4DcJq9ZklbHeglN3/WnVWcb9VTm5
jFF+Ff0Fl01Wd7Mr534LnK37uiK8nPUYz2/VqEOay7n/AgfemedkXMH6DDbz
rVq1vIL7MTzvVLBmRUAF6zV428PFjvUV3J+BZXsYWMn6DXaznDF0ZSX3a5jv
l/m/5YZUsp5j/ISpUUhbJfdvYJ//rSocVcX6XkHSscE/Trev4n6uglxGHVym
k1HFeo/xKjEx93dg9eCcO79Us/7j/hl2HzqCqrnfw/iS60M9OqrZDzA+fv31
+Bk13P9hXNR1DfsDuMbOs/5BDfeDuD9P++vOqbXsF+DV9v9Ue9dyf4j7RXxr
2T/AIV99qzu7jvtFsMevq92C6thP8HxdT80/0h3uHzEe9ibKZeUd9pdKktq9
IrAj7icryeV3ed932W8w/qL5vo7XXe4vwWmyoN1l/wE/2zpxydp67jfBFbvS
E8rr2Y8wX719r4uz7nH/CRb1d4/9Cfd3nDPNGtnA/SjGl+/v7BvRwH5VSSr5
c1mvkftT3C90tZH9C+M/p4fQyUbuVyspI2jaGVVVI/sZ+PmlXh8Nm7h/rSLV
pQVRx1Y2sb9VUYa7XBhN3M9WkUtKwk82r5rY73B/WsqeItV97m/Bok7vs//h
+bV/LjBuvM/9bhXXRzP7Ie4P3Xk41q2Z+1+M956Dfr2ZlL8nMf7EunH+1Bbu
h8HR7nMv+rbw/6eYv/8Ik7Z3Ldwfgz3lBfzN/on5xLn8zf0yxsfmrDIb8YD9
FONnh6m3nH3A/XM1uYh8fsj+Wk2qHfvHNOx7yP10NWXMmu92+O1D9luMG08O
2rizlftrsPCNVvZfzPdWTog27rfBk+3U5d0esR+Dy1/66Z95xP035rc4qfVg
xGP2Z8z3YeQqn4LH3I9XkyTq5gn7Ne7f6Li6a++n3J9jvufyAp6yf2N85A21
t+Mz7tcxPnd9q/ukdvbzGlJ9lK929vMakkxdu5lteM5+XkMuV3fsW1H5nP28
hhrlz6s5HeznNWSD7tErvYP9HOOi/3rBfo7n371KzM18wX5eQ8b4euz140v2
c7C23Za/G16yn9dQRm95p6/Yz2tILfTsNfs51rv2o++YW6/Zz/G+T802mLq+
YT/H82J9b9nP8f4jTvsL+r1jPweL33fs57Xkcrpr+OfN79nPa0klfKGT/byW
Gt2HpS998YH9vJYyAvD5Y/AP+3ktvtflPP+X/Rws4vSR/byWSm4f/0TbW1Ip
fo7xXxt9Pl2upVL8vJbPq4tK8XPML+rjE5Xi57Vk/M3qpRUzu6oUP8fzQjc+
VSl+Xku6nr+bvM7splL8HO8T82mrnrAOWorf7irFz8EizT9XKX5eR5q8cDSk
X6gUP68jXRFHXZXi53XkJuS3l0rx8zqyFPvrrVL8HONi/r4qxc/ryFTUpYFK
8fM61qMBKsXPMS70wVil/L9RRyXi+SEq5funjs6L+JiolP9f68hXvM9Upfh5
Ha2TP8/7TFb9HwMcUvc=
          "]]}}}, {{}, {}}}, {
     DisplayFunction -> Identity, DisplayFunction -> Identity, AspectRatio -> 
      1, Axes -> {True, True}, AxesLabel -> {None, None}, 
      AxesOrigin -> {0, 0}, 
      BaseStyle -> {FontSize -> 22, FontColor -> GrayLevel[0]}, 
      DisplayFunction :> Identity, Frame -> {{True, True}, {True, True}}, 
      FrameLabel -> {{
         HoldForm["Concentrations (mM)"], None}, {
         HoldForm["Dilution rate (h\!\(\*SuperscriptBox[\(\\ \), \(-1\)]\))"],
          None}}, FrameStyle -> Directive[
        GrayLevel[0], 22, Thickness -> 0.005, PlotTheme -> "Marketing"], 
      FrameTicks -> {{Automatic, Automatic}, {Automatic, Automatic}}, 
      GridLines -> {None, None}, GridLinesStyle -> Directive[
        GrayLevel[0.5, 0.4]], ImagePadding -> {{80, 80}, {70, 10}}, ImageSize -> 
      550, Method -> {
       "AxisPadding" -> Scaled[0.02], "DefaultBoundaryStyle" -> Automatic, 
        "DefaultGraphicsInteraction" -> {
         "Version" -> 1.2, "TrackMousePosition" -> {True, False}, 
          "Effects" -> {
           "Highlight" -> {"ratio" -> 2}, "HighlightPoint" -> {"ratio" -> 2}, 
            "Droplines" -> {
             "freeformCursorMode" -> True, 
              "placement" -> {"x" -> "All", "y" -> "None"}}}}, 
        "DefaultMeshStyle" -> AbsolutePointSize[6], "DefaultPlotStyle" -> {
          Directive[
           RGBColor[0.368417, 0.506779, 0.709798], 
           AbsoluteThickness[1.6]], 
          Directive[
           RGBColor[0.880722, 0.611041, 0.142051], 
           AbsoluteThickness[1.6]], 
          Directive[
           RGBColor[0.560181, 0.691569, 0.194885], 
           AbsoluteThickness[1.6]], 
          Directive[
           RGBColor[0.922526, 0.385626, 0.209179], 
           AbsoluteThickness[1.6]], 
          Directive[
           RGBColor[0.528488, 0.470624, 0.701351], 
           AbsoluteThickness[1.6]], 
          Directive[
           RGBColor[0.772079, 0.431554, 0.102387], 
           AbsoluteThickness[1.6]], 
          Directive[
           RGBColor[0.363898, 0.618501, 0.782349], 
           AbsoluteThickness[1.6]], 
          Directive[
           RGBColor[1, 0.75, 0], 
           AbsoluteThickness[1.6]], 
          Directive[
           RGBColor[0.647624, 0.37816, 0.614037], 
           AbsoluteThickness[1.6]], 
          Directive[
           RGBColor[0.571589, 0.586483, 0.], 
           AbsoluteThickness[1.6]], 
          Directive[
           RGBColor[0.915, 0.3325, 0.2125], 
           AbsoluteThickness[1.6]], 
          Directive[
           RGBColor[0.40082222609352647`, 0.5220066643438841, 0.85], 
           AbsoluteThickness[1.6]], 
          Directive[
           RGBColor[
           0.9728288904374106, 0.621644452187053, 0.07336199581899142], 
           AbsoluteThickness[1.6]], 
          Directive[
           RGBColor[0.736782672705901, 0.358, 0.5030266573755369], 
           AbsoluteThickness[1.6]], 
          Directive[
           RGBColor[0.28026441037696703`, 0.715, 0.4292089322474965], 
           AbsoluteThickness[1.6]]}, "DomainPadding" -> Scaled[0.02], 
        "RangePadding" -> Scaled[0.05], "OptimizePlotMarkers" -> True, 
        "OptimizePlotMarkers" -> True, 
        "CoordinatesToolOptions" -> {"DisplayFunction" -> ({
            Identity[
             Part[#, 1]], 
            Identity[
             Part[#, 2]]}& ), "CopiedValueFunction" -> ({
            Identity[
             Part[#, 1]], 
            Identity[
             Part[#, 2]]}& )}}, PlotRange -> {{0., 0.417}, {-2., 57.}}, 
      PlotRangeClipping -> True, PlotRangePadding -> {{0, 0}, {0, 0}}, Prolog -> {
        RGBColor[{
          Rational[223, 255], 
          Rational[72, 85], 
          Rational[40, 51]}], 
        Rectangle[
         Scaled[{0, 0}], 
         Scaled[{1, 1}]]}, Ticks -> {Automatic, Automatic}}], 
    Placed[
     Unevaluated[
      LineLegend[{
        Directive[
         PointSize[
          Rational[1, 120]], 
         AbsoluteThickness[1.6], FontSize -> 22, FontColor -> GrayLevel[0], 
         Hue[0.06, 1, 0.9], 
         Thickness[0.007]], 
        Directive[
         PointSize[
          Rational[1, 120]], 
         AbsoluteThickness[1.6], FontSize -> 22, FontColor -> GrayLevel[0], 
         Hue[0.25, 1, 0.55], 
         Thickness[0.007]], 
        Directive[
         PointSize[
          Rational[1, 120]], 
         AbsoluteThickness[1.6], FontSize -> 22, FontColor -> GrayLevel[0], 
         Hue[0.11, 0.9, 0.85], 
         Thickness[0.007]], 
        Directive[
         PointSize[
          Rational[1, 120]], 
         AbsoluteThickness[1.6], FontSize -> 22, FontColor -> GrayLevel[0], 
         Hue[0.55, 1, 0.7], 
         Dashing[{Small, Small}], 
         Thickness[0.01]]}, {"Ethanol", "Biomass", "Glycerol", "Glucose"}, 
       LegendMarkers -> {{False, Automatic}, {False, Automatic}, {
         False, Automatic}, {False, Automatic}}, 
       Joined -> {True, True, True, True}, 
       LabelStyle -> {FontFamily -> "Helvetica", FontSize -> 18}, 
       LegendFunction -> "Frame", LegendLayout -> "Column"]], {0.19, 0.7}, 
     Identity]]& ],
  AutoDelete->True,
  Editable->True,
  SelectWithContents->False,
  Selectable->True]], "Output",
 CellChangeTimes->{
  3.930284669664315*^9, {3.942155777814996*^9, 3.942155784294751*^9}, 
   3.9421560933876123`*^9, 3.942320973147315*^9, {3.9423210080758667`*^9, 
   3.942321032364867*^9}, 3.942321067523381*^9, 3.942321141454213*^9, 
   3.942376287738653*^9, {3.942380708766107*^9, 3.942380715090391*^9}, 
   3.943357180640073*^9},
 CellLabel->"Out[72]=",ExpressionUUID->"bda0326e-511b-4815-8c21-026368c11ca6"]
}, Open  ]],

Cell[CellGroupData[{

Cell[BoxData[
 RowBox[{
  RowBox[{"(*", 
   RowBox[{
   "Driving", " ", "force", " ", "and", " ", "sEPR", " ", "as", " ", 
    "function", " ", "of", " ", "dilution", " ", 
    RowBox[{"rate", "."}]}], "*)"}], "\[IndentingNewLine]", 
  RowBox[{"ListLinePlot", "[", 
   RowBox[{
    RowBox[{"{", 
     RowBox[{"mindriforvalSCerevglc", ",", "entrprodvalSCerevglc"}], "}"}], ",", 
    RowBox[{"Frame", "->", "True"}], ",", 
    RowBox[{"AspectRatio", "->", "1"}], ",", 
    RowBox[{"PlotRange", "->", 
     RowBox[{"{", 
      RowBox[{
       RowBox[{"{", 
        RowBox[{"0", ",", 
         RowBox[{
          RowBox[{"(", 
           RowBox[{"\[Lambda]max", "/.", "paramSCerevglc"}], ")"}], "-", 
          "0.003"}]}], "}"}], ",", 
       RowBox[{"{", 
        RowBox[{
         RowBox[{"-", "5"}], ",", "340"}], "}"}]}], "}"}]}], ",", 
    RowBox[{"PlotMarkers", "->", "None"}], ",", 
    RowBox[{"ImagePadding", "->", 
     RowBox[{"{", 
      RowBox[{
       RowBox[{"{", 
        RowBox[{"80", ",", "80"}], "}"}], ",", 
       RowBox[{"{", 
        RowBox[{"70", ",", "10"}], "}"}]}], "}"}]}], ",", 
    RowBox[{"PlotStyle", "\[Rule]", 
     RowBox[{"{", 
      RowBox[{
       RowBox[{"{", 
        RowBox[{
         RowBox[{
          RowBox[{"ColorData", "[", 
           RowBox[{"68", ",", "\"\<ColorList\>\""}], "]"}], "[", 
          RowBox[{"[", "5", "]"}], "]"}], ",", 
         RowBox[{"Thickness", "[", "0.007", "]"}]}], "}"}], ",", 
       RowBox[{"{", 
        RowBox[{
         RowBox[{
          RowBox[{"ColorData", "[", 
           RowBox[{"68", ",", "\"\<ColorList\>\""}], "]"}], "[", 
          RowBox[{"[", "4", "]"}], "]"}], ",", 
         RowBox[{"Thickness", "[", "0.007", "]"}]}], "}"}]}], "}"}]}], ",", 
    RowBox[{"FrameLabel", "\[Rule]", 
     RowBox[{"{", 
      RowBox[{
       RowBox[{"{", 
        RowBox[{
         RowBox[{"Style", "[", 
          
          RowBox[{"\"\<Driving force (kJ \!\(\*SuperscriptBox[\(mol\), \
\(-1\)]\))\>\"", ",", 
           RowBox[{
            RowBox[{"ColorData", "[", 
             RowBox[{"68", ",", "\"\<ColorList\>\""}], "]"}], "[", 
            RowBox[{"[", "5", "]"}], "]"}]}], "]"}], ",", 
         RowBox[{"Style", "[", 
          
          RowBox[{"\"\<sEPR (kJ \!\(\*SuperscriptBox[\(mol\), \(-1\)]\) h\!\(\
\*SuperscriptBox[\(\\\ \), \(-1\)]\))\>\"", ",", 
           RowBox[{
            RowBox[{"ColorData", "[", 
             RowBox[{"68", ",", "\"\<ColorList\>\""}], "]"}], "[", 
            RowBox[{"[", "4", "]"}], "]"}]}], "]"}]}], "}"}], ",", 
       RowBox[{"{", 
        RowBox[{"\"\<Dilution rate (h\!\(\*SuperscriptBox[\(\\\ \), \
\(-1\)]\))\>\"", ",", "\"\<\>\""}], "}"}]}], "}"}]}], ",", 
    RowBox[{"FrameTicks", "->", 
     RowBox[{"{", 
      RowBox[{
       RowBox[{"{", 
        RowBox[{"All", ",", "All"}], "}"}], ",", 
       RowBox[{"{", 
        RowBox[{"All", ",", "None"}], "}"}]}], "}"}]}]}], "]"}]}]], "Input",
 CellChangeTimes->{{3.9302840693153048`*^9, 3.930284069938574*^9}, 
   3.930284659769415*^9, 3.942321012072401*^9, {3.942376296888033*^9, 
   3.942376298878986*^9}, {3.9423807332581778`*^9, 3.942380735368574*^9}, {
   3.942383997382421*^9, 3.942383997509225*^9}},
 CellLabel->"In[73]:=",ExpressionUUID->"018ccc4c-98be-49e8-9488-fee487759599"],

Cell[BoxData[
 GraphicsBox[{{}, {{}, {}, 
    {Hue[0.5, 1, 0.5], PointSize[
      NCache[
       Rational[1, 90], 0.011111111111111112`]], Thickness[0.007], 
     StyleBox[LineBox[CompressedData["
1:eJw1mHlcTlkcxmmSEg01LRoSQyJkiWR7ztjX7IqakH2r3nNRkkyF7EslQqTS
gpJEm/Z9398lS5oihSyR7PO+t3vuP31+n+577jm/5fk+9w60d1y2SalLly7B
Xbt0Ufz9Hvm+cpH9EgQ9TTXd+NaJdMbr4Lb1Q7ShgYh8dd/+cLfvVix/pF9w
1EIk/N8JQcMSOlQWicj+P6Ln1LvuxoHGdf1Nbdn9LqhKcTMJ2Coi+5qNxqje
dsNsnZvpBhz7/b/YVBaS+bebiEypW3zqgoMn6lD8deUhEXHj1zuE1jm3rvqd
EJGkeT2VTLyP4NWSNW5GPmz9o/hS/Dxu2EURmRSXvzf12nHsbbw/7H6giLjy
zzuJQvdnIbXBIpJgcPjV0oTTCBhSPiUinD3/LC4Xzl027LaIXMk2jKFbz6GX
0tLRW2LYfnyQusf5+LY4EXn8hX8gPG1mVE9IYOf1Q1JJq2d1soj8afpksIrH
eUhOaGFOmogk8/v1h3F8bg/fTBFZs3GyYkUUDJu0NjmH7f8iOmZpzMzKF5FL
AfyFvZbP1kcVsfNcgtNBsz5upSJSW/p5ecONy5g+9szmMRUsn1dQ7rpmSlmV
iPRVXqUxMjYQTz9pTLYSi0gif96r+Nfma12hVESsLfgFEXy42dPkETt/ENTG
vF7j+kREFpof+3vd8yAM/mbrmVDH8nEdTXMWf31RLyKvlyoyeB1znhyIUmlk
+QnGisQyqvdCRE7ubPoW+T4YwScO/d7/pYg84vMVAsN2HQvtFhEx8daRlX4O
geVfz/y7vmb5C8UVHMn6742IFF2f9aDtRyi+3J5qmfiW5fMGBns1JB9+LyI7
5NnSUw4DKWv3ntvG8huGC6P2DFH6JCI9JCFOU3uE4+nFq79i21m+w+F1M8TV
pkNEbiqO2zsC4SP//vjtC8t/BPJmLMj2+yYi8xXL6UTCy2z4VKMfrB6R6BYy
/3bMTxFpUaS7303sCPVcY9aFCvW5iTkqu07e7UrJcXn2ygfdwobGZE/j3yiR
8fW6hUWHvFwDlCkZZnsm85PxbVStcI9SVqFC/W5Dr2j+su3dKSmQr6ZvGgXv
vJArhapUqGcUDmj6pQzpQcm2c2/cMD4ar+iNhv3qVKhvND6Wqk8u6UmJfHPy
I9/BuKjiN301qFDvOwioavjL/ndKVsibR15SLJ298bew3lSofwxebbsQ87wP
JaHy7ElCYvDdqq/lQC0q9EMM8gzavlv/QcnHH9UuzUZ34aB67/FJbSr0x11c
1/ZST9GhZOYJRQPchWn11LBmXSr0y12oPvDI1+xLiZ8efyAUqGadnKhPhf6J
ReRt2542f1LSyG8vFpYh19a69qOEX+59LCacrQ/070/JOP66Bx9y/MkdAyr0
1z2ELjQ0yx1AiVd6obyD7sGxacUDmSEV+u0ePjZruLQMpKRKXn15TrDPZM/J
jkFU6L84+I7t6KY8mJK/+AXjoL3Ipr3nECr0Yxz+1Utx0DKihNuqKMB9iI9c
O6g7lAr9eR9eW95O7GtMSdYnY3mF76PioPpNvWFU6NcHGDKxqF57OCVanRuE
z4tDrb1NqNC/D/AmUeup2ghK+N3lP8D8LU9SuoykQj/HY9tCyaVP8jg28G14
7oJ4vDx3wuPlKCr0dzzsa/q7y0wpUeIPHI/44MVX8kdTod8TEBV9qOn+GEqW
dQogbklzt18fS4X+T4BHe8HoE+MoCVYctzoBfXa9ncGZUWEeEtF+YV706vGU
fFAsZ50I6fBr+6ZNoMJ8JMLh3a47A80pma5o/0eJgE6r9W8TqTAvSSjM+uNg
gzz2UbSvXRIKCv2HZ1qw+UlCz5GvNlybRMl/roqCJMHQa9G4/ZMpOcbPUzKM
ZqcHrZxCyRi+wZNh8VMjbtRUNl/JWGlVvltlGiUe52fIWyYZ4/pvbXk8jc3b
Q3QzVOsXC0oqBvEFxvju8b2PEDZ/DxHebW6Z9d+UDFSo/5uHqDqy2W74dDaP
KWhL98n+Ko9FivFwSsGziYNVC2ew+UyBudkC04szKclQVLctBdn9NMmmWWxe
U9G92o6MmU1Jn86BxNAvbeO/z2bzmwoMpEa5cyjh0/clFY1Kq3XPzGXznIaF
51U1rOZRwm/PLQ32gzN/N5jP5jsNR1dHDmyUx134Kx05FjlzIxeweU+HrX7X
47sWUhKRu0A+0ekIOzGyZfQiNv/peD6pq0ObPF4in0ZNr3QkFfXVv2/J9CAd
upHfP+xZTEmHgj7Z6Qgo1f0xfgnTh3TsOJ455ZM8DtJXDEQGos2nPbi3lOlF
Bh59eLBLtIySufWKAmegYPbMLaOWM/3IkOenOaxFHr8LV2wwA4s/XBgdtoLp
SQa+LBihun4lJRcVuyvMwP7ddMyfq5i+ZKDvvsEx1fKYyJtrXs9MBO965X3K
iulNJqa0rX04y5qSl98UB87Es+QeS39YM/3JxD+qm+bFrabkbCY/wDD+Sxax
fQ0lnXKZiUhxJjW0oYQ/bnkmvtY53qyxYfqUieh/DJcft6WEX04zCzGTuztN
+4fpVRb+vDxf+YM85uVoeRbczZW1btgx/cqCd/7f16zWUtJpH7LQb32322rr
mJ5lgSuaNSVZHvNyIMmC33+ty3auZ/qWhW8v6z/0s6fkoGKc9bIx8skngxJ7
pnfZOJn3Wea2gZKh/ABl47L+LaMRG5n+ZeP8i4Luj+RxGW8vspE9odu/xzYx
PcyGzqpuPuabKXFWjMOTbITrbCfPNzN9zIaKbtEpny2UDFC0s0EORqkkuGEr
08scOD9P+P21PM5TtN+6HNTNtZx3cRvTzxy8OP/eZOZ2ShwV5b2egwainfR2
O9PTHCSrDmm/tIMSXX7gc7B6zJH/Zu1k+pqLFw8veLyTx2mK7Q3OxcaQ2JpL
u5je5sJNbXj9TAdKtmxWXLmI2rMgrNWB6W8u8pXXDr3oSInCPMkVFiaB4Zv/
dmJ6nItEww2bW+SxQh1dmnOx6Gqhsa+I6XMeMj00YyZTSux4g5oH36ztPxso
0+s8qOv+0j7JUaLCC1Qepuh97hi3m+l3HmJc9kY+kseKavwRnYcMk8BhXnuY
nuch95z3/uF7KeHd3ds8jA+xvF6xl+l7Ptz1VQNdnCn5qRi3MfmID8x1GuDC
9D4f+5oCDHLlcZiinWk+9rw9HbFzH9P/fEzSjOmt5UqJZeeB8WBit9WJrowH
+cAvX6+1+ylpV5TjUz5UHq/16ebG+FCAxbO2e9+Sx1cVxzUvwDpJ7MalBxgv
CtC0z3zEZ3k8m09gAQYd/lh3xZ3xowDlLxo9ph+kpJXHQwGyZiv98fIg40kB
OJNZF0/9S4m/Qt6/FaCXwY3e4zwYXwrhUap3UCqPp/EFKcRBc//nBzwZbwqh
nak5+y8vSl4o5NW9EO7bvILzvRh/CuH79PH3XYcoOc3LXyG239Ky0jpMCS9X
9YVwWtnvXoI85uVFqQjDvF9p2h1hfCrCaeO9Lr95U8KP74wivDtx93mEN+NV
Edae9rW1PEoJPx6Hi+CYrFnXdpTxqwiWIiPHgGOUdLZfEY4p52ngOONZERwa
36Q1yuMaRXlVi7Eo7fyh4ycY34phEJ5kN/okJQcU6ZtXjOkT1iwRn2S8K0ZJ
HGfjdoqSIXwDFiN6qqrnoNOMf8XwbNTPzZfHJcX8BZ9HMcMczzAeFkN6pSJa
+ywle3wVglqCPDVvq4dnGR9L0HbpyZAN5yjpzzd0CZZ5Nf7Zw4fxsgR7ZFGT
78rjHP71qgR26Zbe1r6MnyXofq6uSxc/SnYp5LSyBCOU3W6G+zGelsDwnxlH
Fp+nRJsfkFK89LP2/3ye8bUUNkf+e3zNn5IUhRysKkWefk/buRcYb0vh6Kys
814eb+Jfv0pRb/Kr56WLjL+l0F9vNmNGACU9OwcOx9Tqk14HMB6XQkdzzl7/
S5Tw7aJfhnbfKGdymfG5DOu7r89okcd8OWzLsGzfvZXnrzBel+FwyvcJJJCS
ztezMiwMv7TlVSDjdxlmkvfN/lcp4ZerK4Nx1x3p068xnpejVn3fm9ZrbN7L
8WqzL3c5iPG9HCcmWayce53NfzlkGu/9Pl1nvC+HUs9540OCmR6UI3ayZOLS
EMb/chwttgj+FcL0oRzKVrq7o0OZHyiH5+ABd/+5wfSiHDouara9wpg/KMcc
2QXnlDCmH+XQXn9exSGc+YVydFWTqA+IYHpSDvvvk4+XRzD/UI7xr6MOeUYy
fSmH+aaBP81uMj9RgRHG/l+abjK9qcAFb13Xy7eYv6hAccZDz8W3mf5U4OSm
SB3lKOY3KvA1rpdFYhTTowo09Rz6xiGa+Y8KHF5MJgy5w/SpAvuXxeo+vsP8
SAVcljT6+cYwvapAlt3CuwvuMn9SgV0vHJ2UY5l+VUA8sLEmJZb5lQqEB1o+
d77H9KwC8zI3BY+NY/6lAuOt3/dujWP6VoH+BkVmN+8zP1MJzzV1fbY8YHpX
ifF7R94eHM/8TSVcAvO7N8Qz/atEoL3UODiB+Z1KXNgZoGWfyPSwEv5D7YoH
JTH/U4kvB85YNSYxfayE3sWoxLBkSvh2PlOJtSFLPm97SEnn54NKnA0apj0q
hfmjStRP+U2vTR532kf576MylRNTmV+qRGjA1mcH05ieVsJVQzNmTjrzT5UI
3/vFpXcG09cqPL/uTGozmJ+qgl6Ncs8bmUxvq6DxwqLeKYv5qypM21CRMzWb
6W8VNPMj0tRzmN+qgnlqRnVtDtPjKoxzmKF+K5f5ryrMebR/m1se0+cqDFhe
/8kyn/mxKhS3aMUPKmB6XYX6XnX3Phcwf1aFuAGT20oKmX5X4Y7pYrcbRcyv
ye/PoKvci5meV6Hptukx6xLm36qwU2NmP7NSpu/VuGoVqtunjPm5auTSA15v
y5jeV0P6m/nWsnLm76oxMGdPaUwF0/9qXFcySPOtZH6vGu3jVs1wqWI8qEZ9
4rGNdtXM/1XDNnXHiNk1jA/VODT5a6ipmPnBajQM95DqSxgvqvGhLrCiu5T5
w2rcOTv9cruU8aMarzSSSJOM+cVqKD+4VSKrZTypxsizAyxLHzH/WA3NeM/S
7MeMLzVQ+XjLJuUJ85M1eBfyTCnhKeNNDc40yCri6pi/rEFaj0LxvWeMPzXw
drY3vF/P/GYNah7IUhL+YzyqgY/ah9TUBuY/a5CztItZXiPjUw1+7WobWfmc
+dEauKvbpta9YLyqgXXH7s9vm5g/rcGGXyavlZoZv2rQbG0So9fC/GoNSpIb
rMa8YjyrgV+/Cx0LXzP/KsasoRsjdrxhfBOj8vAy91OtzM+K8a3rOp/Yt4x3
YpT4n/5R+475WzH6H2mTqXxg/BPj8NG86RPamN8V4+4YlxXbPjIeijElNGlE
0Cfmf8VYFHetpbadks7Pk2KoXY6M7tvB/LAYsesaLtl+ocL3UzG2GX+tDPnK
/LEYtset3d5+Y/wUw8NsZip+ML8sRo3qzwy/n4ynYgz40Rjb+ov5ZwnOKF9J
XdSVE/gqQdOqcdqxSpzgpyVQpSub/1TmBN5K8HWqi9OJbpzgryVIKNZs6NKd
E/gr/72F1M1NlRP8tgRDZ3W4/VTjBB5LYLlis5G3Oif4bwmehw5N1+nFCXyW
QHwm8nyUBif4cQmmNRp+XtCbE3gtwdbDbRYf+nCCP5cg/sbIxCAtTuC3BO9H
KYuttDnBr0uwfujmDl1dTuC5FBfGXDtTr8cJPJfC7kovrfv6nMBzKdY2tSr5
9uMEnkuhMmh2834DTuC5FMZDn61xMuQEnkth6+za4TSIE3guhdIaTSf3wZzA
cykWqm1wDzDiBJ5LMUHt8rtMY07guRSFzsvCvg3nBJ5LUTmp1HfmSE7guRTk
1NXsq6acwHMp7O/ftFMfywk8lyJJknbjhBkn8FyK8capvwzNOYHnUhSfOvKl
2IITeC7DxuCqheemcALPZZh2yKzJEZzAcxmGGTl+2D6dE3guQ6RG6NNDsziB
5zKox0c4pM/lBJ7LsKR0bJ7hQk7guQzPoq57RC7mBJ7L8PSga5bdck7guQy3
FvW2nWXFCTyX4dST9S32NpzAcxkWRfTQSF3LCTyXYX6GXbjdRk7guQw+c8NH
WG7jBJ7LIOpj0/+iAyfwXAZ7w5Kg+bs5gecyvFez2eTsygk8r8XTEe/qzTw4
gee1WP37oLFBRzmB57VoOGnaWneWE3hei6OmLdHGlziB57XoExRyKjuUE3he
C0f9RwsN73ICz2txj0vp3ZjGCTyvxagddX2MKjnh+4b8/k2So3XNnPD+U4uz
U0Lnm6jvFr6/1uJHvGtmNNkt8LwWu9pHHU+5v5v8DwgtjRQ=
       "]],
      FontSize->22]}, 
    {Hue[0.11, 0.9, 0.85], PointSize[
      NCache[
       Rational[1, 90], 0.011111111111111112`]], Thickness[0.007], 
     StyleBox[LineBox[CompressedData["
1:eJwtmHlczNsbx5MkykUhChelzRZRSH1OjVJTqpma9tXNJT9LWeMKcS2RvSzX
1UK2UGlRolX7vkzNlDVLFHWjsmT7NdPz/cfLqzpzznme5/3+zHfqig38lbIy
MjKXBsnISP79fuND3fIVDjAf/kAY6FKLgf/7wi6ocrvtwRb07VrzYPPp1ejl
OG9U3NJOPw8E58CCdn76B/w1JmFZy47NaDcbu/jYwk/0+8G4blj3UJDVh+1t
WnMVbu2EBecdd4zFL/r7PbjE/mtJfDOILXlmf/Ts+r3QHfdyc88sObZTut7f
SHORm7RoizzLtFaSnXHwAI5lPOCuzFJgA+sfwguj1vf+8opscWrJ1uzow7Dd
csVe22EE2yH9vHC4uRY6Rf0zkmVM3v+Ol3EMviYpH59+HMUGPv8EAqe2FmSN
V2b/FkxJ2rj6JP434fqIN6YqtJ9TCIn3LXBeOYY9/ir9QKzQVXAaFj6WDZw3
AimPnx36ljyOqc95oikfGonv54Whes2q7L50v2dw3ex23OlBE5i7v7FkRYSI
vSLm66rR/s/hS5KiriJPnf1zXvqgr/3PgLHbJ9J5/kFrjcp+Xuwk1lz12fHl
lQuo4nyoziqdzAbu818MeaWc7frxdzZBzvm3WckXobhVK/DE0SnsnvS8UWhb
ExU4fNpU5rpIuiDqbN3zzt+dSuePAedqdqWJzTRmaxRm5vs6Bp9lk4Z/ejaN
7iMW57be7c3brMHe8yQ3GAu1ocZjYodp0v1cQpa4+eOpKE0WvvbNtxsfLoE3
skrzrMF09kh6X5exeb8P53bJdDbj4Limqs+Xsb8uqEPopUX3F4c5ZsrFI7q1
WHmsxd3uH3GwPDZ2u8shbbrPK5ignZN0Z5IO+1//bY2Xu4qPhoG/T0zRofu9
ChdXnx1nrHTZcNHlQJPh13BMQbBjylNduu9rEL/e8OjeJj0WLznuqOtYxDo8
VwybQfd/HZ9uf8qdED2DcSXLjbsBWbtNFc/mz6R63MDI6ieWqWUzWbvkuifG
Q6FzYt8Z31lUn3hUBvgkH/w0ix3uv72aaTdRpP7N5ED4bNYkrddNGGctX3dq
2hym63k8v1fnFja+ilG+lTGH6ncLC6KGhgZo67PS/tXU5tyGztS7h/Zt1Kd6
3sbI1HFKcVn6LOBkx04sSIDNvvjPZQpzqb4JqNNNXPjFcS7r31z/kRNxoWt0
1ozouVTvRBwavG3Tyva5zKm/efpLimUnVW2uLJhH9U9CvEqlwbs981hc/+2J
LichZtKQyUYV86gfkpAdk9l3SNWA9fwQBrdp3UF1/ob7z1cYUH/cwWAlHb5p
ggFbekTSAHdw5vmKO7FfDahf7mCOx7iK4RbzWcR46YFg5BQfuf3EfOqfZFzu
6R7U+Wg+eyXdXjKeLpk7ZLX2AiZd7kMy0tvlIt5sXMAMpE8KJmdsvLw2ewH1
Vwr89zzS+TzMkO3LLevvoBTkDOqbcFBgSP2WAuNVz9ZOjDVk9f3V778THLXo
Uk1/b0j9l4q1h1tGuyw0YhrSBVPxW20a7/s+I+rHVGy+lFl1tdqIbVotKUAa
Pigc2OOsvpD6Mw3WXd3eiqsWsoe9Ov0VTsN+dc0VhckLqV/vYm3Ltr1//1zI
VAY2iCj5ExlW3EXUv3ex4az1j9FnFjHp7kru4pVRvvXzlkXUz+m4uZN7NmXW
YpZ88b9rRTbpkBm14dmR7Yupv9MRf+KjekDhYiYrPXA61PdWWNqMNqZ+z0BW
lbb7PC9jxh8AIDyC/Bwm3zCm/s/A7BFDNUf2GrNLkuMKM/D38oZqObMlNA/3
EJKQZvcrfAn7KFnO9R7CO0ou/BQvofm4h4uh1smy002YuaT9H93D+5QbRxWD
TGheMhE/fa/uhCwTdkrSvt6ZaNeKCJ0xzJTmJxPznpScNBeYshc7JAXJxEpb
fWfvWFMWJp2n+7AMlinf1WHK5kob/D4ehEW8v7wINF/30TthbXrlfrDQSE5/
y9zHVhs9ne+1oHl7AKtNZRdVRzJWO01aYMit5W4zWMBo/h5g4vkJ0TwPxqZK
6N/xAPt5lSobQxnNYxaUe4YLI64xFiQZj8AsbMg8+PReJaP5zIKSm8K8lm7G
8iTV7c7CrzrfyuFqZjSv2RivuTnRkJmx0QMDiRHD5ov8/zSj+c2GSX4MJzLc
jEmv72s2djaXdBcnm9E858DvVUnrd7EZk25vZw7m8MvV5/8yo/nOQRgUTq2b
bs5kpE8udi8stLphY07zngsZFQHeBJmz60U2/ROdi4Zs1S3a58xp/nOhr7qj
LSDbnDn0T6Pyvlz45/deSHhlTjzIxR+yo8N7h3PYF4l9CnIRH+F9z3Quh/iQ
i86TIRqHXTgsRk0yEHlQMZlQJgrhEC/yEPft7S3tOA6zapEUOA/bNJLKt5dx
iB954L400arq4rCua5IN5sFqzroHmqpLiSd5CLygeSzEZCk7J9ldWR4m85wv
iP9YSnzJQ8SLXy8XHF7KWH9zWSvlY6ZAb3Vk0lLiTT4WvGvT/ty4lL39Jjlw
Pv6d563h8WMp8af/58I77nkaFuxEvnSA8eacWpUu14IN4DIfOx2bQiICLZj0
uDX5SG5ctGbQWQviUz7ePj51OjDLgkmXU36I0aMs+1peWhCvHiLofU6UYLgl
k+LI8SHeF28LLde3JH49xPoH/13iuFiygfjwEHU3Ugdnh1gSzx4id6Z33OI4
SybFgeghrKOO7b9XZkl8e4gvQ7qvLf5gyXZLxnl8AVI1OErZqsuIdwVYfJCl
cEyXMW3pABXg17zMi+X+y4h/BRj58UCF4MgyVi2NFwWotApjL+4sIx72r7c+
oS9QvIxtk4zDkwJ8duv8NujXMuJjAV6m2VhETrdiv0vaeXIhRL31Ij1bK+Jl
IbKdo1PzN1qxYkn7+RbC6GXNY8/zVsTPQlwIOcP7mmPFNkjKG1uIrx06Y861
WhFPCzHjdfn0RSOsmap04AsxTbHq4GMDa+JrEVxGhRnvdbdmOZLtaRYhI8nP
XC/UmnhbhKmVxReF16zZqj8lTxES1hrah1ZZE3+LcFNs4Krfa80k4amfsDBN
4GW2qHOJx0VY8GrmtkhzLpPQMbitCF3v1p2wCeASn4vRlFEyVO4El3lLA2ox
drz+/jT7Lpd4XYxxdxtUdz7hMnkpoIoRaaaXaixnQ/wuxs+dT9J+6NkwSTXG
JBRD7PN0cj7PhnhejL2d2h8OBdswabr7rxj5AXmz+dE2xPcSwDO7aVKRDfsp
Gbe5JRBlmfa8e29DvC9Bx4gNex6o2LKrknbeWAKrnYf2HF9sS/wvwQeZ2k/+
frbMbuDAkNl34fWSQ7bkgxKY/lxmr5poyz5JytHb//vRHMOeBlvyQyn8uxQu
1n+3ZVGS4xqVQvvX7wfSNJaTL0ox9uDknvPc5cxSeoGlSBx3vW1P0HLyRyk0
TNcHrDm3nHVK9VAKr7v6W51zlpNPStF7LkvZonU5OyPB+7dS/O/ABzPDEXbk
lzLEidLl9ebbMVNpQcrws2G4/xQPO/JNGaa+6facsNeOtUrwuqsMbWVHesbc
sCP/lOFHad8slRo7dkyKvzKEdAcrjflsx6S4ainDg8F2p1Un2w/gRbYciuPr
CydZ2JOfyiGwDbymtdaeSceXUw7/GdHG807bk6/KwZ3Tvp9l2jPpeOwvx9PB
HWG8FnvyVzlGro+/Mk/OgQ20Xzn2OHW1Zqk6kM/KkZiRdJg7w4E1SMqrUAFb
7pNTYlMH8lsFlv4WNGg134GFSK7PugJB+wLFX1Y6kO8qoF3bNuHIdgc2XdqA
FTBs6ymefNSB/FfRP78pr1JiHFhlhfTBJ3P+Rm6qA/mwAk+Nhm56UezAtpyW
ALUSCfoqbX89ciA/VqLnbV7juP8c2CRpQ1fi0KsA0xRZHvmyEt1Za6fxxvFY
ofTrVSXWeBjt79LlkT8r8YeOecBJEx5bJ8FpXSUGLxtda8DjkU8r8ax6fo7I
n8fGSgekCkfkrQ1Dgnnk1yrMvvBpoWY4j2VJcOBcBY3Wj6UV0TzybRVG6si8
35rCYyulX7+qkFXRETutmEf+rUJvwrnO6mYeUxoYOBR7vRPu6uSRj6uwd+VT
lzmyfCZtF7Vq5J4J3tEylk9+rsZMm2pE6vKZtBye1ehtlb/JNeGTr6vxRwU/
ZxCPzwa+nlXDpq93d6Y/n/xdDWNrTtfmYD6TLvesGh5FF1XmhvPJ5zW4rri9
ozOaT/NegyXRbqEJKXzyew1iBA11G4r5NP81OHbn9Ot5j/jk+xqU2Ntlfe7k
Ew9qIGdb65Ut60j+r0Fm8reyA+MciQ81UOzMUeDpOVIeqEGvsab6JFNH4kUN
fLU58u94jpQParBKxrYqc6Uj8aMGXT77toVvd6S8UAPDGxx536OOxJMa7Dj5
Y9eCWEfKDzVwSVzYqpTmSHzpP++wCNZa4kh5orafN0Wn8h47Em9q4bcspiWq
y5HyRS28hcPm7ZJzIv7UokVDPsxnvBPljVrsi0t+Zz7TiXhUi+vyVj46zIny
Ry1+9Kq1jXRyIj7VQlH077Gvq5woj9RiXpin4PVfTsSrWjyZP5RTf9yJ8kkt
0tUCvB5ediJ+1WLQhvXxaelOlFdqMVRbUz++3Il4VosTJvd6Yp45UX6pxcMP
u36e73YivtXi6MZ2x8ihAsozdfj3cOS3U+oC4l0d3DPw/dQcAeWbOnxdU+0Z
yREQ/+qQ2cjX/MdFQHmnDjEbBrnH/k9APKzD9O9LhtzcLaD8UwfR01Oz0k8L
iI91EK7Oai68JmDSdj5ehx9GV8aI7gvYwOuDOhyNXPGyvVpA+agOfnqwH/RK
wAbiYx04aum+al8ElJfq4Cb71xRDJWfiaR3424LOOk1xpvxUh7TCjKot852J
r/WYlHO9+ryVM+Wpehy/ILyc6+lMvK3H4A4lQXugM+WrevwW79cxbr8z8bce
2baa2yzPO1PeqkeaXPv34NvOxON67NU4FpaQ50z5qx7qdvN13jQ4E5/rMdnI
5tW0dmfKY/UI1j1e6vfTmXhdD/0ypVeXlV0on9Wj/qsGa9NyIX7Xw7XhcPtc
YxfKa/XIfeTQFWLvQjyvh/XCF96Vf7hQfqtHzHzFpVOCXYjvQoxs/HZ7a7gL
5TkhdsTZ3KyJcSHeC2F7+Qd3dpoL5TshFIL//vd4qQvxX4jO2qLEniculPeE
aH6nEen10YV8IIRWULBXmbwr5T8hyvdqqBmru5IfhLinpPQkcY4r5UEhlLyv
ZugsdSVfCLF5RF/OFVdXyodCDNe/Lq+9zpX8IcTE5x9iboW6Ul4UIlQz57Lh
GVfyiRACw6uahfGulB+FODire5Frjiv5pQGGk5L6/qt3pTzZAOUrt3eFv3Ul
3zQg5fuRp7N+uFK+bMDR2AID4Wg38k8DtOxTz+3WcqO82YDBXVd09I3dyEcN
+NLx5NdrezfKnw2Q5101jvV3Iz81wPq8R5/fdjfKow3wXrnDQ+eYG/mqAYe/
3N7dc8mN8mkDtG8/O1SU7kb+akBewLJ/oircKK82IFUvRLyzxY181oDLWUcC
/D65UX5tREWS3BZbRXfyWyPCMsZqmk5xpzzbiIjd0bGGC9zJd41IVLNTM+S6
U75tRIJJyoMlPu7kv0Z08Vfc4252p7zbiKqbv3F8w9zJh41I6bx5LCTKnfJv
I0p/nKi/lOLOBl5PNmLsiYs2NSXulIcbEZC5wkD+qTu9P23Eimy7sqXd7pSP
GzGU+5gfruBB/mzEjZxC5SeTPCgvN6Ln5hJHIwMP8mkjXstq+V2w8qD8LMLZ
Ix5Hh3l7kF9F+E21e+beTR6Up0WoVw8/PyTMg3wrQqtb3NyIKA/K1yJkb+lx
nZ3qQf4VYQi3IVhY6kF5WwT1EYkyB595kI9FMFy16U/LXg/K3yK8r9fQVlH0
JD/3/335yuKOKZ6Ux0VYE6glbDT0JF+L0FFi/7LK1pPyuQh3s09GNK7wJH+L
MPmS2anOYE/K6yJE6DueUj3uST4Xw75svQv/iif5XAxut05y9H1P8rkYTcq+
e2XqPMnnYvgaFGVseetJPhdD78hFV5lfnuRzMU6/TdweO9aLfC4GO36Y6z7T
i3wuxuvBw1VmcrzI52JEHeQYjXf3Ip+L8fj548VTgrzI52JkHG0tsDjkRT4X
I+WTQ9zhaC/yuRicJLWGrrte5HMxDnd5HthR5UU+F0Ns6z9Vr9WLfC6GoutI
vuxPL/J5E8ov3R8lP86bfN4EhQmTEhbO9iafN6HCb0vLRUtv8nkT3o962LTI
x5t83gTx6gT+6GBv8nkTQluNEnRPepPPm+BbvndMWLw3+bwJfxQevWBY4E0+
b0JIgGD74qfe5PMmiEqqOVFfvMnnTTijF8FZp+JDPm/CV1OV56mzfcjnTWgo
XDVnP9eHfN4EvyvXMj786UM+b0Jbie9u5b99yOdNmGoc99eQSz7k82ZEvwhN
78r1IZ8346/QsMAhLT7k82bsXL0q0HyQL/m8GSHKZ9+9VPYlnzfDr/XWjSvT
fcnnzTjwPJ/3cpEv+bwZV4Mtt+o5+JLPmzHmjY/2ygBfer/RjOAtfapLDvrS
959mFJoHf5l625fev/bvr9xup/wrX/J5Myb9CLQwc/Bj/wc1i1Zi
       "]],
      FontSize->22]}}, {{}, {}}},
  AspectRatio->1,
  Axes->{True, True},
  AxesLabel->{None, None},
  AxesOrigin->{0, 0},
  BaseStyle->{FontSize -> 22, FontColor -> GrayLevel[0]},
  DisplayFunction->Identity,
  Frame->{{True, True}, {True, True}},
  FrameLabel->{{
     FormBox[
      TagBox[
       StyleBox[
       "\"Driving force (kJ \\!\\(\\*SuperscriptBox[\\(mol\\), \
\\(-1\\)]\\))\"", 
        Hue[0.5, 1, 0.5], StripOnInput -> False], HoldForm], TraditionalForm], 
     FormBox[
      TagBox[
       StyleBox[
       "\"sEPR (kJ \\!\\(\\*SuperscriptBox[\\(mol\\), \\(-1\\)]\\) \
h\\!\\(\\*SuperscriptBox[\\(\\\\ \\), \\(-1\\)]\\))\"", 
        Hue[0.11, 0.9, 0.85], StripOnInput -> False], HoldForm], 
      TraditionalForm]}, {
     FormBox[
      TagBox[
      "\"Dilution rate (h\\!\\(\\*SuperscriptBox[\\(\\\\ \\), \
\\(-1\\)]\\))\"", HoldForm], TraditionalForm], 
     FormBox[
      TagBox["\"\"", HoldForm], TraditionalForm]}},
  FrameStyle->Directive[
    GrayLevel[0], 22, Thickness -> 0.005, PlotTheme -> "Marketing"],
  FrameTicks->{{All, All}, {All, None}},
  GridLines->{None, None},
  GridLinesStyle->Directive[
    GrayLevel[0.5, 0.4]],
  ImagePadding->{{80, 80}, {70, 10}},
  ImageSize->550,
  Method->{
   "AxisPadding" -> Scaled[0.02], "DefaultBoundaryStyle" -> Automatic, 
    "DefaultGraphicsInteraction" -> {
     "Version" -> 1.2, "TrackMousePosition" -> {True, False}, 
      "Effects" -> {
       "Highlight" -> {"ratio" -> 2}, "HighlightPoint" -> {"ratio" -> 2}, 
        "Droplines" -> {
         "freeformCursorMode" -> True, 
          "placement" -> {"x" -> "All", "y" -> "None"}}}}, "DefaultMeshStyle" -> 
    AbsolutePointSize[6], "DefaultPlotStyle" -> {
      Directive[
       RGBColor[0.368417, 0.506779, 0.709798], 
       AbsoluteThickness[1.6]], 
      Directive[
       RGBColor[0.880722, 0.611041, 0.142051], 
       AbsoluteThickness[1.6]], 
      Directive[
       RGBColor[0.560181, 0.691569, 0.194885], 
       AbsoluteThickness[1.6]], 
      Directive[
       RGBColor[0.922526, 0.385626, 0.209179], 
       AbsoluteThickness[1.6]], 
      Directive[
       RGBColor[0.528488, 0.470624, 0.701351], 
       AbsoluteThickness[1.6]], 
      Directive[
       RGBColor[0.772079, 0.431554, 0.102387], 
       AbsoluteThickness[1.6]], 
      Directive[
       RGBColor[0.363898, 0.618501, 0.782349], 
       AbsoluteThickness[1.6]], 
      Directive[
       RGBColor[1, 0.75, 0], 
       AbsoluteThickness[1.6]], 
      Directive[
       RGBColor[0.647624, 0.37816, 0.614037], 
       AbsoluteThickness[1.6]], 
      Directive[
       RGBColor[0.571589, 0.586483, 0.], 
       AbsoluteThickness[1.6]], 
      Directive[
       RGBColor[0.915, 0.3325, 0.2125], 
       AbsoluteThickness[1.6]], 
      Directive[
       RGBColor[0.40082222609352647`, 0.5220066643438841, 0.85], 
       AbsoluteThickness[1.6]], 
      Directive[
       RGBColor[0.9728288904374106, 0.621644452187053, 0.07336199581899142], 
       AbsoluteThickness[1.6]], 
      Directive[
       RGBColor[0.736782672705901, 0.358, 0.5030266573755369], 
       AbsoluteThickness[1.6]], 
      Directive[
       RGBColor[0.28026441037696703`, 0.715, 0.4292089322474965], 
       AbsoluteThickness[1.6]]}, "DomainPadding" -> Scaled[0.02], 
    "RangePadding" -> Scaled[0.05], "OptimizePlotMarkers" -> True, 
    "OptimizePlotMarkers" -> True, 
    "CoordinatesToolOptions" -> {"DisplayFunction" -> ({
        Identity[
         Part[#, 1]], 
        Identity[
         Part[#, 2]]}& ), "CopiedValueFunction" -> ({
        Identity[
         Part[#, 1]], 
        Identity[
         Part[#, 2]]}& )}},
  PlotRange->{{0., 0.417}, {-5., 340.}},
  PlotRangeClipping->True,
  PlotRangePadding->{{0, 0}, {0, 0}},
  Prolog->{
    RGBColor[
     NCache[{
       Rational[223, 255], 
       Rational[72, 85], 
       Rational[40, 51]}, {0.8745098039215686, 0.8470588235294118, 
      0.7843137254901961}]], 
    RectangleBox[
     Scaled[{0, 0}], 
     Scaled[{1, 1}]]},
  Ticks->{Automatic, Automatic}]], "Output",
 CellChangeTimes->{
  3.9302846697032948`*^9, {3.942155777847951*^9, 3.942155784330524*^9}, 
   3.942156093424197*^9, 3.9423209754765663`*^9, 3.942321013007475*^9, 
   3.942321143249617*^9, 3.94237630074306*^9, 3.9423807361463823`*^9, 
   3.942383998789241*^9, 3.943357180674242*^9},
 CellLabel->"Out[73]=",ExpressionUUID->"cdc568dc-b880-41eb-8acd-65f8fc6c5020"]
}, Open  ]]
}, Open  ]]
}, Open  ]]
}, Open  ]]
},
WindowSize->{1156, 944},
WindowMargins->{{Automatic, -1423}, {Automatic, -257}},
FrontEndVersion->"14.2 for Mac OS X ARM (64-bit) (December 26, 2024)",
StyleDefinitions->"Default.nb",
ExpressionUUID->"f4a23245-7bc4-48ed-9b3f-db2266e5e427"
]
(* End of Notebook Content *)

(* Internal cache information *)
(*CellTagsOutline
CellTagsIndex->{}
*)
(*CellTagsIndex
CellTagsIndex->{}
*)
(*NotebookFileOutline
Notebook[{
Cell[CellGroupData[{
Cell[580, 22, 544, 14, 157, "Title",ExpressionUUID->"8b55cb4a-00ce-4cca-9b41-f0cb406673e7"],
Cell[1127, 38, 2167, 56, 164, "Text",ExpressionUUID->"bc8269af-21e2-4502-9ef0-a06a57fe49de"],
Cell[3297, 96, 1104, 24, 121, "Text",ExpressionUUID->"78f5dae0-ec35-4441-8de5-0d48fa271c63"],
Cell[CellGroupData[{
Cell[4426, 124, 224, 4, 43, "Subsubsection",ExpressionUUID->"e07d71f4-42b0-4ea7-8b73-1e02050f92a8"],
Cell[4653, 130, 7609, 191, 181, "Input",ExpressionUUID->"ce5e47cc-9f47-4fee-8053-274dc7998044"]
}, Open  ]],
Cell[CellGroupData[{
Cell[12299, 326, 295, 4, 43, "Subsubsection",ExpressionUUID->"5787fa1e-c214-40b5-b241-eac69d83df0b"],
Cell[12597, 332, 1707, 37, 131, "Input",ExpressionUUID->"72210127-eccf-45d7-8b58-32ddc55b1673"]
}, Open  ]],
Cell[CellGroupData[{
Cell[14341, 374, 363, 9, 66, "Section",ExpressionUUID->"f47656f9-32a9-4089-ab72-b0b94d44775e"],
Cell[CellGroupData[{
Cell[14729, 387, 288, 5, 53, "Subsection",ExpressionUUID->"41f1243e-77c3-4522-ae68-ff1f6cd2777f"],
Cell[15020, 394, 6155, 114, 340, "Input",ExpressionUUID->"3c0e06af-e046-428d-9934-19f677dc8ac3"]
}, Open  ]],
Cell[CellGroupData[{
Cell[21212, 513, 335, 5, 54, "Subsection",ExpressionUUID->"e7093bd0-dc4f-4727-8571-7011f6326c13"],
Cell[21550, 520, 1922, 52, 178, "Input",ExpressionUUID->"5c20bc95-209f-40d5-93ed-9aa3fbed4e50"]
}, Open  ]],
Cell[CellGroupData[{
Cell[23509, 577, 364, 6, 54, "Subsection",ExpressionUUID->"43520611-0c9d-472c-916a-14aa8a2e1096"],
Cell[23876, 585, 2698, 75, 180, "Input",ExpressionUUID->"c0ed811b-3f1d-457e-8c24-c5ead5d3e6aa"]
}, Open  ]],
Cell[CellGroupData[{
Cell[26611, 665, 368, 6, 54, "Subsection",ExpressionUUID->"4b4670b8-d1ec-4336-b4a5-b0f2c7de6b45"],
Cell[26982, 673, 1888, 54, 144, "Input",ExpressionUUID->"38f547f7-900b-4788-a152-5cbbdf06a7fc"]
}, Open  ]],
Cell[CellGroupData[{
Cell[28907, 732, 408, 6, 54, "Subsection",ExpressionUUID->"0f87125c-820c-4770-84d0-468ac38102df"],
Cell[29318, 740, 650, 10, 58, "Text",ExpressionUUID->"88fdcf85-3fe0-447e-910c-30ca4b045198"],
Cell[29971, 752, 2371, 61, 115, "Input",ExpressionUUID->"4df9c52b-60a5-4950-8bcd-2d55a3fdec0d"],
Cell[32345, 815, 8910, 251, 301, "Input",ExpressionUUID->"c1fa4901-8ba7-4ceb-a552-86b38fdf89b8"]
}, Open  ]],
Cell[CellGroupData[{
Cell[41292, 1071, 446, 7, 54, "Subsection",ExpressionUUID->"ad52cbc4-a4ef-430f-afce-bdd8e1d39f12"],
Cell[CellGroupData[{
Cell[41763, 1082, 4128, 96, 184, "Input",ExpressionUUID->"09a1cb5a-660a-4242-8815-e95b640df829"],
Cell[45894, 1180, 93677, 1708, 487, "Output",ExpressionUUID->"521f60ad-6cb8-4359-8d52-9ca155881401"]
}, Open  ]],
Cell[CellGroupData[{
Cell[139608, 2893, 3560, 87, 184, "Input",ExpressionUUID->"a26e0e87-48c0-4bd6-b775-1041257fa74e"],
Cell[143171, 2982, 24011, 449, 487, "Output",ExpressionUUID->"4663ee3a-60f0-4477-b4f0-98ddf7e2edbe"]
}, Open  ]]
}, Open  ]]
}, Open  ]],
Cell[CellGroupData[{
Cell[167243, 3438, 413, 10, 67, "Section",ExpressionUUID->"ed3f2346-f650-4ec2-9e43-5987305a9ed4"],
Cell[CellGroupData[{
Cell[167681, 3452, 288, 5, 54, "Subsection",ExpressionUUID->"d8217598-a6c0-4660-9260-a378f68aa349"],
Cell[CellGroupData[{
Cell[167994, 3461, 6583, 123, 372, "Input",ExpressionUUID->"5aed8606-049e-45d5-aa10-b34b95dbf223"],
Cell[174580, 3586, 270, 4, 34, "Output",ExpressionUUID->"4daecf2f-7b4c-4fc6-84ee-743f83524051"]
}, Open  ]]
}, Open  ]],
Cell[CellGroupData[{
Cell[174899, 3596, 335, 5, 54, "Subsection",ExpressionUUID->"207adba5-f7ea-453a-b915-c6e56ce4bd6d"],
Cell[175237, 3603, 1761, 48, 157, "Input",ExpressionUUID->"380dfc70-02a0-4e69-b4a2-f6ba996792f3"]
}, Open  ]],
Cell[CellGroupData[{
Cell[177035, 3656, 364, 6, 54, "Subsection",ExpressionUUID->"7d5c718b-39c3-47b0-8608-872b0e065183"],
Cell[177402, 3664, 2615, 72, 159, "Input",ExpressionUUID->"0d4019e5-8fbc-46f2-845b-639d9e7a3554"]
}, Open  ]],
Cell[CellGroupData[{
Cell[180054, 3741, 368, 6, 54, "Subsection",ExpressionUUID->"ce6b02a8-c30d-4a0e-b714-a0bd50d505ca"],
Cell[180425, 3749, 1832, 52, 165, "Input",ExpressionUUID->"15096813-9145-4220-be98-f769a21e269a"]
}, Open  ]],
Cell[CellGroupData[{
Cell[182294, 3806, 408, 6, 54, "Subsection",ExpressionUUID->"14c6f35f-0ba2-4e37-aa04-9fbf697170e1"],
Cell[182705, 3814, 650, 10, 58, "Text",ExpressionUUID->"bcd8c72d-8081-47c6-8e1f-0be0f3f4e4e6"],
Cell[183358, 3826, 2422, 62, 136, "Input",ExpressionUUID->"7dfd3dbc-082d-43b8-b2d7-832c35929fb7"],
Cell[185783, 3890, 7796, 213, 451, "Input",ExpressionUUID->"d51cca9e-06a9-4cc8-8c52-a864613e67d6"]
}, Open  ]],
Cell[CellGroupData[{
Cell[193616, 4108, 446, 7, 54, "Subsection",ExpressionUUID->"28e7102c-29fe-4ab7-9e58-9e22a5da71df"],
Cell[CellGroupData[{
Cell[194087, 4119, 3598, 91, 184, "Input",ExpressionUUID->"2d10401b-c829-48a0-a7dd-879ef307e9e5"],
Cell[197688, 4212, 70213, 1321, 487, "Output",ExpressionUUID->"bda0326e-511b-4815-8c21-026368c11ca6"]
}, Open  ]],
Cell[CellGroupData[{
Cell[267938, 5538, 3264, 85, 163, "Input",ExpressionUUID->"018ccc4c-98be-49e8-9488-fee487759599"],
Cell[271205, 5625, 17882, 349, 487, "Output",ExpressionUUID->"cdc568dc-b880-41eb-8acd-65f8fc6c5020"]
}, Open  ]]
}, Open  ]]
}, Open  ]]
}, Open  ]]
}
]
*)
